# Supplementary material for: A New Phenotype in Candida-Epithelial Cell Interaction Distinguishes Colonization- versus Vulvovaginal Candidiasis-Associated Strains
Source: mBio. 2023 Mar 1;14(2):e00107-23. doi: 10.1128/mbio.00107-23 (PMC10128025; doi:10.1128/mbio.00107-23)
Supplement: DATA SET S1 [file mbio.00107-23-s0004.xlsx]

## Sheet: Summary
Strain designation	Candidalysin - allele A	Candidalysin - allele B (if known)	PSMs for Candidalysin	Strain class
SC5314			38	Sequenced
Ca14248	ITKRSIISIIMGILTNIPQVIQIIMSIVRAFKGNKRED		No candidalysin found, few NCEPs	VVC
Ca12522	KRSIIGIIMGILGNIPQVIQIIMSIVKAFKGNKRED		No candidalysin found, 1 NCEP	VVC
Ca15980	ITKRSIISIIMGILTNIPQVIQIIMSIVRAFKGNKRED		No candidalysin found, few NCEPs	VVC
Ca01887	ITKRSIISIIMGILSNIPQVIQIIMSIVRAFKGNKRED		No candidalysin found, 1 NCEP	VVC
Ca66117	ITKRSIISIIMGILSNIPQVIQIIMSIVRAFKGNKRED		16	VVC
Ca12635	ITKRSIIGIIMGILGNIPQVIQIIMSIVKAFKGNKRED	ITKRSIISIIMGILTNIPQVIQIIMSIVRAFKGNKRED	No candidalysin found, few NCEPs	VVC
Ca17001	ITKRSIIGIIMGILGNIPQVVQITMSIVKAFKGNKRED	ITKRSIISIIMGILTNIPQVIQIIMSIVRAFKGNKRED	No candidalysin found, few NCEPs	VVC
Ca94976	ITKRSIISIIMGILTNIPQVIQIIMSIVRAFKGNKRED		6	VVC
Ca50711	LAKRSFLSIITALLGNIPQIIQIIMGIVKAFRGNKRED		24	VVC
Ca18387	ITKRSIIGIIMGILGNIPQVIQIIMSIVKAFKGNKRED		No candidalysin found, 1 NCEP	COL
Ca15231	ITKRSIIGIIMGILGNIPQVIQIIMSIVKAFKGNKRED		No candidalysin found, few NCEPs	COL
Ca14314	ITKRSIIGIIMGILGNIPQVIQIIMSIVKAFKGNKRED	ITKRSIISIIMGILTNIPQVIQIIMSIVRAFKGNKRED	No candidalysin found, few NCEPs	COL
Ca12753	ITKRSIISIIMGILTNIPQVIQIIMSIVRAFKGNKRED		No candidalysin found, few NCEPs	COL
Ca16884	ITKRSIISIIMGILTNIPQVIQIIMSIVRAFRGNKRED	ITKRSIISIIMGILTNIPQVIQIIMSIVRAFKGNKRED	No candidalysin found, few NCEPs	COL
Ca16850	ITKRSIIGIIMGILGNIPQVIQIIMSIVKAFKGNKRED	ITKRSIIGIIMGILGNIPQVIQIIMSIVKAFKGNKRED	No candidalysin found, few NCEPs	COL
Note: NCEP = Non-Candidalysin ECE1-derived peptides
Note: PSM = Peptide-specific match

## Sheet: Sample List
Strain designation	MPM code	Candidalysin - allele A	Candidalysin - allele B (if known)		PSMs for Candidalysin
SC5314	C55				38	(VVC)
Ca14248	C504	ITKRSIISIIMGILTNIPQVIQIIMSIVRAFKGNKRED			No candidalysin found, few NCEPs	VVC
Ca12522	C505	KRSIIGIIMGILGNIPQVIQIIMSIVKAFKGNKRED			No candidalysin found, 1 NCEP	VVC
Ca15980	C506	ITKRSIISIIMGILTNIPQVIQIIMSIVRAFKGNKRED			No candidalysin found, few NCEPs	VVC
Ca01887	C507	ITKRSIISIIMGILSNIPQVIQIIMSIVRAFKGNKREDIDSVVAGIIADMPFVARAVDTAMTSVASTKRDG			No candidalysin found, 1 NCEP	VVC
Ca66117	C508	ITKRSIISIIMGILSNIPQVIQIIMSIVRAFKGNKREDIDSVVAGIIADMPFVARAVDTAMTSVASTKRDG			16	VVC
Ca12635	C509	ITKRSIIGIIMGILGNIPQVIQIIMSIVKAFKGNKRED	ITKRSIISIIMGILTNIPQVIQIIMSIVRAFKGNKRED		No candidalysin found, few NCEPs	VVC
Ca17001	C511	ITKRSIIGIIMGILGNIPQVVQITMSIVKAFKGNKRED	ITKRSIISIIMGILTNIPQVIQIIMSIVRAFKGNKRED		No candidalysin found, few NCEPs	VVC
Ca94976	C512	ITKRSIISIIMGILTNIPQVIQIIMSIVRAFKGNKRED			6	VVC
Ca50711	C513	LAKRSFLSIITALLGNIPQIIQIIMGIVKAFRGNKREDIDSVVAGIIADMPFVARAVDTAMTSVASTKRDG			24	VVC
Ca18387	C514	ITKRSIIGIIMGILGNIPQVIQIIMSIVKAFKGNKRED			No candidalysin found, 1 NCEP	COL
Ca15231	C515	ITKRSIIGIIMGILGNIPQVIQIIMSIVKAFKGNKRED			No candidalysin found, few NCEPs	COL
Ca14314	C516	ITKRSIIGIIMGILGNIPQVIQIIMSIVKAFKGNKRED	ITKRSIISIIMGILTNIPQVIQIIMSIVRAFKGNKRED		No candidalysin found, few NCEPs	COL
Ca12753	C517	ITKRSIISIIMGILTNIPQVIQIIMSIVRAFKGNKRED			No candidalysin found, few NCEPs	COL
Ca16884	C518	ITKRSIISIIMGILTNIPQVIQIIMSIVRAFRGNKRED	ITKRSIISIIMGILTNIPQVIQIIMSIVRAFKGNKRED		No candidalysin found, few NCEPs	COL
Ca16850	C519	ITKRSIIGIIMGILGNIPQVIQIIMSIVKAFKGNKRED	ITKRSIIGIIMGILGNIPQVIQIIMSIVKAFKGNKRED		No candidalysin found, few NCEPs	COL

## Sheet: SC5314
Accession	Description	Coverage [%]	# PSMs	# Peptides	# Unique Peptides	# Razor Peptides	# AAs	MW [kDa]	calc. pI	Score Sequest HT: Sequest HT	Abundance: 10-a	Abundance: 10-b	Abundance: 10-c	Abundances Count: 10-a	Abundances Count: 10-b	Abundances Count: 10-c	Found in Sample: [S1] 10-a	Found in Sample: [S2] 10-b	Found in Sample: [S3] 10-c
C4_03470C_B	C4_03470C_B CGDID:CAL0000186891 COORDS:Ca22chr4B_C_albicans_SC5314:727338-726523C, translated using codon table 12 (271 amino acids) Verified ORF; (orf19.3374) Candidalysin, cytolytic peptide toxin essential for mucosal infection; hypha-specific protein; regulated by Rfg1, Nrg1, Tup1, Cph1, Efg1, Hog1, farnesol, phagocytosis; fluconazole-induced; rat catheter and Spider biofilm induced	34	105	6	6	0	271	28.9	5.77	315.58	2.30713e+07	1.72151e+07	1.98704e+07	6	3	5	High	High	High
	Sequence	Modifications	# PSMs	Master Protein Accessions	Positions in Master Proteins	# Missed Cleavages	Theo. MH+ [Da]	Abundance: 10-a	Abundance: 10-b	Abundance: 10-c	Abundances Count: 10-a	Abundances Count: 10-b	Abundances Count: 10-c	Quan Info	Found in Sample: [S1] 10-a	Found in Sample: [S2] 10-b	Found in Sample: [S3] 10-c	XCorr (by Search Engine): Sequest HT	Charge (by Search Engine): Sequest HT	m/z [Da] (by Search Engine): Sequest HT	RT [min] (by Search Engine): Sequest HT	Top Apex RT [min]	Deltam/z [Da] (by Search Engine): Sequest HT
	SIIGIIMGILGNIPQVIQIIMSIVKAFKGNK	1xOxidation [M]	24	C4_03470C_B	C4_03470C_B [62-92]	2	3324.95	1.8396e+06		1.44929e+06	5		4		High	Not Found	High	7.68	4	831.992	16.1914	16.18	-0.0008
	SIIGIIMGILGNIPQVIQIIMSIVKAFKGNK		14	C4_03470C_B	C4_03470C_B [62-92]	2	3308.96	1.86328e+06		1.10608e+06	1		2		High	Not Found	High	6.64	4	827.994	21.7734	21.56	-0.00079
	DGANDDVANAVVRLPEIVA		23	C4_03470C_B	C4_03470C_B [127-145]	0	1937.99	6.85178e+06	5.123e+06	7.53192e+06	5	2	7		High	High	High	6.56	2	969.5	3.7859	3.72	-0.00017
	DGVPDVGLNLVANAPR		4	C4_03470C_B	C4_03470C_B [161-176]	0	1606.85		1.44517e+06	1.75599e+06		1	1		Not Found	High	High	4.06	2	803.932	3.7228	3.72	0.00069
	SAESALKDSQPV		38	C4_03470C_B	C4_03470C_B [215-226]	0	1231.62	9.68439e+06	1.0647e+07	8.02711e+06	11	8	5		High	High	High	4.05	2	616.312	3.8463	3.68	-0.00017
	ESALKDSQPV		1	C4_03470C_B	C4_03470C_B [217-226]	0	1073.55	2.80425e+06			1				High	Not Found	Not Found	1.91	2	537.272	3.6249	3.82	-0.0049
	DISSLIEEYFGKA		1	C4_03470C_B	C4_03470C_B [259-271]	1	1471.73	27988.3			1				High	Not Found	Not Found	1.87	2	736.365	0.2846	0.3	-0.00464
C3_03870C_A	SAP9 CGDID:CAL0000194661 COORDS:Ca22chr3A_C_albicans_SC5314:810288-808654C, translated using codon table 12 (544 amino acids) Verified ORF; (orf19.6928) Secreted aspartyl protease; roles in adhesion, cell surface integrity; induced by antifungal drugs, stationary phase, or in white-phase cells; farnesol-downregulated in biofilm; autocatalytic processing; GPI-anchor; Spider biofilm induced	7	3	2	2	0	544	58.4	5.25	9.12	529379	183065	588238	1	1	1	High	Peak Found	High
	Sequence	Modifications	# PSMs	Master Protein Accessions	Positions in Master Proteins	# Missed Cleavages	Theo. MH+ [Da]	Abundance: 10-a	Abundance: 10-b	Abundance: 10-c	Abundances Count: 10-a	Abundances Count: 10-b	Abundances Count: 10-c	Quan Info	Found in Sample: [S1] 10-a	Found in Sample: [S2] 10-b	Found in Sample: [S3] 10-c	XCorr (by Search Engine): Sequest HT	Charge (by Search Engine): Sequest HT	m/z [Da] (by Search Engine): Sequest HT	RT [min] (by Search Engine): Sequest HT	Top Apex RT [min]	Deltam/z [Da] (by Search Engine): Sequest HT
	KNLYQPSRTIETDEEKEASEKIHNK		2	C3_03870C_A	C3_03870C_A [129-153]	4	2987.51	529379			1				High	Not Found	Not Found	4.9	5	598.305	3.4341	3.69	-0.00177
	NERSFGHGTGVKLNE		1	C3_03870C_A	C3_03870C_A [107-121]	0	1644.81		183065	588238		1	1		Not Found	Peak Found	High	4.23	3	548.941	3.4897	3.53	-0.00016
C6_00820W_A	SUN41 CGDID:CAL0000175157 COORDS:Ca22chr6A_C_albicans_SC5314:158273-159529W, translated using codon table 12 (418 amino acids) Verified ORF; (orf19.3642) Cell wall glycosidase; role in biofilm formation and cell separation; possibly secreted; hypoxia, hyphal induced; caspofungin repressed; Efg1, Cph1 regulated; O-glycosylated, possible Kex2 substrate; 5'-UTR intron; Spider biofilm induced	2	3	1	1	0	418	43.7	4.84	7.09	987324	637766	835890	1	1	1	High	High	High
	Sequence	Modifications	# PSMs	Master Protein Accessions	Positions in Master Proteins	# Missed Cleavages	Theo. MH+ [Da]	Abundance: 10-a	Abundance: 10-b	Abundance: 10-c	Abundances Count: 10-a	Abundances Count: 10-b	Abundances Count: 10-c	Quan Info	Found in Sample: [S1] 10-a	Found in Sample: [S2] 10-b	Found in Sample: [S3] 10-c	XCorr (by Search Engine): Sequest HT	Charge (by Search Engine): Sequest HT	m/z [Da] (by Search Engine): Sequest HT	RT [min] (by Search Engine): Sequest HT	Top Apex RT [min]	Deltam/z [Da] (by Search Engine): Sequest HT
	AFEADNKNI		3	C6_00820W_A	C6_00820W_A [20-28]	0	1021.49	987324	637766	835890	1	1	1		High	High	High	2.56	2	511.247	3.836	3.71	-0.00402

## Sheet: Ca4248
Accession	Description	Coverage [%]	# PSMs	# Peptides	# Unique Peptides	# Razor Peptides	# AAs	MW [kDa]	calc. pI	Score Sequest HT: Sequest HT	Abundance: 11-a	Abundance: 11-b	Abundance: 11-c	Abundances Count: 11-a	Abundances Count: 11-b	Abundances Count: 11-c	Found in Sample: [S1] 11-a	Found in Sample: [S2] 11-b	Found in Sample: [S3] 11-c
C4_03470C_B	C4_03470C_B CGDID:CAL0000186891 COORDS:Ca22chr4B_C_albicans_SC5314:727338-726523C, translated using codon table 12 (271 amino acids) Verified ORF; (orf19.3374) Candidalysin, cytolytic peptide toxin essential for mucosal infection; hypha-specific protein; regulated by Rfg1, Nrg1, Tup1, Cph1, Efg1, Hog1, farnesol, phagocytosis; fluconazole-induced; rat catheter and Spider biofilm induced	45	55	9	9	0	271	29	5.77	139.28	7.94967e+06	4.61141e+06	1.39855e+07	7	8	3	High	High	High
	Sequence	Modifications	# PSMs	Master Protein Accessions	Positions in Master Proteins	# Missed Cleavages	Theo. MH+ [Da]	Abundance: 11-a	Abundance: 11-b	Abundance: 11-c	Abundances Count: 11-a	Abundances Count: 11-b	Abundances Count: 11-c	Quan Info	Found in Sample: [S1] 11-a	Found in Sample: [S2] 11-b	Found in Sample: [S3] 11-c	XCorr (by Search Engine): Sequest HT	Charge (by Search Engine): Sequest HT	m/z [Da] (by Search Engine): Sequest HT	RT [min] (by Search Engine): Sequest HT	Top Apex RT [min]	Deltam/z [Da] (by Search Engine): Sequest HT
	DGANDDVANAVVRLPEIVA		5	C4_03470C_B	C4_03470C_B [127-145]	0	1937.99	362806	524578	2.66833e+06	1	1	1		High	High	High	6.13	2	969.502	3.4744	4.87	0.00203
	DGLEDFLDELLQRLPQLIT		2	C4_03470C_B	C4_03470C_B [195-213]	0	2228.18	2.51989e+06			2				High	Not Found	Not Found	5.23	2	1114.6	3.6278	8.34	0.0015
	DAGSVALSNLIKKSIETVGIENAAQIVSERDISSLIEEYFGKA		2	C4_03470C_B	C4_03470C_B [229-271]	4	4565.4		382842			1			Not Found	High	Not Found	4.66	4	1142.1	3.4076	5.31	-0.00144
	SIETVGIENAAQIVSERDISSLIEEYFGKA		2	C4_03470C_B	C4_03470C_B [242-271]	2	3268.66		287129			1			Not Found	High	Not Found	4.1	3	1090.23	3.5144	5.41	0.00446
	SAESALKDSQPV		20	C4_03470C_B	C4_03470C_B [215-226]	0	1231.62	3.7135e+06	1.57797e+06	1.10982e+07	5	1	5		High	High	High	4.07	2	616.313	3.5289	4.88	0.00154
	DGVPDVGLNLVANAPR		8	C4_03470C_B	C4_03470C_B [161-176]	0	1606.85	289216	732607		1	2			High	High	Not Found	3.62	2	803.931	3.6918	5.42	-0.0001
	DISSLIEEYFGKA		12	C4_03470C_B	C4_03470C_B [259-271]	1	1471.73	836672	612243		2	2			High	High	Not Found	2.95	2	736.37	3.388	5.67	0.00085
	DAGSVALSNLIK		3	C4_03470C_B	C4_03470C_B [229-240]	0	1187.66	84443.6	240911	218966	1	1	1		High	High	Peak Found	2.86	2	594.334	3.4308	4.87	-0.00074
	VATGVQQSIENAK		1	C4_03470C_B	C4_03470C_B [147-159]	0	1344.71	143149	253124		1	1			High	Peak Found	Not Found	1.81	2	672.86	3.4438	5.46	0.00022
C3_03870C_A	SAP9 CGDID:CAL0000194661 COORDS:Ca22chr3A_C_albicans_SC5314:810288-808654C, translated using codon table 12 (544 amino acids) Verified ORF; (orf19.6928) Secreted aspartyl protease; roles in adhesion, cell surface integrity; induced by antifungal drugs, stationary phase, or in white-phase cells; farnesol-downregulated in biofilm; autocatalytic processing; GPI-anchor; Spider biofilm induced	3	1	1	1	0	544	58.4	5.25	4.56			520168			1	Not Found	Not Found	High
	Sequence	Modifications	# PSMs	Master Protein Accessions	Positions in Master Proteins	# Missed Cleavages	Theo. MH+ [Da]	Abundance: 11-a	Abundance: 11-b	Abundance: 11-c	Abundances Count: 11-a	Abundances Count: 11-b	Abundances Count: 11-c	Quan Info	Found in Sample: [S1] 11-a	Found in Sample: [S2] 11-b	Found in Sample: [S3] 11-c	XCorr (by Search Engine): Sequest HT	Charge (by Search Engine): Sequest HT	m/z [Da] (by Search Engine): Sequest HT	RT [min] (by Search Engine): Sequest HT	Top Apex RT [min]	Deltam/z [Da] (by Search Engine): Sequest HT
	NERSFGHGTGVKLNE		1	C3_03870C_A	C3_03870C_A [107-121]	0	1644.81			520168			1		Not Found	Not Found	High	4.56	3	548.942	3.4591	3.55	0.0007

## Sheet: Ca2522
Accession	Description	Coverage [%]	# PSMs	# Peptides	# Unique Peptides	# Razor Peptides	# AAs	MW [kDa]	calc. pI	Score Sequest HT: Sequest HT	Abundance: 12-a	Abundance: 12-b	Abundance: 12-c	Abundances Count: 12-a	Abundances Count: 12-b	Abundances Count: 12-c	Found in Sample: [S1] 12-a	Found in Sample: [S2] 12-b	Found in Sample: [S3] 12-c
C3_03870C_A	SAP9 CGDID:CAL0000194661 COORDS:Ca22chr3A_C_albicans_SC5314:810288-808654C, translated using codon table 12 (544 amino acids) Verified ORF; (orf19.6928) Secreted aspartyl protease; roles in adhesion, cell surface integrity; induced by antifungal drugs, stationary phase, or in white-phase cells; farnesol-downregulated in biofilm; autocatalytic processing; GPI-anchor; Spider biofilm induced	3	3	1	1	0	544	58.4	5.25	13.31	442897	578881	271173	1	1	1	High	High	High
	Sequence	Modifications	# PSMs	Master Protein Accessions	Positions in Master Proteins	# Missed Cleavages	Theo. MH+ [Da]	Abundance: 12-a	Abundance: 12-b	Abundance: 12-c	Abundances Count: 12-a	Abundances Count: 12-b	Abundances Count: 12-c	Quan Info	Found in Sample: [S1] 12-a	Found in Sample: [S2] 12-b	Found in Sample: [S3] 12-c	XCorr (by Search Engine): Sequest HT	Charge (by Search Engine): Sequest HT	m/z [Da] (by Search Engine): Sequest HT	RT [min] (by Search Engine): Sequest HT	Top Apex RT [min]	Deltam/z [Da] (by Search Engine): Sequest HT
	NERSFGHGTGVKLNE		3	C3_03870C_A	C3_03870C_A [107-121]	0	1644.81	442897	578881	271173	1	2	1		High	High	High	4.94	3	548.942	3.45	3.52	0.00039
C4_03470C_B	C4_03470C_B CGDID:CAL0000186891 COORDS:Ca22chr4B_C_albicans_SC5314:727338-726523C, translated using codon table 12 (271 amino acids) Verified ORF; (orf19.3374) Candidalysin, cytolytic peptide toxin essential for mucosal infection; hypha-specific protein; regulated by Rfg1, Nrg1, Tup1, Cph1, Efg1, Hog1, farnesol, phagocytosis; fluconazole-induced; rat catheter and Spider biofilm induced	4	3	1	1	0	271	28.9	5.77	11.33	2.9844e+06	2.5566e+06	1914966	1	1	1	High	High	High
	Sequence	Modifications	# PSMs	Master Protein Accessions	Positions in Master Proteins	# Missed Cleavages	Theo. MH+ [Da]	Abundance: 12-a	Abundance: 12-b	Abundance: 12-c	Abundances Count: 12-a	Abundances Count: 12-b	Abundances Count: 12-c	Quan Info	Found in Sample: [S1] 12-a	Found in Sample: [S2] 12-b	Found in Sample: [S3] 12-c	XCorr (by Search Engine): Sequest HT	Charge (by Search Engine): Sequest HT	m/z [Da] (by Search Engine): Sequest HT	RT [min] (by Search Engine): Sequest HT	Top Apex RT [min]	Deltam/z [Da] (by Search Engine): Sequest HT
	SAESALKDSQPV		3	C4_03470C_B	C4_03470C_B [215-226]	0	1231.62	2.9844e+06	2.5566e+06	1914966	1	1	1		High	High	High	4.02	2	616.312	3.5692	3.64	8e-05
C1_02070W_A	HSP31 CGDID:CAL0000180035 COORDS:Ca22chr1A_C_albicans_SC5314:427843-428838W, translated using codon table 12 (331 amino acids) Uncharacterized ORF; (orf19.3664) Putative 30 kda heat shock protein; repressed during the mating process; rat catheter biofilm induced	5	1	1	1	0	331	37.8	5.9	4.1							Not Found	Not Found	High
	Sequence	Modifications	# PSMs	Master Protein Accessions	Positions in Master Proteins	# Missed Cleavages	Theo. MH+ [Da]	Abundance: 12-a	Abundance: 12-b	Abundance: 12-c	Abundances Count: 12-a	Abundances Count: 12-b	Abundances Count: 12-c	Quan Info	Found in Sample: [S1] 12-a	Found in Sample: [S2] 12-b	Found in Sample: [S3] 12-c	XCorr (by Search Engine): Sequest HT	Charge (by Search Engine): Sequest HT	m/z [Da] (by Search Engine): Sequest HT	RT [min] (by Search Engine): Sequest HT	Top Apex RT [min]	Deltam/z [Da] (by Search Engine): Sequest HT
	AVASTFIHNNLEVMNR		1	C1_02070W_A	C1_02070W_A [2-17]	0	1815.92							No Quan Values	Not Found	Not Found	High	4.1	3	605.977	3.522		0.00016

## Sheet: Ca5980
Accession	Description	Coverage [%]	# PSMs	# Peptides	# Unique Peptides	# Razor Peptides	# AAs	MW [kDa]	calc. pI	Score Sequest HT: Sequest HT	Abundance: 13-a	Abundance: 13-b	Abundance: 13-c	Abundances Count: 13-a	Abundances Count: 13-b	Abundances Count: 13-c	Found in Sample: [S1] 13-a	Found in Sample: [S2] 13-b	Found in Sample: [S3] 13-c
C4_03470C_B	C4_03470C_B CGDID:CAL0000186891 COORDS:Ca22chr4B_C_albicans_SC5314:727338-726523C, translated using codon table 12 (271 amino acids) Verified ORF; (orf19.3374) Candidalysin, cytolytic peptide toxin essential for mucosal infection; hypha-specific protein; regulated by Rfg1, Nrg1, Tup1, Cph1, Efg1, Hog1, farnesol, phagocytosis; fluconazole-induced; rat catheter and Spider biofilm induced	29	24	5	5	0	271	29	5.77	69.48	7.63425e+06	4.32419e+06	2.68653e+06	5	1	1	High	High	High
	Sequence	Modifications	# PSMs	Master Protein Accessions	Positions in Master Proteins	# Missed Cleavages	Theo. MH+ [Da]	Abundance: 13-a	Abundance: 13-b	Abundance: 13-c	Abundances Count: 13-a	Abundances Count: 13-b	Abundances Count: 13-c	Quan Info	Found in Sample: [S1] 13-a	Found in Sample: [S2] 13-b	Found in Sample: [S3] 13-c	XCorr (by Search Engine): Sequest HT	Charge (by Search Engine): Sequest HT	m/z [Da] (by Search Engine): Sequest HT	RT [min] (by Search Engine): Sequest HT	Top Apex RT [min]	Deltam/z [Da] (by Search Engine): Sequest HT
	DGANDDVANAVVRLPEIVA		2	C4_03470C_B	C4_03470C_B [127-145]	0	1937.99	356027			1				High	Not Found	Not Found	5.06	2	969.498	3.6195	3.6	-0.00188
	DGLEDFLDELLQRLPQLIT		4	C4_03470C_B	C4_03470C_B [195-213]	0	2228.18	3.16397e+06			3				High	High	Not Found	4.73	2	1114.59	3.573	4.28	-0.0007
	SAESALKDSQPV		12	C4_03470C_B	C4_03470C_B [215-226]	0	1231.62	3.52411e+06	4.32419e+06	2.68653e+06	4	3	2		High	High	High	3.97	2	616.313	3.5204	3.56	0.00099
	DGVPDVGLNLVANAPR		4	C4_03470C_B	C4_03470C_B [161-176]	0	1606.85	244145			1				High	Not Found	Not Found	3.88	2	803.932	3.6743	3.47	0.00136
	DISSLIEEYFGKA		2	C4_03470C_B	C4_03470C_B [259-271]	1	1471.73	345995			1				High	Not Found	Not Found	2.86	2	736.37	3.4426	3.57	0.00079
C1_02070W_A	HSP31 CGDID:CAL0000180035 COORDS:Ca22chr1A_C_albicans_SC5314:427843-428838W, translated using codon table 12 (331 amino acids) Uncharacterized ORF; (orf19.3664) Putative 30 kda heat shock protein; repressed during the mating process; rat catheter biofilm induced	5	4	1	1	0	331	37.8	5.9	15.09		3357329	2.52633e+06		2	2	Not Found	High	High
	Sequence	Modifications	# PSMs	Master Protein Accessions	Positions in Master Proteins	# Missed Cleavages	Theo. MH+ [Da]	Abundance: 13-a	Abundance: 13-b	Abundance: 13-c	Abundances Count: 13-a	Abundances Count: 13-b	Abundances Count: 13-c	Quan Info	Found in Sample: [S1] 13-a	Found in Sample: [S2] 13-b	Found in Sample: [S3] 13-c	XCorr (by Search Engine): Sequest HT	Charge (by Search Engine): Sequest HT	m/z [Da] (by Search Engine): Sequest HT	RT [min] (by Search Engine): Sequest HT	Top Apex RT [min]	Deltam/z [Da] (by Search Engine): Sequest HT
	AVASTFIHNNLEVMNR	1xOxidation [M14]	2	C1_02070W_A	C1_02070W_A [2-17]	0	1831.91		1418674	974585		1	1		Not Found	High	High	4.23	3	611.308	3.4397	3.56	-0.00109
	AVASTFIHNNLEVMNR		2	C1_02070W_A	C1_02070W_A [2-17]	0	1815.92		1938655	1551741		1	1		Not Found	High	High	3.64	3	605.978	3.3433	3.57	0.00096
C4_03520C_A	RBT1 CGDID:CAL0000185934 COORDS:Ca22chr4A_C_albicans_SC5314:747331-745166C, translated using codon table 12 (721 amino acids) Verified ORF; (orf19.1327) Cell wall protein with similarity to Hwp1; required for virulence; predicted glycosylation; fluconazole, Tup1 repressed; farnesol, alpha factor, serum, hyphal and alkaline induced; Rfg1, Rim101-regulated	2	3	1	1	0	721	73.6	4.34	11.59		2.04314e+06	1.26606e+06		1	1	Not Found	High	High
	Sequence	Modifications	# PSMs	Master Protein Accessions	Positions in Master Proteins	# Missed Cleavages	Theo. MH+ [Da]	Abundance: 13-a	Abundance: 13-b	Abundance: 13-c	Abundances Count: 13-a	Abundances Count: 13-b	Abundances Count: 13-c	Quan Info	Found in Sample: [S1] 13-a	Found in Sample: [S2] 13-b	Found in Sample: [S3] 13-c	XCorr (by Search Engine): Sequest HT	Charge (by Search Engine): Sequest HT	m/z [Da] (by Search Engine): Sequest HT	RT [min] (by Search Engine): Sequest HT	Top Apex RT [min]	Deltam/z [Da] (by Search Engine): Sequest HT
	ELDEFEELSNDGVTHS		3	C4_03520C_A	C4_03520C_A [227-242]	0	1820.78		2.04314e+06	1.26606e+06		1	1		Not Found	High	High	4.45	2	910.895	3.5307	3.57	0.00046
C2_08500W_A	RSP5 CGDID:CAL0000178037 COORDS:Ca22chr2A_C_albicans_SC5314:1719320-1721818W, translated using codon table 12 (832 amino acids) Uncharacterized ORF; (orf19.3628) Putative NEDD4 family E3 ubiquitin ligase; induced during infection of murine kidney, compared to growth in vitro; has murine homolog; possibly an essential gene, disruptants not obtained by UAU1 method	3	2	1	1	0	832	93.4	6.35	5.93	77536.3	6853744	6.05668e+06	1	1	1	Peak Found	High	High
	Sequence	Modifications	# PSMs	Master Protein Accessions	Positions in Master Proteins	# Missed Cleavages	Theo. MH+ [Da]	Abundance: 13-a	Abundance: 13-b	Abundance: 13-c	Abundances Count: 13-a	Abundances Count: 13-b	Abundances Count: 13-c	Quan Info	Found in Sample: [S1] 13-a	Found in Sample: [S2] 13-b	Found in Sample: [S3] 13-c	XCorr (by Search Engine): Sequest HT	Charge (by Search Engine): Sequest HT	m/z [Da] (by Search Engine): Sequest HT	RT [min] (by Search Engine): Sequest HT	Top Apex RT [min]	Deltam/z [Da] (by Search Engine): Sequest HT
	GNVTVNASGANTPVNPAAAVSMAA		2	C2_08500W_A	C2_08500W_A [323-346]	0	2184.07	77536.3	6853744	6.05668e+06	1	1	1		Peak Found	High	High	3.25	3	728.697	3.5704	3.45	0.00135
C3_03870C_A	SAP9 CGDID:CAL0000194661 COORDS:Ca22chr3A_C_albicans_SC5314:810288-808654C, translated using codon table 12 (544 amino acids) Verified ORF; (orf19.6928) Secreted aspartyl protease; roles in adhesion, cell surface integrity; induced by antifungal drugs, stationary phase, or in white-phase cells; farnesol-downregulated in biofilm; autocatalytic processing; GPI-anchor; Spider biofilm induced	3	1	1	1	0	544	58.4	5.25	4.17		524786	494302		1	1	Not Found	High	Peak Found
	Sequence	Modifications	# PSMs	Master Protein Accessions	Positions in Master Proteins	# Missed Cleavages	Theo. MH+ [Da]	Abundance: 13-a	Abundance: 13-b	Abundance: 13-c	Abundances Count: 13-a	Abundances Count: 13-b	Abundances Count: 13-c	Quan Info	Found in Sample: [S1] 13-a	Found in Sample: [S2] 13-b	Found in Sample: [S3] 13-c	XCorr (by Search Engine): Sequest HT	Charge (by Search Engine): Sequest HT	m/z [Da] (by Search Engine): Sequest HT	RT [min] (by Search Engine): Sequest HT	Top Apex RT [min]	Deltam/z [Da] (by Search Engine): Sequest HT
	NERSFGHGTGVKLNE		1	C3_03870C_A	C3_03870C_A [107-121]	0	1644.81		524786	494302		1	1		Not Found	High	Peak Found	4.17	3	548.941	3.4487	3.46	-0.0001

## Sheet: Ca1887
Accession	Description	Coverage [%]	# PSMs	# Peptides	# Unique Peptides	# Razor Peptides	# AAs	MW [kDa]	calc. pI	Score Sequest HT: Sequest HT	Abundance: 14-a	Abundance: 14-b	Abundance: 14-c	Abundances Count: 14-a	Abundances Count: 14-b	Abundances Count: 14-c	Found in Sample: [S1] 14-a	Found in Sample: [S2] 14-b	Found in Sample: [S3] 14-c
C3_03870C_A	SAP9 CGDID:CAL0000194661 COORDS:Ca22chr3A_C_albicans_SC5314:810288-808654C, translated using codon table 12 (544 amino acids) Verified ORF; (orf19.6928) Secreted aspartyl protease; roles in adhesion, cell surface integrity; induced by antifungal drugs, stationary phase, or in white-phase cells; farnesol-downregulated in biofilm; autocatalytic processing; GPI-anchor; Spider biofilm induced	7	8	2	2	0	544	58.4	5.25	26.15	1.15765e+06	1.12046e+06	968601	2	2	2	High	High	High
	Sequence	Modifications	# PSMs	Master Protein Accessions	Positions in Master Proteins	# Missed Cleavages	Theo. MH+ [Da]	Abundance: 14-a	Abundance: 14-b	Abundance: 14-c	Abundances Count: 14-a	Abundances Count: 14-b	Abundances Count: 14-c	Quan Info	Found in Sample: [S1] 14-a	Found in Sample: [S2] 14-b	Found in Sample: [S3] 14-c	XCorr (by Search Engine): Sequest HT	Charge (by Search Engine): Sequest HT	m/z [Da] (by Search Engine): Sequest HT	RT [min] (by Search Engine): Sequest HT	Top Apex RT [min]	Deltam/z [Da] (by Search Engine): Sequest HT
	KNLYQPSRTIETDEEKEASEKIHNK		6	C3_03870C_A	C3_03870C_A [129-153]	4	2987.51	400030	594006	391994	1	1	1		High	High	High	6.32	5	598.31	3.3666	3.48	0.0025
	NERSFGHGTGVKLNE		2	C3_03870C_A	C3_03870C_A [107-121]	0	1644.81	757619	526453	576607	1	1	1		High	Peak Found	High	4.23	3	548.942	3.4878	3.52	0.00045
C1_02070W_A	HSP31 CGDID:CAL0000180035 COORDS:Ca22chr1A_C_albicans_SC5314:427843-428838W, translated using codon table 12 (331 amino acids) Uncharacterized ORF; (orf19.3664) Putative 30 kda heat shock protein; repressed during the mating process; rat catheter biofilm induced	5	6	1	1	0	331	37.8	5.9	22.82	1.67342e+06	1.51382e+06	1.27925e+06	2	2	2	High	High	High
	Sequence	Modifications	# PSMs	Master Protein Accessions	Positions in Master Proteins	# Missed Cleavages	Theo. MH+ [Da]	Abundance: 14-a	Abundance: 14-b	Abundance: 14-c	Abundances Count: 14-a	Abundances Count: 14-b	Abundances Count: 14-c	Quan Info	Found in Sample: [S1] 14-a	Found in Sample: [S2] 14-b	Found in Sample: [S3] 14-c	XCorr (by Search Engine): Sequest HT	Charge (by Search Engine): Sequest HT	m/z [Da] (by Search Engine): Sequest HT	RT [min] (by Search Engine): Sequest HT	Top Apex RT [min]	Deltam/z [Da] (by Search Engine): Sequest HT
	AVASTFIHNNLEVMNR	1xOxidation [M14]	3	C1_02070W_A	C1_02070W_A [2-17]	0	1831.91	857878	739097	683945	1	1	1		High	High	High	4.51	3	611.312	3.4121	3.54	0.0033
	AVASTFIHNNLEVMNR		3	C1_02070W_A	C1_02070W_A [2-17]	0	1815.92	815542	774728	595300	1	1	1		High	High	High	3.51	3	605.978	3.3396	3.53	0.00126
C1_03120W_A	C1_03120W_A CGDID:CAL0000186184 COORDS:Ca22chr1A_C_albicans_SC5314:651902-653134W, translated using codon table 12 (410 amino acids) Uncharacterized ORF; (orf19.3004) Ortholog of <i>S. cerevisiae</i> : YDR262W, <i>C. glabrata CBS138</i> : CAGL0M08734g, <i>C. dubliniensis CD36</i> : Cd36_02920, <i>C. parapsilosis CDC317</i> : CPAR2_108490 and <i>C. auris B8441</i> : B9J08_000615	10	4	2	2	0	410	46.4	5.97	19.09	1.63112e+06	842384	1.46646e+06	2	1	2	High	High	High
	Sequence	Modifications	# PSMs	Master Protein Accessions	Positions in Master Proteins	# Missed Cleavages	Theo. MH+ [Da]	Abundance: 14-a	Abundance: 14-b	Abundance: 14-c	Abundances Count: 14-a	Abundances Count: 14-b	Abundances Count: 14-c	Quan Info	Found in Sample: [S1] 14-a	Found in Sample: [S2] 14-b	Found in Sample: [S3] 14-c	XCorr (by Search Engine): Sequest HT	Charge (by Search Engine): Sequest HT	m/z [Da] (by Search Engine): Sequest HT	RT [min] (by Search Engine): Sequest HT	Top Apex RT [min]	Deltam/z [Da] (by Search Engine): Sequest HT
	KNLPNLEALEEALKGGSLPK		1	C1_03120W_A	C1_03120W_A [120-139]	0	2121.19	406766		488057	1		1		Peak Found	Not Found	High	5.61	3	707.737	3.3789	3.51	0.00138
	KNIPDLEALKTGIEEEEGQVA		3	C1_03120W_A	C1_03120W_A [165-185]	0	2283.17	1.22436e+06	842384	978403	1	1	1		High	High	High	4.55	3	761.727	3.4405	3.53	-0.00155
C4_03470C_B	C4_03470C_B CGDID:CAL0000186891 COORDS:Ca22chr4B_C_albicans_SC5314:727338-726523C, translated using codon table 12 (271 amino acids) Verified ORF; (orf19.3374) Candidalysin, cytolytic peptide toxin essential for mucosal infection; hypha-specific protein; regulated by Rfg1, Nrg1, Tup1, Cph1, Efg1, Hog1, farnesol, phagocytosis; fluconazole-induced; rat catheter and Spider biofilm induced	4	3	1	1	0	271	28.9	5.77	10.68	1.32027e+06	1.10976e+06	949596	1	1	1	High	High	High
	Sequence	Modifications	# PSMs	Master Protein Accessions	Positions in Master Proteins	# Missed Cleavages	Theo. MH+ [Da]	Abundance: 14-a	Abundance: 14-b	Abundance: 14-c	Abundances Count: 14-a	Abundances Count: 14-b	Abundances Count: 14-c	Quan Info	Found in Sample: [S1] 14-a	Found in Sample: [S2] 14-b	Found in Sample: [S3] 14-c	XCorr (by Search Engine): Sequest HT	Charge (by Search Engine): Sequest HT	m/z [Da] (by Search Engine): Sequest HT	RT [min] (by Search Engine): Sequest HT	Top Apex RT [min]	Deltam/z [Da] (by Search Engine): Sequest HT
	SAESALKDSQPV		3	C4_03470C_B	C4_03470C_B [215-226]	0	1231.62	1.32027e+06	1.10976e+06	949596	1	1	1		High	High	High	3.96	2	616.312	3.6548	3.61	0.00038
C6_00820W_A	SUN41 CGDID:CAL0000175157 COORDS:Ca22chr6A_C_albicans_SC5314:158273-159529W, translated using codon table 12 (418 amino acids) Verified ORF; (orf19.3642) Cell wall glycosidase; role in biofilm formation and cell separation; possibly secreted; hypoxia, hyphal induced; caspofungin repressed; Efg1, Cph1 regulated; O-glycosylated, possible Kex2 substrate; 5'-UTR intron; Spider biofilm induced	2	2	1	1	0	418	43.7	4.84	4.45	1.00459e+06	1.07742e+06	721969	1	1	1	High	High	Peak Found
	Sequence	Modifications	# PSMs	Master Protein Accessions	Positions in Master Proteins	# Missed Cleavages	Theo. MH+ [Da]	Abundance: 14-a	Abundance: 14-b	Abundance: 14-c	Abundances Count: 14-a	Abundances Count: 14-b	Abundances Count: 14-c	Quan Info	Found in Sample: [S1] 14-a	Found in Sample: [S2] 14-b	Found in Sample: [S3] 14-c	XCorr (by Search Engine): Sequest HT	Charge (by Search Engine): Sequest HT	m/z [Da] (by Search Engine): Sequest HT	RT [min] (by Search Engine): Sequest HT	Top Apex RT [min]	Deltam/z [Da] (by Search Engine): Sequest HT
	AFEADNKNI		2	C6_00820W_A	C6_00820W_A [20-28]	0	1021.49	1.00459e+06	1.07742e+06	721969	1	1	1		High	High	Peak Found	2.3	2	511.251	3.5903	3.59	0.00032

## Sheet: Ca6117
Accession	Description	Coverage [%]	# PSMs	# Peptides	# Unique Peptides	# Razor Peptides	# AAs	MW [kDa]	calc. pI	Score Sequest HT: Sequest HT	Abundance: 15-a	Abundance: 15-b	Abundance: 15-c	Abundances Count: 15-a	Abundances Count: 15-b	Abundances Count: 15-c	Found in Sample: [S1] 15-a	Found in Sample: [S2] 15-b	Found in Sample: [S3] 15-c
C4_03470C_B	C4_03470C_B CGDID:CAL0000186891 COORDS:Ca22chr4B_C_albicans_SC5314:727338-726523C, translated using codon table 12 (271 amino acids) Verified ORF; (orf19.3374) Candidalysin, cytolytic peptide toxin essential for mucosal infection; hypha-specific protein; regulated by Rfg1, Nrg1, Tup1, Cph1, Efg1, Hog1, farnesol, phagocytosis; fluconazole-induced; rat catheter and Spider biofilm induced	29	125	4	4	0	271	28.9	5.77	369	2.07822e+07		3.67964e+07	4		6	High	Not Found	High
	Sequence	Modifications	# PSMs	Master Protein Accessions	Positions in Master Proteins	# Missed Cleavages	Theo. MH+ [Da]	Abundance: 15-a	Abundance: 15-b	Abundance: 15-c	Abundances Count: 15-a	Abundances Count: 15-b	Abundances Count: 15-c	Quan Info	Found in Sample: [S1] 15-a	Found in Sample: [S2] 15-b	Found in Sample: [S3] 15-c	XCorr (by Search Engine): Sequest HT	Charge (by Search Engine): Sequest HT	m/z [Da] (by Search Engine): Sequest HT	RT [min] (by Search Engine): Sequest HT	Top Apex RT [min]	Deltam/z [Da] (by Search Engine): Sequest HT
	SIISIIMGILSNIPQVIQIIMSIVRAFKGNK	2xOxidation [M7; M21]	6	C4_03470C_B	C4_03470C_B [62-92]	2	3428.97	72634.3		1.58162e+06	1		3		High	Not Found	High	6.65	4	857.999	18.3888	18.36	0.0003
	DGANDDVANAVVRLPEIVA		31	C4_03470C_B	C4_03470C_B [127-145]	0	1937.99	7.29342e+06		1.08439e+07	1		5		High	Not Found	High	6.4	2	969.5	3.7662	3.62	0.00014
	SIISIIMGILSNIPQVIQIIMSIVRAFKGNK	1xOxidation [M]	8	C4_03470C_B	C4_03470C_B [62-92]	2	3412.98			2.29697e+06			2		Not Found	Not Found	High	6.23	4	854	22.0026	22.01	-0.00024
	SIISIIMGILSNIPQVIQIIMSIVRAFKGNK		2	C4_03470C_B	C4_03470C_B [62-92]	2	3396.98			799301			1		Not Found	Not Found	High	5.57	4	850	26.3591	26.39	-0.00096
	SAESALKDSQPV		74	C4_03470C_B	C4_03470C_B [215-226]	0	1231.62	11350133		1.86858e+07	1		9		High	Not Found	High	4.03	2	616.312	3.6637	3.62	0.00044
	DGVPDVGLNLVANAPR		4	C4_03470C_B	C4_03470C_B [161-176]	0	1606.85	2.06605e+06		2.58877e+06	1		1		High	Not Found	High	3.76	2	803.933	3.4663	3.62	0.00161
C6_02710C_A	SAP6 CGDID:CAL0000179762 COORDS:Ca22chr6A_C_albicans_SC5314:559408-558152C, translated using codon table 12 (418 amino acids) Verified ORF; (orf19.5542) Biofilm-specific aspartyl protease; expressed during hyphal growth, oral carriage, infection; virulence role affecte by URA3; N-glycosylated; rat catheter biofilm induced	6	2	2	2	0	418	45.4	8.03	10.27	1.32787e+06		2.00613e+06	2		2	High	Not Found	High
	Sequence	Modifications	# PSMs	Master Protein Accessions	Positions in Master Proteins	# Missed Cleavages	Theo. MH+ [Da]	Abundance: 15-a	Abundance: 15-b	Abundance: 15-c	Abundances Count: 15-a	Abundances Count: 15-b	Abundances Count: 15-c	Quan Info	Found in Sample: [S1] 15-a	Found in Sample: [S2] 15-b	Found in Sample: [S3] 15-c	XCorr (by Search Engine): Sequest HT	Charge (by Search Engine): Sequest HT	m/z [Da] (by Search Engine): Sequest HT	RT [min] (by Search Engine): Sequest HT	Top Apex RT [min]	Deltam/z [Da] (by Search Engine): Sequest HT
	LFLDLDPTKIPVDDTGRNDGVDK		1	C6_02710C_A	C6_02710C_A [53-75]	0	2543.3	507495		1.11261e+06	1		1		High	Not Found	Peak Found	5.43	4	636.582	3.4149	3.52	0.00145
	LFLDLDPTKIPVDDTGRNDGVD		1	C6_02710C_A	C6_02710C_A [53-74]	0	2415.2	820371		893512	1		1		Peak Found	Not Found	High	4.84	3	805.74	3.4985	3.54	0.00041
C1_07900W_B	C1_07900W_B CGDID:CAL0000185843 COORDS:Ca22chr1B_C_albicans_SC5314:1722838-1723413W, translated using codon table 12 (191 amino acids) Verified ORF; (orf19.5063) Secreted protein; ciclopirox olamine induced; regulated by Ssn6; induced by nitric oxide independent of Yhb1; Hap43-induced; Spider biofilm repressed	15	1	1	1	0	191	21.3	6.62	5.92	805586		661723	1		1	Peak Found	Not Found	High
	Sequence	Modifications	# PSMs	Master Protein Accessions	Positions in Master Proteins	# Missed Cleavages	Theo. MH+ [Da]	Abundance: 15-a	Abundance: 15-b	Abundance: 15-c	Abundances Count: 15-a	Abundances Count: 15-b	Abundances Count: 15-c	Quan Info	Found in Sample: [S1] 15-a	Found in Sample: [S2] 15-b	Found in Sample: [S3] 15-c	XCorr (by Search Engine): Sequest HT	Charge (by Search Engine): Sequest HT	m/z [Da] (by Search Engine): Sequest HT	RT [min] (by Search Engine): Sequest HT	Top Apex RT [min]	Deltam/z [Da] (by Search Engine): Sequest HT
	FNLLHDDKGFAILPPTNIVLDHLKEVGK		1	C1_07900W_B	C1_07900W_B [20-47]	0	3143.73	805586		661723	1		1		Peak Found	Not Found	High	5.92	5	629.552	3.4683	3.54	0.00163
C4_03520C_A	RBT1 CGDID:CAL0000185934 COORDS:Ca22chr4A_C_albicans_SC5314:747331-745166C, translated using codon table 12 (721 amino acids) Verified ORF; (orf19.1327) Cell wall protein with similarity to Hwp1; required for virulence; predicted glycosylation; fluconazole, Tup1 repressed; farnesol, alpha factor, serum, hyphal and alkaline induced; Rfg1, Rim101-regulated	2	1	1	1	0	721	73.6	4.34	4.55	648482		700216	1		1	Peak Found	Not Found	High
	Sequence	Modifications	# PSMs	Master Protein Accessions	Positions in Master Proteins	# Missed Cleavages	Theo. MH+ [Da]	Abundance: 15-a	Abundance: 15-b	Abundance: 15-c	Abundances Count: 15-a	Abundances Count: 15-b	Abundances Count: 15-c	Quan Info	Found in Sample: [S1] 15-a	Found in Sample: [S2] 15-b	Found in Sample: [S3] 15-c	XCorr (by Search Engine): Sequest HT	Charge (by Search Engine): Sequest HT	m/z [Da] (by Search Engine): Sequest HT	RT [min] (by Search Engine): Sequest HT	Top Apex RT [min]	Deltam/z [Da] (by Search Engine): Sequest HT
	ELDEFEELSNDGVTHS		1	C4_03520C_A	C4_03520C_A [227-242]	0	1820.78	648482		700216	1		1		Peak Found	Not Found	High	4.55	2	910.894	3.6498	3.61	-0.00052

## Sheet: Ca2635
Accession	Description	Coverage [%]	# PSMs	# Peptides	# Unique Peptides	# Razor Peptides	# AAs	MW [kDa]	calc. pI	Score Sequest HT: Sequest HT	Abundance: 25-a	Abundance: 25-b	Abundance: 25-c	Abundances Count: 25-a	Abundances Count: 25-b	Abundances Count: 25-c	Found in Sample: [S1] 25-a	Found in Sample: [S2] 25-b	Found in Sample: [S3] 25-c
C4_03470C_A	ECE1 CGDID:CAL0000199701 COORDS:Ca22chr4A_C_albicans_SC5314:727329-726514C, translated using codon table 12 (271 amino acids) Verified ORF; (orf19.3374) Candidalysin, cytolytic peptide toxin essential for mucosal infection; hypha-specific protein; regulated by Rfg1, Nrg1, Tup1, Cph1, Efg1, Hog1, farnesol, phagocytosis; fluconazole-induced; rat catheter and Spider biofilm induced	11	5	2	2	0	271	28.9	5.77	16.74	727041	1.75183e+06	4.14743e+06	2	1	2	Peak Found	High	High
	Sequence	Modifications	# PSMs	Master Protein Accessions	Positions in Master Proteins	# Missed Cleavages	Theo. MH+ [Da]	Abundance: 25-a	Abundance: 25-b	Abundance: 25-c	Abundances Count: 25-a	Abundances Count: 25-b	Abundances Count: 25-c	Quan Info	Found in Sample: [S1] 25-a	Found in Sample: [S2] 25-b	Found in Sample: [S3] 25-c	XCorr (by Search Engine): Sequest HT	Charge (by Search Engine): Sequest HT	m/z [Da] (by Search Engine): Sequest HT	RT [min] (by Search Engine): Sequest HT	Top Apex RT [min]	Deltam/z [Da] (by Search Engine): Sequest HT
	DGANDDVANAVVRLPEIVA		1	C4_03470C_A	C4_03470C_A [127-145]	0	1937.99	58545.8		262685	1		1		Peak Found	Not Found	High	4.59	2	969.501	3.3314	3.66	0.00117
	SAESALKDSQPV		4	C4_03470C_A	C4_03470C_A [215-226]	0	1231.62	668495	1.75183e+06	3.88474e+06	1	2	4		Peak Found	High	High	3.53	2	616.312	3.5209	3.94	-0.00035

## Sheet: Ca7001
Accession	Description	Coverage [%]	# PSMs	# Peptides	# Unique Peptides	# Razor Peptides	# AAs	MW [kDa]	calc. pI	Score Sequest HT: Sequest HT	Abundance: 16-a	Abundance: 16-b	Abundance: 16-c	Abundances Count: 16-a	Abundances Count: 16-b	Abundances Count: 16-c	Found in Sample: [S1] 16-a	Found in Sample: [S2] 16-b	Found in Sample: [S3] 16-c
C4_03470C_A	ECE1 CGDID:CAL0000199701 COORDS:Ca22chr4A_C_albicans_SC5314:727329-726514C, translated using codon table 12 (271 amino acids) Verified ORF; (orf19.3374) Candidalysin, cytolytic peptide toxin essential for mucosal infection; hypha-specific protein; regulated by Rfg1, Nrg1, Tup1, Cph1, Efg1, Hog1, farnesol, phagocytosis; fluconazole-induced; rat catheter and Spider biofilm induced	11	5	2	2	0	271	28.8	5.77	20.57	5.08472e+06	4.79529e+06	77838.8	2	2	1	High	High	Peak Found
	Sequence	Modifications	# PSMs	Master Protein Accessions	Positions in Master Proteins	# Missed Cleavages	Theo. MH+ [Da]	Abundance: 16-a	Abundance: 16-b	Abundance: 16-c	Abundances Count: 16-a	Abundances Count: 16-b	Abundances Count: 16-c	Quan Info	Found in Sample: [S1] 16-a	Found in Sample: [S2] 16-b	Found in Sample: [S3] 16-c	XCorr (by Search Engine): Sequest HT	Charge (by Search Engine): Sequest HT	m/z [Da] (by Search Engine): Sequest HT	RT [min] (by Search Engine): Sequest HT	Top Apex RT [min]	Deltam/z [Da] (by Search Engine): Sequest HT
	DGANDDVANAVVRLPEIVA		2	C4_03470C_A	C4_03470C_A [127-145]	0	1937.99	1.87739e+06	1.84816e+06		1	2			High	High	Not Found	5.53	2	969.502	3.53	1.21	0.00239
	SAESALKDSQPV		3	C4_03470C_A	C4_03470C_A [215-226]	0	1231.62	3.20733e+06	2.94713e+06	77838.8	2	3	1		High	High	Peak Found	4	2	616.312	3.5221	1.43	0.0005
C1_02070W_A	HSP31 CGDID:CAL0000180035 COORDS:Ca22chr1A_C_albicans_SC5314:427843-428838W, translated using codon table 12 (331 amino acids) Uncharacterized ORF; (orf19.3664) Putative 30 kda heat shock protein; repressed during the mating process; rat catheter biofilm induced	5	3	1	1	0	331	37.8	5.9	11.45		693772			1		High	High	Not Found
	Sequence	Modifications	# PSMs	Master Protein Accessions	Positions in Master Proteins	# Missed Cleavages	Theo. MH+ [Da]	Abundance: 16-a	Abundance: 16-b	Abundance: 16-c	Abundances Count: 16-a	Abundances Count: 16-b	Abundances Count: 16-c	Quan Info	Found in Sample: [S1] 16-a	Found in Sample: [S2] 16-b	Found in Sample: [S3] 16-c	XCorr (by Search Engine): Sequest HT	Charge (by Search Engine): Sequest HT	m/z [Da] (by Search Engine): Sequest HT	RT [min] (by Search Engine): Sequest HT	Top Apex RT [min]	Deltam/z [Da] (by Search Engine): Sequest HT
	AVASTFIHNNLEVMNR		2	C1_02070W_A	C1_02070W_A [2-17]	0	1815.92		693772			1			High	High	Not Found	4.2	3	605.976	3.4322	3.86	-0.00094
	AVASTFIHNNLEVMNR	1xOxidation [M14]	1	C1_02070W_A	C1_02070W_A [2-17]	0	1831.91							No Quan Values	High	Not Found	Not Found	4.06	3	611.31	3.5875		0.00068
C2_08590W_A	YWP1 CGDID:CAL0000183265 COORDS:Ca22chr2A_C_albicans_SC5314:1746839-1748440W, translated using codon table 12 (533 amino acids) Verified ORF; (orf19.3618) Secreted yeast wall protein; possible role in dispersal in host; involved in adhesion and biofilm formation; propeptide; growth phase, phosphate, Ssk1/Ssn6/Efg1/Efh1/Hap43 regulated; mRNA binds She3; flow and Spider biofilm repressed	2	3	2	2	0	533	54.2	4.81	6.31	2.59492e+06	1.43887e+06		2	2		High	High	Not Found
	Sequence	Modifications	# PSMs	Master Protein Accessions	Positions in Master Proteins	# Missed Cleavages	Theo. MH+ [Da]	Abundance: 16-a	Abundance: 16-b	Abundance: 16-c	Abundances Count: 16-a	Abundances Count: 16-b	Abundances Count: 16-c	Quan Info	Found in Sample: [S1] 16-a	Found in Sample: [S2] 16-b	Found in Sample: [S3] 16-c	XCorr (by Search Engine): Sequest HT	Charge (by Search Engine): Sequest HT	m/z [Da] (by Search Engine): Sequest HT	RT [min] (by Search Engine): Sequest HT	Top Apex RT [min]	Deltam/z [Da] (by Search Engine): Sequest HT
	RLMGETPIV		1	C2_08590W_A	C2_08590W_A [123-131]	0	1015.56	1625715	206016		1	1			High	Peak Found	Not Found	2.18	2	508.285	3.5251	1.12	0.00076
	RLMGETPI		2	C2_08590W_A	C2_08590W_A [123-130]	0	916.492	969200	1.23285e+06		1	2			High	High	Not Found	2.08	2	458.749	3.6361	3.9	-0.00022

[truncated: 8 more sheets: Ca4976, Ca0711, Ca8387, Ca5231, Ca4314, Ca2753, Ca6884, Ca6850]
