# Supplementary material for: A New Phenotype in Candida-Epithelial Cell Interaction Distinguishes Colonization- versus Vulvovaginal Candidiasis-Associated Strains
Source: mBio. 2023 Mar 1;14(2):e00107-23. doi: 10.1128/mbio.00107-23 (PMC10128025; doi:10.1128/mbio.00107-23)
Supplement: DATA SET S2 [file mbio.00107-23-s0005.xlsx]

## Sheet: Table S1A % Hyphae
Experimental condition of growth		RPMI-1640 for 24h		RPMI-1640 w/w.o. L. rhamnosus for 3h			RPMI-1640+FBS w/w.o. L. rhamnosus for 3h			Infecting A-431 cells in DMEM +10% FBS for 24h
Candida Strain		% hyphae		% hyphae	% hyphae with L. rhamnosus		% hyphae	% hyphae with L. rhamnosus		% hyphae
ATCC	SC5314	n.a.		0.66	0.7		0.73	0.751		0.409
VVC	Ca 4248 (1)	0.201		0.477	0.537		0.571	0.51		0.636
	Ca 2522 (2)	0.389		0.633	0.61		0.638	0.618		0.278
	Ca 5980 (3)	0.149		0.617	0.642		0.638	0.668		0.399
	Ca 1887 (4)	0.286		0.606	0.592		0.628	0.629		0.135
	Ca 6117 (5)	0.715		0.661	0.665		0.65	0.653		0.237
	Ca 2635 (12)	0.339		0.679	0.641		0.663	0.692		0.405
	Ca 7296 (13)	0.037		0.619	0.629		0.594	0.62		0.081
	Ca 7001 (14)	0.47		0.578	0.576		0.621	0.587		0.158
	Ca 4976 (15)	0.34		0.649	0.648		0.649	0.676		0.186
	Ca 0711 (16)	0.187		0.63	0.609		0.658	0.655		0.339
Colonized	Ca 8387 (6)	0.13		0.601	0.602		0.591	0.61		0.474
	Ca 5231 (7)	0.332		0.521	0.542		0.577	0.554		0.276
	Ca 4314 (8)	0.608		0.58	0.584		0.562	0.574		n.a.
	Ca 2753 (9)	0.599		0.606	0.602		0.617	0.621		0.613
	Ca 6884 (10)	0.21		0.617	0.6		0.591	0.606		0.081
	Ca 6850 (11)	0.408		0.588	0.592		0.575	0.581		0.238

## Sheet: Table S1B Expression Heatmaps
Type I Interferon Genes				Integrin Signaling Genes				Ferroptosis Genes
NAME	1887	4314		NAME	1887	4314		NAME	1887	4314
A4GALT	-2.26858	0		RHOV	-1.64675	0		TP53	-1.74767	0
ADAR	-1.46816	0		RHOA	-1.01471	0		GPX4	-1.15214	0
APOBEC3B	-1.54858	0		PTPA	-1.31901	0		GCLC	-1.15734	0
APOL3	-1.43973	0		MYL9	2.09566	0		GCH1	-2.47729	0
BAK1	-1.42757	0		NFKB2	1.64342	0		SLC1A5	-1.1555	0
CCND3	-1.98242	0		RHOT2	1.41411	0		NCOA4	-1.95055	0
EIF2AK2	-1.6819	0		TMSB10	1.2443	0		CBS	1.61573	0
GATA3	-1.3401	0		PXN	1.06291	0		FDFT1	-1.1759	-2.13196
GBP3	-2.07398	0		PPP2R5B	1.64627	0		ANGPTL4	7.65675	8.27629
HERC6	-2.62431	0		SNAI2	1.52054	0		HMGCR	0	-1.23371
IFI16	-1.0318	0		FN1	2.17675	0		TFRC	0	-1.15209
IFI35	-1.614	0		RELA	1.57783	0		EMP1	0	1.08494
IFI44	-1.73486	0		MYH7B	2.09566	0
IFIT3	-1.33173	0		VEGFB	1.44734	0
IRF1	-1.55998	0		TGFB1I1	1.85051	0
ISG15	-1.46117	0		IRS2	1.52507	1.53673
OAS3	-1.3792	0		ACTG1	1.24059	1.05164
PARP14	-1.54599	0		FLNB	1.52105	1.21992
PARP9	-1.80102	0		LIMS2	2.5918	2.24435
PLAAT4	-1.34146	0		ITGB4	1.0249	1.18537
RTP4	-2.45936	0		VIM	4.58879	2.41236
S100A9	-2.13518	0		VEGFA	2.84876	2.4835
SLC1A5	-1.1555	0		RICTOR	1.56475	1.56554
TNFSF10	-2.61435	0		PGF	3.19284	3.96373
UBE2L6	-1.50478	0		BMP2	2.28931	2.49457
ZC3HAV1	-1.68098	0
CELSR1	1.57659	0
CLTCL1	1.97204	0
DRAP1	0.998468	0
DUSP6	2.24199	0
EIF1	1.02295	0
HSPA1B	2.67095	0
IL1B	1.49313	0
RELA	1.57783	0
CYB561	0	-1.29637
ATF3	0	-1.87263
E2F4	0	-1.81743
PNPT1	0	-2.19675
E2F1	0	-2.01431
NF2	0	-2.37857
CDC25A	0	-2.9937
SPRY1	0	3.43926
TGM1	0	2.28131
AXL	0	1.38516
STAT2	0	1.10623
SP100	0	1.26059
HLA-B	0	0.921094
APOL1	0	1.96573
DAG1	-2.94724	-1.69441
FASN	-1.07604	-2.85976
IDO1	-2.95202	-2.26906
STAT1	-2.03641	-1.69125
WARS1	-1.49053	-2.26407
CSF2	4.10594	2.42758
DDIT4	2.18837	2.54566
EGFR	1.03452	1.47869
F3	2.55158	1.93145
FOSL2	1.99956	2.32387
IL6R	1.55608	1.57521
NABP1	1.58528	1.96499
NFIL3	1.98914	1.6625
PTHLH	3.05639	2.1186
TGFB1	2.16152	2.42125

## Sheet: Table S1C Candida Strains
Strain Name	Source	Reference	Where used
SC5314	Patient with candidiasis	Kurtz et al. 1986	All experiments
VVC-associated
CA14248	Patient with VVC	Pericolini et al. 2018	All experiments
CA12522	Patient with VVC	Pericolini et al. 2018	All experiments
CA15980	Patient with VVC	Pericolini et al. 2018	All experiments
CA01887	Patient with VVC	Pericolini et al. 2018	All experiments
CA66117	Patient with VVC	Pericolini et al. 2018	All experiments
CA12635	Patient with VVC	Pericolini et al. 2018	All experiments
CA97296	Patient with VVC	Pericolini et al. 2018	All experiments
CA17001	Patient with VVC	Pericolini et al. 2018	All experiments
CA94976	Patient with VVC	Pericolini et al. 2018	All experiments
CA50711	Patient with VVC	Pericolini et al. 2018	All experiments
CA2464	Patient with VVC	Ardizzoni et al. 2020	Fig 4A and 5E
CA2300	Patient with VVC	Ardizzoni et al. 2020	Fig 4A and 5E
CA1892	Patient with VVC	Ardizzoni et al. 2020	Fig 4A and 5E
CA1980	Patient with VVC	Ardizzoni et al. 2020	Fig 4A and 5E
CA2009	Patient with VVC	Ardizzoni et al. 2020	Fig 4A and 5E
CA1523	Patient with VVC	Ardizzoni et al. 2020	Fig 4A and 5E
CA0877	Patient with VVC	Ardizzoni et al. 2020	Fig 4A and 5E
TS001	Patient with RVVC	This manuscript	Fig 5E
TS003	Patient with RVVC	This manuscript	Fig 5E
TS011	Patient with RVVC	This manuscript	Fig 5E
TS015	Patient with RVVC	This manuscript	Fig 5E
TS018	Patient with RVVC	This manuscript	Fig 5E
Colonizing
CA18387	Healthy subject	Pericolini et al. 2018	All experiments
CA15231	Healthy subject	Pericolini et al. 2018	All experiments
CA14314	Healthy subject	Pericolini et al. 2018	All experiments
CA12753	Healthy subject	Pericolini et al. 2018	All experiments
CA16884	Healthy subject	Pericolini et al. 2018	All experiments
CA06850	Healthy subject	Pericolini et al. 2018	All experiments
CA9246	Healthy subject	Ardizzoni et al. 2020	Fig 4A and 5E
CA1566	Healthy subject	Ardizzoni et al. 2020	Fig 4A and 5E
TS006	Healthy subject	This manuscript	Fig 5E
TS007	Healthy subject	This manuscript	Fig 5E
TS008	Healthy subject	This manuscript	Fig 5E
TS009	Healthy subject	This manuscript	Fig 5E
TS013	Healthy subject	This manuscript	Fig 5E

## Sheet: Table S1D Trieste Strain Data
Clinical Condition	ID strain	Symptoms	PH	Species	Other bacteria	lattobacilli	Gardnerella/bacteroides	hyphae	PMN
RVVC	TS001	symptomatic	4.	ALBICANS	neg	+	NEG	POS	NEG
	TS003	symptomatic	4.5	ALBICANS	neg	++++	NEG	POS	POS
	TS011	symptomatic	4.6	ALBICANS	neg	+++	+++	POS	NEG
	TS015	symptomatic	4.8	ALBICANS	E.coli; Streptococcus spp.	++++	NEG	POS	POS
	TS018	symptomatic	4.	ALBICANS	neg	+++	++++	POS	POS
COL	TS006	asymptomatic	4.4	ALBICANS	neg	++++	NEG	NEG	NEG
	TS007	asymptomatic	4.5	ALBICANS	neg	++++	++	NEG	NEG
	TS008	asymptomatic	5.1	ALBICANS	neg	+	++++	NEG	POS
	TS009	asymptomatic	5	ALBICANS	E.coli, Enterococcus faecalis/E. faecium: POS, Streptococcus spp.: POS	++++	NEG	NEG	NEG
	TS013	asymptomatic	4.4	ALBICANS	neg	++	+	NEG	NEG
