# Supplementary material for: A New Phenotype in Candida-Epithelial Cell Interaction Distinguishes Colonization- versus Vulvovaginal Candidiasis-Associated Strains
Source: mBio. 2023 Mar 1;14(2):e00107-23. doi: 10.1128/mbio.00107-23 (PMC10128025; doi:10.1128/mbio.00107-23)
Supplement: DATA SET S3 [file mbio.00107-23-s0006.xlsx]

## Sheet: CA01887_inf_vs_uinf_Ingenuity
© 2000-2021 QIAGEN. All rights reserved.
The p-values were calculated in IPA using right-tailed Fisher's Exact Test.
Ratios are the number of differentially expressed genes in the pathway divided by the total number of molecules that make up that pathway from the reference set.
Z-scores indicate whether the pathway was predicted to be activated or inhibited based on fold changes in expression.
Ingenuity Canonical Pathways	-log(p-value)	Ratio	z-score	Molecules
Osteoarthritis Pathway	4.11	0.132	1.732	ALPG,ALPP,BMP2,DDIT4,ELF3,FADD,FN1,FZD10,IL1B,IL1RL1,ITGA5,ITGB4,LRP1,NFKB2,PGF,PPARD,PPARGC1A,PRKAB2,PTHLH,RBPJ,RELA,S100A9,SDC4,SMAD3,SPHK1,TCF7L1,TGFB1,VEGFA,VEGFB
ILK Signaling	4.02	0.137	2.711	ACTG1,BMP2,FLNB,FN1,IRS2,ITGB4,LIMS2,MYH7B,MYL9,NFKB2,PGF,PIK3R4,PPP2R5B,PTPA,PXN,RELA,RHOA,RHOT2,RHOV,RICTOR,SNAI2,TGFB1I1,TMSB10/TMSB4X,VEGFA,VEGFB,VIM
Cell Cycle Control of Chromosomal Replication	3.94	0.214	-1.732	CDC6,CDK10,CDK18,LIG1,MCM2,MCM3,MCM4,MCM5,MCM6,PCNA,RPA1,TOP2B
Putrescine Degradation III	3.77	0.333	-1.134	ALDH1A1,ALDH1A2,ALDH1A3,ALDH3A1,ALDH9A1,MAOA,SAT2
Hepatic Fibrosis / Hepatic Stellate Cell Activation	3.76	0.134	NaN	COL17A1,COL1A1,COL27A1,COL28A1,COL5A1,COL7A1,EGFR,FN1,IL1A,IL1B,IL1RL1,IL6R,KLF6,MYH7B,MYL9,NFKB2,NGFR,PDGFB,PGF,RELA,SMAD3,STAT1,TGFB1,VEGFA,VEGFB
Sirtuin Signaling Pathway	3.66	0.117	-1.061	ACSS2,ATG14,ATG4B,ATG9B,ATP5F1A,ATP5F1B,DUSP6,ESRRA,GADD45G,GOT2,IDH2,KAT2A,LDHA,NDRG1,NDUFB11,NDUFB9,NDUFS2,NFKB2,NQO1,PARP1,PDK1,PFKFB3,POLR1D,PPARGC1A,RELA,SIRT7,SLC2A1,SREBF1,TP53,TRIM28,TUBA1B,TUBA1C,XRCC5,XRCC6
Glutaryl-CoA Degradation	3.62	0.375	-2.449	ACAT2,EHHADH,HADH,HADHB,HSD17B10,HSD17B4
AMPK Signaling	3.59	0.127	2.982	ADRB2,CHRNB1,EEF2,FASN,GYS1,HLTF,IRS2,PFKFB3,PFKFB4,PFKL,PFKP,PHLPP1,PIK3R4,PPARGC1A,PPM1D,PPM1G,PPM1M,PPP2R5B,PRKAB2,PTPA,SLC2A1,SMARCA2,SMARCD3,STIM1,TSC1,TSC2,ULK1
BEX2 Signaling Pathway	3.56	0.177	2.138	BAK1,LDB1,LGALS1,NFKB2,NGFR,PGF,PPP2R5B,PTPA,RELA,TCF7L1,TSC1,TSC2,VEGFA,VEGFB
Tryptophan Degradation III (Eukaryotic)	3.49	0.304	-2.646	ACAT2,EHHADH,HADH,HADHB,HSD17B10,HSD17B4,IDO1
HIF1α Signaling	3.48	0.127	2.353	ADM,CCNG2,CHP1,EGLN3,GPI,HK2,HSPA1A/HSPA1B,HSPA2,HSPA4,HSPA6,IL6R,LDHA,MKNK2,MMP15,MMP17,PDGFB,PGF,PIK3R4,PLCG1,SAT2,SLC2A1,TGFB1,TP53,VEGFA,VEGFB,VIM
Isoleucine Degradation I	3.45	0.353	-2.236	ACAT2,BCAT1,EHHADH,HADHB,HSD17B10,HSD17B4
Histamine Degradation	3.45	0.353	-1.633	ALDH1A1,ALDH1A2,ALDH1A3,ALDH3A1,ALDH9A1,AOC1
Unfolded protein response	3.31	0.196	0.632	AMFR,CALR,CD82,DDIT3,HSPA1A/HSPA1B,HSPA2,HSPA4,HSPA6,PPP1R15A,SREBF1,VCP
Tryptophan Degradation X (Mammalian, via Tryptamine)	3.25	0.28	-1.89	AKR1A1,ALDH1A1,ALDH1A2,ALDH1A3,ALDH3A1,ALDH9A1,MAOA
Xenobiotic Metabolism AHR Signaling Pathway	3.22	0.165	-0.535	ALDH18A1,ALDH1A1,ALDH1A2,ALDH1A3,ALDH3A1,ALDH3B2,ALDH9A1,GSTP1,IL1A,IL1B,NFKB2,NQO1,RELA,UGT1A9 (includes others)
Fatty Acid β-oxidation I	3.18	0.242	-2.121	ACADM,ECI1,EHHADH,HADH,HADHB,HSD17B10,HSD17B4,SLC27A1
Oxidative Ethanol Degradation III	3.16	0.316	-0.816	ACSS2,ALDH1A1,ALDH1A2,ALDH1A3,ALDH3A1,ALDH9A1
Clathrin-mediated Endocytosis Signaling	3.14	0.124	NaN	ACTG1,ACTR2,AP1B1,AP1G2,AP2S1,CHP1,CLTC,CLTCL1,CLU,DNM2,EPHB2,F2R,GAK,GRB2,HGS,ITGA5,ITGB4,PDGFB,PGF,PIK3R4,SH3GL3,UBC,VEGFA,VEGFB
BAG2 Signaling Pathway	3.01	0.209	-1	BAG2,HSPA1A/HSPA1B,HSPA2,HSPA4,HSPA6,NFKB2,PSME3,RELA,TP53
Axonal Guidance Signaling	2.99	0.0972	NaN	ABLIM3,ACTR2,ADAM15,ADAMTS13,ADAMTS14,ARHGEF7,BMP2,CHP1,CRKL,EFNA1,EPHB2,FZD10,GRB2,ITGA5,ITGB4,MICAL1,MMP15,MMP17,MYL9,NGEF,NGFR,NTF4,NTN1,PDGFB,PFN2,PGF,PIK3R4,PLCD3,PLCG1,PLXNA3,PLXNB1,PLXNB3,PLXND1,PTPN11,PXN,RHOA,SEMA3B,SEMA4B,SEMA4G,SHANK2,STK36,TUBA1B,TUBA1C,TUBB4B,TUBG1,VEGFA,VEGFB,WNT4
Aryl Hydrocarbon Receptor Signaling	2.94	0.133	0	ALDH18A1,ALDH1A1,ALDH1A2,ALDH1A3,ALDH3A1,ALDH3B2,ALDH9A1,CCND3,CTSD,GSTP1,IL1A,IL1B,NCOA7,NFKB2,NQO1,RELA,TFDP1,TGFB1,TP53
Mismatch Repair in Eukaryotes	2.68	0.312	NaN	FEN1,PCNA,RFC2,RFC3,RPA1
Ethanol Degradation IV	2.68	0.261	-0.816	ACSS2,ALDH1A1,ALDH1A2,ALDH1A3,ALDH3A1,ALDH9A1
Hereditary Breast Cancer Signaling	2.66	0.129	NaN	DDB2,FANCA,GADD45G,H2AX,HDAC10,HDAC6,HDAC9,HLTF,PIK3R4,POLR2J2/POLR2J3,RFC2,RFC3,RPA1,SMARCA2,SMARCD3,TP53,TUBG1,UBC
Pancreatic Adenocarcinoma Signaling	2.59	0.138	1.155	EGFR,GRB2,NFKB2,PGF,PIK3R4,PLD2,RALGDS,RELA,SMAD3,STAT1,TFDP1,TGFB1,TP53,VEGFA,VEGFB
Ethanol Degradation II	2.57	0.219	-1.134	ACSS2,AKR1A1,ALDH1A1,ALDH1A2,ALDH1A3,ALDH3A1,ALDH9A1
Integrin Signaling	2.55	0.113	2.294	ACTG1,ACTR2,ARF3,ARF5,ARHGEF7,BCAR3,CRKL,GRB2,GRB7,ITGA2B,ITGA5,ITGB4,MPRIP,MYL9,MYLK,PDGFB,PFN2,PIK3R4,PLCG1,PXN,RHOA,RHOT2,RHOV,TNK2
Adipogenesis pathway	2.48	0.127	NaN	BMP2,DDIT3,FZD10,HDAC10,HDAC6,HDAC9,KAT2A,PLIN1,RBBP4,RBBP7,SETDB1,SIN3B,SMAD3,SREBF1,TGFB1,TP53,TXNIP
RhoA Signaling	2.47	0.13	0.5	ACTG1,ACTR2,ARHGAP8/PRR5-ARHGAP8,ARHGEF1,CIT,LPAR6,MPRIP,MYL9,MYLK,NGEF,PFN2,PIP5KL1,PLEKHG5,PTK2B,RHOA,SEPTIN2
D-myo-inositol-5-phosphate Metabolism	2.47	0.121	-0.229	ACP5,ATP1A1,DUSP5,NUDT16,NUDT3,NUDT5,PLCD3,PLCG1,PPFIA4,PPP1CA,PPP1R12C,PPP1R8,PPP2R5B,PTPA,PTPN11,PTPN12,PTPRH,PTPRM,SET
Death Receptor Signaling	2.42	0.141	-0.277	ACTG1,ARHGDIB,FADD,NFKB2,PARP1,PARP14,PARP6,PARP9,RELA,TNFRSF21,TNFRSF25,TNFSF10,TRADD
BER pathway	2.34	0.333	NaN	FEN1,LIG1,PARP1,PCNA
Noradrenaline and Adrenaline Degradation	2.33	0.2	-1.89	AKR1A1,ALDH1A1,ALDH1A2,ALDH1A3,ALDH3A1,ALDH9A1,MAOA
Protein Ubiquitination Pathway	2.29	0.103	NaN	AMFR,ANAPC2,DNAJA1,DNAJB1,HSPA1A/HSPA1B,HSPA2,HSPA4,HSPA6,PAN2,PSMA5,PSMB10,PSMC3,PSMD1,PSMD11,PSMD2,SMURF1,TRAP1,UBC,UBE2B,UBE2C,UBE2I,UBE2L6,UBE2S,UBE3B,USP38,USP39,USP40,USP49
Superpathway of Inositol Phosphate Compounds	2.29	0.111	0	ACP5,ATP1A1,DUSP5,IP6K2,NUDT16,NUDT3,NUDT5,PIK3R4,PIP5KL1,PLCD3,PLCG1,PPFIA4,PPP1CA,PPP1R12C,PPP1R8,PPP2R5B,PTPA,PTPN11,PTPN12,PTPRH,PTPRM,SET
Interferon Signaling	2.26	0.194	-2.646	BAK1,IFI35,IFIT3,IRF1,ISG15,RELA,STAT1
Role of PKR in Interferon Induction and Antiviral Response	2.26	0.127	0	EIF2AK2,FADD,HSPA1A/HSPA1B,HSPA2,HSPA4,HSPA6,IL1B,IRF1,IRF3,NFKB2,PDGFB,RELA,SCARA3,STAT1,TP53
D-myo-inositol (1,4,5,6)-Tetrakisphosphate Biosynthesis	2.22	0.12	-0.243	ACP5,ATP1A1,DUSP5,NUDT16,NUDT3,NUDT5,PPFIA4,PPP1CA,PPP1R12C,PPP1R8,PPP2R5B,PTPA,PTPN11,PTPN12,PTPRH,PTPRM,SET
D-myo-inositol (3,4,5,6)-tetrakisphosphate Biosynthesis	2.22	0.12	-0.243	ACP5,ATP1A1,DUSP5,NUDT16,NUDT3,NUDT5,PPFIA4,PPP1CA,PPP1R12C,PPP1R8,PPP2R5B,PTPA,PTPN11,PTPN12,PTPRH,PTPRM,SET
Valine Degradation I	2.22	0.25	-2	BCAT1,EHHADH,HADHB,HIBADH,HSD17B4
Fatty Acid α-oxidation	2.22	0.25	-1.342	ALDH1A1,ALDH1A2,ALDH1A3,ALDH3A1,ALDH9A1
3-phosphoinositide Biosynthesis	2.21	0.114	-0.229	ACP5,ATP1A1,DUSP5,NUDT16,NUDT3,NUDT5,PIK3R4,PIP5KL1,PPFIA4,PPP1CA,PPP1R12C,PPP1R8,PPP2R5B,PTPA,PTPN11,PTPN12,PTPRH,PTPRM,SET
Superpathway of Serine and Glycine Biosynthesis I	2.18	0.429	NaN	PHGDH,PSAT1,SHMT2
Role of CHK Proteins in Cell Cycle Checkpoint Control	2.14	0.158	0	CLSPN,PCNA,PPP2R5B,PTPA,RAD9A,RFC2,RFC3,RPA1,TP53
CTLA4 Signaling in Cytotoxic T Lymphocytes	2.11	0.135	NaN	AP1B1,AP1G2,AP2S1,CLTC,CLTCL1,GRB2,PIK3R4,PLCG1,PPP2R5B,PTPA,PTPN11,SYK
Protein Kinase A Signaling	2.1	0.0925	-0.392	ADCY4,ADCY7,AKAP10,AKAP12,AKAP9,ANAPC2,CHP1,DUSP4,DUSP5,DUSP6,FLNB,GDPD3,GYS1,ITPR3,MYL9,MYLK,NFKB2,NGFR,NTN1,PHKA2,PHKG1,PLCD3,PLCG1,PPP1CA,PPP1R3C,PTK2B,PTPN11,PTPN12,PTPRH,PTPRM,PXN,RELA,RHOA,SMAD3,TCF7L1,TGFB1,YWHAH
DNA Double-Strand Break Repair by Homologous Recombination	2.07	0.286	NaN	ATRX,LIG1,RAD52,RPA1
Colanic Acid Building Blocks Biosynthesis	2.07	0.286	2	GALE,GALT,GPI,PMM1
Dopamine Degradation	2.07	0.2	-1.633	ALDH1A1,ALDH1A2,ALDH1A3,ALDH3A1,ALDH9A1,MAOA
HOTAIR Regulatory Pathway	2.05	0.113	0.471	ATXN1,COL1A1,FOXA1,HOXD10,IRF1,MMP15,MMP17,NFKB2,PIK3R4,RBBP4,RBBP7,RELA,SETDB1,SNAI2,TCF7L1,TGFB1,VIM,WNT4
Virus Entry via Endocytic Pathways	2.04	0.127	NaN	ACTG1,AP1B1,AP1G2,AP2S1,CD55,CLTC,CLTCL1,DNM2,FLNB,ITGA5,ITGB4,PIK3R4,PLCG1
GP6 Signaling Pathway	2.03	0.12	2.138	COL17A1,COL1A1,COL27A1,COL28A1,COL5A1,COL7A1,GRB2,ITGA2B,LAMA3,LAMA5,LAMB2,LAMB3,PIK3R4,PLCG1,SYK
Chronic Myeloid Leukemia Signaling	2	0.126	NaN	CRKL,GRB2,HDAC10,HDAC6,HDAC9,NFKB2,PIK3R4,PTPN11,RELA,SMAD3,TFDP1,TGFB1,TP53
Sumoylation Pathway	2	0.126	1.732	ARHGDIB,NFKB2,PCNA,RCC1,RFC2,RFC3,RHOA,RHOT2,RHOV,RPA1,SAE1,TP53,UBE2I
Retinoic acid Mediated Apoptosis Signaling	1.99	0.15	-1.414	CRABP2,FADD,IRF1,PARP1,PARP14,PARP6,PARP9,TNFRSF10D,TNFSF10
NADH Repair	1.97	0.667	NaN	NAXD,NAXE
Hypusine Biosynthesis	1.97	0.667	NaN	DHPS,EIF5A
Actin Cytoskeleton Signaling	1.92	0.101	1.342	ACTG1,ACTR2,ARHGEF1,ARHGEF4,ARHGEF7,CRKL,F2R,FN1,GRB2,IQGAP3,ITGA5,ITGB4,MPRIP,MYH7B,MYL9,MYLK,PDGFB,PFN2,PIK3R4,PXN,RHOA,TMSB10/TMSB4X,WASF2
Colorectal Cancer Metastasis Signaling	1.91	0.0988	1.706	ADCY4,ADCY7,EGFR,FZD10,GRB2,IL6R,LRP1,MMP15,MMP17,NFKB2,PGF,PIK3R4,RALGDS,RELA,RHOA,RHOT2,RHOV,SMAD3,STAT1,TCF7L1,TGFB1,TP53,VEGFA,VEGFB,WNT4
Phospholipase C Signaling	1.91	0.0977	1.964	ADCY4,ADCY7,ARHGEF1,ARHGEF4,ARHGEF7,CHP1,GRB2,HDAC10,HDAC6,HDAC9,ITGA5,ITGB4,ITPR3,MPRIP,MYL9,NFKB2,PLA2G6,PLCD3,PLCG1,PLD2,RALGDS,RELA,RHOA,RHOT2,RHOV,SYK
Glutathione Redox Reactions I	1.87	0.208	-2.236	GPX2,GPX4,GSR,GSTP1,PRDX6
Leucine Degradation I	1.84	0.333	NaN	ACADM,BCAT1,MCCC2
Tight Junction Signaling	1.84	0.107	NaN	ACTG1,CASK,CLDN1,CLDN4,MYH7B,MYL9,MYLK,NFKB2,NGFR,NUDT21,PATJ,PPP2R5B,PTPA,RELA,RHOA,SMURF1,TGFB1,TJP3
3-phosphoinositide Degradation	1.83	0.109	-0.243	ACP5,ATP1A1,DUSP5,NUDT16,NUDT3,NUDT5,PPFIA4,PPP1CA,PPP1R12C,PPP1R8,PPP2R5B,PTPA,PTPN11,PTPN12,PTPRH,PTPRM,SET
RAR Activation	1.82	0.103	NaN	ADCY4,ADCY7,ALDH1A1,ALDH1A2,ALDH1A3,BMP2,CRABP2,HLTF,NFKB2,NSD1,PARP1,PNRC1,PPARGC1A,RDH10,RELA,SMAD3,SMARCA2,SMARCD3,TGFB1,VEGFA
Thrombin Signaling	1.79	0.101	0	ADCY4,ADCY7,ARHGEF1,ARHGEF4,EGFR,F2R,GATA2,GATA3,GRB2,ITPR3,MPRIP,MYL9,MYLK,NFKB2,PIK3R4,PLCD3,PLCG1,RELA,RHOA,RHOT2,RHOV
MSP-RON Signaling In Cancer Cells Pathway	1.77	0.112	1.807	EGFR,ELF3,GRB2,ITGB4,MST1,NFKB2,PGF,PIK3R4,PTK2B,RELA,TCF7L1,VEGFA,VEGFB,VIM,YWHAH
mTOR Signaling	1.74	0.1	-1.155	ARHGAP8/PRR5-ARHGAP8,DDIT4,EIF3I,EIF4G1,PGF,PIK3R4,PLD2,PPP2R5B,PRKAB2,PTPA,RHOA,RHOT2,RHOV,RICTOR,RPS2,RPSA,TSC1,TSC2,ULK1,VEGFA,VEGFB
Pyrimidine Ribonucleotides De Novo Biosynthesis	1.74	0.171	-1.633	CMPK1,CTPS1,DHX9,ENTPD6,NUDT5,UMPS
Glycolysis I	1.72	0.192	2.236	ALDOA,ENO2,GPI,PFKL,PFKP
Pentose Phosphate Pathway	1.71	0.3	NaN	PGD,TALDO1,TKT
Serotonin Degradation	1.7	0.134	-2.333	AKR1A1,ALDH1A1,ALDH1A2,ALDH1A3,ALDH3A1,ALDH9A1,B4GAT1,MAOA,UGT1A9 (includes others)
Cell Cycle: G1/S Checkpoint Regulation	1.7	0.134	-1.134	CCND3,CDKN2C,HDAC10,HDAC6,HDAC9,SMAD3,TFDP1,TGFB1,TP53
Iron homeostasis signaling pathway	1.69	0.109	NaN	ATP6V0B,ATP6V1H,BMP2,CIAO3,CYBRD1,EGFR,GDF15,IL6R,LRP1,MMS19,PDGFB,SLC25A37,SLC48A1,SMAD3,TCIRG1
Role of Oct4 in Mammalian Embryonic Stem Cell Pluripotency	1.69	0.152	NaN	FOXA1,KDM5B,PARP1,PHB,PPP1R8,SALL4,TP53
Fatty Acid β-oxidation III (Unsaturated, Odd Number)	1.69	0.5	NaN	ECI1,EHHADH
FAT10 Cancer Signaling Pathway	1.69	0.152	2.646	NFKB2,NGFR,PCNA,RELA,SMAD3,TGFB1,TP53
Huntington's Disease Signaling	1.68	0.0962	0.378	ATP5F1A,ATP5F1B,CLTC,CLTCL1,CTSD,DNAJB1,DNM2,EGFR,GRB2,HDAC10,HDAC6,HDAC9,HSPA1A/HSPA1B,HSPA2,HSPA4,HSPA6,PIK3R4,POLR2J2/POLR2J3,PSME3,SH3GL3,TP53,UBC,UBE2S
SAPK/JNK Signaling	1.67	0.118	0.302	CRKL,DUSP4,FADD,GRB2,HNRNPK,MAP3K12,MAP3K9,MAPK8IP3,MINK1,PIK3R4,TP53,TRADD
Signaling by Rho Family GTPases	1.66	0.0949	1.46	ACTG1,ACTR2,ARHGEF1,ARHGEF4,ARHGEF7,CDH5,CIT,ITGA5,ITGB4,MAP3K12,MAP3K9,MYL9,MYLK,NFKB2,PIK3R4,PIP5KL1,PPP1R12C,PTK2B,RELA,RHOA,RHOT2,RHOV,SEPTIN2,VIM
Nur77 Signaling in T Lymphocytes	1.66	0.132	-1	CABIN1,CHP1,ESRRA,HDAC9,NR4A1,PCNA,PDK1,SIN3B,TNFSF10
Tumor Microenvironment Pathway	1.65	0.102	2.828	COL1A1,CSF2,FN1,IDO1,IL1B,IL6R,ITGA5,MMP15,MMP17,NFKB2,PDGFB,PGF,PIK3R4,RELA,SLC2A1,TGFB1,VEGFA,VEGFB
Renal Cell Carcinoma Signaling	1.63	0.125	NaN	EGLN3,FH,GRB2,PDGFB,PIK3R4,PTPN11,SLC2A1,TGFB1,UBC,VEGFA
Cyclins and Cell Cycle Regulation	1.6	0.123	-0.378	CCND3,CDKN2C,HDAC10,HDAC6,HDAC9,PPP2R5B,PTPA,TFDP1,TGFB1,TP53
GADD45 Signaling	1.59	0.211	NaN	CCND3,GADD45G,PCNA,TP53
Purine Nucleotides De Novo Biosynthesis II	1.59	0.273	NaN	ADSS1,ATIC,GMPS
Apelin Adipocyte Signaling Pathway	1.56	0.122	-0.632	ADCY4,ADCY7,APLN,GPX2,GPX4,GSTP1,PLIN1,PPARGC1A,PRDX6,PRKAB2
HER-2 Signaling in Breast Cancer	1.54	0.0979	1.606	AREG,ARF3,ARF5,COX6B2,COX7C,EGFR,ELF3,GRB2,IL1A,ITGB4,NFKB2,PDK1,PIK3R4,PLCG1,RELA,SMAD3,TP53,TSC1,TSC2
Xenobiotic Metabolism Signaling	1.54	0.0906	NaN	ABCC3,ALDH18A1,ALDH1A1,ALDH1A2,ALDH1A3,ALDH3A1,ALDH3B2,ALDH9A1,GCLC,GSTP1,HS6ST1,IL1A,IL1B,MAF,MAOA,MAP3K12,MAP3K6,MAP3K9,NFKB2,NQO1,PIK3R4,PPARGC1A,PPP2R5B,PTPA,RELA,UGT1A9 (includes others)
Estrogen Receptor Signaling	1.53	0.0884	2.043	ADCY4,ADCY7,ATP5F1A,DDX5,EGFR,FOXA1,GRB2,MED15,MED18,MED24,MMP15,MMP17,MPRIP,MYL9,NFKB2,PCNA,PGF,PIK3R4,PLCD3,PLCG1,PPARGC1A,PRKAB2,RELA,RHOA,SETD7,TP53,VEGFA,VEGFB,ZDHHC7
Serine Biosynthesis	1.48	0.4	NaN	PHGDH,PSAT1
Galactose Degradation I (Leloir Pathway)	1.48	0.4	NaN	GALE,GALT
Folate Polyglutamylation	1.48	0.4	NaN	MTHFD1,SHMT2
Caveolar-mediated Endocytosis Signaling	1.48	0.123	NaN	ACTG1,CD55,COPZ1,DNM2,EGFR,FLNB,ITGA2B,ITGA5,ITGB4
LXR/RXR Activation	1.48	0.107	-2.828	CLU,FASN,FDFT1,HADH,IL1A,IL1B,IL1RL1,IRF3,NFKB2,NGFR,RELA,SCD,SREBF1
IL-15 Production	1.48	0.107	0.832	CLK1,CLK3,EGFR,EPHB2,IRF1,IRF3,NFKB2,PTK2B,RELA,STAT1,SYK,TNK2,TWF1
eNOS Signaling	1.47	0.101	2.138	ADCY4,ADCY7,CHRNB1,DNM2,HSPA1A/HSPA1B,HSPA2,HSPA4,HSPA6,ITPR3,LPAR6,PGF,PIK3R4,PLCG1,PRKAB2,VEGFA,VEGFB
HIPPO signaling	1.47	0.118	0	CSNK1E,MOB1A,MST1,PATJ,PPP1CA,PPP1R3C,PPP2R5B,PTPA,SMAD3,YWHAH
Hypoxia Signaling in the Cardiovascular System	1.45	0.122	1	LDHA,NQO1,TP53,UBE2B,UBE2C,UBE2I,UBE2L6,UBE2S,VEGFA
Tec Kinase Signaling	1.44	0.0983	0.775	ACTG1,FADD,ITGA5,ITGB4,NFKB2,PIK3R4,PLCG1,PTK2B,RELA,RHOA,RHOT2,RHOV,STAT1,STAT6,TNFRSF21,TNFRSF25,TNFSF10
Role of Hypercytokinemia/hyperchemokinemia in the Pathogenesis of Influenza	1.44	0.116	0	AREG,EIF2AK2,IFIT3,IL1A,IL1B,IRF3,ISG15,NFKB2,OAS3,STAT1
VEGF Signaling	1.41	0.111	1.897	ACTG1,EIF1,GRB2,PGF,PIK3R4,PLCG1,PTK2B,PTPN11,PXN,VEGFA,VEGFB
ERK/MAPK Signaling	1.39	0.0941	0.728	CRKL,DUSP4,DUSP6,ELF3,GRB2,ITGA5,ITGB4,MKNK2,PIK3R4,PLA2G6,PLCG1,PPP1CA,PPP1R3C,PPP2R5B,PTK2B,PTPA,PXN,STAT1,YWHAH
NRF2-mediated Oxidative Stress Response	1.39	0.0952	-2.887	ACTG1,AKR1A1,CBR1,CCT7,DNAJA1,DNAJB1,FOSL1,GCLC,GPX2,GSR,GSTP1,HACD3,MAF,MAFF,NQO1,PIK3R4,STIP1,VCP
Production of Nitric Oxide and Reactive Oxygen Species in Macrophages	1.39	0.0952	0.471	CLU,IRF1,MAP3K12,MAP3K6,MAP3K9,NFKB2,NGFR,PIK3R4,PLCG1,PPP1CA,PPP1R3C,PPP2R5B,PTPA,RELA,RHOA,RHOT2,RHOV,STAT1
UDP-N-acetyl-D-galactosamine Biosynthesis II	1.39	0.231	NaN	GALE,GPI,HK2
Ferroptosis Signaling Pathway	1.35	0.103	-0.277	ANGPTL4,ARF3,ARF5,CBS/CBSL,FDFT1,GCH1,GCLC,GPX4,H2AX,NCOA4,PRKAB2,SLC1A5,TP53
Role of Osteoblasts, Osteoclasts and Chondrocytes in Rheumatoid Arthritis	1.34	0.0917	NaN	ACP5,BMP2,CHP1,COL1A1,CSF2,FZD10,IL1A,IL1B,IL1RL1,ITGA5,LRP1,NGFR,PIK3R4,PTK2B,RELA,SMURF1,TCF7L1,TGFB1,TRADD,WNT4
NGF Signaling	1.34	0.105	0.577	GRB2,MAP3K12,MAP3K6,MAP3K9,NFKB2,NGFR,PIK3R4,PLCG1,PTPN11,RELA,RHOA,TP53
Pyridoxal 5'-phosphate Salvage Pathway	1.33	0.121	1.414	CDK18,DMPK,EIF2AK2,MAP3K6,MAP3K9,PDXK,PNPO,PRPF4B
Pentose Phosphate Pathway (Non-oxidative Branch)	1.32	0.333	NaN	TALDO1,TKT
GDP-mannose Biosynthesis	1.32	0.333	NaN	GPI,PMM1
IL-9 Signaling	1.32	0.152	0.447	IRS2,NFKB2,PIK3R4,RELA,STAT1
Pyrimidine Ribonucleotides Interconversion	1.32	0.152	-1.342	CMPK1,CTPS1,DHX9,ENTPD6,NUDT5
Polyamine Regulation in Colon Cancer	1.32	0.174	NaN	AZIN1,MXD1,PSME3,SAT2
Apelin Cardiac Fibroblast Signaling Pathway	1.32	0.174	0	APLN,PRKAB2,SPHK1,TGFB1
Molecular Mechanisms of Cancer	1.31	0.0825	NaN	ADCY4,ADCY7,ARHGEF1,ARHGEF4,ARHGEF7,BAK1,BMP2,CCND3,CDK10,CDK18,CDKN2C,FADD,FZD10,GRB2,ITGA5,ITGB4,LRP1,NFKB2,PIK3R4,PTPN11,RALGDS,RBPJ,RELA,RHOA,RHOT2,RHOV,SMAD3,STK36,TFDP1,TGFB1,TP53,WNT4,ZBTB17
Regulation of Actin-based Motility by Rho	1.3	0.107	-0.632	ACTR2,ITGA5,ITGB4,MPRIP,MYL9,MYLK,PFN2,PIP5KL1,RHOA,RHOT2,RHOV
Apelin Pancreas Signaling Pathway	1.3	0.136	-0.816	APLN,DDIT3,NFKB2,PIK3R4,PRKAB2,RELA
IL-23 Signaling Pathway	1.3	0.136	1.633	CSF2,IL1B,NFKB2,PIK3R4,RELA,RORA
DNA Double-Strand Break Repair by Non-Homologous End Joining	1.3	0.214	NaN	PARP1,XRCC5,XRCC6
Acyl-CoA Hydrolysis	1.3	0.214	NaN	ACOT11,ACOT7,PLA2G6
Inhibition of Angiogenesis by TSP1	1.27	0.147	NaN	HSPG2,SDC1,TGFB1,TP53,VEGFA
Retinoate Biosynthesis I	1.27	0.147	-0.447	ALDH1A1,ALDH1A2,ALDH1A3,BMP2,RDH10
Remodeling of Epithelial Adherens Junctions	1.26	0.118	NaN	ACTG1,ACTR2,DNM2,HGS,TUBA1B,TUBA1C,TUBB4B,TUBG1
Role of BRCA1 in DNA Damage Response	1.26	0.113	NaN	FANCA,HLTF,RFC2,RFC3,RPA1,SMARCA2,SMARCD3,STAT1,TP53
Cysteine Biosynthesis III (mammalia)	1.26	0.167	-1	AHCY,AHCYL1,CBS/CBSL,MAT2A
Neuregulin Signaling	1.25	0.105	0.378	AREG,CRKL,EGFR,ERRFI1,GRB2,GRB7,ITGA5,ITGB4,PICK1,PLCG1,PTPN11
Natural Killer Cell Signaling	1.24	0.0914	0.943	COL1A1,GRB2,HSPA1A/HSPA1B,HSPA2,HSPA4,HSPA6,MAP3K12,MAP3K6,MAP3K9,NFKB2,PIK3R4,PLCG1,PTK2B,PTPN11,PXN,RELA,SYK,TNFSF10
Role of JAK1 and JAK3 in γc Cytokine Signaling	1.23	0.116	NaN	GRB2,IRS2,PIK3R4,PTK2B,PTPN11,STAT1,STAT6,SYK
Germ Cell-Sertoli Cell Junction Signaling	1.23	0.0936	NaN	ACTG1,CLINT1,MAP3K12,MAP3K6,MAP3K9,PIK3R4,PLS1,PXN,RHOA,RHOT2,RHOV,TGFB1,TUBA1B,TUBA1C,TUBB4B,TUBG1
LPS/IL-1 Mediated Inhibition of RXR Function	1.23	0.0889	0.816	ABCB9,ABCC3,ALDH18A1,ALDH1A1,ALDH1A2,ALDH1A3,ALDH3A1,ALDH3B2,ALDH9A1,FABP5,GSTP1,HS6ST1,IL1A,IL1B,IL1RL1,MAOA,NGFR,PPARGC1A,SLC27A1,SREBF1
TWEAK Signaling	1.22	0.143	1.342	FADD,NFKB2,RELA,TNFRSF25,TRADD
PFKFB4 Signaling Pathway	1.22	0.13	0.816	GPI,HK2,PFKFB4,TGFB1,TKT,TP53
Glutamine Biosynthesis I	1.21	1	NaN	GLUL
UDP-N-acetyl-D-galactosamine Biosynthesis I	1.21	1	NaN	GALE
HGF Signaling	1.2	0.1	1.265	CRKL,ELF3,GRB2,ITGA5,ITGB4,MAP3K12,MAP3K6,MAP3K9,PIK3R4,PLCG1,PTPN11,PXN
Role of JAK family kinases in IL-6-type Cytokine Signaling	1.2	0.16	NaN	IL6R,OSMR,PTPN11,STAT1
Ephrin A Signaling	1.19	0.128	NaN	EFNA1,NGEF,NGFR,PIK3R4,PTPN11,RHOA
Regulation Of The Epithelial Mesenchymal Transition By Growth Factors Pathway	1.17	0.0904	1.698	EGFR,EGR1,GRB2,IL6R,NFKB2,NGFR,PDGFB,PIK3R4,PTPN11,RELA,RHOA,SMAD3,SMURF1,SNAI2,TGFB1,TNFSF10,VIM
TR/RXR Activation	1.15	0.107	NaN	FASN,ME1,NCOA4,PFKP,PIK3R4,PPARGC1A,SLC2A1,SREBF1,STRBP
Granzyme B Signaling	1.15	0.188	NaN	LMNB1,LMNB2,PARP1
Lipid Antigen Presentation by CD1	1.15	0.154	NaN	AP1B1,AP1G2,AP2S1,CALR
Gluconeogenesis I	1.15	0.154	1	ALDOA,ENO2,GPI,ME1
RhoGDI Signaling	1.15	0.0899	-1.5	ACTG1,ACTR2,ARHGAP8/PRR5-ARHGAP8,ARHGDIB,ARHGEF1,ARHGEF4,ARHGEF7,CDH5,ITGA5,ITGB4,MYL9,PIP5KL1,PPP1R12C,RHOA,RHOT2,RHOV,WASF2
ATM Signaling	1.14	0.103	-0.707	CBX5,GADD45G,H2AX,PPM1D,PPP2R5B,PTPA,RAD9A,SMC1A,TP53,TRIM28
PCP pathway	1.14	0.117	-0.447	CELSR1,DAAM1,FZD10,PFN2,RHOA,VANGL1,WNT4
Superpathway of Methionine Degradation	1.14	0.135	-1.342	AHCY,AHCYL1,CBS/CBSL,GOT2,MAT2A
UVA-Induced MAPK Signaling	1.12	0.102	-0.447	EGFR,PARP1,PARP14,PARP6,PARP9,PIK3R4,PLCD3,PLCG1,STAT1,TP53
PPARα/RXRα Activation	1.12	0.089	-0.535	ADCY4,ADCY7,FASN,GOT2,GRB2,IL1B,IL1RL1,MED24,NFKB2,PLCD3,PLCG1,PPARGC1A,PRKAB2,RELA,SLC27A1,SMAD3,TGFB1
Stearate Biosynthesis I (Animals)	1.12	0.122	-1	ACOT11,ACOT7,DHCR24,FASN,PLA2G6,SLC27A1
Induction of Apoptosis by HIV1	1.11	0.115	0.378	BAK1,FADD,NFKB2,NGFR,RELA,TP53,TRADD
Autophagy	1.11	0.115	NaN	ATG4B,ATG9B,CTSD,CTSS,LAMP1,PIK3R4,ULK1
Phagosome Maturation	1.11	0.0927	NaN	ATP6V0B,ATP6V1H,CALR,CTSD,CTSS,LAMP1,PRDX5,PRDX6,TCIRG1,TUBA1B,TUBA1C,TUBB4B,TUBG1,TUBG2
Regulation of the Epithelial-Mesenchymal Transition Pathway	1.1	0.0885	NaN	EGFR,EGR1,FZD10,GRB2,JAG2,NFKB2,PIK3R4,PTPN11,RBPJ,RELA,RHOA,SMAD3,SMURF1,SNAI2,TCF7L1,TGFB1,WNT4
Glioblastoma Multiforme Signaling	1.1	0.0909	-0.258	EGFR,FZD10,GRB2,ITPR3,PDGFB,PIK3R4,PLCD3,PLCG1,RHOA,RHOT2,RHOV,TP53,TSC1,TSC2,WNT4
Epithelial Adherens Junction Signaling	1.09	0.0921	NaN	ACTG1,ACTR2,CLINT1,EGFR,MYH7B,MYL9,PTPRM,RHOA,SNAI2,TCF7L1,TUBA1B,TUBA1C,TUBB4B,TUBG1
Myc Mediated Apoptosis Signaling	1.08	0.12	0	ADRB2,FADD,NFKB2,NGFR,TP53,TRADD
IL-6 Signaling	1.08	0.0952	1.732	COL1A1,GRB2,IL1A,IL1B,IL1RL1,IL6R,NFKB2,NGFR,PIK3R4,PTPN11,RELA,VEGFA
TREM1 Signaling	1.06	0.107	2.121	CSF2,GRB2,IL1B,IL1RL1,ITGA5,NFKB2,PLCG1,RELA
Inhibition of Matrix Metalloproteases	1.06	0.128	NaN	HSPG2,LRP1,MMP15,MMP17,SDC1
14-3-3-mediated Signaling	1.06	0.0945	-1.414	GRB2,PIK3R4,PLCD3,PLCG1,TSC1,TSC2,TUBA1B,TUBA1C,TUBB4B,TUBG1,VIM,YWHAH
Atherosclerosis Signaling	1.06	0.0945	NaN	CLU,COL1A1,F3,IL1A,IL1B,NFKB2,PDGFB,PLA2G6,PLAAT4,PLB1,RELA,TGFB1
Activation of IRF by Cytosolic Pattern Recognition Receptors	1.05	0.111	1.134	ADAR,FADD,IRF3,ISG15,NFKB2,RELA,STAT1
Toll-like Receptor Signaling	1.04	0.105	0.447	EIF2AK2,IL1A,IL1B,IL1RL1,NFKB2,RELA,TNFAIP3,UBC
Dopamine Receptor Signaling	1.01	0.104	NaN	ADCY4,ADCY7,GCH1,MAOA,PPP1CA,PPP1R3C,PPP2R5B,PTPA
Superpathway of Cholesterol Biosynthesis	1.01	0.138	-2	ACAT2,DHCR24,FDFT1,HADHB
PI3K/AKT Signaling	1.01	0.087	0	CDC37,GDF15,GRB2,GYS1,IL1RL1,IL6R,ITGA5,ITGB4,NFKB2,PPP2R5B,PTPA,RELA,TP53,TSC1,TSC2,YWHAH
NER Pathway	1.01	0.0971	-0.333	COPS7B,DDB2,LIG1,PCNA,POLR2J2/POLR2J3,RFC2,RFC3,RPA1,TOP2B,UBE2I
Endocannabinoid Cancer Inhibition Pathway	1.01	0.0909	-0.832	ADCY4,ADCY7,CCND3,DDIT3,PGF,PIK3R4,PRKAB2,RHOA,SNAI2,TCF7L1,VEGFA,VEGFB,VIM
PXR/RXR Activation	1	0.108	NaN	ABCB9,ABCC3,ALDH1A1,PPARGC1A,RELA,SCD,UGT1A9 (includes others)
Phosphatidylethanolamine Biosynthesis II	0.996	0.222	NaN	CHKB,PCYT2
Folate Transformations I	0.996	0.222	NaN	MTHFD1,SHMT2
Sphingosine-1-phosphate Signaling	0.991	0.094	-0.302	ADCY4,ADCY7,PDGFB,PIK3R4,PLCD3,PLCG1,PTK2B,RHOA,RHOT2,RHOV,SPHK1
VDR/RXR Activation	0.987	0.103	1	CSF2,HR,HSD17B2,IGFBP6,IL1RL1,MXD1,PPARD,SEMA3B
Mechanisms of Viral Exit from Host Cells	0.987	0.122	NaN	ACTG1,CHMP4A,LMNB1,LMNB2,SH3GL3
Aldosterone Signaling in Epithelial Cells	0.987	0.0886	-0.378	AHCY,DNAJA1,DNAJB1,HSPA1A/HSPA1B,HSPA2,HSPA4,HSPA6,ICMT,ITPR3,PIK3R4,PIP5KL1,PLCD3,PLCG1,TRAP1
FAK Signaling	0.987	0.0962	NaN	ACTG1,ARHGEF7,EGFR,GRB2,ITGA5,ITGB4,PIK3R4,PLCG1,PXN,TNS1
p38 MAPK Signaling	0.975	0.0932	2.121	DDIT3,FADD,IL1A,IL1B,IL1RL1,MKNK2,PLA2G6,STAT1,TGFB1,TP53,TRADD
Apelin Muscle Signaling Pathway	0.975	0.158	NaN	APLN,PPARGC1A,PRKAB2
PPAR Signaling	0.967	0.0952	-1.897	GRB2,IL1A,IL1B,IL1RL1,NFKB2,NGFR,PDGFB,PPARD,PPARGC1A,RELA
MIF Regulation of Innate Immunity	0.955	0.119	1.342	CD74,NFKB2,PLA2G6,RELA,TP53
PAK Signaling	0.947	0.0943	1	ARHGEF7,GRB2,ITGA5,ITGB4,MYL9,MYLK,PDGFB,PIK3R4,PTK2B,PXN
Ephrin Receptor Signaling	0.936	0.0847	0.333	ACTR2,CRKL,EFNA1,EPHB2,GRB2,GRIN2D,ITGA5,ITGB4,NGEF,PDGFB,PGF,PTPN11,PXN,RHOA,VEGFA,VEGFB
EGF Signaling	0.932	0.109	0	EGFR,GRB2,ITPR3,PIK3R4,PLCG1,STAT1
Telomerase Signaling	0.928	0.0935	0.378	EGFR,ELF3,GRB2,HDAC10,HDAC6,HDAC9,PIK3R4,PPP2R5B,PTPA,TP53
Epoxysqualene Biosynthesis	0.928	0.5	NaN	FDFT1
Spermine Biosynthesis	0.928	0.5	NaN	AMD1
Palmitate Biosynthesis I (Animals)	0.928	0.5	NaN	FASN
Uridine-5'-phosphate Biosynthesis	0.928	0.5	NaN	UMPS
Spermidine Biosynthesis I	0.928	0.5	NaN	AMD1
Fatty Acid Biosynthesis Initiation II	0.928	0.5	NaN	FASN
Cysteine Biosynthesis/Homocysteine Degradation	0.928	0.5	NaN	CBS/CBSL
Putrescine Biosynthesis III	0.928	0.5	NaN	AZIN2
Glycine Biosynthesis I	0.928	0.5	NaN	SHMT2
Inflammasome pathway	0.924	0.15	NaN	IL1B,NFKB2,NLRP1
Senescence Pathway	0.924	0.08	0.447	ANAPC2,ASXL1,BHLHE40,CHP1,DHCR24,ELF3,GADD45G,IL1A,IRF3,ITPR3,NFKB2,PARP1,PDK1,PIK3R4,PPP1CA,PPP2R5B,PTPA,SMAD3,TGFB1,TP53,YPEL3,ZFP36L1
Fcγ Receptor-mediated Phagocytosis in Macrophages and Monocytes	0.921	0.0957	1.667	ACTG1,ACTR2,CSF2,PLA2G6,PLCG1,PLD2,PTK2B,PXN,SYK
Actin Nucleation by ARP-WASP Complex	0.917	0.0988	-0.816	ACTR2,GRB2,ITGA5,ITGB4,PPP1R12C,RHOA,RHOT2,RHOV
Ketolysis	0.917	0.2	NaN	ACAT2,HADHB
CDK5 Signaling	0.91	0.0926	0.632	ADCY4,ADCY7,EGR1,FOSB,LAMA5,NGFR,PPP1CA,PPP1R3C,PPP2R5B,PTPA
Paxillin Signaling	0.91	0.0926	0.707	ACTG1,ARHGEF7,GRB2,ITGA2B,ITGA5,ITGB4,PIK3R4,PTK2B,PTPN12,PXN
Reelin Signaling in Neurons	0.9	0.0902	1.508	ACTR2,ARHGEF1,ARHGEF4,CRKL,GRIN2D,ITGA5,MAP3K9,MAPK8IP3,PDK1,PIK3R4,RHOA
PEDF Signaling	0.896	0.0976	1.414	NFKB2,PIK3R4,PNPLA2,RELA,RHOA,TCF7L1,TP53,WASF2
Antioxidant Action of Vitamin C	0.889	0.0917	-1.667	CSF2,NFKB2,PLA2G6,PLAAT4,PLB1,PLCD3,PLCG1,PLD2,RELA,SLC2A1
HMGB1 Signaling	0.876	0.0848	1.387	CSF2,IL1A,IL1B,KAT2A,NFKB2,NGFR,PIK3R4,RBBP7,RELA,RHOA,RHOT2,RHOV,TGFB1,TNFSF10
Glioma Signaling	0.87	0.0909	0.447	CDKN2C,EGFR,GRB2,IDH1,IDH2,PDGFB,PIK3R4,PLCG1,TFDP1,TP53
Sertoli Cell-Sertoli Cell Junction Signaling	0.863	0.0825	NaN	ACTG1,CLDN1,CLDN4,CLINT1,ITGA5,ITGB4,MAP3K12,MAP3K6,MAP3K9,PLS1,TJAP1,TJP3,TUBA1B,TUBA1C,TUBB4B,TUBG1
Coronavirus Replication Pathway	0.86	0.111	-2.236	COPZ1,DDX1,TUBA1B,TUBA1C,TUBB4B
Regulation Of The Epithelial Mesenchymal Transition In Development Pathway	0.854	0.0952	1.89	FZD10,JAG2,NFKB2,RBPJ,RELA,SNAI2,TCF7L1,WNT4
EIF2 Signaling	0.848	0.0804	-0.905	DDIT3,EIF1,EIF2AK2,EIF3I,EIF4G1,GRB2,PABPC1,PIK3R4,PPP1CA,PPP1R15A,RPL34,RPL35A,RPLP0,RPS2,RPSA,SREBF1,VEGFA,WARS1
Ketogenesis	0.848	0.182	NaN	ACAT2,HADHB
γ-glutamyl Cycle	0.848	0.182	NaN	GCLC,GGT7
Semaphorin Neuronal Repulsive Signaling Pathway	0.845	0.0863	1.155	ITGA5,ITGB4,MICAL1,MPRIP,MYL9,PIK3R4,PLCG1,PLXNA3,PLXNB1,PLXND1,RHOA,TP53
Salvage Pathways of Pyrimidine Ribonucleotides	0.842	0.0918	1	APOBEC3B,CDK18,CMPK1,DMPK,EIF2AK2,MAP3K6,MAP3K9,PRPF4B,UCKL1
Pyrimidine Deoxyribonucleotides De Novo Biosynthesis I	0.83	0.136	NaN	CMPK1,RRM1,RRM2
Methionine Degradation I (to Homocysteine)	0.83	0.136	NaN	AHCY,AHCYL1,MAT2A
Glucocorticoid Receptor Signaling	0.824	0.0736	NaN	ADRB2,ATP5F1A,CHP1,CSF2,EGFR,FKBP4,GRB2,HLTF,HSPA1A/HSPA1B,HSPA2,HSPA4,HSPA6,IL1A,IL1B,IL1RL1,IL6R,IRF3,KRT17,KRT5,KRT79,KRT8,PC,PIK3R4,PLA2G6,POLR2J2/POLR2J3,PRKAB2,RELA,SMAD3,SMARCA2,SMARCD3,STAT1,TGFB1,UBE2I,YWHAH
MIF-mediated Glucocorticoid Regulation	0.821	0.118	1	CD74,NFKB2,PLA2G6,RELA
Role of JAK2 in Hormone-like Cytokine Signaling	0.821	0.118	NaN	HLTF,IRS2,PTPN11,STAT1
Role of Macrophages, Fibroblasts and Endothelial Cells in Rheumatoid Arthritis	0.818	0.0764	NaN	CHP1,CSF2,DAAM1,FN1,FZD10,IL1A,IL1B,IL1RL1,IL6R,LRP1,NGFR,PDGFB,PGF,PIK3R4,PLCD3,PLCG1,RELA,RHOA,TCF7L1,TGFB1,TRADD,VEGFA,VEGFB,WNT4
Gap Junction Signaling	0.812	0.0808	NaN	ACTG1,ADCY4,ADCY7,CSNK1E,EGFR,GJB2,GJB6,GRB2,ITPR3,PIK3R4,PLCD3,PLCG1,TUBA1B,TUBA1C,TUBB4B,TUBG1
PDGF Signaling	0.812	0.093	0	CRKL,EIF2AK2,GRB2,PDGFB,PIK3R4,PLCG1,SPHK1,STAT1
Non-Small Cell Lung Cancer Signaling	0.804	0.0959	0.816	EGFR,GRB2,ITPR3,PIK3R4,PLCG1,TFDP1,TP53
GPCR-Mediated Integration of Enteroendocrine Signaling Exemplified by an L Cell	0.804	0.0959	1.89	ADCY4,ADCY7,ADRB2,GIPR,ITPR3,PLCD3,PLCG1
Mitochondrial Dysfunction	0.79	0.0819	NaN	AIFM1,ATP5F1A,ATP5F1B,COX6B2,COX7C,GPX4,GSR,HSD17B10,MAOA,NDUFB11,NDUFB9,NDUFS2,PRDX5,RHOT2
Differential Regulation of Cytokine Production in Intestinal Epithelial Cells by IL-17A and IL-17F	0.788	0.13	NaN	CSF2,IL1A,IL1B
Assembly of RNA Polymerase I Complex	0.785	0.167	NaN	POLR1D,TAF1C
Hematopoiesis from Multipotent Stem Cells	0.785	0.167	NaN	CSF2,KITLG
NAD biosynthesis II (from tryptophan)	0.785	0.167	NaN	IDO1,NADSYN1
Kinetochore Metaphase Signaling Pathway	0.785	0.0891	-1.414	ANAPC2,CENPT,ENSA,H2AX,KNTC1,PPP1CA,PPP1R3C,PPP2R5B,SMC1A
p70S6K Signaling	0.783	0.0853	-0.632	EEF2,EGFR,F2R,GRB2,PIK3R4,PLCD3,PLCG1,PPP2R5B,PTPA,SYK,YWHAH
Leptin Signaling in Obesity	0.783	0.0946	NaN	ADCY4,ADCY7,GRB2,PIK3R4,PLCD3,PLCG1,PTPN11
Ceramide Signaling	0.775	0.0909	1.414	CTSD,NFKB2,NGFR,PIK3R4,PPP2R5B,PTPA,RELA,SPHK1
Hepatic Fibrosis Signaling Pathway	0.775	0.0741	3.53	COL1A1,FZD10,IL1A,IL1B,IL1RL1,IRS2,ITGA5,ITGB4,MYL9,MYLK,NFKB2,NGFR,PDGFB,PDK1,PGF,PIK3R4,PLCG1,RELA,RHOA,RHOT2,RHOV,SMAD3,TCF7L1,TGFB1,TRADD,VEGFA,VEGFB,WNT4
Role of Tissue Factor in Cancer	0.767	0.0862	NaN	CSF2,EGFR,EGR1,F3,IL1B,PIK3R4,PTK2B,PTPN11,TP53,VEGFA
L-carnitine Biosynthesis	0.764	0.333	NaN	ALDH9A1
Diphthamide Biosynthesis	0.764	0.333	NaN	EEF2
Methylglyoxal Degradation I	0.764	0.333	NaN	GLO1
S-methyl-5'-thioadenosine Degradation II	0.764	0.333	NaN	MTAP
Glutathione Biosynthesis	0.764	0.333	NaN	GCLC
Tetrahydrobiopterin Biosynthesis I	0.764	0.333	NaN	GCH1
D-glucuronate Degradation I	0.764	0.333	NaN	AKR1A1
Inosine-5'-phosphate Biosynthesis II	0.764	0.333	NaN	ATIC
Thyroid Hormone Biosynthesis	0.764	0.333	NaN	CTSD
Oxidized GTP and dGTP Detoxification	0.764	0.333	NaN	DDX6
Tetrahydrobiopterin Biosynthesis II	0.764	0.333	NaN	GCH1
Glutamate Degradation II	0.764	0.333	NaN	GOT2
S-adenosyl-L-methionine Biosynthesis	0.764	0.333	NaN	MAT2A
Aspartate Biosynthesis	0.764	0.333	NaN	GOT2
Estrogen-Dependent Breast Cancer Signaling	0.762	0.0933	1	EGFR,HSD17B10,HSD17B2,HSD17B4,NFKB2,PIK3R4,RELA
Acute Myeloid Leukemia Signaling	0.754	0.0899	0	GRB2,IDH1,IDH2,KITLG,NFKB2,PIK3R4,RELA,TCF7L1
RANK Signaling in Osteoclasts	0.754	0.0899	1.414	CHP1,MAP3K12,MAP3K6,MAP3K9,NFKB2,PIK3R4,PTK2B,RELA
Gα12/13 Signaling	0.752	0.084	2.111	ARHGEF1,CDH5,F2R,LPAR6,MYL9,NFKB2,PIK3R4,PTK2B,PXN,RELA,RHOA
Role of JAK1, JAK2 and TYK2 in Interferon Signaling	0.75	0.125	NaN	NFKB2,RELA,STAT1
GDNF Family Ligand-Receptor Interactions	0.742	0.0921	0.447	ARTN,GRB2,IRS2,ITPR3,PDLIM7,PIK3R4,PLCG1
Macropinocytosis Signaling	0.742	0.0921	0	ITGA5,ITGB4,PDGFB,PIK3R4,PLCG1,RAB34,RHOA
Xenobiotic Metabolism CAR Signaling Pathway	0.742	0.0794	-1.291	ABCC3,ALDH18A1,ALDH1A1,ALDH1A2,ALDH1A3,ALDH3A1,ALDH3B2,ALDH9A1,EGFR,GSTP1,HS6ST1,PPARGC1A,PPP2R5B,PTPA,UGT1A9 (includes others)
Renin-Angiotensin Signaling	0.735	0.0847	1.134	ADCY4,ADCY7,GRB2,ITPR3,NFKB2,PIK3R4,PLCG1,PTK2B,RELA,STAT1
Thrombopoietin Signaling	0.733	0.0952	-0.816	GRB2,IRS2,PIK3R4,PLCG1,PTPN11,STAT1
Oleate Biosynthesis II (Animals)	0.73	0.154	NaN	FADS6,SCD
Cholesterol Biosynthesis I	0.73	0.154	NaN	DHCR24,FDFT1
Cholesterol Biosynthesis II (via 24,25-dihydrolanosterol)	0.73	0.154	NaN	DHCR24,FDFT1
Cholesterol Biosynthesis III (via Desmosterol)	0.73	0.154	NaN	DHCR24,FDFT1
Pregnenolone Biosynthesis	0.73	0.154	NaN	MICAL1,MICAL3
Notch Signaling	0.728	0.108	NaN	DTX3,JAG2,RBPJ,RFNG
TNFR1 Signaling	0.726	0.1	1	FADD,NFKB2,RELA,TNFAIP3,TRADD
IL-12 Signaling and Production in Macrophages	0.724	0.0827	NaN	CLU,IRF1,JMJD6,MAF,MST1,NFKB2,PIK3R4,RELA,STAT1,STAT6,TGFB1
Phagosome Formation	0.724	0.0827	NaN	FN1,ITGA5,ITGB4,PIK3R4,PLCD3,PLCG1,RHOA,RHOT2,RHOV,SCARA3,SYK
Cholecystokinin/Gastrin-mediated Signaling	0.719	0.084	1.265	EGFR,GRB2,IL1A,IL1B,ITPR3,PTK2B,PXN,RHOA,RHOT2,RHOV
D-myo-inositol (1,4,5)-Trisphosphate Biosynthesis	0.712	0.12	NaN	PIP5KL1,PLCD3,PLCG1
Xenobiotic Metabolism PXR Signaling Pathway	0.708	0.0781	-1.291	ABCC3,ALDH18A1,ALDH1A1,ALDH1A2,ALDH1A3,ALDH3A1,ALDH3B2,ALDH9A1,GSTP1,HS6ST1,MAOA,PPARGC1A,PPP1CA,PPP1R3C,UGT1A9 (includes others)
Human Embryonic Stem Cell Pluripotency	0.695	0.0815	NaN	BMP2,FZD10,NTF4,PDGFB,PIK3R4,SALL4,SMAD3,SPHK1,TCF7L1,TGFB1,WNT4
STAT3 Pathway	0.695	0.0815	3	EGFR,IL1A,IL1B,IL1RL1,IL6R,MAP3K12,MAP3K9,NGFR,PDGFB,TGFB1,VEGFA
CD28 Signaling in T Helper Cells	0.688	0.0826	0	ACTR2,CHP1,GRB2,ITPR3,NFKB2,PIK3R4,PLCG1,PTPN11,RELA,SYK
Rac Signaling	0.688	0.0826	1	ACTR2,IQGAP3,ITGA5,ITGB4,NFKB2,PIK3R4,PIP5KL1,PTK2B,RELA,RHOA
Phospholipases	0.688	0.0923	0.816	PLA2G6,PLAAT4,PLB1,PLCD3,PLCG1,PLD2
Coronavirus Pathogenesis Pathway	0.686	0.08	2.111	DDIT3,IL1B,IRF3,NFKB2,RELA,RPS2,RPSA,SMAD3,STAT1,TFDP1,TGFB1,TP53
Mevalonate Pathway I	0.68	0.143	NaN	ACAT2,HADHB
Phenylalanine Degradation IV (Mammalian, via Side Chain)	0.68	0.143	NaN	GOT2,MAOA
Apelin Liver Signaling Pathway	0.678	0.115	NaN	APLN,COL1A1,EDN2
Acute Phase Response Signaling	0.676	0.0778	1.387	CRABP2,FN1,GRB2,HNRNPK,IL1A,IL1B,IL6R,NFKB2,NGFR,NOLC1,OSMR,PTPN11,RELA,TRADD
Antiproliferative Role of TOB in T Cell Signaling	0.672	0.103	2	DPP7,PABPC1,SMAD3,TGFB1
tRNA Charging	0.672	0.103	-2	DARS2,IARS1,NARS1,WARS1
Regulation of eIF4 and p70S6K Signaling	0.668	0.0783	-0.447	EIF1,EIF3I,EIF4EBP2,EIF4G1,GRB2,ITGA5,ITGB4,PABPC1,PIK3R4,PPP2R5B,PTPA,RPS2,RPSA
JAK/Stat Signaling	0.666	0.0875	-0.378	GRB2,NFKB2,PIK3R4,PTPN11,RELA,STAT1,STAT6
CD27 Signaling in Lymphocytes	0.656	0.0943	2.236	MAP3K12,MAP3K6,MAP3K9,NFKB2,RELA
Pentose Phosphate Pathway (Oxidative Branch)	0.652	0.25	NaN	PGD
PRPP Biosynthesis I	0.652	0.25	NaN	PRPS1
Spermine and Spermidine Degradation I	0.652	0.25	NaN	SAT2
Glutathione Redox Reactions II	0.652	0.25	NaN	GSR
Proline Biosynthesis I	0.652	0.25	NaN	ALDH18A1
Melatonin Degradation II	0.652	0.25	NaN	MAOA
L-cysteine Degradation I	0.652	0.25	NaN	GOT2
Acetate Conversion to Acetyl-CoA	0.652	0.25	NaN	ACSS2
Ovarian Cancer Signaling	0.64	0.0791	1.342	EGFR,FZD10,PGF,PIK3R4,PTGS1,TCF7L1,TFDP1,TP53,VEGFA,VEGFB,WNT4
Role of Pattern Recognition Receptors in Recognition of Bacteria and Viruses	0.635	0.0779	0.816	CSF2,EIF2AK2,IL1A,IL1B,IRF3,NFKB2,OAS3,PIK3R4,RELA,SYK,TGFB1,TNFSF10
Telomere Extension by Telomerase	0.635	0.133	NaN	XRCC5,XRCC6
Superpathway of Citrulline Metabolism	0.635	0.133	NaN	ALDH18A1,ASS1
Histidine Degradation VI	0.635	0.133	NaN	MICAL1,MICAL3
Bladder Cancer Signaling	0.62	0.0825	NaN	EGFR,MMP15,MMP17,PGF,TFDP1,TP53,VEGFA,VEGFB
Systemic Lupus Erythematosus In B Cell Signaling Pathway	0.62	0.0727	-0.447	CCND3,CHP1,CSF2,GRB2,IFIT3,IL1A,IL1B,IL6R,IRF3,ISG15,NFKB2,PAG1,PIK3R4,PLAAT4,PTPN11,RELA,STAT1,SYK,TGFB1,TNFSF10
Hepatic Cholestasis	0.607	0.0753	NaN	ABCC3,ADCY4,ADCY7,CSF2,IL1A,IL1B,IL1RL1,NFKB2,NGFR,RELA,SLCO3A1,SREBF1,TGFB1,TNFSF10
VEGF Family Ligand-Receptor Interactions	0.599	0.0833	1.134	GRB2,PGF,PIK3R4,PLA2G6,PLCG1,VEGFA,VEGFB
Gαq Signaling	0.599	0.0764	0.577	CHP1,GYS1,ITPR3,NFKB2,PIK3R4,PLCG1,PLD2,PTK2B,RELA,RHOA,RHOT2,RHOV
Necroptosis Signaling Pathway	0.599	0.0764	0	CHP1,EIF2AK2,FADD,GLUL,IRF3,NGFR,PLA2G6,STAT1,TNFSF10,TP53,TRADD,UBC
Erythropoietin Signaling Pathway	0.587	0.0751	0.277	CSF2,GRB2,IL1A,IL1B,IRS2,ITPR3,NFKB2,PIK3R4,PLCG1,RELA,TGFB1,TNFSF10,TP53
GNRH Signaling	0.587	0.0751	1.387	ADCY4,ADCY7,EGFR,EGR1,GRB2,ITPR3,MAP3K12,MAP3K6,MAP3K9,NFKB2,PTK2B,PXN,RELA
Role of p14/p19ARF in Tumor Suppression	0.587	0.103	NaN	PIK3R4,TP53,TTF1
Wnt/β-catenin Signaling	0.587	0.0751	0	CDH5,CSNK1E,FZD10,LRP1,PPARD,PPP2R5B,PTPA,SOX4,TCF7L1,TGFB1,TP53,UBC,WNT4
Role of IL-17F in Allergic Inflammatory Airway Diseases	0.573	0.093	2	CSF2,IL1B,NFKB2,RELA
Serotonin Receptor Signaling	0.573	0.093	NaN	ADCY4,ADCY7,GCH1,MAOA
Creatine-phosphate Biosynthesis	0.569	0.2	NaN	CKB
Tetrahydrofolate Salvage from 5,10-methenyltetrahydrofolate	0.569	0.2	NaN	MTHFD1
Myo-inositol Biosynthesis	0.569	0.2	NaN	ISYNA1
Citrulline-Nitric Oxide Cycle	0.569	0.2	NaN	ASS1
dTMP De Novo Biosynthesis	0.569	0.2	NaN	SHMT2
Synaptogenesis Signaling Pathway	0.565	0.0705	1.279	ACTR2,ADCY4,ADCY7,AP1B1,AP1G2,AP2S1,ARHGEF7,CDH5,CRKL,EFNA1,EIF4EBP2,EPHB2,GRB2,GRIN2D,LRP1,NLGN2,PIK3R4,PLCG1,RHOA,SNCG,SYT7,THBS3
Basal Cell Carcinoma Signaling	0.559	0.0833	1	BMP2,FZD10,STK36,TCF7L1,TP53,WNT4
TNFR2 Signaling	0.559	0.1	NaN	NFKB2,RELA,TNFAIP3
RAN Signaling	0.556	0.118	NaN	KPNA2,RCC1
Ubiquinol-10 Biosynthesis (Eukaryotic)	0.556	0.118	NaN	MICAL1,MICAL3
Cellular Effects of Sildenafil (Viagra)	0.554	0.0763	NaN	ACTG1,ADCY4,ADCY7,ITPR3,MPRIP,MYH7B,MYL9,MYLK,PLCD3,PLCG1
Role of RIG1-like Receptors in Antiviral Innate Immunity	0.551	0.0909	1	FADD,IRF3,NFKB2,RELA
Retinol Biosynthesis	0.551	0.0909	NaN	CEL,PLB1,PNPLA2,RDH10
T Helper Cell Differentiation	0.542	0.0822	NaN	GATA3,IL6R,NGFR,STAT1,STAT6,TGFB1
Leukocyte Extravasation Signaling	0.536	0.0725	0.577	ACTG1,ARHGAP8/PRR5-ARHGAP8,CDH5,CLDN1,CLDN4,CRKL,MMP15,MMP17,PIK3R4,PLCG1,PTK2B,PTPN11,PXN,RHOA
Dopamine-DARPP32 Feedback in cAMP Signaling	0.533	0.0736	1.155	ADCY4,ADCY7,CHP1,CSNK1E,GRIN2D,ITPR3,PLCD3,PLCG1,PPP1CA,PPP1R3C,PPP2R5B,PTPA
iNOS Signaling	0.532	0.0889	NaN	IRF1,NFKB2,RELA,STAT1
Cardiac Hypertrophy Signaling	0.526	0.0708	1.213	ADCY4,ADCY7,ADRB2,CHP1,GRB2,IL6R,MAP3K12,MAP3K6,MAP3K9,MYL9,PIK3R4,PLCD3,PLCG1,RHOA,RHOT2,RHOV,TGFB1
Differential Regulation of Cytokine Production in Macrophages and T Helper Cells by IL-17A and IL-17F	0.52	0.111	NaN	CSF2,IL1B
Superpathway of Geranylgeranyldiphosphate Biosynthesis I (via Mevalonate)	0.52	0.111	NaN	ACAT2,HADHB
FAT10 Signaling Pathway	0.52	0.111	NaN	NUB1,PSME3
IL-15 Signaling	0.511	0.08	0.816	CSF2,NFKB2,PIK3R4,RELA,STAT6,SYK
Angiopoietin Signaling	0.511	0.08	0.447	GRB2,GRB7,NFKB2,PIK3R4,PTPN11,RELA
Role of MAPK Signaling in Inhibiting the Pathogenesis of Influenza	0.511	0.08	0.816	EIF2AK2,IL1B,NFKB2,PLA2G6,PLAAT4,PLB1
Regulation of IL-2 Expression in Activated and Anergic T Lymphocytes	0.509	0.0778	NaN	CHP1,GRB2,NFKB2,PLCG1,RELA,SMAD3,TGFB1
NAD Biosynthesis from 2-amino-3-carboxymuconate Semialdehyde	0.502	0.167	NaN	NADSYN1
Arginine Biosynthesis IV	0.502	0.167	NaN	ASS1
Pyruvate Fermentation to Lactate	0.502	0.167	NaN	LDHA
Urea Cycle	0.502	0.167	NaN	ASS1
Chondroitin and Dermatan Biosynthesis	0.502	0.167	NaN	CHPF2
Selenocysteine Biosynthesis II (Archaea and Eukaryotes)	0.502	0.167	NaN	SEPHS2
Tryptophan Degradation to 2-amino-3-carboxymuconate Semialdehyde	0.502	0.167	NaN	IDO1
Glycogen Biosynthesis II (from UDP-D-Glucose)	0.502	0.167	NaN	GYS1
IL-2 Signaling	0.5	0.082	-1.342	GRB2,PIK3R4,PTK2B,PTPN11,SYK
Adrenomedullin signaling pathway	0.498	0.0711	1.941	ADCY4,ADCY7,ADM,GRB2,IL1A,IL1B,ITPR3,MYLK,NFKB2,PIK3R4,PLCD3,PLCG1,PTK2B,RELA
Neurotrophin/TRK Signaling	0.496	0.0789	0	GRB2,NGFR,NTF4,PIK3R4,PLCG1,PTPN11
Prostate Cancer Signaling	0.495	0.0769	NaN	GRB2,GSTP1,NFKB2,PIK3R4,RELA,TFDP1,TP53
DNA damage-induced 14-3-3σ Signaling	0.488	0.105	NaN	RAD9A,TP53
Circadian Rhythm Signaling	0.485	0.0909	NaN	BHLHE40,CSNK1E,GRIN2D
Wnt/Ca+ pathway	0.484	0.0806	1.342	FZD10,NFKB2,PLCD3,PLCG1,RELA
Inhibition of ARE-Mediated mRNA Degradation Pathway	0.484	0.0738	-0.333	DDX6,DIS3L,NGFR,PPP2R5B,PSME3,PTPA,TNFSF10,YWHAH,ZFP36L1
Cardiac Hypertrophy Signaling (Enhanced)	0.478	0.0664	2.191	ADCY4,ADCY7,ADRB2,CHP1,CSF2,FZD10,GDPD3,HDAC10,HDAC6,HDAC9,IL1A,IL1B,IL1RL1,IL6R,ITGA5,ITGB4,ITPR3,MAP3K12,MAP3K6,MAP3K9,MKNK2,NFKB2,NGFR,PDK1,PIK3R4,PLCD3,PLCG1,RELA,RHOA,TGFB1,TNFSF10,TSC2,WNT4
IL-8 Signaling	0.471	0.07	1.604	CCND3,CSTB,EGFR,MYL9,PGF,PIK3R4,PLD2,PTK2B,RELA,RHOA,RHOT2,RHOV,VEGFA,VEGFB
IL-7 Signaling Pathway	0.467	0.0769	-1.342	BAK1,CCND3,GRB2,PIK3R4,SLC2A1,STAT1
Insulin Receptor Signaling	0.465	0.0719	-0.333	CRKL,GRB2,GYS1,IRS2,PIK3R4,PPP1CA,PPP1R3C,PTPN11,TSC1,TSC2
Melanocyte Development and Pigmentation Signaling	0.456	0.0745	-0.378	ADCY4,ADCY7,GRB2,KITLG,PIK3R4,PLCG1,PTPN11
Cell Cycle: G2/M DNA Damage Checkpoint Regulation	0.455	0.0816	NaN	PPM1D,TOP2B,TP53,YWHAH
IL-3 Signaling	0.453	0.0759	-0.816	CHP1,CRKL,GRB2,PIK3R4,STAT1,STAT6
Thyroid Cancer Signaling	0.453	0.0759	0.816	IRS2,NTF4,PDK1,PIK3R4,TCF7L1,TP53
Role of PI3K/AKT Signaling in the Pathogenesis of Influenza	0.453	0.0781	1	CRKL,IRF3,NFKB2,PIK3R4,RELA
Th1 and Th2 Activation Pathway	0.453	0.0702	NaN	GATA3,GRB2,IL1RL1,IL6R,IRF1,JAG2,MAF,NFIL3,PIK3R4,STAT1,STAT6,TGFB1
Trehalose Degradation II (Trehalase)	0.447	0.143	NaN	HK2
Phosphatidylcholine Biosynthesis I	0.447	0.143	NaN	CHKB
Aspartate Degradation II	0.447	0.143	NaN	GOT2
α-Adrenergic Signaling	0.444	0.0737	2	ADCY4,ADCY7,GYS1,ITPR3,PHKA2,PHKG1,PLCG1
GABA Receptor Signaling	0.444	0.0737	NaN	ADCY4,ADCY7,ALDH9A1,AP1B1,AP1G2,AP2S1,UBC
DNA Methylation and Transcriptional Repression Signaling	0.442	0.0857	NaN	MTA2,RBBP4,RBBP7
CD40 Signaling	0.438	0.0769	0	NFKB2,PIK3R4,PTGS1,RELA,TNFAIP3
Triacylglycerol Degradation	0.438	0.08	NaN	CEL,PLB1,PNPLA2,PRDX6
iCOS-iCOSL Signaling in T Helper Cells	0.435	0.0721	0	CHP1,GRB2,ITPR3,NFKB2,PIK3R4,PLCG1,PLEKHA4,RELA
Type I Diabetes Mellitus Signaling	0.435	0.0721	0.707	FADD,IL1B,IRF1,NFKB2,NGFR,RELA,STAT1,TRADD
Cardiac β-adrenergic Signaling	0.434	0.0704	0.816	ADCY4,ADCY7,AKAP10,AKAP12,AKAP9,GDPD3,PPP1CA,PPP1R3C,PPP2R5B,PTPA
Endoplasmic Reticulum Stress Pathway	0.432	0.0952	NaN	CALR,DDIT3
Prolactin Signaling	0.427	0.0741	-1.633	GRB2,IRF1,PIK3R4,PLCG1,PTPN11,STAT1
Xenobiotic Metabolism General Signaling Pathway	0.425	0.0699	0	ABCA2,GCLC,GSTP1,MAF,MAP3K12,MAP3K6,MAP3K9,NQO1,PIK3R4,UGT1A9 (includes others)
Calcium-induced T Lymphocyte Apoptosis	0.424	0.0758	-0.447	CABIN1,CHP1,ITPR3,NR4A1,PLCG1
Mitotic Roles of Polo-Like Kinase	0.424	0.0758	NaN	ANAPC2,PPP2R5B,PTPA,SMC1A,TGFB1
Calcium Signaling	0.421	0.068	1.633	CABIN1,CALR,CHP1,CHRNB1,GRIN2D,HDAC10,HDAC6,HDAC9,ITPR3,MYH7B,MYL9,PNCK,TNNT1,TPM2
Amyotrophic Lateral Sclerosis Signaling	0.419	0.0722	0.816	GLUL,GRIN2D,PGF,PIK3R4,TP53,VEGFA,VEGFB
T Cell Exhaustion Signaling Pathway	0.418	0.0686	0.577	IL6R,PDK1,PIK3R4,PLCG1,PPP2R5B,PRDM1,PTPA,PTPN11,SMAD3,STAT1,TGFB1,VEGFA
Sperm Motility	0.412	0.0673	0.707	CATSPER2,CLK1,CLK3,EGFR,EPHB2,ITPR3,PLA2G6,PLAAT4,PLB1,PLCD3,PLCG1,PTK2B,SYK,TNK2,TWF1
CDP-diacylglycerol Biosynthesis I	0.407	0.0909	NaN	AGPAT4,TAZ
Histidine Degradation III	0.402	0.125	NaN	MTHFD1
Inositol Pyrophosphates Biosynthesis	0.402	0.125	NaN	IP6K2
Superoxide Radicals Degradation	0.402	0.125	NaN	NQO1
Salvage Pathways of Pyrimidine Deoxyribonucleotides	0.402	0.125	NaN	APOBEC3B
Agranulocyte Adhesion and Diapedesis	0.4	0.0674	NaN	ACTG1,CDH5,CLDN1,CLDN4,FN1,IL1A,IL1B,ITGA5,MMP15,MMP17,MYH7B,MYL9,SDC4
Apelin Cardiomyocyte Signaling Pathway	0.397	0.0707	0.378	APLN,MYL9,MYLK,PIK3R4,PLCD3,PLCG1,TGFB1
Apelin Endothelial Signaling Pathway	0.394	0.0696	0.707	ADCY4,ADCY7,APLN,NFKB2,PIK3R4,PRKAB2,RELA,SMAD3
Apoptosis Signaling	0.386	0.07	-1.89	AIFM1,BAK1,NFKB2,PARP1,PLCG1,RELA,TP53
Docosahexaenoic Acid (DHA) Signaling	0.385	0.0789	NaN	IL1B,PIK3R4,PNPLA2
NF-κB Signaling	0.385	0.067	1.155	BMP2,EGFR,EIF2AK2,FADD,IL1A,IL1B,NFKB2,NGFR,PIK3R4,RELA,TNFAIP3,TRADD
BMP signaling pathway	0.379	0.0706	0	BMP2,FST,GRB2,NFKB2,RELA,SMURF1
Role of Cytokines in Mediating Communication between Immune Cells	0.376	0.0741	NaN	CSF2,IL1A,IL1B,TGFB1
Insulin Secretion Signaling Pathway	0.376	0.0656	1.5	ADCY4,ADCY7,EIF1,EIF4EBP2,EIF4G1,GIPR,ITPR3,PABPC1,PC,PIK3R4,PLCD3,PLCG1,SEC61G,SLC2A1,STAT1,STAT6
IL-10 Signaling	0.371	0.0714	NaN	IL1A,IL1B,IL1RL1,NFKB2,RELA
Agrin Interactions at Neuromuscular Junction	0.371	0.0714	2	ACTG1,ARHGEF7,DAG1,EGFR,PXN
GM-CSF Signaling	0.371	0.0714	-1.342	CSF2,GRB2,PIK3R4,PTPN11,STAT1
Sucrose Degradation V (Mammalian)	0.364	0.111	NaN	ALDOA
Citrulline Biosynthesis	0.364	0.111	NaN	ALDH18A1
Tumoricidal Function of Hepatic Natural Killer Cells	0.362	0.0833	NaN	AIFM1,FADD
Phosphatidylglycerol Biosynthesis II (Non-plastidic)	0.362	0.0833	NaN	AGPAT4,TAZ
Vitamin-C Transport	0.362	0.0833	NaN	GJB2,SLC2A1
Small Cell Lung Cancer Signaling	0.359	0.0704	NaN	NFKB2,PIK3R4,RELA,TFDP1,TP53
Mouse Embryonic Stem Cell Pluripotency	0.356	0.068	-0.378	FZD10,GRB2,ID1,PIK3R4,PTPN11,TCF7L1,TP53
CXCR4 Signaling	0.355	0.0659	-0.632	ADCY4,ADCY7,EGR1,ELMO3,ITPR3,MYL9,PIK3R4,PXN,RHOA,RHOT2,RHOV
Role of NANOG in Mammalian Embryonic Stem Cell Pluripotency	0.355	0.0672	0	BMP2,FZD10,GRB2,PIK3R4,SALL4,TCF7L1,TP53,WNT4
Androgen Signaling	0.346	0.0662	0.447	CALR,DNAJB1,HSPA4,NCOA4,NFKB2,POLR2J2/POLR2J3,RELA,SMAD3,TGFB1I1
PTEN Signaling	0.346	0.0662	-1.414	EGFR,GRB2,ITGA5,ITGB4,MAST2,NFKB2,NGFR,RELA,YWHAH
IGF-1 Signaling	0.346	0.0673	-0.447	GRB2,IGFBP6,IRS2,PIK3R4,PTPN11,PXN,YWHAH
CNTF Signaling	0.335	0.0702	-2	GRB2,PIK3R4,PTPN11,STAT1
Glutamate Receptor Signaling	0.335	0.0702	NaN	GLUL,GRIN2D,PICK1,SLC1A3
Glioma Invasiveness Signaling	0.334	0.0685	-0.447	F2R,PIK3R4,RHOA,RHOT2,RHOV
B Cell Receptor Signaling	0.333	0.0645	0.577	EGR1,GRB2,MAP3K12,MAP3K6,MAP3K9,NFKB2,PAG1,PIK3R4,PTK2B,PTPN11,RELA,SYK
Prostanoid Biosynthesis	0.331	0.1	NaN	PTGS1
Calcium Transport I	0.331	0.1	NaN	ATP2C2
Glycine Betaine Degradation	0.331	0.1	NaN	SHMT2
PI3K Signaling in B Lymphocytes	0.329	0.0652	0.378	CHP1,IRS2,ITPR3,NFKB2,PLCD3,PLCG1,PLEKHA4,RELA,SYK
T Cell Receptor Signaling	0.327	0.066	NaN	GRB2,NFKB2,PAG1,PIK3R4,PLCG1,PTPRH,RELA
Altered T Cell and B Cell Signaling in Rheumatoid Arthritis	0.325	0.0667	NaN	CSF2,IL1A,IL1B,NFKB2,RELA,TGFB1
Regulation of Cellular Mechanics by Calpain Protease	0.324	0.0676	NaN	EGFR,GRB2,ITGA5,ITGB4,PXN
IL-17A Signaling in Gastric Cells	0.321	0.0769	NaN	EGFR,RELA
Estrogen Biosynthesis	0.321	0.0714	NaN	HSD17B10,HSD17B2,HSD17B4
Endothelin-1 Signaling	0.319	0.0638	0	ADCY4,ADCY7,GRB2,ITPR3,PIK3R4,PLA2G6,PLAAT4,PLB1,PLCD3,PLCG1,PLD2,PTGS1
Th17 Activation Pathway	0.315	0.0659	2.449	CSF2,IL1B,IL6R,NFKB2,RELA,RORA
Granulocyte Adhesion and Diapedesis	0.311	0.0636	NaN	CDH5,CLDN1,CLDN4,IL1A,IL1B,IL1RL1,MMP15,MMP17,NGFR,SDC1,SDC4
Oncostatin M Signaling	0.307	0.0698	NaN	GRB2,OSMR,STAT1
GDP-glucose Biosynthesis	0.301	0.0909	NaN	HK2
Oxidative Phosphorylation	0.3	0.0642	-0.378	ATP5F1A,ATP5F1B,COX6B2,COX7C,NDUFB11,NDUFB9,NDUFS2
Semaphorin Signaling in Neurons	0.298	0.0667	NaN	PLXNB1,RHOA,RHOT2,RHOV
Maturity Onset Diabetes of Young (MODY) Signaling	0.298	0.0667	NaN	APOL3,APOL6,CEL,NFKB2
FXR/RXR Activation	0.295	0.0635	NaN	CLU,FASN,FOXA1,IL1A,IL1B,PPARGC1A,SDC1,SREBF1
Triacylglycerol Biosynthesis	0.294	0.0682	NaN	AGPAT4,LPIN3,TAZ
Role of MAPK Signaling in Promoting the Pathogenesis of Influenza	0.292	0.0636	0.378	ATP6V0B,ATP6V1H,NFKB2,PLA2G6,PLAAT4,PLB1,TCIRG1
Cdc42 Signaling	0.29	0.0625	0.378	ACTR2,EXOC1,EXOC3,EXOC7,IQGAP3,ITGA5,ITGB4,MPRIP,MYL9,MYLK,TNK2
P2Y Purigenic Receptor Signaling Pathway	0.287	0.063	1.134	ADCY4,ADCY7,ITGA2B,NFKB2,PIK3R4,PLCD3,PLCG1,RELA
Role of Wnt/GSK-3β Signaling in the Pathogenesis of Influenza	0.283	0.0641	NaN	CSNK1E,FZD10,NCOA4,TCF7L1,WNT4
Cleavage and Polyadenylation of Pre-mRNA	0.275	0.0833	NaN	NUDT21
Glucose and Glucose-1-phosphate Degradation	0.275	0.0833	NaN	HK2
Glycogen Degradation II	0.275	0.0833	NaN	MTAP
TGF-β Signaling	0.271	0.0625	-0.447	BMP2,GRB2,PMEPA1,SMAD3,SMURF1,TGFB1
FLT3 Signaling in Hematopoietic Progenitor Cells	0.264	0.0625	-1.342	GRB2,PIK3R4,PTPN11,STAT1,STAT6
p53 Signaling	0.254	0.0612	0	GADD45G,HDAC9,PCNA,PIK3R4,SNAI2,TP53
Fatty Acid Activation	0.253	0.0769	NaN	SLC27A1
NAD Phosphorylation and Dephosphorylation	0.253	0.0769	NaN	ACP5
Spliceosomal Cycle	0.246	0.0625	NaN	DHX38,PRPF19,ZNF830
Hematopoiesis from Pluripotent Stem Cells	0.235	0.0612	NaN	CSF2,IL1A,KITLG
Role of IL-17A in Psoriasis	0.232	0.0714	NaN	S100A9
Leukotriene Biosynthesis	0.232	0.0714	NaN	GGT7
Glycogen Degradation III	0.232	0.0714	NaN	MTAP
4-1BB Signaling in T Lymphocytes	0.229	0.0625	NaN	NFKB2,RELA
Airway Inflammation in Asthma	0.229	0.0625	NaN	CSF2,TGFB1
Choline Biosynthesis III	0.214	0.0667	NaN	PLD2
Extrinsic Prothrombin Activation Pathway	0.197	0.0625	NaN	F3
Chondroitin Sulfate Degradation (Metazoa)	0.197	0.0625	NaN	OGA
Synaptic Long Term Potentiation	0	0.0543	0.378	CHP1,GRIN2D,ITPR3,PLCD3,PLCG1,PPP1CA,PPP1R3C
Fc Epsilon RI Signaling	0	0.0598	-0.816	CSF2,GRB2,PIK3R4,PLA2G6,PLCG1,PTPN11,SYK
Synaptic Long Term Depression	0	0.0423	0.707	ITPR3,PLA2G6,PLAAT4,PLB1,PLCD3,PLCG1,PPP2R5B,PTPA
Coagulation System	0	0.0571	NaN	F2R,F3
Role of NFAT in Regulation of the Immune Response	0	0.0552	-0.333	CABIN1,CHP1,CSNK1E,GRB2,ITPR3,NFKB2,PIK3R4,PLCG1,RELA,SYK
FcγRIIB Signaling in B Lymphocytes	0	0.04	NaN	GRB2,PIK3R4,SYK
LPS-stimulated MAPK Signaling	0	0.0361	NaN	NFKB2,PIK3R4,RELA
NF-κB Activation by Viruses	0	0.0526	0	EIF2AK2,NFKB2,PIK3R4,RELA
CCR5 Signaling in Macrophages	0	0.0213	NaN	PLCG1,PTK2B
IL-22 Signaling	0	0.0417	NaN	STAT1
Cytotoxic T Lymphocyte-mediated Apoptosis of Target Cells	0	0.0294	NaN	FADD
Lymphotoxin β Receptor Signaling	0	0.0566	NaN	NFKB2,PIK3R4,RELA
IL-17 Signaling	0	0.0535	1.897	CSF2,IL1A,IL1B,PGF,PIK3R4,RELA,TGFB1,TNFSF10,VEGFA,VEGFB
Airway Pathology in Chronic Obstructive Pulmonary Disease	0	0.0424	NaN	CSF2,IL1A,IL1B,TGFB1,TNFSF10
fMLP Signaling in Neutrophils	0	0.0517	0	ACTR2,CHP1,ITPR3,NFKB2,PIK3R4,RELA
B Cell Activating Factor Signaling	0	0.0488	NaN	NFKB2,RELA
CCR3 Signaling in Eosinophils	0	0.0484	NaN	ITPR3,MPRIP,MYLK,PIK3R4,PLA2G6,RHOA
Dendritic Cell Maturation	0	0.0598	1.508	COL1A1,CSF2,IL1A,IL1B,NFKB2,NGFR,PIK3R4,PLCD3,PLCG1,RELA,STAT1
Melatonin Signaling	0	0.0417	NaN	PLCD3,PLCG1,RORA
Neuropathic Pain Signaling In Dorsal Horn Neurons	0	0.0495	0.447	GRIN2D,ITPR3,PIK3R4,PLCD3,PLCG1
Relaxin Signaling	0	0.0464	1.633	ADCY4,ADCY7,GDPD3,NFKB2,PIK3R4,RELA,VEGFA
Factors Promoting Cardiogenesis in Vertebrates	0	0.06	0.707	BMP2,FZD10,LRP1,PLCD3,PLCG1,RHOA,TCF7L1,TGFB1,WNT4
Cardiomyocyte Differentiation via BMP Receptors	0	0.05	NaN	BMP2
Cell Cycle Regulation by BTG Family Proteins	0	0.0541	NaN	PPP2R5B,PTPA
Corticotropin Releasing Hormone Signaling	0	0.0414	1	ADCY4,ADCY7,ITPR3,NR4A1,PLCG1,VEGFA
Antiproliferative Role of Somatostatin Receptor 2	0	0.026	NaN	PIK3R4,PTPN11
Growth Hormone Signaling	0	0.0423	NaN	PIK3R4,PLCG1,STAT1
CREB Signaling in Neurons	0	0.0369	3.273	ADCY4,ADCY7,ADRB2,CELSR1,EGFR,F2R,FZD10,GIPR,GPR146,GRB2,GRIN2D,ITPR3,LPAR6,NGFR,PDGFB,PIK3R4,PLCD3,PLCG1,POLR2J2/POLR2J3,PTAFR,TGFB1,VEGFA
Melanoma Signaling	0	0.04	NaN	PIK3R4,TP53
Endometrial Cancer Signaling	0	0.05	NaN	GRB2,PIK3R4,TP53
Primary Immunodeficiency Signaling	0	0.04	NaN	RFX5,UNG
Graft-versus-Host Disease Signaling	0	0.0417	NaN	IL1A,IL1B
Type II Diabetes Mellitus Signaling	0	0.0563	0.378	IRS2,NFKB2,NGFR,PIK3R4,PRKAB2,RELA,SLC27A1,TRADD
ERK5 Signaling	0	0.0556	0	EGFR,FOSL1,PTPN11,YWHAH
G Beta Gamma Signaling	0	0.0328	1	DNM2,EGFR,GRB2,PLCG1
G Protein Signaling Mediated by Tubby	0	0.0323	NaN	PLCG1
Communication between Innate and Adaptive Immune Cells	0	0.0312	NaN	CSF2,IL1A,IL1B
Crosstalk between Dendritic Cells and Natural Killer Cells	0	0.0562	1	ACTG1,CSF2,NFKB2,RELA,TNFSF10
Systemic Lupus Erythematosus Signaling	0	0.0568	NaN	GRB2,IL1A,IL1B,IL6R,LSM14A,PIK3R4,PLCG1,PRPF19,PRPF4B,SNRNP70,SNRPA,SNRPC,SNRPE
April Mediated Signaling	0	0.05	NaN	NFKB2,RELA
Role of NFAT in Cardiac Hypertrophy	0	0.0607	0	ADCY4,ADCY7,CABIN1,CHP1,GRB2,HDAC10,HDAC6,HDAC9,ITPR3,PIK3R4,PLCD3,PLCG1,TGFB1
IL-1 Signaling	0	0.0543	NaN	ADCY4,ADCY7,IL1A,NFKB2,RELA
Breast Cancer Regulation by Stathmin1	0	0.0525	3.286	ADRB2,ARHGEF1,ARHGEF4,ARHGEF7,AURKC,CCND3,CELSR1,F2R,FZD10,GIPR,GPR146,GRB2,LPAR6,NFKB2,PDGFB,PGF,PIK3R4,PPP1CA,PPP1R3C,PPP2R5B,PTAFR,PTPA,RHOA,TGFB1,TP53,TUBA1B,TUBA1C,TUBB4B,TUBG1,VEGFA,VEGFB
Neuroprotective Role of THOP1 in Alzheimer's Disease	0	0.0172	NaN	IDE,LONP1
Granzyme A Signaling	0	0.0526	NaN	SET
PKCθ Signaling in T Lymphocytes	0	0.0581	1	CHP1,GRB2,MAP3K12,MAP3K6,MAP3K9,NFKB2,PIK3R4,PLCG1,RELA
Role of MAPK Signaling in the Pathogenesis of Influenza	0	0.0375	NaN	PLA2G6,PLAAT4,PLB1
MSP-RON Signaling Pathway	0	0.0517	NaN	ACTG1,MST1,PIK3R4
OX40 Signaling Pathway	0	0.0222	NaN	NFKB2,RELA
Intrinsic Prothrombin Activation Pathway	0	0.0238	NaN	COL1A1
Assembly of RNA Polymerase II Complex	0	0.02	NaN	POLR2J2/POLR2J3
IL-17A Signaling in Airway Cells	0	0.0462	NaN	NFKB2,PIK3R4,RELA
Role of IL-17A in Arthritis	0	0.0545	NaN	NFKB2,PIK3R4,RELA
IL-17A Signaling in Fibroblasts	0	0.0556	NaN	NFKB2,RELA
Transcriptional Regulatory Network in Embryonic Stem Cells	0	0.037	NaN	SET,TCF7L1
nNOS Signaling in Neurons	0	0.0426	NaN	CHP1,GRIN2D
nNOS Signaling in Skeletal Muscle Cells	0	0.0244	NaN	DAG1
Ephrin B Signaling	0	0.0556	-1	EPHB2,HNRNPK,PXN,RHOA
ErbB Signaling	0	0.0532	0.447	AREG,EGFR,GRB2,PIK3R4,PLCG1
ErbB2-ErbB3 Signaling	0	0.0308	NaN	GRB2,PIK3R4
ErbB4 Signaling	0	0.0448	NaN	GRB2,PIK3R4,PLCG1
Estrogen-mediated S-phase Entry	0	0.0385	NaN	TFDP1
Netrin Signaling	0	0.0462	NaN	ABLIM3,CHP1,NTN1
Heparan Sulfate Biosynthesis	0	0.038	NaN	EXTL2,HS6ST1,PRDX6
Thyroid Hormone Metabolism II (via Conjugation and/or Degradation)	0	0.0526	NaN	B4GAT1,UGT1A9 (includes others)
Nicotine Degradation III	0	0.0351	NaN	B4GAT1,UGT1A9 (includes others)
Heparan Sulfate Biosynthesis (Late Stages)	0	0.0417	NaN	EXTL2,HS6ST1,PRDX6
tRNA Splicing	0	0.0455	NaN	GDPD3,TRPT1
The Visual Cycle	0	0.05	NaN	RDH10
Melatonin Degradation I	0	0.0333	NaN	B4GAT1,UGT1A9 (includes others)
γ-linolenate Biosynthesis II (Animals)	0	0.0588	NaN	SLC27A1
NAD Salvage Pathway II	0	0.0385	NaN	ACP5
Chondroitin Sulfate Biosynthesis	0	0.0357	NaN	CHPF2,HS6ST1
Dermatan Sulfate Biosynthesis	0	0.0339	NaN	CHPF2,HS6ST1
Glutathione-mediated Detoxification	0	0.0312	NaN	GSTP1
Dermatan Sulfate Biosynthesis (Late Stages)	0	0.0217	NaN	HS6ST1
Dermatan Sulfate Degradation (Metazoa)	0	0.0588	NaN	OGA
Nicotine Degradation II	0	0.0308	NaN	B4GAT1,UGT1A9 (includes others)
Mitochondrial L-carnitine Shuttle Pathway	0	0.0588	NaN	SLC27A1
TCA Cycle II (Eukaryotic)	0	0.0417	NaN	FH
Methylglyoxal Degradation III	0	0.0526	NaN	AKR1A1
Chondroitin Sulfate Biosynthesis (Late Stages)	0	0.0208	NaN	HS6ST1
Superpathway of Melatonin Degradation	0	0.0462	NaN	B4GAT1,MAOA,UGT1A9 (includes others)
Gαi Signaling	0	0.04	-2	ADCY4,ADCY7,GRB2,RALGDS,RGS12
Gαs Signaling	0	0.028	NaN	ADCY4,ADCY7,ADRB2
UVB-Induced MAPK Signaling	0	0.0577	NaN	EGFR,PIK3R4,TP53
UVC-Induced MAPK Signaling	0	0.0392	NaN	EGFR,TP53
Nucleotide Excision Repair Pathway	0	0.0571	NaN	POLR2J2/POLR2J3,RPA1
Nitric Oxide Signaling in the Cardiovascular System	0	0.0505	1.342	ITPR3,PGF,PIK3R4,VEGFA,VEGFB
Amyloid Processing	0	0.02	NaN	CSNK1E
FGF Signaling	0	0.0595	-0.447	CRKL,GRB2,PIK3R4,PLCG1,PTPN11
IL-4 Signaling	0	0.0353	NaN	GRB2,PIK3R4,STAT6
Antigen Presentation Pathway	0	0.0513	NaN	CALR,CD74
Chemokine Signaling	0	0.05	0	MPRIP,PLCG1,PTK2B,RHOA
Sonic Hedgehog Signaling	0	0.0345	NaN	STK36
cAMP-mediated signaling	0	0.0437	0	ADCY4,ADCY7,ADRB2,AKAP10,AKAP12,AKAP9,DUSP4,DUSP6,GDPD3,RGS12
G-Protein Coupled Receptor Signaling	0	0.0438	NaN	ADCY4,ADCY7,ADRB2,DUSP4,DUSP6,GDPD3,GRB2,NFKB2,PIK3R4,PTK2B,RELA,RGS12
GPCR-Mediated Nutrient Sensing in Enteroendocrine Cells	0	0.0446	1.342	ADCY4,ADCY7,ITPR3,PLCD3,PLCG1
Gustation Pathway	0	0.0323	NaN	ADCY4,ADCY7,GDPD3,ITPR3,LPAR6
PD-1, PD-L1 cancer immunotherapy pathway	0	0.0566	0.447	NGFR,PIK3R4,PLCG1,PTPN11,SMAD3,TGFB1
Cancer Drug Resistance By Drug Efflux	0	0.0517	NaN	PDK1,TP53,YBX1
Th1 Pathway	0	0.0579	0.378	GATA3,GRB2,IL6R,IRF1,NFIL3,PIK3R4,STAT1
Th2 Pathway	0	0.0588	-0.378	GATA3,GRB2,IL1RL1,JAG2,MAF,PIK3R4,STAT6,TGFB1
Neuroinflammation Signaling Pathway	0	0.0533	1.387	CHP1,GLUL,GRIN2D,IDE,IL1B,IL6R,IRF3,NFKB2,PIK3R4,PLA2G6,PLCG1,RELA,SLC1A3,STAT1,SYK,TGFB1
Opioid Signaling Pathway	0	0.0607	1.069	ADCY4,ADCY7,AP1B1,AP1G2,AP2S1,CLTC,CLTCL1,FOSB,GRIN2D,ITPR3,NFKB2,PDK1,PLD2,RGS12,SIGMAR1
SPINK1 Pancreatic Cancer Pathway	0	0.05	NaN	CPA4,SMAD3,TGFB1
SPINK1 General Cancer Pathway	0	0.058	0	EGFR,IL6R,MT1X,PIK3R4
Endocannabinoid Neuronal Synapse Pathway	0	0.0547	-1.134	ADCY4,ADCY7,CHP1,GRIN2D,NDUFS2,PLCD3,PLCG1
Endocannabinoid Developing Neuron Pathway	0	0.0348	-2	ADCY4,ADCY7,PIK3R4,RHOA
Systemic Lupus Erythematosus In T Cell Signaling Pathway	0	0.0359	-1.155	CHP1,GRB2,PDK1,PIK3R4,PLCG1,PPP2R5B,PTPA,RHOA,RHOT2,RHOV,STIM1,SYK
White Adipose Tissue Browning Pathway	0	0.0543	1.89	ADCY4,ADCY7,LDHA,PLIN1,PPARGC1A,PRKAB2,VEGFA
MSP-RON Signaling In Macrophages Pathway	0	0.0531	-0.816	GRB2,MST1,NFKB2,PIK3R4,RELA,STAT1
Complement System	0	0.0541	NaN	C1QBP,CD55
Eicosanoid Signaling	0	0.0606	NaN	PLA2G6,PLAAT4,PLB1,PTGS1

## Sheet: CA14314_inf_vs_uinf_Ingenuity
© 2000-2021 QIAGEN. All rights reserved.
The p-values were calculated in IPA using right-tailed Fisher's Exact Test.
Ratios are the number of differentially expressed genes in the pathway divided by the total number of molecules that make up that pathway from the reference set.
Z-scores indicate whether the pathway was predicted to be activated or inhibited based on fold changes in expression.
Ingenuity Canonical Pathways	-log(p-value)	Ratio	z-score	Molecules
RAN Signaling	6.21	0.471	-2.828	KPNA1,KPNA2,KPNA3,KPNA4,RAN,RANBP1,RANGAP1,RCC1
Sirtuin Signaling Pathway	5	0.113	0.6	ACLY,AKT1,ATG14,ATG9B,ATP5MC1,E2F1,ESRRA,FOXO3,G6PD,GADD45G,GOT2,LDHA,LDHD,MTOR,NDRG1,NDUFS6,NDUFS8,PARP1,PCK2,PDK1,PFKFB3,PGK1,POLR1A,POLR1D,PPARGC1A,SLC2A1,TOMM40,TOMM40L,TRIM28,TUBA1B,TUBA1C,UQCRFS1,XRCC5
Protein Ubiquitination Pathway	4.74	0.114	NaN	CDC20,DNAJA1,DNAJB1,DNAJB11,DNAJC9,HLA-B,HLA-E,HSPA4,HSPA6,HSPA9,HSPH1,PSMA3,PSMA4,PSMA5,PSMA7,PSMB2,PSMC2,PSMC3,PSMC4,PSMD1,PSMD11,PSMD14,PSMD2,PSME2,UBE2C,UBE2G2,UBE2L3,UBE2N,UBE2T,USP13,USP8
Cell Cycle: G1/S Checkpoint Regulation	4.64	0.194	1.265	ATR,CCNE2,CDC25A,E2F1,E2F3,E2F4,HDAC10,HDAC7,HDAC9,PA2G4,SMAD3,TFDP1,TGFB1
Glycolysis I	4.58	0.308	2.828	ALDOA,ALDOC,ENO1,ENO2,GPI,PFKP,PGK1,TPI1
HIF1α Signaling	4.46	0.122	2.449	ADM,AKT1,CCNG2,EGLN3,EIF4E,GPI,HK2,HSPA4,HSPA6,HSPA9,IL6R,LDHA,MKNK1,MKNK2,MTOR,PDGFB,PGF,RAN,RRAS,SAT2,SERPINE1,SLC2A1,TGFB1,VEGFA,VIM
Superpathway of Cholesterol Biosynthesis	4.2	0.276	-2.828	ACAT2,DHCR24,DHCR7,FDFT1,HMGCR,HMGCS1,MVD,SQLE
Senescence Pathway	3.9	0.105	0.962	AKT1,ANAPC7,ATF3,ATR,BHLHE40,CAPN3,CDC25A,CGAS,DHCR24,E2F1,E2F3,E2F4,EIF4E,ELF3,ETS2,FOXO3,GADD45G,MAPKAPK2,MTOR,PARP1,PDK1,RASSF5,RPS6KA4,RRAS,SERPINE1,SMAD3,TGFB1,YPEL3,ZFP36L1
Osteoarthritis Pathway	3.55	0.109	0.853	BMP2,CASP9,DDIT4,DKK1,ELF3,FADD,FOXO3,HMGB1,IL1RL1,ITGA5,ITGB4,LRP1,MTOR,MYBBP1A,PGF,PPARD,PPARGC1A,PRKAB2,PTHLH,RBPJ,SMAD3,TGFB1,TIMP3,VEGFA
Role of Oct4 in Mammalian Embryonic Stem Cell Pluripotency	3.41	0.196	NaN	CCNF,ETS2,FOXA1,KDM5B,NR2F6,PARP1,POU5F1,RARA,SALL4
Cell Cycle Control of Chromosomal Replication	3.39	0.179	-1.897	CDC6,CDC7,CDK18,CDK19,MCM3,MCM4,MCM5,MCM6,PCNA,TOP2B
tRNA Charging	3.24	0.205	-2.121	AARS1,DARS1,FARSB,GARS1,IARS1,MARS1,NARS1,WARS1
Cyclins and Cell Cycle Regulation	3.18	0.148	-2.121	ATR,CCNE2,CDC25A,E2F1,E2F3,E2F4,HDAC10,HDAC7,HDAC9,PA2G4,TFDP1,TGFB1
Role of PKR in Interferon Induction and Antiviral Response	3.1	0.127	-0.535	ATF3,CASP9,CYCS,E2F1,EIF2S1,FADD,HMGB1,HSPA4,HSPA6,HSPA9,PDGFB,SCARA3,STAT1,STAT2,TRAF3
Granzyme B Signaling	3.07	0.312	-1.342	CASP9,CYCS,LMNB1,LMNB2,PARP1
Pancreatic Adenocarcinoma Signaling	2.98	0.128	0.378	AKT1,CASP9,E2F1,E2F3,E2F4,EGFR,PA2G4,PGF,RALGDS,SMAD3,STAT1,TFDP1,TGFB1,VEGFA
TWEAK Signaling	2.83	0.2	-0.378	CASP9,CYCS,FADD,TNFRSF12A,TNFRSF25,TRADD,TRAF3
Estrogen-mediated S-phase Entry	2.83	0.231	-2.236	CCNE2,CDC25A,E2F1,E2F3,E2F4,TFDP1
Gluconeogenesis I	2.83	0.231	2.449	ALDOA,ALDOC,ENO1,ENO2,GPI,PGK1
Chronic Myeloid Leukemia Signaling	2.74	0.126	NaN	AKT1,E2F1,E2F3,E2F4,HDAC10,HDAC7,HDAC9,PA2G4,PTPN11,RRAS,SMAD3,TFDP1,TGFB1
Hepatic Fibrosis / Hepatic Stellate Cell Activation	2.6	0.102	NaN	COL1A1,COL27A1,COL4A3,COL4A4,COL5A1,COL6A3,COL7A1,EGFR,IGFBP3,IL1RL1,IL6R,KLF6,PDGFB,PGF,SERPINE1,SMAD3,STAT1,TGFB1,VEGFA
Epoxysqualene Biosynthesis	2.6	1	NaN	FDFT1,SQLE
Spermidine Biosynthesis I	2.6	1	NaN	AMD1,SRM
Putrescine Biosynthesis III	2.6	1	NaN	AZIN2,ODC1
Cholesterol Biosynthesis I	2.51	0.308	-2	DHCR24,DHCR7,FDFT1,SQLE
Cholesterol Biosynthesis II (via 24,25-dihydrolanosterol)	2.51	0.308	-2	DHCR24,DHCR7,FDFT1,SQLE
Cholesterol Biosynthesis III (via Desmosterol)	2.51	0.308	-2	DHCR24,DHCR7,FDFT1,SQLE
Mevalonate Pathway I	2.38	0.286	-2	ACAT2,HMGCR,HMGCS1,MVD
Polyamine Regulation in Colon Cancer	2.31	0.217	NaN	MXD1,ODC1,PSME2,PSME3,SAT2
AMPK Signaling	2.29	0.0939	2.183	ADRB2,AKT1,CHRNB1,FASN,FOXO3,GYS1,HMGCR,IRS2,MTOR,PCK2,PFKFB3,PFKFB4,PFKP,PPARGC1A,PPM1G,PRKAB2,PRKAR2A,SLC2A1,TSC1,ULK1
Unfolded protein response	2.2	0.143	-0.447	HSPA4,HSPA6,HSPA9,HSPH1,OS9,PPP1R15A,VCP,XBP1
Nur77 Signaling in T Lymphocytes	2.19	0.132	0.333	CASP9,CYCS,ESRRA,HDAC7,HDAC9,NR4A1,PCNA,PDK1,SIN3B
Role of CHK Proteins in Cell Cycle Checkpoint Control	2.15	0.14	1.342	ATR,CDC25A,CLSPN,E2F1,E2F3,E2F4,PCNA,RAD9A
Glutamate Degradation II	2.14	0.667	NaN	GOT1,GOT2
Aspartate Biosynthesis	2.14	0.667	NaN	GOT1,GOT2
Sucrose Degradation V (Mammalian)	2.08	0.333	NaN	ALDOA,ALDOC,TPI1
Isoleucine Degradation I	2.06	0.235	NaN	ACAT2,BCAT1,HSD17B10,HSD17B4
γ-linolenate Biosynthesis II (Animals)	2.06	0.235	-1	CYB5A,FADS1,SLC27A1,SLC27A4
ERK5 Signaling	2.03	0.125	-1.667	AKT1,EGFR,FOXO3,PTPN11,RPS6KA4,RRAS,WNK1,YWHAB,YWHAH
Non-Small Cell Lung Cancer Signaling	1.99	0.123	-0.816	AKT1,CASP9,E2F1,EGFR,FOXO3,PA2G4,RASSF5,RRAS,TFDP1
Hereditary Breast Cancer Signaling	1.98	0.1	NaN	AKT1,ATR,DDB2,E2F1,GADD45G,H2AX,HDAC10,HDAC7,HDAC9,MSH6,POLR2J2/POLR2J3,POLR2L,RRAS,TUBG1
Stearate Biosynthesis I (Animals)	1.98	0.143	-1.342	ACOT11,DHCR24,ELOVL6,FASN,PLA2G6,SLC27A1,SLC27A4
Superpathway of Geranylgeranyldiphosphate Biosynthesis I (via Mevalonate)	1.97	0.222	-2	ACAT2,HMGCR,HMGCS1,MVD
Calcium Transport I	1.94	0.3	NaN	ATP2A3,ATP2B4,ATP2C2
Role of Tissue Factor in Cancer	1.88	0.103	NaN	AKT1,CSF2,EGFR,EGR1,EIF4E,F3,MTOR,PTK2B,PTPN11,RPS6KA4,RRAS,VEGFA
GADD45 Signaling	1.88	0.211	NaN	ATR,CCNE2,GADD45G,PCNA
DNA damage-induced 14-3-3σ Signaling	1.88	0.211	NaN	AKT1,ATR,CCNE2,RAD9A
Pentose Phosphate Pathway (Oxidative Branch)	1.85	0.5	NaN	G6PD,PGD
Proline Biosynthesis I	1.85	0.5	NaN	PYCR1,PYCR2
L-cysteine Degradation I	1.85	0.5	NaN	GOT1,GOT2
p38 MAPK Signaling	1.83	0.102	0	DUSP10,FADD,IL1RL1,IRAK1,MAPKAPK2,MKNK1,MKNK2,PLA2G6,RPS6KA4,STAT1,TGFB1,TRADD
Ketogenesis	1.82	0.273	NaN	ACAT2,HMGCL,HMGCS1
Tumor Microenvironment Pathway	1.82	0.0909	1.5	AKT1,CD44,COL1A1,CSF2,FOXO3,HLA-B,HLA-E,IDO1,IL6R,ITGA5,PDGFB,PGF,RRAS,SLC2A1,TGFB1,VEGFA
Adipogenesis pathway	1.78	0.097	NaN	AKT1,BMP2,HDAC10,HDAC7,HDAC9,KAT6B,RBBP4,SETDB1,SIN3B,SMAD3,TGFB1,TXNIP,XBP1
MSP-RON Signaling In Cancer Cells Pathway	1.78	0.097	0.832	AKT1,EGFR,ELF3,ETS2,ITGB4,MTOR,PGF,PTK2B,RRAS,VEGFA,VIM,YWHAB,YWHAH
Huntington's Disease Signaling	1.77	0.0837	0.707	AKT1,ATP5MC1,CAPN3,CASP9,CYCS,DNAJB1,DNM1L,EGFR,HDAC10,HDAC7,HDAC9,HSPA4,HSPA6,HSPA9,MTOR,POLR2J2/POLR2J3,POLR2L,PSME2,PSME3,TAF9B
RAR Activation	1.75	0.0876	NaN	ADCY4,AKT1,BMP2,CITED2,IGFBP3,MAPKAPK2,NR2F6,PARP1,PNRC1,PPARGC1A,PRKAR2A,RARA,RDH11,SMAD3,TGFB1,TNIP1,VEGFA
Molecular Mechanisms of Cancer	1.75	0.075	NaN	ADCY4,AKT1,ARHGEF11,ARHGEF7,ATR,BMP1,BMP2,CASP9,CCNE2,CDC25A,CDK18,CDK19,CYCS,E2F1,E2F3,E2F4,FADD,ITGA5,ITGB4,LRP1,LRP5,PA2G4,PRKAR2A,PTPN11,RALGDS,RBPJ,RRAS,SMAD3,TFDP1,TGFB1
FLT3 Signaling in Hematopoietic Progenitor Cells	1.74	0.113	-1	AKT1,EIF4E,MTOR,PTPN11,RPS6KA4,RRAS,STAT1,STAT2,STAT6
Renal Cell Carcinoma Signaling	1.74	0.113	NaN	AKT1,EGLN3,FH,PDGFB,PTPN11,RRAS,SLC2A1,TGFB1,VEGFA
Inhibition of ARE-Mediated mRNA Degradation Pathway	1.72	0.0984	-1.155	AKT1,CNOT11,CNOT9,DIS3L,EXOSC4,MAPKAPK2,PRKAR2A,PSME2,PSME3,YWHAB,YWHAH,ZFP36L1
BAG2 Signaling Pathway	1.72	0.14	0	HSPA4,HSPA6,HSPA9,MAPKAPK2,PSME2,PSME3
Assembly of RNA Polymerase I Complex	1.71	0.25	NaN	POLR1A,POLR1D,UBTF
BER pathway	1.71	0.25	NaN	FEN1,PARP1,PCNA
Remodeling of Epithelial Adherens Junctions	1.71	0.118	NaN	ACTG1,CLIP1,DNM1L,MAPRE1,TUBA1B,TUBA1C,TUBB4B,TUBG1
Iron homeostasis signaling pathway	1.71	0.0949	NaN	ATP6AP1L,ATP6V0B,ATP6V0D1,BMP1,BMP2,EGFR,HSPA9,IL6R,LRP1,PDGFB,SLC48A1,SMAD3,TFRC
Glioma Signaling	1.67	0.1	0.447	AKT1,E2F1,E2F3,E2F4,EGFR,IDH1,MTOR,PA2G4,PDGFB,RRAS,TFDP1
Ovarian Cancer Signaling	1.66	0.0935	0.378	AKT1,CD44,E2F1,EGFR,MSH6,MTOR,PA2G4,PGF,PRKAR2A,PTGS1,RRAS,TFDP1,VEGFA
Proline Biosynthesis II (from Arginine)	1.65	0.4	NaN	PYCR1,PYCR2
Small Cell Lung Cancer Signaling	1.61	0.113	-1	AKT1,CASP9,CCNE2,CYCS,E2F1,PA2G4,TFDP1,TRAF3
Tryptophan Degradation III (Eukaryotic)	1.59	0.174	-2	ACAT2,HSD17B10,HSD17B4,IDO1
Apelin Cardiac Fibroblast Signaling Pathway	1.59	0.174	-1	AKT1,PRKAB2,SERPINE1,TGFB1
Cytotoxic T Lymphocyte-mediated Apoptosis of Target Cells	1.59	0.147	NaN	CASP9,CYCS,FADD,HLA-B,HLA-E
Necroptosis Signaling Pathway	1.59	0.0892	0.535	AXL,CAPN3,DNM1L,FADD,PGAM5,PLA2G6,PYGL,STAT1,STAT2,TNIP1,TOMM40,TOMM40L,TRADD,TYRO3
Caveolar-mediated Endocytosis Signaling	1.54	0.11	NaN	ACTG1,EGFR,FLNB,HLA-B,HLA-E,ITGA2B,ITGA5,ITGB4
Retinoic acid Mediated Apoptosis Signaling	1.53	0.117	0.378	CASP9,CYCS,FADD,PARP1,RARA,TIPARP,TNFRSF10D
Tumoricidal Function of Hepatic Natural Killer Cells	1.53	0.167	NaN	AIFM1,CASP9,CYCS,FADD
Hypoxia Signaling in the Cardiovascular System	1.51	0.108	NaN	AKT1,LDHA,UBE2C,UBE2G2,UBE2L3,UBE2N,UBE2T,VEGFA
Virus Entry via Endocytic Pathways	1.51	0.098	NaN	ACTG1,AP1B1,AP1G2,FLNB,HLA-B,HLA-E,ITGA5,ITGB4,RRAS,TFRC
Chondroitin and Dermatan Biosynthesis	1.49	0.333	NaN	CHPF2,CHSY1
Arginine Degradation VI (Arginase 2 Pathway)	1.49	0.333	NaN	PYCR1,PYCR2
Selenocysteine Biosynthesis II (Archaea and Eukaryotes)	1.49	0.333	NaN	SEPHS1,SEPHS2
Glycogen Biosynthesis II (from UDP-D-Glucose)	1.49	0.333	NaN	GBE1,GYS1
GDP-mannose Biosynthesis	1.49	0.333	NaN	GPI,PMM1
Role of JAK family kinases in IL-6-type Cytokine Signaling	1.47	0.16	NaN	IL6R,OSMR,PTPN11,STAT1
IGF-1 Signaling	1.46	0.0962	-0.816	AKT1,CASP9,FOXO3,IGFBP3,IRS2,PRKAR2A,PTPN11,RRAS,YWHAB,YWHAH
Cell Cycle Regulation by BTG Family Proteins	1.45	0.135	-1.342	BTG1,CCNE2,E2F1,E2F3,E2F4
Myc Mediated Apoptosis Signaling	1.43	0.12	0	ADRB2,CASP9,CYCS,FADD,PRKAR2A,TRADD
Coronavirus Pathogenesis Pathway	1.42	0.0867	2.714	CASP9,E2F1,E2F3,E2F4,EIF4E,PA2G4,SERPINE1,SMAD3,STAT1,STAT2,TFDP1,TGFB1,TRAF3
Death Receptor Signaling	1.4	0.0978	0.333	ACTG1,CASP9,CYCS,FADD,PARP1,TIPARP,TNFRSF21,TNFRSF25,TRADD
Telomerase Signaling	1.38	0.0935	0.816	AKT1,DKC1,E2F1,EGFR,ELF3,ETS2,HDAC10,HDAC7,HDAC9,RRAS
PXR/RXR Activation	1.37	0.108	NaN	ABCB9,ABCC3,AKT1,FOXO3,PCK2,PPARGC1A,PRKAR2A
Mismatch Repair in Eukaryotes	1.37	0.188	NaN	FEN1,MSH6,PCNA
Glutaryl-CoA Degradation	1.37	0.188	NaN	ACAT2,HSD17B10,HSD17B4
Aspartate Degradation II	1.35	0.286	NaN	GOT1,GOT2
Insulin Receptor Signaling	1.34	0.0863	-0.302	ACLY,AKT1,EIF4E,FOXO3,GYS1,IRS2,MTOR,PPP1R3C,PRKAR2A,PTPN11,RRAS,TSC1
ERK/MAPK Signaling	1.33	0.0792	0.832	EIF4E,ELF3,ETS2,ITGA5,ITGB4,MKNK1,MKNK2,PLA2G6,PPP1R3C,PRKAR2A,PTK2B,RPS6KA4,RRAS,STAT1,YWHAB,YWHAH
GP6 Signaling Pathway	1.32	0.088	2.714	AKT1,COL1A1,COL27A1,COL4A3,COL4A4,COL5A1,COL6A3,COL7A1,ITGA2B,LAMB2,LAMB3
3-phosphoinositide Degradation	1.31	0.0833	0.277	ACP5,CDC25A,DUSP10,DUSP5,INPP4B,NUDT5,PGAM5,PPFIA4,PTPN11,PTPRH,PTPRM,SET,UBLCP1
Thio-molybdenum Cofactor Biosynthesis	1.3	1	NaN	MOCOS
Acetyl-CoA Biosynthesis III (from Citrate)	1.3	1	NaN	ACLY
Methylglyoxal Degradation VI	1.3	1	NaN	LDHD
D-myo-inositol (1,4,5,6)-Tetrakisphosphate Biosynthesis	1.28	0.0845	0	ACP5,CDC25A,DUSP10,DUSP5,NUDT5,PGAM5,PPFIA4,PTPN11,PTPRH,PTPRM,SET,UBLCP1
D-myo-inositol (3,4,5,6)-tetrakisphosphate Biosynthesis	1.28	0.0845	0	ACP5,CDC25A,DUSP10,DUSP5,NUDT5,PGAM5,PPFIA4,PTPN11,PTPRH,PTPRM,SET,UBLCP1
Endocannabinoid Cancer Inhibition Pathway	1.26	0.0839	0	ADCY4,AKT1,ATF3,CASP9,CCNE2,MTOR,NSMAF,PGF,PRKAB2,PRKAR2A,VEGFA,VIM
Role of JAK1 and JAK3 in γc Cytokine Signaling	1.25	0.101	NaN	BLNK,IRS2,PTK2B,PTPN11,RRAS,STAT1,STAT6
UVA-Induced MAPK Signaling	1.25	0.0918	0	CASP9,CYCS,EGFR,MTOR,PARP1,RPS6KA4,RRAS,STAT1,TIPARP
TR/RXR Activation	1.24	0.0952	NaN	AKT1,COL6A3,ENO1,FASN,MTOR,PFKP,PPARGC1A,SLC2A1
VEGF Signaling	1.23	0.0909	1.89	ACTG1,AKT1,EIF2S1,FOXO3,PGF,PTK2B,PTPN11,RRAS,VEGFA
HIPPO signaling	1.21	0.0941	0.447	CD44,CSNK1E,NF2,PATJ,PPP1R3C,SMAD3,YWHAB,YWHAH
HER-2 Signaling in Breast Cancer	1.21	0.0773	0.258	AKT1,CASP9,CCNE2,COX6B2,CYB5A,EGFR,ELF3,ETS2,FOXO3,ITGB4,MTOR,PDK1,RRAS,SMAD3,TSC1
CNTF Signaling	1.19	0.105	-1.633	AKT1,MTOR,PTPN11,RPS6KA4,RRAS,STAT1
Kinetochore Metaphase Signaling Pathway	1.18	0.0891	-1	ANAPC7,CDC20,H2AX,H2AZ1,MACROH2A1,MIS12,PPP1R3C,REC8,SMC1A
Apelin Muscle Signaling Pathway	1.18	0.158	NaN	AKT1,PPARGC1A,PRKAB2
Triacylglycerol Biosynthesis	1.17	0.114	1.342	AGPAT4,ELOVL6,LPCAT2,LPIN3,MBOAT2
Phosphatidylethanolamine Biosynthesis II	1.15	0.222	NaN	PCYT2,SELENOI
Leucine Degradation I	1.15	0.222	NaN	BCAT1,HMGCL
Phagosome Maturation	1.12	0.0795	NaN	ATP6AP1L,ATP6V0B,ATP6V0D1,CTSK,DYNC2H1,DYNLL1,HLA-B,HLA-E,TUBA1B,TUBA1C,TUBB4B,TUBG1
FAK Signaling	1.12	0.0865	NaN	ACTG1,AKT1,ARHGEF7,CAPN3,EGFR,ITGA5,ITGB4,RRAS,TNS1
PFKFB4 Signaling Pathway	1.11	0.109	0.447	GPI,HK2,PFKFB4,PRKAR2A,TGFB1
Neuregulin Signaling	1.1	0.0857	0.378	AKT1,EGFR,GRB7,ITGA5,ITGB4,MTOR,NRG4,PTPN11,RRAS
Role of Osteoblasts, Osteoclasts and Chondrocytes in Rheumatoid Arthritis	1.1	0.0734	NaN	ACP5,AKT1,BMP1,BMP2,CASP9,COL1A1,CSF2,CTSK,DKK1,IL1RL1,ITGA5,LRP1,LRP5,PTK2B,TGFB1,TRADD
Fatty Acid β-oxidation I	1.1	0.121	-1	HSD17B10,HSD17B4,SLC27A1,SLC27A4
Prostate Cancer Signaling	1.07	0.0879	NaN	AKT1,CASP9,CCNE2,E2F1,MTOR,PA2G4,RRAS,TFDP1
Endoplasmic Reticulum Stress Pathway	1.07	0.143	NaN	CASP9,EIF2S1,XBP1
Prostanoid Biosynthesis	1.07	0.2	NaN	PTGES2,PTGS1
Pentose Phosphate Pathway	1.07	0.2	NaN	G6PD,PGD
VDR/RXR Activation	1.03	0.0897	1	CSF2,IGFBP3,IL1RL1,LRP5,MXD1,PPARD,SEMA3B
D-myo-inositol-5-phosphate Metabolism	1.03	0.0764	0	ACP5,CDC25A,DUSP10,DUSP5,NUDT5,PGAM5,PPFIA4,PTPN11,PTPRH,PTPRM,SET,UBLCP1
CDP-diacylglycerol Biosynthesis I	1.03	0.136	NaN	AGPAT4,LPCAT2,MBOAT2
Pyrimidine Ribonucleotides De Novo Biosynthesis	1.02	0.114	-2	CAD,CTPS1,DHX9,NUDT5
Spermine Biosynthesis	1.01	0.5	NaN	AMD1
Flavin Biosynthesis IV (Mammalian)	1.01	0.5	NaN	FLAD1
Palmitate Biosynthesis I (Animals)	1.01	0.5	NaN	FASN
L-cysteine Degradation III	1.01	0.5	NaN	GOT1
Uridine-5'-phosphate Biosynthesis	1.01	0.5	NaN	CAD
Fatty Acid Biosynthesis Initiation II	1.01	0.5	NaN	FASN
BEX2 Signaling Pathway	1	0.0886	0.378	AKT1,LDB1,LGALS1,MTOR,PGF,TSC1,VEGFA
Ferroptosis Signaling Pathway	1	0.0794	1.897	ANGPTL4,EMP1,FDFT1,H2AX,H2AZ1,HMGCR,MACROH2A1,PRKAB2,RRAS,TFRC
T Cell Exhaustion Signaling Pathway	1	0.0743	1	AKT1,HLA-B,HLA-E,IL6R,MTOR,PDK1,PTPN11,RRAS,SMAD3,STAT1,STAT2,TGFB1,VEGFA
Purine Nucleotides De Novo Biosynthesis II	0.991	0.182	NaN	ATIC,GMPS
14-3-3-mediated Signaling	0.987	0.0787	-0.816	AKT1,RRAS,TSC1,TUBA1B,TUBA1C,TUBB4B,TUBG1,VIM,YWHAB,YWHAH
Protein Kinase A Signaling	0.987	0.065	0	ADCY4,AKAP9,ANAPC7,CDC25A,DUSP10,DUSP5,FLNB,GDPD3,GYS1,PGP,PHKA2,PHKG1,PPP1R3C,PRKAR2A,PTK2B,PTPN11,PTPN14,PTPRH,PTPRM,PTPRR,PYGL,SMAD3,TGFB1,TNNI2,YWHAB,YWHAH
TNFR1 Signaling	0.987	0.1	0	CASP9,CYCS,FADD,TNFAIP3,TRADD
mTOR Signaling	0.983	0.0714	-1.897	AKT1,DDIT4,EIF3J,EIF4E,EIF4G1,MAPKAP1,MTOR,PGF,PRKAB2,RICTOR,RPS6KA4,RRAS,TSC1,ULK1,VEGFA
JAK/Stat Signaling	0.983	0.0875	-0.378	AKT1,MTOR,PTPN11,RRAS,STAT1,STAT2,STAT6
Mitotic Roles of Polo-Like Kinase	0.955	0.0909	-2	ANAPC7,CDC20,CDC25A,CDC7,SMC1A,TGFB1
ATM Signaling	0.951	0.0825	-0.816	ATR,CBX5,CDC25A,GADD45G,H2AX,RAD9A,SMC1A,TRIM28
Phosphatidylglycerol Biosynthesis II (Non-plastidic)	0.939	0.125	NaN	AGPAT4,LPCAT2,MBOAT2
Cleavage and Polyadenylation of Pre-mRNA	0.928	0.167	NaN	CPSF2,CPSF6
Hematopoiesis from Multipotent Stem Cells	0.928	0.167	NaN	CSF2,KITLG
Glucocorticoid Receptor Signaling	0.914	0.0628	NaN	ADRB2,AKT1,ATP5MC1,CSF2,EGFR,FOXO3,HMGB1,HSPA4,HSPA6,HSPA9,IL1RL1,IL6R,KRT14,KRT17,KRT79,PC,PCK2,PLA2G6,POLR2J2/POLR2J3,POLR2L,PRKAB2,RRAS,SERPINE1,SMAD3,STAT1,TAF9B,TGFB1,UQCRFS1,YWHAH
3-phosphoinositide Biosynthesis	0.896	0.0723	0	ACP5,CDC25A,DUSP10,DUSP5,NUDT5,PGAM5,PPFIA4,PTPN11,PTPRH,PTPRM,SET,UBLCP1
Colorectal Cancer Metastasis Signaling	0.879	0.0672	1.155	ADCY4,AKT1,CASP9,E2F4,EGFR,IL6R,LRP1,LRP5,MSH6,PGF,PRKAR2A,RALGDS,RRAS,SMAD3,STAT1,TGFB1,VEGFA
PI3K/AKT Signaling	0.879	0.0707	-1	AKT1,EIF4E,FOXO3,GYS1,IL1RL1,IL6R,ITGA5,ITGB4,MTOR,RRAS,TSC1,YWHAB,YWHAH
Fatty Acid Activation	0.87	0.154	NaN	SLC27A1,SLC27A4
Oleate Biosynthesis II (Animals)	0.87	0.154	NaN	CYB5A,FADS1
UDP-N-acetyl-D-galactosamine Biosynthesis II	0.87	0.154	NaN	GPI,HK2
Agrin Interactions at Neuromuscular Junction	0.866	0.0857	2.236	ACTG1,ARHGEF7,DAG1,EGFR,NRG4,RRAS
Epithelial Adherens Junction Signaling	0.857	0.0724	NaN	ACTG1,AKT1,CLIP1,EGFR,PTPRM,RRAS,SSX2IP,TUBA1B,TUBA1C,TUBB4B,TUBG1
Inosine-5'-phosphate Biosynthesis II	0.848	0.333	NaN	ATIC
Hypusine Biosynthesis	0.848	0.333	NaN	EIF5A
S-adenosyl-L-methionine Biosynthesis	0.848	0.333	NaN	MAT2A
Mechanisms of Viral Exit from Host Cells	0.833	0.0976	NaN	ACTG1,LMNB1,LMNB2,VPS4A
IL-15 Production	0.821	0.0744	1	AXL,CLK1,CLK3,CLK4,EGFR,PTK2B,STAT1,TWF1,TYRO3
DNA Double-Strand Break Repair by Homologous Recombination	0.815	0.143	NaN	ATRX,RAD52
DNA Double-Strand Break Repair by Non-Homologous End Joining	0.815	0.143	NaN	PARP1,XRCC5
Acyl-CoA Hydrolysis	0.815	0.143	NaN	ACOT11,PLA2G6
Phenylalanine Degradation IV (Mammalian, via Side Chain)	0.815	0.143	NaN	GOT1,GOT2
Colanic Acid Building Blocks Biosynthesis	0.815	0.143	NaN	GPI,PMM1
Axonal Guidance Signaling	0.807	0.0607	NaN	ABLIM3,AKT1,ARHGEF11,ARHGEF7,BMP1,BMP2,EFNA1,EIF4E,ITGA5,ITGB4,MKNK1,PDGFB,PGF,PLXNA3,PLXNB3,PLXND1,PRKAR2A,PSMD14,PTPN11,RASSF5,RRAS,SDCBP,SEMA3B,SEMA4B,SEMA4G,TUBA1B,TUBA1C,TUBB4B,TUBG1,VEGFA
CTLA4 Signaling in Cytotoxic T Lymphocytes	0.807	0.0787	NaN	AKT1,AP1B1,AP1G2,AP1S3,HLA-B,HLA-E,PTPN11
ILK Signaling	0.807	0.0684	0.632	ACTG1,AKT1,BMP2,FLNB,IRS2,ITGB4,LIMS2,MTOR,PGF,RICTOR,RPS6KA4,VEGFA,VIM
Wnt/β-catenin Signaling	0.804	0.0694	-0.333	AKT1,CD44,CSNK1E,DKK1,KREMEN1,LRP1,LRP5,POU5F1,PPARD,RARA,SOX4,TGFB1
Insulin Secretion Signaling Pathway	0.79	0.0656	-0.5	ADCY4,EIF2S1,EIF4E,EIF4G1,FURIN,GIPR,MTOR,PC,PRKAR2A,SEC61A1,SEC61G,SLC2A1,SPCS3,STAT1,STAT2,STAT6
Oncostatin M Signaling	0.78	0.093	1	OSMR,RRAS,STAT1,TIMP3
Telomere Extension by Telomerase	0.77	0.133	NaN	HNRNPA2B1,XRCC5
Angiopoietin Signaling	0.767	0.08	-0.447	AKT1,CASP9,GRB7,PTPN11,RRAS,TNIP1
eNOS Signaling	0.764	0.0692	1.265	ADCY4,AKT1,CASP9,CHRNB1,HSPA4,HSPA6,HSPA9,PGF,PRKAB2,PRKAR2A,VEGFA
Aryl Hydrocarbon Receptor Signaling	0.75	0.0699	-3	ALDH3B1,ATR,CCNE2,E2F1,NCOA7,NFIC,NFIX,RARA,TFDP1,TGFB1
PRPP Biosynthesis I	0.733	0.25	NaN	PRPS1
Spermine and Spermidine Degradation I	0.733	0.25	NaN	SAT2
Natural Killer Cell Signaling	0.728	0.066	-0.277	AKT1,COL1A1,HLA-B,HLA-E,HSPA4,HSPA6,HSPA9,MAP3K9,MTOR,PTK2B,PTPN11,RASSF5,RRAS
Parkinson's Signaling	0.724	0.125	NaN	CASP9,CYCS
Type I Diabetes Mellitus Signaling	0.721	0.0721	-0.816	CASP9,CYCS,FADD,HLA-B,HLA-E,IRAK1,STAT1,TRADD
Gap Junction Signaling	0.717	0.0657	NaN	ACTG1,ADCY4,AKT1,CSNK1E,EGFR,GJB2,GJB6,PRKAR2A,RRAS,TUBA1B,TUBA1C,TUBB4B,TUBG1
α-Adrenergic Signaling	0.708	0.0737	2	ADCY4,GYS1,PHKA2,PHKG1,PRKAR2A,PYGL,RRAS
FAT10 Cancer Signaling Pathway	0.708	0.087	1	AKT1,PCNA,SMAD3,TGFB1
Activation of IRF by Cytosolic Pattern Recognition Receptors	0.688	0.0794	-0.447	ADAR,FADD,STAT1,STAT2,TRAF3
Mitochondrial L-carnitine Shuttle Pathway	0.684	0.118	NaN	SLC27A1,SLC27A4
Role of BRCA1 in DNA Damage Response	0.68	0.075	1.342	ATR,E2F1,E2F3,E2F4,MSH6,STAT1
Bladder Cancer Signaling	0.678	0.0722	NaN	E2F1,EGFR,PA2G4,PGF,RRAS,TFDP1,VEGFA
Circadian Rhythm Signaling	0.646	0.0909	NaN	BHLHE40,CSNK1E,NR1D1
Creatine-phosphate Biosynthesis	0.646	0.2	NaN	CKB
Tetrahydrofolate Salvage from 5,10-methenyltetrahydrofolate	0.646	0.2	NaN	MTHFD2
Serine Biosynthesis	0.646	0.2	NaN	PSAT1
Tetrapyrrole Biosynthesis II	0.646	0.2	NaN	HMBS
α-tocopherol Degradation	0.646	0.2	NaN	CYP4F3
Pyrimidine Ribonucleotides Interconversion	0.646	0.0909	NaN	CTPS1,DHX9,NUDT5
FAT10 Signaling Pathway	0.646	0.111	NaN	PSME2,PSME3
Cell Cycle: G2/M DNA Damage Checkpoint Regulation	0.642	0.0816	NaN	ATR,TOP2B,YWHAB,YWHAH
STAT3 Pathway	0.633	0.0667	1.89	CDC25A,EGFR,IL1RL1,IL6R,MAP3K9,PDGFB,RRAS,TGFB1,VEGFA
NRF2-mediated Oxidative Stress Response	0.627	0.0635	-1.633	ACTG1,AKT1,CCT7,DNAJA1,DNAJB1,DNAJB11,DNAJC9,HACD3,MAF,RRAS,STIP1,VCP
Mitochondrial Dysfunction	0.627	0.0643	NaN	AIFM1,ATP5MC1,CASP9,COX6B2,CYB5A,CYCS,FURIN,HSD17B10,NDUFS6,NDUFS8,UQCRFS1
Primary Immunodeficiency Signaling	0.622	0.08	NaN	ADA,BLNK,RFX5,UNG
Amyloid Processing	0.622	0.08	NaN	AKT1,CAPN3,CSNK1E,PRKAR2A
Inhibition of Angiogenesis by TSP1	0.62	0.0882	NaN	AKT1,TGFB1,VEGFA
Role of JAK2 in Hormone-like Cytokine Signaling	0.62	0.0882	NaN	IRS2,PTPN11,STAT1
SAPK/JNK Signaling	0.607	0.0686	0.816	DUSP10,FADD,MAP3K9,MAPK8IP3,MINK1,RRAS,TRADD
HGF Signaling	0.6	0.0667	0.447	AKT1,ELF3,ETS2,ITGA5,ITGB4,MAP3K9,PTPN11,RRAS
DNA Methylation and Transcriptional Repression Signaling	0.597	0.0857	NaN	DNMT1,MTA2,RBBP4
UVB-Induced MAPK Signaling	0.583	0.0769	-1	AKT1,EGFR,EIF4E,MTOR
SPINK1 General Cancer Pathway	0.583	0.0725	0.447	AKT1,EGFR,IL6R,MT1X,RRAS
Sertoli Cell-Sertoli Cell Junction Signaling	0.578	0.0619	NaN	ACTG1,AKT1,ITGA5,ITGB4,MAP3K9,PRKAR2A,RAB8B,RRAS,TUBA1B,TUBA1C,TUBB4B,TUBG1
Valine Degradation I	0.578	0.1	NaN	BCAT1,HSD17B4
Reelin Signaling in Neurons	0.577	0.0656	0	AKT1,ARHGEF11,ITGA5,LRP8,MAP3K9,MAPK8IP3,MTOR,PDK1
Pyruvate Fermentation to Lactate	0.577	0.167	NaN	LDHA
Tryptophan Degradation to 2-amino-3-carboxymuconate Semialdehyde	0.577	0.167	NaN	IDO1
GM-CSF Signaling	0.567	0.0714	-0.447	AKT1,CSF2,PTPN11,RRAS,STAT1
Lymphotoxin β Receptor Signaling	0.565	0.0755	-1	AKT1,CASP9,CYCS,TRAF3
HOTAIR Regulatory Pathway	0.556	0.0625	0	AKT1,ATXN1,CD44,COL1A1,FOXA1,HOXD10,RBBP4,SETDB1,TGFB1,VIM
Superpathway of Methionine Degradation	0.551	0.0811	NaN	GOT1,GOT2,MAT2A
Notch Signaling	0.551	0.0811	NaN	FURIN,MAML2,RBPJ
Putrescine Degradation III	0.55	0.0952	NaN	ALDH3B1,SAT2
NF-κB Signaling	0.548	0.0615	-0.905	AKT1,BMP2,EGFR,FADD,IRAK1,RRAS,TNFAIP3,TNIP1,TRADD,TRAF3,UBE2N
Acute Myeloid Leukemia Signaling	0.545	0.0674	-1	AKT1,IDH1,KITLG,MTOR,RARA,RRAS
Estrogen Receptor Signaling	0.545	0.0579	0.229	ADCY4,AKT1,ATP5MC1,DDX5,EGFR,EIF4E,FBXO32,FOXA1,FOXO3,MED15,MTOR,PCNA,PGF,PPARGC1A,PRKAB2,PRKAR2A,RRAS,UQCRFS1,VEGFA
Superpathway of Inositol Phosphate Compounds	0.535	0.0603	0	ACP5,CDC25A,DUSP10,DUSP5,NUDT5,PGAM5,PPFIA4,PTPN11,PTPRH,PTPRM,SET,UBLCP1
Paxillin Signaling	0.532	0.0648	2.236	ACTG1,ARHGEF7,ITGA2B,ITGA5,ITGB4,PTK2B,RRAS
EGF Signaling	0.532	0.0727	-1	AKT1,EGFR,MTOR,STAT1
IL-6 Signaling	0.532	0.0635	0.707	AKT1,COL1A1,IL1RL1,IL6R,MAPKAPK2,PTPN11,RRAS,VEGFA
Docosahexaenoic Acid (DHA) Signaling	0.53	0.0789	NaN	AKT1,CASP9,CYCS
T Helper Cell Differentiation	0.523	0.0685	NaN	HLA-B,IL6R,STAT1,STAT6,TGFB1
Atherosclerosis Signaling	0.521	0.063	NaN	APOL1,COL1A1,F3,PDGFB,PLA2G6,PLB1,TGFB1,TNFRSF12A
Trehalose Degradation II (Trehalase)	0.521	0.143	NaN	HK2
Superpathway of Serine and Glycine Biosynthesis I	0.521	0.143	NaN	PSAT1
Adenine and Adenosine Salvage III	0.521	0.143	NaN	ADA
Glycoaminoglycan-protein Linkage Region Biosynthesis	0.521	0.143	NaN	B3GALT6
Oxidative Phosphorylation	0.52	0.0642	-1.89	ATP5MC1,COX6B2,CYB5A,CYCS,NDUFS6,NDUFS8,UQCRFS1
Antiproliferative Role of TOB in T Cell Signaling	0.511	0.0769	NaN	CCNE2,SMAD3,TGFB1
Glioblastoma Multiforme Signaling	0.509	0.0606	0.378	AKT1,E2F1,E2F3,E2F4,EGFR,MTOR,NF2,PDGFB,RRAS,TSC1
Regulation of Cellular Mechanics by Calpain Protease	0.509	0.0676	2	CAPN3,EGFR,ITGA5,ITGB4,RRAS
White Adipose Tissue Browning Pathway	0.5	0.062	2.121	ADCY4,LDHA,LDHD,PPARGC1A,PRKAB2,PRKAR2A,RARA,VEGFA
Regulation of eIF4 and p70S6K Signaling	0.499	0.0602	0	AKT1,EIF2S1,EIF3J,EIF4E,EIF4G1,ITGA5,ITGB4,MKNK1,MTOR,RRAS
TREM1 Signaling	0.495	0.0667	0.447	AKT1,CSF2,IL1RL1,IRAK1,ITGA5
IL-15 Signaling	0.495	0.0667	0.447	AKT1,CSF2,MTOR,RRAS,STAT6
Estrogen-Dependent Breast Cancer Signaling	0.495	0.0667	NaN	AKT1,EGFR,HSD17B10,HSD17B4,RRAS
Melanocyte Development and Pigmentation Signaling	0.483	0.0638	-0.816	ADCY4,KITLG,PRKAR2A,PTPN11,RPS6KA4,RRAS
Cancer Drug Resistance By Drug Efflux	0.483	0.069	NaN	AKT1,FOXO3,PDK1,RRAS
Histidine Degradation III	0.474	0.125	NaN	MTHFD2
Purine Ribonucleosides Degradation to Ribose-1-phosphate	0.474	0.125	NaN	ADA
Salvage Pathways of Pyrimidine Deoxyribonucleotides	0.474	0.125	NaN	CDA
IL-22 Signaling	0.471	0.0833	NaN	AKT1,STAT1
Role of JAK1, JAK2 and TYK2 in Interferon Signaling	0.471	0.0833	NaN	STAT1,STAT2
TCA Cycle II (Eukaryotic)	0.471	0.0833	NaN	FH,IDH3A
Vitamin-C Transport	0.471	0.0833	NaN	GJB2,SLC2A1
Regulation Of The Epithelial Mesenchymal Transition By Growth Factors Pathway	0.471	0.0585	0.905	AKT1,EGFR,EGR1,IL6R,MTOR,PDGFB,PTPN11,RRAS,SMAD3,TGFB1,VIM
TGF-β Signaling	0.46	0.0625	1.342	BMP2,PMEPA1,RRAS,SERPINE1,SMAD3,TGFB1
Germ Cell-Sertoli Cell Junction Signaling	0.456	0.0585	NaN	ACTG1,AKT1,MAP3K9,RAB8B,RRAS,TGFB1,TUBA1B,TUBA1C,TUBB4B,TUBG1
IL-7 Signaling Pathway	0.456	0.0641	NaN	AKT1,CDC25A,FOXO3,SLC2A1,STAT1
Endometrial Cancer Signaling	0.453	0.0667	-1	AKT1,CASP9,FOXO3,RRAS
PPARα/RXRα Activation	0.447	0.0576	-0.905	ADCY4,FASN,GOT2,IL1RL1,PPARGC1A,PRKAB2,PRKAR2A,RRAS,SLC27A1,SMAD3,TGFB1
Systemic Lupus Erythematosus Signaling	0.447	0.0568	NaN	AKT1,CD72,HLA-B,HLA-E,HNRNPA2B1,IL6R,LSM10,LSM4,MTOR,PRPF19,RRAS,SNRPD1,SNRPG
Thyroid Cancer Signaling	0.444	0.0633	0.447	AKT1,IRS2,MTOR,PDK1,RRAS
Human Embryonic Stem Cell Pluripotency	0.442	0.0593	NaN	AKT1,BMP1,BMP2,PDGFB,POU5F1,SALL4,SMAD3,TGFB1
Induction of Apoptosis by HIV1	0.44	0.0656	0	CASP9,CYCS,FADD,TRADD
Tec Kinase Signaling	0.44	0.0578	1	ACTG1,FADD,ITGA5,ITGB4,PTK2B,STAT1,STAT2,STAT6,TNFRSF21,TNFRSF25
IL-2 Signaling	0.44	0.0656	0	AKT1,PTK2B,PTPN11,RRAS
Autophagy	0.44	0.0656	NaN	ATG9B,CTSK,MTOR,ULK1
p53 Signaling	0.438	0.0612	NaN	AKT1,ATR,E2F1,GADD45G,HDAC9,PCNA
Heme Biosynthesis II	0.433	0.111	NaN	HMBS
Folate Transformations I	0.433	0.111	NaN	MTHFD2
PTEN Signaling	0.433	0.0588	-0.378	AKT1,CASP9,EGFR,FOXO3,ITGA5,ITGB4,RRAS,YWHAH
Clathrin-mediated Endocytosis Signaling	0.432	0.057	NaN	ACTG1,AP1B1,AP1G2,APOL1,DNM1L,ITGA5,ITGB4,PDGFB,PGF,TFRC,VEGFA
Lipid Antigen Presentation by CD1	0.426	0.0769	NaN	AP1B1,AP1G2
Apelin Liver Signaling Pathway	0.426	0.0769	NaN	COL1A1,EDN2
Retinol Biosynthesis	0.423	0.0682	NaN	CEL,PLB1,RDH11
IL-23 Signaling Pathway	0.423	0.0682	NaN	AKT1,CSF2,RORA
Apoptosis Signaling	0.417	0.06	0	AIFM1,CAPN3,CASP9,CYCS,PARP1,RRAS
PI3K Signaling in B Lymphocytes	0.416	0.058	0	AKT1,ATF3,BLNK,FOXO3,IRS2,PLEKHA2,PLEKHA4,RRAS
Thrombopoietin Signaling	0.413	0.0635	0	IRS2,PTPN11,RRAS,STAT1
Aldosterone Signaling in Epithelial Cells	0.408	0.057	NaN	DNAJA1,DNAJB1,DNAJB11,DNAJC9,HSPA4,HSPA6,HSPA9,HSPH1,ICMT
Coronavirus Replication Pathway	0.408	0.0667	NaN	TUBA1B,TUBA1C,TUBB4B
Semaphorin Neuronal Repulsive Signaling Pathway	0.407	0.0576	0.707	AKT1,CD44,ITGA5,ITGB4,PLXNA3,PLXND1,PRKAR2A,RRAS
Systemic Lupus Erythematosus In B Cell Signaling Pathway	0.398	0.0545	0.258	AKT1,BLNK,CD72,CSF2,FOXO3,IL6R,IRAK1,MTOR,PAG1,PTPN11,RRAS,STAT1,STAT2,TGFB1,TRAF3
Role of Macrophages, Fibroblasts and Endothelial Cells in Rheumatoid Arthritis	0.397	0.0541	NaN	AKT1,CSF2,DAAM1,DKK1,IL1RL1,IL6R,IRAK1,LRP1,LRP5,MAPKAPK2,PDGFB,PGF,RRAS,TGFB1,TRADD,TRAF3,VEGFA
Embryonic Stem Cell Differentiation into Cardiac Lineages	0.397	0.1	NaN	POU5F1
Ketolysis	0.397	0.1	NaN	ACAT2
Dolichyl-diphosphooligosaccharide Biosynthesis	0.397	0.1	NaN	ALG3
CD40 Signaling	0.388	0.0615	NaN	MAPKAPK2,PTGS1,TNFAIP3,TRAF3
VEGF Family Ligand-Receptor Interactions	0.387	0.0595	1.342	AKT1,PGF,PLA2G6,RRAS,VEGFA
Sumoylation Pathway	0.387	0.0583	NaN	PCNA,RAN,RANGAP1,RCC1,SAE1,SP100
NER Pathway	0.387	0.0583	0	DDB2,PCNA,POLR2J2/POLR2J3,POLR2L,TOP2B,UBE2N
Acute Phase Response Signaling	0.386	0.0556	0	AKT1,IL6R,IRAK1,MTOR,NOLC1,OSMR,PTPN11,RRAS,SERPINE1,TRADD
Type II Diabetes Mellitus Signaling	0.382	0.0563	-1.342	AKT1,IRS2,MTOR,NSMAF,PRKAB2,SLC27A1,SLC27A4,TRADD
Pyridoxal 5'-phosphate Salvage Pathway	0.377	0.0606	1	CDK18,IRAK1,MAP3K9,PDXK
IL-4 Signaling	0.377	0.0588	NaN	AKT1,HLA-B,MTOR,RRAS,STAT6
Eicosanoid Signaling	0.377	0.0606	NaN	PLA2G6,PLB1,PTGES2,PTGS1
PPAR Signaling	0.37	0.0571	-0.816	CITED2,IL1RL1,PDGFB,PPARD,PPARGC1A,RRAS
Hepatic Fibrosis Signaling Pathway	0.37	0.0529	2.357	AKT1,COL1A1,IL1RL1,IRAK1,IRS2,ITGA5,ITGB4,LRP5,MTOR,PDGFB,PDK1,PGF,PRKAR2A,RRAS,SERPINE1,SMAD3,TFRC,TGFB1,TRADD,VEGFA
Role of p14/p19ARF in Tumor Suppression	0.369	0.069	NaN	E2F1,UBTF
γ-glutamyl Cycle	0.366	0.0909	NaN	OPLAH
GDP-glucose Biosynthesis	0.366	0.0909	NaN	HK2
PAK Signaling	0.361	0.0566	2.236	ARHGEF7,ITGA5,ITGB4,PDGFB,PTK2B,RRAS
PD-1, PD-L1 cancer immunotherapy pathway	0.361	0.0566	-0.447	AKT1,HLA-B,HLA-E,PTPN11,SMAD3,TGFB1
FXR/RXR Activation	0.356	0.0556	NaN	AKT1,APOL1,FASN,FOXA1,PCK2,PPARGC1A,RARA
B Cell Receptor Signaling	0.346	0.0538	0.632	AKT1,BLNK,EGR1,MAP3K9,MTOR,PAG1,PTK2B,PTPN11,RASSF5,RRAS
Calcium Signaling	0.344	0.0534	1.342	ATP2A3,ATP2B4,CHRNB1,HDAC10,HDAC7,HDAC9,PNCK,PRKAR2A,TNNI2,TNNT1,TRPC1
CDK5 Signaling	0.343	0.0556	-0.816	ADCY4,EGR1,FOSB,PPP1R3C,PRKAR2A,RRAS
Melanoma Signaling	0.338	0.06	NaN	AKT1,E2F1,RRAS
Assembly of RNA Polymerase II Complex	0.338	0.06	NaN	POLR2J2/POLR2J3,POLR2L,TAF9B
Glucose and Glucose-1-phosphate Degradation	0.338	0.0833	NaN	HK2
NAD biosynthesis II (from tryptophan)	0.338	0.0833	NaN	IDO1
Triacylglycerol Degradation	0.338	0.06	NaN	AARS1,CEL,PLB1
Glycogen Degradation II	0.338	0.0833	NaN	PYGL
Ephrin Receptor Signaling	0.327	0.0529	0.447	AKT1,EFNA1,ITGA5,ITGB4,PDGFB,PGF,PTPN11,RRAS,SDCBP,VEGFA
UVC-Induced MAPK Signaling	0.326	0.0588	NaN	ATR,EGFR,RRAS
Role of MAPK Signaling in Promoting the Pathogenesis of Influenza	0.326	0.0545	0.816	ATP6AP1L,ATP6V0B,ATP6V0D1,PLA2G6,PLB1,RRAS
Airway Inflammation in Asthma	0.32	0.0625	NaN	CSF2,TGFB1
Th17 Activation Pathway	0.32	0.0549	0.447	CSF2,IL6R,IRAK1,MTOR,RORA
NAD Phosphorylation and Dephosphorylation	0.313	0.0769	NaN	ACP5
Synaptogenesis Signaling Pathway	0.308	0.0513	1	ADCY4,AKT1,AP1B1,AP1G2,ARHGEF7,EFNA1,LRP1,LRP8,MTOR,NLGN2,PRKAR2A,RRAS,STXBP2,SYT7,SYT8,THBS3
IL-9 Signaling	0.305	0.0606	NaN	IRS2,STAT1
CD27 Signaling in Lymphocytes	0.304	0.0566	NaN	CASP9,CYCS,MAP3K9
GPCR-Mediated Integration of Enteroendocrine Signaling Exemplified by an L Cell	0.303	0.0548	1	ADCY4,ADRB2,GIPR,PRKAR2A
Fcγ Receptor-mediated Phagocytosis in Macrophages and Monocytes	0.294	0.0532	1.342	ACTG1,AKT1,CSF2,PLA2G6,PTK2B
ErbB Signaling	0.294	0.0532	0.447	AKT1,EGFR,MTOR,NRG4,RRAS
Leptin Signaling in Obesity	0.293	0.0541	NaN	ADCY4,AKT1,PRKAR2A,PTPN11
Retinoate Biosynthesis I	0.291	0.0588	NaN	BMP2,RDH11
Glycogen Degradation III	0.291	0.0714	NaN	PYGL
Apelin Endothelial Signaling Pathway	0.288	0.0522	0	ADCY4,AKT1,MTOR,PRKAB2,RRAS,SMAD3
Cdc42 Signaling	0.285	0.0511	1	CDC42SE1,CLIP1,EXOC1,EXOC3,HLA-B,HLA-E,IQGAP3,ITGA5,ITGB4
Coagulation System	0.278	0.0571	NaN	F3,SERPINE1
Nucleotide Excision Repair Pathway	0.278	0.0571	NaN	POLR2J2/POLR2J3,POLR2L
Neurotrophin/TRK Signaling	0.276	0.0526	-1	AKT1,PTPN11,RRAS,SPRY1
Macropinocytosis Signaling	0.276	0.0526	NaN	ITGA5,ITGB4,PDGFB,RRAS
Chondroitin Sulfate Biosynthesis	0.272	0.0536	NaN	B3GALT6,CHPF2,CHSY1
Amyotrophic Lateral Sclerosis Signaling	0.271	0.0515	1.342	CAPN3,CASP9,CYCS,PGF,VEGFA
Interferon Signaling	0.265	0.0556	NaN	STAT1,STAT2
Salvage Pathways of Pyrimidine Ribonucleotides	0.264	0.051	0.447	CDA,CDK18,IRAK1,MAP3K9,UCK2
Role of NANOG in Mammalian Embryonic Stem Cell Pluripotency	0.26	0.0504	1	AKT1,BMP1,BMP2,POU5F1,RRAS,SALL4
Nitric Oxide Signaling in the Cardiovascular System	0.256	0.0505	-0.447	AKT1,ATP2A3,PGF,PRKAR2A,VEGFA
Extrinsic Prothrombin Activation Pathway	0.253	0.0625	NaN	F3
Chondroitin Sulfate Degradation (Metazoa)	0.253	0.0625	NaN	OGA
Adenosine Nucleotides Degradation II	0.253	0.0625	NaN	ADA
IL-3 Signaling	0.251	0.0506	0	AKT1,RRAS,STAT1,STAT6
Dermatan Sulfate Biosynthesis	0.244	0.0508	NaN	B3GALT6,CHPF2,CHSY1
Role of MAPK Signaling in the Pathogenesis of Influenza	0.243	0.05	NaN	AKT1,PLA2G6,PLB1,RRAS
Dermatan Sulfate Degradation (Metazoa)	0.236	0.0588	NaN	OGA
Histamine Degradation	0.236	0.0588	NaN	ALDH3B1
Inhibition of Matrix Metalloproteases	0.232	0.0513	NaN	LRP1,TIMP3
Antigen Presentation Pathway	0.232	0.0513	NaN	HLA-B,HLA-E
Differential Regulation of Cytokine Production in Macrophages and T Helper Cells by IL-17A and IL-17F	0.22	0.0556	NaN	CSF2
Granzyme A Signaling	0.206	0.0526	NaN	SET
Purine Nucleotides Degradation II (Aerobic)	0.206	0.0526	NaN	ADA
Oxidative Ethanol Degradation III	0.206	0.0526	NaN	ALDH3B1
Cardiomyocyte Differentiation via BMP Receptors	0.193	0.05	NaN	BMP2
The Visual Cycle	0.193	0.05	NaN	RDH11
Fatty Acid α-oxidation	0.193	0.05	NaN	ALDH3B1
IL-10 Signaling	0	0.0143	NaN	IL1RL1
Leukocyte Extravasation Signaling	0	0.0311	0.816	ACTG1,CD44,PTK2B,PTPN11,RASSF5,TIMP3
Synaptic Long Term Potentiation	0	0.0233	NaN	PPP1R3C,PRKAR2A,RRAS
Fc Epsilon RI Signaling	0	0.0427	0	AKT1,CSF2,PLA2G6,PTPN11,RRAS
Actin Cytoskeleton Signaling	0	0.0352	1.633	ACTG1,ARHGEF7,IQGAP3,ITGA5,ITGB4,PDGFB,RRAS,WASF2
Synaptic Long Term Depression	0	0.0159	NaN	PLA2G6,PLB1,RRAS
LPS/IL-1 Mediated Inhibition of RXR Function	0	0.0489	0	ABCB9,ABCC3,ALDH3B1,FABP5,HMGCS1,IL1RL1,IRAK1,PPARGC1A,RARA,SLC27A1,SLC27A4
Hepatic Cholestasis	0	0.0484	NaN	ABCC3,ADCY4,CSF2,IL1RL1,IRAK1,PPRC1,PRKAR2A,RARA,TGFB1
LXR/RXR Activation	0	0.0413	NaN	APOL1,FASN,FDFT1,HMGCR,IL1RL1
Ceramide Signaling	0	0.0455	NaN	AKT1,CYCS,NSMAF,RRAS
Tight Junction Signaling	0	0.0417	NaN	ACTG1,AKT1,CPSF2,CPSF6,PATJ,PRKAR2A,TGFB1
Regulation of Actin-based Motility by Rho	0	0.0194	NaN	ITGA5,ITGB4
Erythropoietin Signaling Pathway	0	0.0462	-1.414	AKT1,CSF2,FOXO3,IRS2,MACROH2A2,MTOR,RRAS,TGFB1
IL-8 Signaling	0	0.04	0.707	AKT1,EGFR,IRAK1,MTOR,PGF,PTK2B,RRAS,VEGFA
IL-12 Signaling and Production in Macrophages	0	0.0451	NaN	AKT1,APOL1,MAF,STAT1,STAT6,TGFB1
Role of RIG1-like Receptors in Antiviral Innate Immunity	0	0.0455	NaN	FADD,TRAF3
Role of Pattern Recognition Receptors in Recognition of Bacteria and Viruses	0	0.0195	NaN	CSF2,EIF2S1,TGFB1
MIF Regulation of Innate Immunity	0	0.0238	NaN	PLA2G6
Role of NFAT in Regulation of the Immune Response	0	0.0276	1.342	AKT1,BLNK,CSNK1E,HLA-B,RRAS
FcγRIIB Signaling in B Lymphocytes	0	0.04	NaN	AKT1,BLNK,RRAS
LPS-stimulated MAPK Signaling	0	0.012	NaN	RRAS
NF-κB Activation by Viruses	0	0.0263	NaN	AKT1,RRAS
CCR5 Signaling in Macrophages	0	0.0106	NaN	PTK2B
Calcium-induced T Lymphocyte Apoptosis	0	0.0455	NaN	ATP2A3,HLA-B,NR4A1
IL-17 Signaling	0	0.0321	1.633	AKT1,CSF2,PGF,RRAS,TGFB1,VEGFA
Airway Pathology in Chronic Obstructive Pulmonary Disease	0	0.0169	NaN	CSF2,TGFB1
fMLP Signaling in Neutrophils	0	0.00862	NaN	RRAS
CXCR4 Signaling	0	0.0359	-1.342	ADCY4,AKT1,ARHGEF11,EGR1,ELMO3,RRAS
B Cell Activating Factor Signaling	0	0.0244	NaN	TRAF3
CCR3 Signaling in Eosinophils	0	0.0161	NaN	PLA2G6,RRAS
CD28 Signaling in T Helper Cells	0	0.0248	NaN	AKT1,HLA-B,PTPN11
Role of Cytokines in Mediating Communication between Immune Cells	0	0.037	NaN	CSF2,TGFB1
Dendritic Cell Maturation	0	0.038	0.816	AKT1,COL1A1,CSF2,HLA-B,HLA-E,STAT1,STAT2
Melatonin Signaling	0	0.0278	NaN	PRKAR2A,RORA
Cellular Effects of Sildenafil (Viagra)	0	0.0305	NaN	ACTG1,ADCY4,KCNN4,PRKAR2A
Neuropathic Pain Signaling In Dorsal Horn Neurons	0	0.0198	NaN	KCNN4,PRKAR2A
Endothelin-1 Signaling	0	0.0319	1.633	ADCY4,CASP9,PLA2G6,PLB1,PTGS1,RRAS
Relaxin Signaling	0	0.0331	0	ADCY4,AKT1,GDPD3,PRKAR2A,VEGFA
Factors Promoting Cardiogenesis in Vertebrates	0	0.04	2	BMP1,BMP2,DKK1,LRP1,LRP5,TGFB1
Renin-Angiotensin Signaling	0	0.0424	NaN	ADCY4,PRKAR2A,PTK2B,RRAS,STAT1
Thrombin Signaling	0	0.024	-0.447	ADCY4,AKT1,ARHGEF11,EGFR,RRAS
Cardiac Hypertrophy Signaling	0	0.0458	0.302	ADCY4,ADRB2,AKT1,EIF4E,IL6R,MAP3K9,MAPKAPK2,MTOR,PRKAR2A,RRAS,TGFB1
iCOS-iCOSL Signaling in T Helper Cells	0	0.036	NaN	AKT1,HLA-B,PLEKHA2,PLEKHA4
Corticotropin Releasing Hormone Signaling	0	0.0276	NaN	ADCY4,NR4A1,PRKAR2A,VEGFA
HMGB1 Signaling	0	0.0424	0.816	AKT1,CSF2,HMGB1,KAT6B,RRAS,SERPINE1,TGFB1
Maturity Onset Diabetes of Young (MODY) Signaling	0	0.0333	NaN	APOL1,CEL
GNRH Signaling	0	0.0405	1.134	ADCY4,EGFR,EGR1,MAP3K9,PRKAR2A,PTK2B,RRAS
Cholecystokinin/Gastrin-mediated Signaling	0	0.0252	NaN	EGFR,PTK2B,RRAS
Antiproliferative Role of Somatostatin Receptor 2	0	0.026	NaN	PTPN11,RRAS
Androgen Signaling	0	0.0441	NaN	DNAJB1,HSPA4,POLR2J2/POLR2J3,POLR2L,PRKAR2A,SMAD3
Growth Hormone Signaling	0	0.0423	NaN	IGFBP3,RPS6KA4,STAT1
Prolactin Signaling	0	0.037	NaN	PTPN11,RRAS,STAT1
CREB Signaling in Neurons	0	0.0285	2.324	ADCY4,ADGRF4,ADRB2,AKT1,EGFR,GIPR,GPR146,GPRC5A,PDGFB,POLR2J2/POLR2J3,POLR2L,PRKAR2A,PTAFR,RRAS,SLC52A2,TGFB1,VEGFA
Basal Cell Carcinoma Signaling	0	0.0278	NaN	BMP1,BMP2
Allograft Rejection Signaling	0	0.0233	NaN	HLA-B,HLA-E
Autoimmune Thyroid Disease Signaling	0	0.0408	NaN	HLA-B,HLA-E
Graft-versus-Host Disease Signaling	0	0.0417	NaN	HLA-B,HLA-E
Production of Nitric Oxide and Reactive Oxygen Species in Macrophages	0	0.0265	-0.447	AKT1,APOL1,MAP3K9,PPP1R3C,STAT1
Gα12/13 Signaling	0	0.0229	NaN	AKT1,PTK2B,RRAS
p70S6K Signaling	0	0.0465	0	AKT1,EGFR,MTOR,RRAS,YWHAB,YWHAH
G Beta Gamma Signaling	0	0.0328	0	AKT1,EGFR,PRKAR2A,RRAS
Communication between Innate and Adaptive Immune Cells	0	0.0312	NaN	CSF2,HLA-B,HLA-E
Sphingosine-1-phosphate Signaling	0	0.0427	-0.447	ADCY4,AKT1,CASP9,PDGFB,PTK2B
Crosstalk between Dendritic Cells and Natural Killer Cells	0	0.0449	NaN	ACTG1,CSF2,HLA-B,HLA-E
EIF2 Signaling	0	0.0446	1.342	AKT1,ATF3,EIF2S1,EIF3J,EIF4E,EIF4G1,PPP1R15A,RRAS,VEGFA,WARS1
April Mediated Signaling	0	0.025	NaN	TRAF3
Rac Signaling	0	0.0496	2.236	CD44,IQGAP3,ITGA5,ITGB4,PTK2B,RRAS
RhoA Signaling	0	0.0325	1	ACTG1,ARHGEF11,PTK2B,RHPN2
Phospholipase C Signaling	0	0.0489	2.111	ADCY4,AHNAK,ARHGEF11,ARHGEF7,BLNK,HDAC10,HDAC7,HDAC9,ITGA5,ITGB4,PLA2G6,RALGDS,RRAS
Altered T Cell and B Cell Signaling in Rheumatoid Arthritis	0	0.0444	NaN	CSF2,HLA-B,TGFB1,TRAF3
Role of NFAT in Cardiac Hypertrophy	0	0.0374	0.447	ADCY4,AKT1,HDAC10,HDAC7,HDAC9,PRKAR2A,RRAS,TGFB1
Glioma Invasiveness Signaling	0	0.0411	NaN	CD44,RRAS,TIMP3
B Cell Development	0	0.0278	NaN	HLA-B
IL-1 Signaling	0	0.0326	NaN	ADCY4,IRAK1,PRKAR2A
Breast Cancer Regulation by Stathmin1	0	0.0407	2.449	ADGRF4,ADRB2,ARHGEF11,ARHGEF7,E2F1,E2F3,E2F4,GIPR,GPR146,GPRC5A,MTOR,PDGFB,PGF,PPP1R3C,PRKAR2A,PTAFR,RRAS,SLC52A2,TGFB1,TUBA1B,TUBA1C,TUBB4B,TUBG1,VEGFA
RANK Signaling in Osteoclasts	0	0.0337	NaN	AKT1,MAP3K9,PTK2B
Neuroprotective Role of THOP1 in Alzheimer's Disease	0	0.0431	NaN	HLA-B,HLA-E,IDE,PRKAR2A,PRSS8
Regulation of IL-2 Expression in Activated and Anergic T Lymphocytes	0	0.0333	NaN	RRAS,SMAD3,TGFB1
Role of Wnt/GSK-3β Signaling in the Pathogenesis of Influenza	0	0.0128	NaN	CSNK1E
PKCθ Signaling in T Lymphocytes	0	0.0194	NaN	HLA-B,MAP3K9,RRAS
TNFR2 Signaling	0	0.0333	NaN	TNFAIP3
Role of PI3K/AKT Signaling in the Pathogenesis of Influenza	0	0.0469	NaN	AKT1,CASP9,KPNA3
Role of Hypercytokinemia/hyperchemokinemia in the Pathogenesis of Influenza	0	0.0233	NaN	STAT1,STAT2
MSP-RON Signaling Pathway	0	0.0172	NaN	ACTG1
OX40 Signaling Pathway	0	0.0333	NaN	HLA-B,HLA-E,TRAF3
MIF-mediated Glucocorticoid Regulation	0	0.0294	NaN	PLA2G6
P2Y Purigenic Receptor Signaling Pathway	0	0.0394	0	ADCY4,AKT1,ITGA2B,PRKAR2A,RRAS
Intrinsic Prothrombin Activation Pathway	0	0.0238	NaN	COL1A1
Spliceosomal Cycle	0	0.0417	NaN	PRPF19,SF3B1
IL-17A Signaling in Airway Cells	0	0.0154	NaN	AKT1
Role of IL-17A in Arthritis	0	0.0182	NaN	MAPKAPK2
IL-17A Signaling in Gastric Cells	0	0.0385	NaN	EGFR
Role of IL-17F in Allergic Inflammatory Airway Diseases	0	0.0465	NaN	CSF2,RPS6KA4
Differential Regulation of Cytokine Production in Intestinal Epithelial Cells by IL-17A and IL-17F	0	0.0435	NaN	CSF2
Actin Nucleation by ARP-WASP Complex	0	0.037	NaN	ITGA5,ITGB4,RRAS
Dopamine-DARPP32 Feedback in cAMP Signaling	0	0.0307	0	ADCY4,ATP2A3,CSNK1E,PPP1R3C,PRKAR2A
NGF Signaling	0	0.0439	-0.447	AKT1,MAP3K9,PTPN11,RPS6KA4,RRAS
Signaling by Rho Family GTPases	0	0.0356	1.89	ACTG1,ARHGEF11,ARHGEF7,CLIP1,ITGA5,ITGB4,MAP3K9,PTK2B,VIM
RhoGDI Signaling	0	0.037	-1.633	ACTG1,ARHGEF11,ARHGEF7,CD44,ITGA5,ITGB4,WASF2
Mouse Embryonic Stem Cell Pluripotency	0	0.0485	-0.447	AKT1,ID1,POU5F1,PTPN11,RRAS
Hematopoiesis from Pluripotent Stem Cells	0	0.0408	NaN	CSF2,KITLG
Transcriptional Regulatory Network in Embryonic Stem Cells	0	0.037	NaN	POU5F1,SET
iNOS Signaling	0	0.0444	NaN	IRAK1,STAT1
nNOS Signaling in Neurons	0	0.0213	NaN	CAPN3
nNOS Signaling in Skeletal Muscle Cells	0	0.0488	NaN	CAPN3,DAG1
Ephrin A Signaling	0	0.0426	NaN	EFNA1,PTPN11
ErbB2-ErbB3 Signaling	0	0.0462	NaN	AKT1,NRG4,RRAS
ErbB4 Signaling	0	0.0448	NaN	AKT1,NRG4,RRAS
GDNF Family Ligand-Receptor Interactions	0	0.0263	NaN	IRS2,RRAS
Netrin Signaling	0	0.0308	NaN	ABLIM3,PRKAR2A
Heparan Sulfate Biosynthesis	0	0.038	NaN	AARS1,B3GALT6,EXTL3
Dopamine Degradation	0	0.0333	NaN	ALDH3B1
Heparan Sulfate Biosynthesis (Late Stages)	0	0.0278	NaN	AARS1,EXTL3
tRNA Splicing	0	0.0455	NaN	GDPD3,TSEN15
NAD Salvage Pathway II	0	0.0385	NaN	ACP5
Pyrimidine Deoxyribonucleotides De Novo Biosynthesis I	0	0.0455	NaN	RRM2
Phospholipases	0	0.0308	NaN	PLA2G6,PLB1
Estrogen Biosynthesis	0	0.0476	NaN	HSD17B10,HSD17B4
Tryptophan Degradation X (Mammalian, via Tryptamine)	0	0.04	NaN	ALDH3B1
Serotonin Degradation	0	0.0149	NaN	ALDH3B1
Chondroitin Sulfate Biosynthesis (Late Stages)	0	0.0208	NaN	CHSY1
Noradrenaline and Adrenaline Degradation	0	0.0286	NaN	ALDH3B1
Ethanol Degradation IV	0	0.0435	NaN	ALDH3B1
Ethanol Degradation II	0	0.0312	NaN	ALDH3B1
Methionine Degradation I (to Homocysteine)	0	0.0455	NaN	MAT2A
Antioxidant Action of Vitamin C	0	0.0367	NaN	CSF2,PLA2G6,PLB1,SLC2A1
Gαi Signaling	0	0.04	0	ADCY4,PRKAR2A,RALGDS,RGS12,RRAS
Gαq Signaling	0	0.0191	NaN	AKT1,GYS1,PTK2B
Gαs Signaling	0	0.028	NaN	ADCY4,ADRB2,PRKAR2A
PEDF Signaling	0	0.0366	NaN	AKT1,RRAS,WASF2
Cysteine Biosynthesis III (mammalia)	0	0.0417	NaN	MAT2A
Agranulocyte Adhesion and Diapedesis	0	0.0104	NaN	ACTG1,ITGA5
Granulocyte Adhesion and Diapedesis	0	0.00578	NaN	IL1RL1
Regulation of the Epithelial-Mesenchymal Transition Pathway	0	0.0469	NaN	AKT1,EGFR,EGR1,PTPN11,PYGO2,RBPJ,RRAS,SMAD3,TGFB1
Sperm Motility	0	0.0493	0.447	AXL,CLK1,CLK3,CLK4,EGFR,PLA2G6,PLB1,PRKAR2A,PTK2B,TWF1,TYRO3
PCP pathway	0	0.0167	NaN	DAAM1
Toll-like Receptor Signaling	0	0.0395	NaN	IL1RL1,IRAK1,TNFAIP3
Cardiac β-adrenergic Signaling	0	0.0423	0	ADCY4,AKAP9,ATP2A3,GDPD3,PPP1R3C,PRKAR2A
FGF Signaling	0	0.0357	NaN	AKT1,MAPKAPK2,PTPN11
GABA Receptor Signaling	0	0.0421	NaN	ADCY4,AP1B1,AP1G2,KCNN4
Xenobiotic Metabolism Signaling	0	0.0244	NaN	ABCC3,ALDH3B1,CITED2,MAF,MAP3K9,PPARGC1A,RRAS
Serotonin Receptor Signaling	0	0.0233	NaN	ADCY4
Phototransduction Pathway	0	0.0192	NaN	PRKAR2A
Chemokine Signaling	0	0.025	NaN	PTK2B,RRAS
Sonic Hedgehog Signaling	0	0.0345	NaN	PRKAR2A
Integrin Signaling	0	0.0469	2.53	ACTG1,AKT1,ARHGEF7,CAPN3,GRB7,ITGA2B,ITGA5,ITGB4,PDGFB,RRAS
Dopamine Receptor Signaling	0	0.039	NaN	ADCY4,PPP1R3C,PRKAR2A
cAMP-mediated signaling	0	0.0262	1	ADCY4,ADRB2,AKAP9,GDPD3,PRKAR2A,RGS12
T Cell Receptor Signaling	0	0.0283	NaN	PAG1,PTPRH,RRAS
G-Protein Coupled Receptor Signaling	0	0.0292	NaN	ADCY4,ADRB2,AKT1,GDPD3,PRKAR2A,PTK2B,RGS12,RRAS
PDGF Signaling	0	0.0349	NaN	PDGFB,RRAS,STAT1
BMP signaling pathway	0	0.0471	1	BMP1,BMP2,PRKAR2A,RRAS
GPCR-Mediated Nutrient Sensing in Enteroendocrine Cells	0	0.0179	NaN	ADCY4,PRKAR2A
Gustation Pathway	0	0.0194	NaN	ADCY4,GDPD3,PRKAR2A
Phagosome Formation	0	0.0226	NaN	ITGA5,ITGB4,SCARA3
Th1 and Th2 Activation Pathway	0	0.0468	NaN	HLA-B,IL1RL1,IL6R,MAF,NFIL3,STAT1,STAT6,TGFB1
Th1 Pathway	0	0.0331	1	HLA-B,IL6R,NFIL3,STAT1
Th2 Pathway	0	0.0368	NaN	HLA-B,IL1RL1,MAF,STAT6,TGFB1
Neuroinflammation Signaling Pathway	0	0.0367	-1	AKT1,HLA-B,HLA-E,HMGB1,IDE,IL6R,IRAK1,PLA2G6,STAT1,TGFB1,TRAF3
Opioid Signaling Pathway	0	0.0445	-0.632	ADCY4,AKT1,AP1B1,AP1G2,FOSB,PDK1,PRKAR2A,RGS12,RPS6KA4,RRAS,SIGMAR1
Adrenomedullin signaling pathway	0	0.0355	1.134	ADCY4,ADM,AKT1,KCNN4,PRKAR2A,PTK2B,RRAS
SPINK1 Pancreatic Cancer Pathway	0	0.0333	NaN	SMAD3,TGFB1
Endocannabinoid Neuronal Synapse Pathway	0	0.0156	NaN	ADCY4,PRKAR2A
Endocannabinoid Developing Neuron Pathway	0	0.0435	-1	ADCY4,AKT1,MTOR,PRKAR2A,RRAS
Apelin Pancreas Signaling Pathway	0	0.0455	NaN	PRKAB2,PRKAR2A
Apelin Adipocyte Signaling Pathway	0	0.0488	1	ADCY4,PPARGC1A,PRKAB2,PRKAR2A
Apelin Cardiomyocyte Signaling Pathway	0	0.0303	NaN	AKT1,ATP2A3,TGFB1
Cardiac Hypertrophy Signaling (Enhanced)	0	0.0463	1.528	ADCY4,ADRB2,AKT1,ATP2A3,CSF2,EIF4E,GDPD3,HDAC10,HDAC7,HDAC9,IL1RL1,IL6R,ITGA5,ITGB4,MAP3K9,MAPKAPK2,MKNK1,MKNK2,MTOR,PDK1,PRKAR2A,RRAS,TGFB1
Systemic Lupus Erythematosus In T Cell Signaling Pathway	0	0.0269	0.333	AKT1,CASP9,CD44,DNMT1,HLA-B,HLA-E,MTOR,PDK1,RRAS
Xenobiotic Metabolism General Signaling Pathway	0	0.028	1	AKT1,MAF,MAP3K9,RRAS
Xenobiotic Metabolism AHR Signaling Pathway	0	0.0118	NaN	ALDH3B1
Xenobiotic Metabolism CAR Signaling Pathway	0	0.0265	1.342	ABCC3,ALDH3B1,CITED2,EGFR,PPARGC1A
Xenobiotic Metabolism PXR Signaling Pathway	0	0.0312	1.633	ABCC3,ALDH3B1,CITED2,PPARGC1A,PPP1R3C,PRKAR2A
Regulation Of The Epithelial Mesenchymal Transition In Development Pathway	0	0.0238	NaN	PYGO2,RBPJ
MSP-RON Signaling In Macrophages Pathway	0	0.0177	NaN	RRAS,STAT1
Complement System	0	0.027	NaN	C1QBP
Role of MAPK Signaling in Inhibiting the Pathogenesis of Influenza	0	0.0267	NaN	PLA2G6,PLB1

## Sheet: CA01887_vs_CA14314_Ingenuity
© 2000-2021 QIAGEN. All rights reserved.
The p-values were calculated in IPA using right-tailed Fisher's Exact Test.
Ratios are the number of differentially expressed genes in the pathway divided by the total number of molecules that make up that pathway from the reference set.
Z-scores indicate whether the pathway was predicted to be activated or inhibited based on fold changes in expression.
Ingenuity Canonical Pathways	-log(p-value)	Ratio	z-score	Molecules
Glycolysis I	5.29	0.259	-1.89	ALDOC,ENO1,ENO2,GAPDH,GPI,PGK1,TPI1
Gluconeogenesis I	4.2	0.222	-1.633	ALDOC,ENO1,ENO2,GAPDH,GPI,PGK1
Superpathway of Geranylgeranyldiphosphate Biosynthesis I (via Mevalonate)	4.07	0.278	1.342	FDPS,HADHB,HMGCS1,IDI1,MVD
Superpathway of Cholesterol Biosynthesis	4.01	0.207	1.633	FDPS,HADHB,HMGCS1,HSD17B7,IDI1,MVD
EIF2 Signaling	3.88	0.0749	-2.111	AKT1,ATF3,EIF2S3,EIF3J,HSPA5,PPP1CA,RPL13A,RPL15,RPL18A,RPL3,RPL34,RPLP0,RPS2,RPS3,RPS5,RPSA,TRIB3
Mevalonate Pathway I	3.4	0.286	1	HADHB,HMGCS1,IDI1,MVD
Oxidative Phosphorylation	3.12	0.0901	2.53	ATP5MC3,COX15,COX6C,COX7C,CYCS,NDUFA1,NDUFA4,NDUFB3,NDUFS6,UQCRQ
Mitochondrial Dysfunction	2.99	0.058	-1.342	ATP5MC3,CALML5,CAMK2D,COX15,COX6C,COX7C,CREB3L2,CYCS,GSTP1,HSF1,MAOA,MAPK12,MTOR,NDUFA1,NDUFA4,NDUFB3,NDUFS6,PTGES,RHOT2,UQCRQ
BER (Base Excision Repair) Pathway	2.99	0.136	0.816	HMGB1,MBD4,PNKP,POLE,RFC1,RPA1
Sirtuin Signaling Pathway	2.63	0.058	-1.291	ACLY,ACSS2,AKT1,ATG4B,DUSP6,HSF1,KAT2A,MAPK12,MTOR,NDUFA1,NDUFA4,NDUFB3,NDUFS6,NQO1,PFKFB3,PGK1,TSPO
Ketogenesis	2.58	0.273	#NUM!	HADHB,HMGCL,HMGCS1
CLEAR Signaling Pathway	2.37	0.0561	-0.775	AKT1,ATP6V1H,CLCN7,CREB3L2,CTSB,CTSD,GALNS,GNS,LAMP1,MAPK12,MID1,MTOR,PSAP,SUMF1,TLR3,TSC2
mTOR Signaling	2.3	0.0607	0.816	AKT1,ARHGAP8/PRR5-ARHGAP8,EIF3J,EIF4B,EIF4EBP2,MTOR,RHOT2,RPS2,RPS3,RPS5,RPS6KA4,RPSA,TSC2
Trans, trans-farnesyl Diphosphate Biosynthesis	2.17	0.4	#NUM!	FDPS,IDI1
TR/RXR Activation	2.15	0.0833	#NUM!	AKT1,ENO1,FASN,MTOR,NCOA4,SLC16A2,TBL1XR1
Coronavirus Pathogenesis Pathway	2.06	0.0588	1.155	BST2,E2F4,EEF1A1,HDAC7,MAPK12,PYCARD,RPS2,RPS3,RPS5,RPSA,SERPINE1,TLR3
Regulation of eIF4 and p70S6K Signaling	2.03	0.0608	#NUM!	AKT1,EIF2S3,EIF3J,EIF4EBP2,ITGA3,MAPK12,MTOR,RPS2,RPS3,RPS5,RPSA
RAN Signaling	2.02	0.176	#NUM!	RAN,RANBP1,RANGAP1
Phagosome Maturation	2.01	0.0633	#NUM!	ATP6V1H,CTSB,CTSD,CTSK,CTSS,DYNLL1,HLA-A,LAMP1,PRDX5,TUBB4B
Cell Cycle Control of Chromosomal Replication	1.79	0.0893	1.342	CDC45,CDK10,CDK18,POLE,RPA1
HER-2 Signaling in Breast Cancer	1.72	0.0529	0.632	AKT1,AREG,ARF3,COX15,COX6C,COX7C,ELF1,HBEGF,MTOR,NUP188,NUP85,TSC2
Dilated Cardiomyopathy Signaling Pathway	1.72	0.06	-0.333	ADCY7,AKT1,CAMK2D,DSC2,DSG2,MAPK12,MTOR,TNNI2,TNNT1
Sumoylation Pathway	1.69	0.068	1	MAPK12,RAN,RANGAP1,RFC1,RHOT2,RPA1,SP100
NER (Nucleotide Excision Repair, Enhanced Pathway)	1.68	0.0673	0.378	COPS2,COPS7B,POLE,POLR2K,RBX1,RFC1,RPA1
Retinoic acid Mediated Apoptosis Signaling	1.67	0.0833	0	CRABP2,CYCS,PARP14,PARP2,TNFSF10
Apelin Cardiac Fibroblast Signaling Pathway	1.65	0.13	#NUM!	AKT1,SERPINE1,SPHK1
Leucine Degradation I	1.65	0.222	#NUM!	ACADM,HMGCL
HIF1α Signaling	1.62	0.0529	0	AKT1,CAMK2D,EGLN3,GPI,HSPA5,HSPA6,MTOR,RAN,RBX1,SERPINE1,VIM
Thio-molybdenum Cofactor Biosynthesis	1.58	1	#NUM!	MOCOS
Acetyl-CoA Biosynthesis III (from Citrate)	1.58	1	#NUM!	ACLY
Glutamine Biosynthesis I	1.58	1	#NUM!	GLUL
Role of PKR in Interferon Induction and Antiviral Response	1.53	0.0588	1.134	ATF3,CYCS,HMGB1,HSPA5,HSPA6,MAPK12,PYCARD,TLR3
AMPK Signaling	1.53	0.0496	1.134	AK4,AKT1,CREB3L2,EEF2,FASN,GNB2,GNG4,MAPK12,MTOR,PFKFB3,PPM1F,TSC2
Senescence Pathway	1.52	0.0468	-1.069	AKT1,ASXL1,ATF3,CALML5,E2F4,ELF1,EP400,EZH2,HBP1,MAPK12,MTOR,PPP1CA,RPS6KA4,SERPINE1
Reelin Signaling in Neurons	1.5	0.058	2.121	AKT1,ARHGEF11,ARHGEF4,CAMK2D,ITGA3,LRP8,MAPK12,MTOR
Unfolded protein response	1.48	0.0667	1	CD82,DNAJA4,DNAJC11,HSPA5,HSPA6,SYVN1
Sucrose Degradation V (Mammalian)	1.48	0.182	#NUM!	ALDOC,TPI1
Tryptophan Degradation X (Mammalian, via Tryptamine)	1.47	0.111	#NUM!	AKR1A1,ALDH3A1,MAOA
Pyroptosis Signaling Pathway	1.42	0.0645	0	GAS5,GBP3,HMGB1,MAPK12,PYCARD,TLR3
Cleavage and Polyadenylation of Pre-mRNA	1.41	0.167	#NUM!	CPSF2,PABPN1
Serotonin Degradation	1.39	0.0704	-2.236	AKR1A1,ALDH3A1,B4GAT1,MAOA,UGT1A9 (includes others)
Oleate Biosynthesis II (Animals)	1.34	0.154	#NUM!	ALDH6A1,SCD
UVA-Induced MAPK Signaling	1.33	0.0612	#NUM!	CYCS,MAPK12,MTOR,PARP14,PARP2,RPS6KA4
Glioma Signaling	1.3	0.056	0	AKT1,CALML5,CAMK2D,E2F4,HDAC7,IDH1,MTOR
Hypoxia Signaling in the Cardiovascular System	1.28	0.0658	#NUM!	AKT1,CREB3L2,NQO1,UBE2G2,UBE2V2
Colanic Acid Building Blocks Biosynthesis	1.28	0.143	#NUM!	GALT,GPI
β-alanine Degradation I	1.28	0.5	#NUM!	ALDH6A1
Flavin Biosynthesis IV (Mammalian)	1.28	0.5	#NUM!	FLAD1
GDP-L-fucose Biosynthesis II (from L-fucose)	1.28	0.5	#NUM!	FCSK
Spermidine Biosynthesis I	1.28	0.5	#NUM!	SRM
Thyroid Hormone Biosynthesis	1.28	0.5	#NUM!	CTSD
Fatty Acid Biosynthesis Initiation II	1.28	0.5	#NUM!	FASN
Putrescine Biosynthesis III	1.28	0.5	#NUM!	ODC1
NRF2-mediated Oxidative Stress Response	1.27	0.0464	0.447	AKR1A1,AKT1,DNAJA4,DNAJC11,FOSL1,GSTP1,MAFG,MAFK,NQO1,RBX1,TXN
Endocannabinoid Developing Neuron Pathway	1.27	0.0551	1	ADCY7,AKT1,CREB3L2,GNB2,GNG4,MAPK12,MTOR
Inhibition of Angiogenesis by TSP1	1.21	0.0882	#NUM!	AKT1,HSPG2,MAPK12
CSDE1 Signaling Pathway	1.21	0.0714	1	AKT1,PABPN1,SDC4,VIM
MicroRNA Biogenesis Signaling Pathway	1.2	0.0481	1.667	AKT1,DDX5,MAPK12,MTOR,NUP188,NUP85,POLR2K,RAN,ST13
Ethanol Degradation II	1.18	0.0857	#NUM!	ACSS2,AKR1A1,ALDH3A1
Chondroitin Sulfate Degradation (Metazoa)	1.18	0.125	#NUM!	GALNS,GM2A
Parkinson's Signaling	1.18	0.125	#NUM!	CYCS,MAPK12
FLT3 Signaling in Hematopoietic Progenitor Cells	1.17	0.061	2	AKT1,CREB3L2,MAPK12,MTOR,RPS6KA4
Polyamine Regulation in Colon Cancer	1.14	0.0678	2	AKT1,MTOR,ODC1,SRM
Multiple Sclerosis Signaling Pathway	1.13	0.045	-0.632	DUSP6,EZH2,GAS5,HLA-A,MAPK12,PARP14,PARP2,PYCARD,TLR3,TNFSF10
Noradrenaline and Adrenaline Degradation	1.13	0.0811	#NUM!	AKR1A1,ALDH3A1,MAOA
Huntington's Disease Signaling	1.11	0.0424	#NUM!	AKT1,CLTC,CREB3L2,CTSD,CYCS,GNB2,GNG4,HDAC7,HSPA5,HSPA6,MTOR,POLR2K
Diphthamide Biosynthesis	1.11	0.333	#NUM!	EEF2
NADH Repair	1.11	0.333	#NUM!	GAPDH
Serine Biosynthesis	1.11	0.333	#NUM!	PSAT1
Palmitate Biosynthesis I (Animals)	1.11	0.333	#NUM!	FASN
Ascorbate Recycling (Cytosolic)	1.11	0.333	#NUM!	GLRX
D-glucuronate Degradation I	1.11	0.333	#NUM!	AKR1A1
1D-myo-inositol Hexakisphosphate Biosynthesis V (from Ins(1,3,4)P3)	1.11	0.333	#NUM!	IPPK
Thrombin Signaling	1.1	0.0444	0.707	ADCY7,AKT1,ARHGEF11,ARHGEF4,CAMK2D,GATA3,GNB2,GNG4,MAPK12,RHOT2
Role of Hypercytokinemia/hyperchemokinemia in the Pathogenesis of Influenza	1.1	0.0581	-1.342	AREG,IFIT2,MX1,PYCARD,TLR3
Mismatch Repair in Eukaryotes	1.09	0.111	#NUM!	RFC1,RPA1
Xenobiotic Metabolism AHR Signaling Pathway	1.08	0.0575	-2.236	ALDH3A1,ALDH6A1,GSTP1,NQO1,UGT1A9 (includes others)
Apelin Endothelial Signaling Pathway	1.08	0.0496	0.447	ADCY7,AKT1,CALML5,GNB2,GNG4,MAPK12,MTOR
Prostate Cancer Signaling	1.08	0.0526	#NUM!	AKT1,CREB3L2,E2F4,GSTP1,HDAC7,MTOR
Protein Kinase A Signaling	1.07	0.0389	-0.632	ADCY7,AKAP12,CALML5,CAMK2D,CNGA1,CREB3L2,DUSP10,DUSP4,DUSP6,GNB2,GNG4,PGP,PPP1CA,PTPN18,PYGB,TNNI2
Antigen Presentation Pathway	1.07	0.0769	#NUM!	CD74,CIITA,HLA-A
Ribonucleotide Reductase Signaling Pathway	1.07	0.0471	0.707	AKT1,CREB3L2,E2F4,MAPK12,MTOR,PARP14,PARP2,RRM1
Xenobiotic Metabolism General Signaling Pathway	1.06	0.049	-0.378	ABCA2,AKT1,GSTP1,MAPK12,NQO1,RBX1,UGT1A9 (includes others)
Role of Tissue Factor in Cancer	1.05	0.0517	#NUM!	AKT1,HBEGF,ITGA3,MAPK12,MTOR,RPS6KA4
Immunogenic Cell Death Signaling Pathway	1.04	0.0556	-0.447	HMGB1,HSPA5,HSPA6,PYCARD,TLR3
Inflammasome pathway	1.01	0.1	#NUM!	CTSB,PYCARD
Endocannabinoid Cancer Inhibition Pathway	1.01	0.0476	-0.816	ADCY7,AKT1,ATF3,CREB3L2,MTOR,TRIB3,VIM
Glutamate Receptor Signaling	1.01	0.0606	#NUM!	CALML5,GLUL,GNB2,GNG4
Myelination Signaling Pathway	1	0.0398	0.832	ADGRG6,AKT1,ARHGAP8/PRR5-ARHGAP8,CALML5,CREB3L2,FASN,HDAC7,IDI1,ITGA3,LAMA5,MTOR,SCD,TSC2
ERBB Signaling	0.991	0.0538	2.236	AKT1,AREG,HBEGF,MAPK12,MTOR
Heme Degradation	0.991	0.25	#NUM!	BLVRB
Melatonin Degradation II	0.991	0.25	#NUM!	MAOA
Valine Degradation I	0.975	0.0952	#NUM!	ALDH6A1,HADHB
Histamine Degradation	0.975	0.0952	#NUM!	ALDH3A1,AOC1
LXR/RXR Activation	0.955	0.0488	-1	APOL1,CLU,FASN,PCYOX1,SCD,TLR3
Protein Ubiquitination Pathway	0.943	0.0403	#NUM!	DNAJC11,HLA-A,HSPA5,HSPA6,PAN2,RBX1,THOP1,TRAP1,UBE2G2,UBE2V2,USO1
Putrescine Degradation III	0.939	0.0909	#NUM!	ALDH3A1,MAOA
IL-10 Signaling	0.928	0.0455	-0.378	AKT1,BLVRB,CREB3L2,HLA-A,MAPK12,MTOR,PBX1
FXR/RXR Activation	0.921	0.0476	#NUM!	AKT1,APOL1,CLU,FASN,MAPK12,PCYOX1
eNOS Signaling	0.91	0.0449	0.816	ADCY7,AKT1,CALML5,CNGA1,HSPA5,HSPA6,LPAR6
Necroptosis Signaling Pathway	0.91	0.0449	-1.89	CAMK2D,GLUL,PYCARD,RBCK1,TLR3,TNFSF10,TSPO
IL-33 Signaling Pathway	0.907	0.043	1.414	AKT1,AREG,CREB3L2,GATA3,ICAM5,LPIN1,MAPK12,MTOR
Pyrimidine Deoxyribonucleotides De Novo Biosynthesis I	0.907	0.087	#NUM!	AK4,RRM1
Vitamin-C Transport	0.907	0.087	#NUM!	GLRX,TXN
Superpathway of Serine and Glycine Biosynthesis I	0.9	0.2	#NUM!	PSAT1
Glutathione Redox Reactions II	0.9	0.2	#NUM!	GLRX
Citrulline-Nitric Oxide Cycle	0.9	0.2	#NUM!	ASS1
Galactose Degradation I (Leloir Pathway)	0.9	0.2	#NUM!	GALT
Acetate Conversion to Acetyl-CoA	0.9	0.2	#NUM!	ACSS2
NOD1/2 Signaling Pathway	0.876	0.0423	-0.707	HSPA5,HSPA6,MAPK12,PYCARD,RBCK1,TLR3,TNFAIP3,TNFSF10
IL-22 Signaling	0.876	0.0833	#NUM!	AKT1,MAPK12
RHOGDI Signaling	0.873	0.0409	-1.89	ARHGAP8/PRR5-ARHGAP8,ARHGEF11,ARHGEF4,CDH5,GNB2,GNG4,ITGA3,PI4KA,RHOT2
ERK5 Signaling	0.87	0.0541	#NUM!	AKT1,CREB3L2,FOSL1,RPS6KA4
Apelin Muscle Signaling Pathway	0.87	0.0625	#NUM!	AKT1,GNB2,GNG4
GNRH Signaling	0.86	0.0419	1	ADCY7,CALML5,CAMK2D,CREB3L2,GNB2,GNG4,HBEGF,MAPK12
Granzyme A Signaling	0.857	0.0533	-2	NDUFA1,NDUFA4,NDUFB3,NDUFS6
Xenobiotic Metabolism PXR Signaling Pathway	0.851	0.0417	-2.121	ALDH3A1,ALDH6A1,CAMK2D,GSTP1,MAOA,PPP1CA,SNW1,UGT1A9 (includes others)
Ethanol Degradation IV	0.848	0.08	#NUM!	ACSS2,ALDH3A1
Role of NFAT in Cardiac Hypertrophy	0.839	0.0402	0	ADCY7,AKT1,CABIN1,CALML5,CAMK2D,GNB2,GNG4,HDAC7,MAPK12
Arginine Biosynthesis IV	0.827	0.167	#NUM!	ASS1
Urea Cycle	0.827	0.167	#NUM!	ASS1
Pentose Phosphate Pathway (Non-oxidative Branch)	0.827	0.167	#NUM!	TALDO1
Zymosterol Biosynthesis	0.827	0.167	#NUM!	HSD17B7
GDP-mannose Biosynthesis	0.827	0.167	#NUM!	GPI
Methionine Degradation I (to Homocysteine)	0.821	0.0769	#NUM!	AHCYL1,PRMT1
HMGB1 Signaling	0.801	0.0419	2.236	AKT1,HMGB1,KAT2A,MAPK12,RHOT2,SERPINE1,TNFSF10
Maturity Onset Diabetes of Young (MODY) Signaling	0.799	0.0506	#NUM!	APOL1,APOL3,APOL6,GAPDH
UVB-Induced MAPK Signaling	0.796	0.0577	#NUM!	AKT1,MAPK12,MTOR
CXCR4 Signaling	0.79	0.0417	1.342	ADCY7,AKT1,ARHGEF11,GNB2,GNG4,MAPK12,RHOT2
Role of BRCA1 in DNA Damage Response	0.785	0.05	#NUM!	E2F4,FANCA,RFC1,RPA1
α-Adrenergic Signaling	0.783	0.0459	#NUM!	ADCY7,CALML5,GNB2,GNG4,PYGB
Adipogenesis pathway	0.777	0.0432	1.633	AKT1,EZH2,HDAC7,KAT2A,LPIN1,TBL1XR1
Germ Cell-Sertoli Cell Junction Signaling	0.772	0.0412	#NUM!	AKT1,CLINT1,GSN,ITGA3,MAPK12,RHOT2,TUBB4B
ILK Signaling	0.772	0.0398	2.236	AKT1,CREB3L2,LIMS1,MAPK12,MTOR,RHOT2,RPS6KA4,VIM
Cysteine Biosynthesis III (mammalia)	0.77	0.0714	#NUM!	AHCYL1,PRMT1
Ceramide Biosynthesis	0.764	0.143	#NUM!	SPTSSA
Thioredoxin Pathway	0.764	0.143	#NUM!	TXN
Adenine and Adenosine Salvage III	0.764	0.143	#NUM!	ADA
Glycoaminoglycan-protein Linkage Region Biosynthesis	0.764	0.143	#NUM!	B3GALT6
Superpathway of Inositol Phosphate Compounds	0.762	0.0385	0.378	DUSP10,DUSP4,DUSP6,IPPK,PI4KA,PPFIA1,PPFIA4,PPP1CA,STYXL1
BEX2 Signaling Pathway	0.757	0.0488	1	AKT1,MAPK12,MTOR,TSC2
Signaling by Rho Family GTPases	0.754	0.0375	2.121	ARHGEF11,ARHGEF4,CDH5,GNB2,GNG4,ITGA3,MAPK12,PI4KA,RHOT2,VIM
Hereditary Breast Cancer Signaling	0.75	0.0423	#NUM!	AKT1,FANCA,HDAC7,POLR2K,RFC1,RPA1
IL-12 Signaling and Production in Macrophages	0.747	0.0381	1	AKT1,APOL1,CALML5,CLU,GATA3,MAPK12,MTOR,PCYOX1,TLR3
Osteoarthritis Pathway	0.747	0.0381	0.378	ALPG,ALPP,CREB3L2,HMGB1,ITGA3,MTOR,SDC4,SPHK1,TIMP3
Glutathione Redox Reactions I	0.745	0.069	#NUM!	GSTP1,PTGES
3-phosphoinositide Biosynthesis	0.74	0.039	0	DUSP10,DUSP4,DUSP6,PI4KA,PPFIA1,PPFIA4,PPP1CA,STYXL1
EGF Signaling	0.728	0.0536	#NUM!	AKT1,MAPK12,MTOR
CDK5 Signaling	0.717	0.0435	1	ADCY7,ITGA3,LAMA5,MAPK12,PPP1CA
CNTF Signaling	0.714	0.0526	#NUM!	AKT1,MTOR,RPS6KA4
Inositol Pyrophosphates Biosynthesis	0.712	0.125	#NUM!	IPPK
Superoxide Radicals Degradation	0.712	0.125	#NUM!	NQO1
IL-13 Signaling Pathway	0.706	0.0431	1.342	AKT1,HBEGF,MAOA,MAPK12,MTOR
IL-8 Signaling	0.703	0.0381	2.449	AKT1,CSTB,GNB2,GNG4,HBEGF,MAPK12,MTOR,RHOT2
Role of CHK Proteins in Cell Cycle Checkpoint Control	0.699	0.0517	#NUM!	E2F4,RFC1,RPA1
D-myo-inositol (1,4,5,6)-Tetrakisphosphate Biosynthesis	0.697	0.0391	-0.447	DUSP10,DUSP4,DUSP6,PPFIA1,PPFIA4,PPP1CA,STYXL1
D-myo-inositol (3,4,5,6)-tetrakisphosphate Biosynthesis	0.697	0.0391	-0.447	DUSP10,DUSP4,DUSP6,PPFIA1,PPFIA4,PPP1CA,STYXL1
Neuregulin Signaling	0.695	0.0427	2	AKT1,AREG,HBEGF,ITGA3,MTOR
Integrin Signaling	0.688	0.0377	1.633	AKT1,ARF3,GSN,ITGA3,LIMS1,RHOT2,TNK2,TSPAN1
Dopamine Degradation	0.68	0.0625	#NUM!	ALDH3A1,MAOA
Opioid Signaling Pathway	0.67	0.0357	1.134	ADCY7,AKT1,CALML5,CAMK2D,CLTC,CREB3L2,GNB2,GNG4,MAPK12,RPS6KA4
NAD Signaling Pathway	0.668	0.0397	0	ACADM,AKT1,PARP14,PARP2,POLR2K,POLRMT
Purine Ribonucleosides Degradation to Ribose-1-phosphate	0.666	0.111	#NUM!	ADA
Autophagy	0.66	0.037	0	AKT1,ATG4B,CALML5,CREB3L2,LAMP1,MAPK12,MTOR,TSC2
Synaptogenesis Signaling Pathway	0.658	0.0349	0	ADCY7,AKT1,CALML5,CAMK2D,CDH5,CREB3L2,EFNA1,EIF4EBP2,LRP8,MTOR,SNCG
Molecular Mechanisms of Cancer	0.656	0.0333	#NUM!	ADCY7,AKT1,ARHGEF11,ARHGEF4,CAMK2D,CDK10,CDK18,CYCS,E2F4,GNB2,GNG4,HDAC7,ITGA3,MAPK12,RHOT2
Ceramide Signaling	0.65	0.044	0	AKT1,CTSD,CYCS,SPHK1
Crosstalk between Dendritic Cells and Natural Killer Cells	0.65	0.044	#NUM!	CAMK2D,HLA-A,TLR3,TNFSF10
RANK Signaling in Osteoclasts	0.65	0.044	0	AKT1,CALML5,GSN,MAPK12
Apelin Adipocyte Signaling Pathway	0.64	0.0435	#NUM!	ADCY7,GSTP1,MAPK12,PTGES
RHOA Signaling	0.629	0.0403	1.342	ARHGAP8/PRR5-ARHGAP8,ARHGEF11,LPAR6,PI4KA,PLEKHG5
Prostanoid Biosynthesis	0.627	0.1	#NUM!	PTGES
Calcium Transport I	0.627	0.1	#NUM!	ATP2C2
Ketolysis	0.627	0.1	#NUM!	HADHB
Fatty Acid β-oxidation I	0.622	0.0571	#NUM!	ACADM,HADHB
Nucleotide Excision Repair Pathway	0.622	0.0571	#NUM!	POLR2K,RPA1
Pancreatic Adenocarcinoma Signaling	0.611	0.0397	#NUM!	AKT1,E2F4,HBEGF,HDAC7,MAPK12
Gαs Signaling	0.611	0.0397	#NUM!	ADCY7,CNGA1,CREB3L2,GNB2,GNG4
Production of Nitric Oxide and Reactive Oxygen Species in Macrophages	0.607	0.0366	0.378	AKT1,APOL1,CLU,MAPK12,PCYOX1,PPP1CA,RHOT2
3-phosphoinositide Degradation	0.607	0.0366	-0.447	DUSP10,DUSP4,DUSP6,PPFIA1,PPFIA4,PPP1CA,STYXL1
PXR/RXR Activation	0.604	0.0462	#NUM!	AKT1,SCD,UGT1A9 (includes others)
Xenobiotic Metabolism Signaling	0.604	0.0344	#NUM!	ALDH3A1,ALDH6A1,CAMK2D,GSTP1,MAOA,MAPK12,NQO1,RBX1,SNW1,UGT1A9 (includes others)
14-3-3-mediated Signaling	0.602	0.0394	1	AKT1,MAPK12,TSC2,TUBB4B,VIM
GP6 Signaling Pathway	0.602	0.0394	0.447	AKT1,CALML5,COL27A1,COL4A4,LAMA5
Pulmonary Fibrosis Idiopathic Signaling Pathway	0.597	0.0337	1.897	AKT1,AREG,COL27A1,COL4A4,EIF4EBP2,EZH2,MAPK12,MTOR,RPS6KA4,SERPINE1,VIM
Small Cell Lung Cancer Signaling	0.597	0.0417	#NUM!	AKT1,CYCS,E2F4,HDAC7
IL-1 Signaling	0.597	0.0417	#NUM!	ADCY7,GNB2,GNG4,MAPK12
Death Receptor Signaling	0.597	0.0417	0	CYCS,PARP14,PARP2,TNFSF10
Pentose Phosphate Pathway	0.59	0.0909	#NUM!	TALDO1
Purine Nucleotides De Novo Biosynthesis II	0.59	0.0909	#NUM!	ADSS1
TWEAK Signaling	0.588	0.0541	#NUM!	CYCS,TNFRSF12A
Glutathione-mediated Detoxification	0.588	0.0541	#NUM!	GSTP1,PTGES
D-myo-inositol-5-phosphate Metabolism	0.578	0.0359	-0.447	DUSP10,DUSP4,DUSP6,PPFIA1,PPFIA4,PPP1CA,STYXL1
Superpathway of Melatonin Degradation	0.578	0.0448	#NUM!	B4GAT1,MAOA,UGT1A9 (includes others)
Docosahexaenoic Acid (DHA) Signaling	0.572	0.0526	#NUM!	AKT1,CYCS
Cell Cycle Regulation by BTG Family Proteins	0.572	0.0526	#NUM!	E2F4,PRMT1
Pyrimidine Ribonucleotides Interconversion	0.572	0.0526	#NUM!	AK4,ENTPD6
Ferroptosis Signaling Pathway	0.561	0.0379	-2.236	ARF3,CTSB,EMP1,NCOA4,SLC7A11
Natural Killer Cell Signaling	0.559	0.0354	1.134	AKT1,HLA-A,HSPA5,HSPA6,MAPK12,MTOR,TNFSF10
Assembly of RNA Polymerase I Complex	0.558	0.0833	#NUM!	TAF1C
Glycogen Degradation II	0.558	0.0833	#NUM!	PYGB
Inhibition of Matrix Metalloproteases	0.556	0.0513	#NUM!	HSPG2,TIMP3
Oxytocin In Brain Signaling Pathway	0.553	0.0352	0	AKT1,CALML5,CREB3L2,GNB2,GNG4,MTOR,PYCARD
P2Y Purigenic Receptor Signaling Pathway	0.553	0.0376	#NUM!	ADCY7,AKT1,CREB3L2,GNB2,GNG4
Thyroid Hormone Metabolism II (via Conjugation and/or Degradation)	0.541	0.05	#NUM!	B4GAT1,UGT1A9 (includes others)
Macrophage Alternative Activation Signaling Pathway	0.533	0.0347	1.134	ACADM,ACLY,CIITA,CREB3L2,MAPK12,MTOR,RPS6KA4
cAMP-mediated signaling	0.533	0.0339	-0.816	ADCY7,AKAP12,CALML5,CAMK2D,CNGA1,CREB3L2,DUSP4,DUSP6
Androgen Signaling	0.53	0.0355	#NUM!	CALML5,GNB2,GNG4,NCOA4,POLR2K,TAF6L
Cholesterol Biosynthesis I	0.529	0.0769	#NUM!	HSD17B7
γ-glutamyl Cycle	0.529	0.0769	#NUM!	OPLAH
Cholesterol Biosynthesis II (via 24,25-dihydrolanosterol)	0.529	0.0769	#NUM!	HSD17B7
Cholesterol Biosynthesis III (via Desmosterol)	0.529	0.0769	#NUM!	HSD17B7
UDP-N-acetyl-D-galactosamine Biosynthesis II	0.529	0.0769	#NUM!	GPI
Estrogen Receptor Signaling	0.529	0.0318	2.646	ADCY7,AKT1,CREB3L2,DDX5,FBXO32,GNB2,GNG4,MED24,MTOR,NDUFA4,NDUFB3,NDUFS6,TBL1XR1
Pyrimidine Ribonucleotides De Novo Biosynthesis	0.526	0.0488	#NUM!	AK4,ENTPD6
Superpathway of Methionine Degradation	0.526	0.0488	#NUM!	AHCYL1,PRMT1
RAR Activation	0.516	0.0341	#NUM!	ADCY7,AKT1,CRABP2,DHRS3,MAPK12,PRMT1,SNW1
Sertoli Cell-Sertoli Cell Junction Signaling	0.51	0.034	#NUM!	AKT1,CLDN4,CLINT1,ITGA3,MAPK12,TJP3,TUBB4B
DNA Double-Strand Break Repair by Homologous Recombination	0.502	0.0714	#NUM!	RPA1
Assembly of RNA Polymerase III Complex	0.502	0.0714	#NUM!	BRF2
Glycogen Degradation III	0.502	0.0714	#NUM!	PYGB
Phenylalanine Degradation IV (Mammalian, via Side Chain)	0.502	0.0714	#NUM!	MAOA
Insulin Receptor Signaling	0.499	0.0357	0.447	ACLY,AKT1,MTOR,PPP1CA,TSC2
MSP-RON Signaling In Cancer Cells Pathway	0.499	0.0357	1	AKT1,CREB3L2,ELF1,MTOR,VIM
Caveolar-mediated Endocytosis Signaling	0.492	0.04	#NUM!	COPA,HLA-A,ITGA3
Telomerase Signaling	0.489	0.037	#NUM!	AKT1,DKC1,ELF1,HDAC7
MIF Regulation of Innate Immunity	0.484	0.0455	#NUM!	CD74,MAPK12
Superpathway of Citrulline Metabolism	0.478	0.0667	#NUM!	ASS1
Leukotriene Biosynthesis	0.478	0.0667	#NUM!	LTA4H
TREM1 Signaling	0.472	0.039	#NUM!	AKT1,CIITA,TLR3
Serotonin Receptor Signaling	0.472	0.0444	#NUM!	ADCY7,MAOA
Coronavirus Replication Pathway	0.472	0.0444	#NUM!	COPA,TUBB4B
Toll-like Receptor Signaling	0.463	0.0385	#NUM!	MAPK12,TLR3,TNFAIP3
DNA Methylation and Transcriptional Repression Signaling	0.458	0.0357	2	CDK10,CDK18,E2F4,MBD4
ERK/MAPK Signaling	0.458	0.0326	0	CREB3L2,DUSP4,DUSP6,ELF1,ITGA3,PPP1CA,RPS6KA4
Renal Cell Carcinoma Signaling	0.455	0.038	#NUM!	AKT1,EGLN3,RBX1
Granzyme B Signaling	0.455	0.0625	#NUM!	CYCS
Adenosine Nucleotides Degradation II	0.455	0.0625	#NUM!	ADA
Wound Healing Signaling Pathway	0.447	0.0317	0	COL27A1,COL4A4,HBEGF,ITGA3,LAMA5,MAPK12,TNFSF10,VIM
Role of IL-17F in Allergic Inflammatory Airway Diseases	0.447	0.0426	#NUM!	CREB3L2,RPS6KA4
iNOS Signaling	0.447	0.0426	#NUM!	CALML5,MAPK12
Dopamine Receptor Signaling	0.445	0.0375	#NUM!	ADCY7,MAOA,PPP1CA
Regulation of Actin-based Motility by Rho	0.437	0.0348	#NUM!	GSN,ITGA3,PI4KA,RHOT2
Estrogen-Dependent Breast Cancer Signaling	0.437	0.037	#NUM!	AKT1,CREB3L2,HSD17B7
nNOS Signaling in Skeletal Muscle Cells	0.437	0.0417	#NUM!	CALML5,SNTA1
Chemokine Signaling	0.437	0.037	#NUM!	CALML5,CAMK2D,MAPK12
PFKFB4 Signaling Pathway	0.437	0.0417	#NUM!	CREB3L2,GPI
1D-myo-inositol Hexakisphosphate Biosynthesis II (Mammalian)	0.434	0.0588	#NUM!	IPPK
Dermatan Sulfate Degradation (Metazoa)	0.434	0.0588	#NUM!	GM2A
Calcium Signaling	0.432	0.0318	#NUM!	CABIN1,CALML5,CAMK2D,CREB3L2,HDAC7,TNNI2,TNNT1
Isoleucine Degradation I	0.415	0.0556	#NUM!	HADHB
Assembly of RNA Polymerase II Complex	0.413	0.04	#NUM!	POLR2K,TAF6L
FAT10 Cancer Signaling Pathway	0.413	0.04	#NUM!	AKT1,EEF1A1
BAG2 Signaling Pathway	0.411	0.0357	#NUM!	CTSB,HSPA5,HSPA6
Cardiac Hypertrophy Signaling	0.406	0.0307	1.633	ADCY7,AKT1,CALML5,GNB2,GNG4,MAPK12,MTOR,RHOT2
TNFR1 Signaling	0.403	0.0392	#NUM!	CYCS,TNFAIP3
Amyloid Processing	0.403	0.0392	#NUM!	AKT1,MAPK12
Sphingosine-1-phosphate Signaling	0.401	0.0333	1	ADCY7,AKT1,RHOT2,SPHK1
NGF Signaling	0.401	0.0333	#NUM!	AKT1,CREB3L2,MAPK12,RPS6KA4
p38 MAPK Signaling	0.401	0.0333	#NUM!	CREB3L2,DUSP10,MAPK12,RPS6KA4
Glutaryl-CoA Degradation	0.397	0.0526	#NUM!	HADHB
Purine Nucleotides Degradation II (Aerobic)	0.397	0.0526	#NUM!	ADA
FGF Signaling	0.396	0.0349	#NUM!	AKT1,CREB3L2,MAPK12
Regulation Of The Epithelial Mesenchymal Transition By Growth Factors Pathway	0.395	0.0312	1.633	AKT1,HSF1,MAPK12,MTOR,TNFSF10,VIM
Leukocyte Extravasation Signaling	0.389	0.0311	1.342	ARHGAP8/PRR5-ARHGAP8,CDH5,CLDN4,ITGA3,MAPK12,TIMP3
Aryl Hydrocarbon Receptor Signaling	0.38	0.0314	#NUM!	ALDH3A1,ALDH6A1,CTSD,GSTP1,NQO1
Neutrophil Extracellular Trap Signaling Pathway	0.378	0.0291	1.732	AKT1,COL27A1,COL4A4,HMGB1,ITGA3,MAPK12,MTOR,NDUFA4,NDUFB3,NDUFS6,PYCARD,TSPO
Circadian Rhythm Signaling	0.376	0.0299	#NUM!	ADCY7,CAMK2D,CREB3L2,EIF4EBP2,GNB2,GNG4,HSF1,MTOR
Lymphotoxin β Receptor Signaling	0.365	0.0364	#NUM!	AKT1,CYCS
Triacylglycerol Biosynthesis	0.365	0.0364	#NUM!	GPAT4,LPIN1
Colorectal Cancer Metastasis Signaling	0.364	0.0295	0.816	ADCY7,AKT1,E2F4,GNB2,GNG4,MAPK12,RHOT2,TLR3
Fatty Acid α-oxidation	0.364	0.0476	#NUM!	ALDH3A1
Endoplasmic Reticulum Stress Pathway	0.364	0.0476	#NUM!	HSPA5
Acute Myeloid Leukemia Signaling	0.359	0.033	#NUM!	AKT1,IDH1,MTOR
Role Of Osteoclasts In Rheumatoid Arthritis Signaling Pathway	0.358	0.0291	-0.333	AKT1,CALML5,COL27A1,COL4A4,CREB3L2,CTSK,GSN,MAPK12,RHOT2
PI3K/AKT Signaling	0.356	0.03	1.342	AKT1,CDC37,ITGA3,LIMS1,MTOR,TSC2
ID1 Signaling Pathway	0.351	0.0299	0	AKT1,ATF3,ID1,MAPK12,PLXNB1,VIM
CD27 Signaling in Lymphocytes	0.347	0.0351	#NUM!	CYCS,MAPK12
G Beta Gamma Signaling	0.347	0.031	#NUM!	AKT1,GNB2,GNG4,HBEGF
Oxidative Ethanol Degradation III	0.347	0.0351	#NUM!	ACSS2,ALDH3A1
Ephrin Receptor Signaling	0.346	0.0297	0	AKT1,CREB3L2,EFNA1,GNB2,GNG4,ITGA3
Non-Small Cell Lung Cancer Signaling	0.339	0.0319	#NUM!	AKT1,E2F4,HDAC7
Nicotine Degradation III	0.338	0.0345	#NUM!	B4GAT1,UGT1A9 (includes others)
Chronic Myeloid Leukemia Signaling	0.336	0.0288	1.414	AKT1,CALML5,DYRK2,E2F4,HDAC7,MTOR,RAN,TNFSF10
Role of Lipids/Lipid Rafts in the Pathogenesis of Influenza	0.335	0.0435	#NUM!	FDPS
The Visual Cycle	0.335	0.0435	#NUM!	DHRS3
Synaptic Long Term Potentiation	0.33	0.0303	#NUM!	CALML5,CAMK2D,CREB3L2,PPP1CA
HGF Signaling	0.33	0.0303	#NUM!	AKT1,ELF1,ITGA3,MAPK12
Primary Immunodeficiency Signaling	0.33	0.0339	#NUM!	ADA,CIITA
Role Of Osteoblasts In Rheumatoid Arthritis Signaling Pathway	0.324	0.0287	-1.89	AKT1,CSNK1G2,CTSB,CTSD,CTSK,CTSS,TNFSF10
Gα12/13 Signaling	0.324	0.0301	2	AKT1,CDH5,LPAR6,MAPK12
Atherosclerosis Signaling	0.324	0.0301	#NUM!	APOL1,CLU,PCYOX1,TNFRSF12A
Gαq Signaling	0.324	0.0294	#NUM!	AKT1,CALML5,GNB2,GNG4,RHOT2
Tumoricidal Function of Hepatic Natural Killer Cells	0.321	0.0417	#NUM!	CYCS
CCR3 Signaling in Eosinophils	0.32	0.0299	#NUM!	CALML5,GNB2,GNG4,MAPK12
Glioblastoma Multiforme Signaling	0.32	0.0292	1	AKT1,E2F4,MTOR,RHOT2,TSC2
Salvage Pathways of Pyrimidine Ribonucleotides	0.32	0.0309	#NUM!	AK4,CDK18,DMPK
Aldosterone Signaling in Epithelial Cells	0.315	0.0291	#NUM!	DNAJC11,HSPA5,HSPA6,PI4KA,TRAP1
Semaphorin Signaling in Neurons	0.314	0.0328	#NUM!	PLXNB1,RHOT2
p53 Signaling	0.313	0.0306	#NUM!	AKT1,PIDD1,ST13
Melanocyte Development and Pigmentation Signaling	0.313	0.0306	#NUM!	ADCY7,CREB3L2,RPS6KA4
SNARE Signaling Pathway	0.309	0.0294	-1	ADCY7,CALML5,CAMK2D,SNCG
CDP-diacylglycerol Biosynthesis I	0.309	0.04	#NUM!	GPAT4
Melatonin Degradation I	0.306	0.0323	#NUM!	B4GAT1,UGT1A9 (includes others)
IL-17A Signaling in Gastric Cells	0.298	0.0385	#NUM!	MAPK12
Estrogen-mediated S-phase Entry	0.298	0.0385	#NUM!	E2F4
D-myo-inositol (1,4,5)-Trisphosphate Biosynthesis	0.298	0.0385	#NUM!	PI4KA
Tryptophan Degradation III (Eukaryotic)	0.298	0.0385	#NUM!	HADHB
Phosphatidylglycerol Biosynthesis II (Non-plastidic)	0.287	0.037	#NUM!	GPAT4
Pregnenolone Biosynthesis	0.287	0.037	#NUM!	MICAL2
Apelin Liver Signaling Pathway	0.287	0.037	#NUM!	MAPK12
Tight Junction Signaling	0.285	0.0279	#NUM!	AKT1,CLDN4,CPSF2,HSF1,TJP3
Activation of IRF by Cytosolic Pattern Recognition Receptors	0.285	0.0308	#NUM!	IFIT2,MAPK12
Induction of Apoptosis by HIV1	0.285	0.0308	#NUM!	CYCS,MAPK12
Pyridoxal 5'-phosphate Salvage Pathway	0.285	0.0308	#NUM!	CDK18,DMPK
Cardiac β-adrenergic Signaling	0.281	0.0278	#NUM!	ADCY7,AKAP12,GNB2,GNG4,PPP1CA
Mouse Embryonic Stem Cell Pluripotency	0.279	0.0288	#NUM!	AKT1,ID1,MAPK12
Nicotine Degradation II	0.278	0.0303	#NUM!	B4GAT1,UGT1A9 (includes others)
Histidine Degradation VI	0.276	0.0357	#NUM!	MICAL2
CD40 Signaling	0.272	0.0299	#NUM!	MAPK12,TNFAIP3
IL-17A Signaling in Airway Cells	0.272	0.0299	#NUM!	AKT1,MAPK12
Remodeling of Epithelial Adherens Junctions	0.265	0.0294	#NUM!	HGS,TUBB4B
Cell Cycle: G1/S Checkpoint Regulation	0.265	0.0294	#NUM!	E2F4,HDAC7
PD-1, PD-L1 cancer immunotherapy pathway	0.264	0.028	#NUM!	AKT1,HLA-A,PDCD4
Acute Phase Response Signaling	0.26	0.027	1	AKT1,CRABP2,MAPK12,MTOR,SERPINE1
Dopamine-DARPP32 Feedback in cAMP Signaling	0.257	0.0269	1	ADCY7,CALML5,CREB3L2,CSNK1G2,PPP1CA
GM-CSF Signaling	0.253	0.0286	#NUM!	AKT1,CAMK2D
Eicosanoid Signaling	0.253	0.0286	#NUM!	LTA4H,PTGES
Endocannabinoid Neuronal Synapse Pathway	0.249	0.0268	#NUM!	ADCY7,GNB2,GNG4,MAPK12
Ubiquinol-10 Biosynthesis (Eukaryotic)	0.246	0.0323	#NUM!	MICAL2
Melatonin Signaling	0.24	0.0278	#NUM!	CALML5,CAMK2D
Ephrin B Signaling	0.24	0.0278	#NUM!	GNB2,GNG4
TNFR2 Signaling	0.238	0.0312	#NUM!	TNFAIP3
Methylglyoxal Degradation III	0.238	0.0312	#NUM!	AKR1A1
Glioma Invasiveness Signaling	0.235	0.0274	#NUM!	RHOT2,TIMP3
4-1BB Signaling in T Lymphocytes	0.222	0.0294	#NUM!	MAPK12
Coagulation System	0.214	0.0286	#NUM!	SERPINE1
MIF-mediated Glucocorticoid Regulation	0.206	0.0278	#NUM!	CD74
Interferon Signaling	0.206	0.0278	#NUM!	MX1
Neurovascular Coupling Signaling Pathway	0	0.00862	#NUM!	CALML5,ENTPD6
Oxytocin Signaling Pathway	0	0.0248	-0.816	AKT1,CALML5,CREB3L2,EEF2,GNB2,GNG4,MAPK12
Pulmonary Healing Signaling Pathway	0	0.0101	#NUM!	HBEGF,MAPK12
CDX Gastrointestinal Cancer Signaling Pathway	0	0.0248	1.342	AKT1,HBEGF,MAPK12,PNN,TNFSF10
Macrophage Classical Activation Signaling Pathway	0	0.0212	0	CIITA,EZH2,PARP14,TNFSF10
Pathogen Induced Cytokine Storm Signaling Pathway	0	0.0189	-1.134	CIITA,COL27A1,COL4A4,MAPK12,PYCARD,TLR3,TNFSF10
Role Of Chondrocytes In Rheumatoid Arthritis Signaling Pathway	0	0.0213	#NUM!	MAPK12,MTOR,PYCARD
Glucocorticoid Receptor Signaling	0	0.0223	#NUM!	AKT1,DCAF6,HLA-A,HMGB1,HSPA5,HSPA6,MAPK12,NDUFA4,NDUFB3,NDUFS6,POLR2K,SERPINE1,TAF6L
S100 Family Signaling Pathway	0	0.0155	-0.577	ADGRF1,ADGRG6,AKT1,AREG,CALML5,CAMK2D,CREB3L2,CTSD,HBEGF,LPAR6,MAPK12,S100A14
Axonal Guidance Signaling	0	0.0177	#NUM!	AKT1,ARHGEF11,EFNA1,GNB2,GNG4,ITGA3,PLXNB1,RTN4R,TUBB4B
Amyotrophic Lateral Sclerosis Signaling	0	0.0172	#NUM!	CYCS,GLUL
Fc Epsilon RI Signaling	0	0.0169	#NUM!	AKT1,MAPK12
Actin Cytoskeleton Signaling	0	0.0123	#NUM!	ARHGEF4,GSN,ITGA3
Chaperone Mediated Autophagy Signaling Pathway	0	0.0187	-0.577	AKT1,ARHGAP8/PRR5-ARHGAP8,ATP6V1H,EEF1A1,HMGB1,HSPA5,HSPA6,IDH1,MAPK12,MTOR,PLIN3,PYCARD
PPARα/RXRα Activation	0	0.0154	#NUM!	ADCY7,FASN,MED24
LPS/IL-1 Mediated Inhibition of RXR Function	0	0.0197	#NUM!	ALDH3A1,ALDH6A1,GSTP1,HMGCS1,MAOA
Hepatic Cholestasis	0	0.0209	#NUM!	ADCY7,MAPK12,PPRC1,TNFSF10
Hepatic Fibrosis / Hepatic Stellate Cell Activation	0	0.0155	#NUM!	COL27A1,COL4A4,SERPINE1
VDR/RXR Activation	0	0.0128	#NUM!	IGFBP6
Erythropoietin Signaling Pathway	0	0.0169	#NUM!	AKT1,MTOR,TNFSF10
Clathrin-mediated Endocytosis Signaling	0	0.024	#NUM!	APOL1,CLTC,CLU,HGS,PCYOX1
Fcγ Receptor-mediated Phagocytosis in Macrophages and Monocytes	0	0.0106	#NUM!	AKT1
Role of Pattern Recognition Receptors in Recognition of Bacteria and Viruses	0	0.0192	#NUM!	MAPK12,TLR3,TNFSF10
Role of NFAT in Regulation of the Immune Response	0	0.00675	-0.447	AKT1,CABIN1,CALML5,CSNK1G2,GNB2,GNG4,HLA-A
FcγRIIB Signaling in B Lymphocytes	0	0.00375	#NUM!	AKT1,MAPK12
LPS-stimulated MAPK Signaling	0	0.0118	#NUM!	MAPK12
NF-κB Activation by Viruses	0	0.0256	#NUM!	AKT1,ITGA3
CCR5 Signaling in Macrophages	0	0.00802	#NUM!	CALML5,GNB2,GNG4,MAPK12
Calcium-induced T Lymphocyte Apoptosis	0	0.00652	#NUM!	CABIN1,CALML5,HLA-A
Cytotoxic T Lymphocyte-mediated Apoptosis of Target Cells	0	0.00471	#NUM!	CYCS,HLA-A
IL-3 Signaling	0	0.0127	#NUM!	AKT1
IL-17 Signaling	0	0.016	#NUM!	AKT1,MAPK12,TNFSF10
Airway Pathology in Chronic Obstructive Pulmonary Disease	0	0.00847	#NUM!	TNFSF10
fMLP Signaling in Neutrophils	0	0.0229	#NUM!	CALML5,GNB2,GNG4
CTLA4 Signaling in Cytotoxic T Lymphocytes	0	0.00822	-0.447	AKT1,CLTC,HLA-A,ITGA3,MAPK12
B Cell Activating Factor Signaling	0	0.0233	#NUM!	MAPK12
IL-15 Production	0	0.00813	#NUM!	TNK2
T Helper Cell Differentiation	0	0.00425	#NUM!	GATA3,HLA-A
Oncostatin M Signaling	0	0.0233	#NUM!	TIMP3
CD28 Signaling in T Helper Cells	0	0.00774	#NUM!	AKT1,CALML5,HLA-A,MAPK12
IL-15 Signaling	0	0.00568	#NUM!	AKT1,MAPK12,MTOR
Virus Entry via Endocytic Pathways	0	0.0169	#NUM!	CLTC,HLA-A
Dendritic Cell Maturation	0	0.00839	0	AKT1,CREB3L2,HLA-A,MAPK12,TLR3
Mechanisms of Viral Exit from Host Cells	0	0.0244	#NUM!	CHMP3
Angiopoietin Signaling	0	0.0132	#NUM!	AKT1
Cellular Effects of Sildenafil (Viagra)	0	0.02	#NUM!	ADCY7,CALML5,SLC4A11
Neuropathic Pain Signaling In Dorsal Horn Neurons	0	0.0099	#NUM!	CAMK2D
Endothelin-1 Signaling	0	0.0103	#NUM!	ADCY7,MAPK12
Relaxin Signaling	0	0.0258	#NUM!	ADCY7,AKT1,GNB2,GNG4
Factors Promoting Cardiogenesis in Vertebrates	0	0.0196	#NUM!	CAMK2D,CREB3L2,MAPK12
Agrin Interactions at Neuromuscular Junction	0	0.0145	#NUM!	MAPK12
Renin-Angiotensin Signaling	0	0.0165	#NUM!	ADCY7,MAPK12
ICOS-ICOSL Signaling in T Helper Cells	0	0.00789	-1	AKT1,CALML5,CAMK2D,HLA-A
Lipid Antigen Presentation by CD1	0	0.00241	#NUM!	PSAP
Corticotropin Releasing Hormone Signaling	0	0.0263	#NUM!	ADCY7,CALML5,CREB3L2,MAPK12
Cholecystokinin/Gastrin-mediated Signaling	0	0.0168	#NUM!	MAPK12,RHOT2
Human Embryonic Stem Cell Pluripotency	0	0.0149	#NUM!	AKT1,ID1,SPHK1
ATM Signaling	0	0.02	#NUM!	CREB3L2,MAPK12
Antiproliferative Role of Somatostatin Receptor 2	0	0.026	#NUM!	GNB2,GNG4
Role of NANOG in Mammalian Embryonic Stem Cell Pluripotency	0	0.00806	#NUM!	AKT1
Growth Hormone Signaling	0	0.0141	#NUM!	RPS6KA4
CREB Signaling in Neurons	0	0.0181	-0.378	ADCY7,ADGRF1,ADGRG6,AKT1,CALML5,CAMK2D,CREB3L2,GNB2,GNG4,LPAR6,POLR2K
Melanoma Signaling	0	0.02	#NUM!	AKT1
Type I Diabetes Mellitus Signaling	0	0.00589	#NUM!	CYCS,HLA-A,MAPK12
Endometrial Cancer Signaling	0	0.0167	#NUM!	AKT1
Allograft Rejection Signaling	0	0.00205	#NUM!	HLA-A
Autoimmune Thyroid Disease Signaling	0	0.00218	#NUM!	HLA-A
Thyroid Cancer Signaling	0	0.0253	#NUM!	AKT1,MTOR
Bladder Cancer Signaling	0	0.0172	#NUM!	E2F4,HDAC7
Graft-versus-Host Disease Signaling	0	0.00224	#NUM!	HLA-A
Type II Diabetes Mellitus Signaling	0	0.0196	#NUM!	AKT1,MAPK12,MTOR
p70S6K Signaling	0	0.00516	#NUM!	AKT1,EEF2,MTOR
MYC Mediated Apoptosis Signaling	0	0.02	#NUM!	CYCS
G Protein Signaling Mediated by Tubby	0	0.00427	#NUM!	GNB2,GNG4
Communication between Innate and Adaptive Immune Cells	0	0.00214	#NUM!	HLA-A,TLR3
Systemic Lupus Erythematosus Signaling	0	0.0103	#NUM!	AKT1,HLA-A,LSM6,LSM7,MTOR,PRPF40B,SNRPD1,SNRPE,SNRPF,SNRPG,SNU13
CDC42 Signaling	0	0.00868	#NUM!	EXOC4,HLA-A,ITGA3,MAPK12,TNK2
FAK Signaling	0	0.00961	0	ADGRF1,ADGRG6,AKT1,CDH5,EFNA1,ELF1,ITGA3,LPAR6,MAPK12,MTOR
April Mediated Signaling	0	0.0238	#NUM!	MAPK12
PAK Signaling	0	0.0171	#NUM!	ITGA3,MAPK12
RAC Signaling	0	0.0146	#NUM!	ITGA3,PI4KA
Role of Osteoblasts, Osteoclasts and Chondrocytes in Rheumatoid Arthritis	0	0.0263	#NUM!	AKT1,CALML5,CSNK1G2,CTSK,GSN,MAPK12
Phospholipase C Signaling	0	0.00892	1.633	ADCY7,ARHGEF11,ARHGEF4,CALML5,CREB3L2,GNB2,GNG4,HDAC7,ITGA3,RHOT2
Ovarian Cancer Signaling	0	0.0253	#NUM!	AKT1,E2F4,HDAC7,MTOR
Altered T Cell and B Cell Signaling in Rheumatoid Arthritis	0	0.00213	#NUM!	HLA-A,TLR3
Role of Macrophages, Fibroblasts and Endothelial Cells in Rheumatoid Arthritis	0	0.0181	#NUM!	AKT1,CALML5,CAMK2D,CREB3L2,CSNK1G2,TLR3
Leptin Signaling in Obesity	0	0.0263	#NUM!	ADCY7,AKT1
B Cell Development	0	0.00204	#NUM!	HLA-A
Breast Cancer Regulation by Stathmin1	0	0.0219	0.632	ADGRF1,ADGRG6,ARHGEF11,ARHGEF4,CAMK2D,CREB3L2,E2F4,GNB2,GNG4,LPAR6,MTOR,PPP1CA,TUBB4B
Neuroprotective Role of THOP1 in Alzheimer's Disease	0	0.0248	#NUM!	HLA-A,PRSS8,THOP1
Regulation of IL-2 Expression in Activated and Anergic T Lymphocytes	0	0.00433	#NUM!	CALML5,MAPK12
Role of WNT/GSK-3β Signaling in the Pathogenesis of Influenza	0	0.0256	#NUM!	CSNK1G2,NCOA4
NUR77 Signaling in T Lymphocytes	0	0.0117	-1.342	CABIN1,CALML5,CYCS,HDAC7,HLA-A,TNFSF10
PKCθ Signaling in T Lymphocytes	0	0.00358	#NUM!	CAMK2D,HLA-A
Role of MAPK Signaling in the Pathogenesis of Influenza	0	0.0238	#NUM!	AKT1,MAPK12
Role of PI3K/AKT Signaling in the Pathogenesis of Influenza	0	0.0152	#NUM!	AKT1
OX40 Signaling Pathway	0	0.00418	#NUM!	HLA-A,MAPK12
PI3K Signaling in B Lymphocytes	0	0.00677	0	AKT1,ATF3,CALML5,CAMK2D
Cyclins and Cell Cycle Regulation	0	0.0235	#NUM!	E2F4,HDAC7
Spliceosomal Cycle	0	0.0204	#NUM!	PRPF40B
Role of IL-17A in Arthritis	0	0.0175	#NUM!	MAPK12
IL-17A Signaling in Fibroblasts	0	0.0263	#NUM!	MAPK12
Role of JAK family kinases in IL-6-type Cytokine Signaling	0	0.0127	#NUM!	MAPK12
Actin Nucleation by ARP-WASP Complex	0	0.0215	#NUM!	ITGA3,RHOT2
Paxillin Signaling	0	0.0187	#NUM!	ITGA3,MAPK12
Gap Junction Signaling	0	0.0202	#NUM!	ADCY7,AKT1,CSNK1G2,TUBB4B
nNOS Signaling in Neurons	0	0.0213	#NUM!	CALML5
VEGF Family Ligand-Receptor Interactions	0	0.0119	#NUM!	AKT1
Ephrin A Signaling	0	0.0213	#NUM!	EFNA1
ERB2-ERBB3 Signaling	0	0.0154	#NUM!	AKT1
ERBB4 Signaling	0	0.0147	#NUM!	AKT1
GADD45 Signaling	0	0.0167	#NUM!	MAPK12
GDNF Family Ligand-Receptor Interactions	0	0.0132	#NUM!	MAPK12
Heparan Sulfate Biosynthesis	0	0.0114	#NUM!	B3GALT6
Retinoate Biosynthesis I	0	0.0238	#NUM!	DHRS3
tRNA Splicing	0	0.0217	#NUM!	TSEN15
Estrogen Biosynthesis	0	0.0222	#NUM!	HSD17B7
Chondroitin Sulfate Biosynthesis	0	0.0172	#NUM!	B3GALT6
Dermatan Sulfate Biosynthesis	0	0.0167	#NUM!	B3GALT6
Retinol Biosynthesis	0	0.0213	#NUM!	DHRS3
Stearate Biosynthesis I (Animals)	0	0.0143	#NUM!	FASN
Antioxidant Action of Vitamin C	0	0.0263	#NUM!	GLRX,MAPK12,TXN
DNA damage-induced 14-3-3σ Signaling	0	0.0217	#NUM!	AKT1
Epithelial Adherens Junction Signaling	0	0.00637	#NUM!	AKT1
Gαi Signaling	0	0.0214	#NUM!	ADCY7,GNB2,GNG4
PEDF Signaling	0	0.0238	#NUM!	AKT1,MAPK12
Regulation of Cellular Mechanics by Calpain Protease	0	0.0222	#NUM!	CNGA1,ITGA3
Agranulocyte Adhesion and Diapedesis	0	0.0143	#NUM!	CDH5,CLDN4,SDC4
Granulocyte Adhesion and Diapedesis	0	0.0159	#NUM!	CDH5,CLDN4,SDC4
Regulation of the Epithelial-Mesenchymal Transition Pathway	0	0.00513	#NUM!	AKT1
Sperm Motility	0	0.0195	#NUM!	CALML5,CNGA1,GNB2,GNG4,TNK2
TEC Kinase Signaling	0	0.0104	#NUM!	GNB2,GNG4,ITGA3,MAPK12,RHOT2,TNFSF10
UVC-Induced MAPK Signaling	0	0.0196	#NUM!	MAPK12
STAT3 Pathway	0	0.00741	#NUM!	MAPK12
HIPPO signaling	0	0.0116	#NUM!	PPP1CA
PCP (Planar Cell Polarity) Pathway	0	0.0167	#NUM!	MAPK12
WNT/Ca+ pathway	0	0.0152	#NUM!	CREB3L2
SAPK/JNK Signaling	0	0.012	1	DUSP10,DUSP4,GNB2,GNG4,MAPK12,MINK1
PTEN Signaling	0	0.0199	#NUM!	AKT1,ITGA3,MAST2
Nitric Oxide Signaling in the Cardiovascular System	0	0.0167	#NUM!	AKT1,CALML5
IL-2 Signaling	0	0.0161	#NUM!	AKT1
JAK/STAT Signaling	0	0.0244	#NUM!	AKT1,MTOR
Cell Cycle: G2/M DNA Damage Checkpoint Regulation	0	0.02	#NUM!	CKS2
GABA Receptor Signaling	0	0.0227	#NUM!	ADCY7,GNB2,GNG4
IL-4 Signaling	0	0.0173	0	AKT1,ARHGAP8/PRR5-ARHGAP8,COL27A1,COL4A4,CREB3L2,GATA3,MAOA,MAPK12,MTOR,TIMP3
B Cell Receptor Signaling	0	0.00945	0.447	AKT1,CALML5,CAMK2D,CREB3L2,MAPK12,MTOR
WNT/β-catenin Signaling	0	0.0172	#NUM!	AKT1,CDH5,CSNK1G2
Phototransduction Pathway	0	0.0185	#NUM!	CNGA1
Neurotrophin/TRK Signaling	0	0.0256	#NUM!	AKT1,CREB3L2
PPAR Signaling	0	0.00935	#NUM!	SNW1
IGF-1 Signaling	0	0.019	#NUM!	AKT1,IGFBP6
TGF-β Signaling	0	0.0208	#NUM!	MAPK12,SERPINE1
Apoptosis Signaling	0	0.00962	#NUM!	CYCS
NF-κB Signaling	0	0.00525	#NUM!	AKT1,TLR3,TNFAIP3
VEGF Signaling	0	0.0202	#NUM!	AKT1,EIF2S3
T Cell Receptor Signaling	0	0.0114	0.816	AKT1,CALML5,DUSP6,HLA-A,ITGA3,MAPK12,MTOR
G-Protein Coupled Receptor Signaling	0	0.0228	-0.775	ADCY7,ADGRF1,ADGRG6,AKT1,CALML5,CAMK2D,CNGA1,CREB3L2,DUSP4,DUSP6,GNB2,GNG4,LPAR6,MAPK12,MEGF6,MTOR
IL-6 Signaling	0	0.0155	#NUM!	AKT1,MAPK12
PDGF Signaling	0	0.0115	#NUM!	SPHK1
BMP signaling pathway	0	0.022	#NUM!	FST,MAPK12
GPCR-Mediated Integration of Enteroendocrine Signaling Exemplified by an L Cell	0	0.0133	#NUM!	ADCY7
GPCR-Mediated Nutrient Sensing in Enteroendocrine Cells	0	0.0169	#NUM!	ADCY7,GNG4
Gustation Pathway	0	0.0197	1	ADCY7,LIPA,LPAR6,TRPM4
Phagosome Formation	0	0.0144	1.265	ADGRF1,ADGRG6,AKT1,ITGA3,LPAR6,MAPK12,MTOR,PI4KA,SPHK1,TLR3
Macropinocytosis Signaling	0	0.0132	#NUM!	RAB34
Cancer Drug Resistance By Drug Efflux	0	0.0172	#NUM!	AKT1
Th1 and Th2 Activation Pathway	0	0.0116	#NUM!	GATA3,HLA-A
Th1 Pathway	0	0.0164	#NUM!	GATA3,HLA-A
Th2 Pathway	0	0.0146	#NUM!	GATA3,HLA-A
IL-7 Signaling Pathway	0	0.0256	#NUM!	AKT1,MAPK12
Neuroinflammation Signaling Pathway	0	0.0252	0	AKT1,CREB3L2,GLUL,HLA-A,HMGB1,MAPK12,PYCARD,TLR3
Adrenomedullin signaling pathway	0	0.0201	1	ADCY7,AKT1,CALML5,MAPK12
Iron homeostasis signaling pathway	0	0.0217	#NUM!	ATP6V1H,CIAO3,CYBRD1
Th17 Activation Pathway	0	0.00207	#NUM!	MTOR
SPINK1 Pancreatic Cancer Pathway	0	0.0167	#NUM!	CTSB
SPINK1 General Cancer Pathway	0	0.0145	#NUM!	AKT1
Apelin Pancreas Signaling Pathway	0	0.0217	#NUM!	MAPK12
Apelin Cardiomyocyte Signaling Pathway	0	0.0202	#NUM!	AKT1,MAPK12
Cardiac Hypertrophy Signaling (Enhanced)	0	0.0221	0.333	ADCY7,AKT1,CALML5,CAMK2D,GNB2,GNG4,HDAC7,ITGA3,MAPK12,MTOR,TNFSF10,TSC2
T Cell Exhaustion Signaling Pathway	0	0.00705	#NUM!	AKT1,HLA-A,MAPK12,MTOR
IL-23 Signaling Pathway	0	0.0217	#NUM!	AKT1
Systemic Lupus Erythematosus In T Cell Signaling Pathway	0	0.00933	1.342	AKT1,CREB3L2,ELF1,HLA-A,MTOR,RHOT2
Systemic Lupus Erythematosus In B Cell Signaling Pathway	0	0.00828	-0.816	AKT1,CALML5,IFIT2,MTOR,TLR3,TNFSF10
White Adipose Tissue Browning Pathway	0	0.0217	#NUM!	ADCY7,CREB3L2,MAPK12
Inhibition of ARE-Mediated mRNA Degradation Pathway	0	0.0247	1	AKT1,MAPK12,PABPN1,TNFSF10
HOTAIR Regulatory Pathway	0	0.0245	2	AKT1,EZH2,HSF1,VIM
Hepatic Fibrosis Signaling Pathway	0	0.026	1.667	AKT1,CALML5,CREB3L2,CSNK1G2,EZH2,ITGA3,MAPK12,MTOR,PDCD4,RHOT2,SERPINE1
Xenobiotic Metabolism CAR Signaling Pathway	0	0.0262	-2.236	ALDH3A1,ALDH6A1,GSTP1,SNW1,UGT1A9 (includes others)
Insulin Secretion Signaling Pathway	0	0.0257	0.816	ADCY7,CAMK2D,CREB3L2,EIF2S3,EIF4EBP2,MAPK12,MTOR
Semaphorin Neuronal Repulsive Signaling Pathway	0	0.02	#NUM!	AKT1,ITGA3,PLXNB1
Kinetochore Metaphase Signaling Pathway	0	0.00901	#NUM!	PPP1CA
Tumor Microenvironment Pathway	0	0.0112	#NUM!	AKT1,HLA-A
MSP-RON Signaling In Macrophages Pathway	0	0.0168	#NUM!	CIITA,CREB3L2
Role of MAPK Signaling in Promoting the Pathogenesis of Influenza	0	0.0175	#NUM!	ATP6V1H,MAPK12
Role of MAPK Signaling in Inhibiting the Pathogenesis of Influenza	0	0.0127	#NUM!	MAPK12
