# Supplementary material for: A New Phenotype in Candida-Epithelial Cell Interaction Distinguishes Colonization- versus Vulvovaginal Candidiasis-Associated Strains
Source: mBio. 2023 Mar 1;14(2):e00107-23. doi: 10.1128/mbio.00107-23 (PMC10128025; doi:10.1128/mbio.00107-23)
Supplement: DATA SET S4 [file mbio.00107-23-s0007.xlsx]

## Sheet: CA01887_inf_vs_uninf_DAVID_GO
Category	Term	Count	%	PValue	Genes	List Total	Pop Hits	Pop Total	Fold Enrichment	Bonferroni	Benjamini	FDR
GOTERM_BP_FAT	GO:0048646~anatomical structure formation involved in morphogenesis	129	8.74576	1.91942e-06	ENSG00000177885, ENSG00000171388, ENSG00000120875, ENSG00000148926, ENSG00000128918, ENSG00000167323, ENSG00000165025, ENSG00000166197, ENSG00000130827, ENSG00000162552, ENSG00000105991, ENSG00000067560, ENSG00000112715, ENSG00000133710, ENSG00000169908, ENSG00000169231, ENSG00000154358, ENSG00000198728, ENSG00000138166, ENSG00000125538, ENSG00000102996, ENSG00000123358, ENSG00000122786, ENSG0000…	1293	664	9889	1.48585	0.0162677	0.00956898	0.00945588
GOTERM_BP_FAT	GO:0030334~regulation of cell migration	113	7.66102	3.50788e-06	ENSG00000132698, ENSG00000181104, ENSG00000179820, ENSG00000099942, ENSG00000154803, ENSG00000065534, ENSG00000164050, ENSG00000186081, ENSG00000084207, ENSG00000034510, ENSG00000185033, ENSG00000185950, ENSG00000130827, ENSG00000032219, ENSG00000107099, ENSG00000162552, ENSG00000067560, ENSG00000112715, ENSG00000111348, ENSG00000012171, ENSG00000112033, ENSG00000198728, ENSG00000125538, ENSG0000…	1293	570	9889	1.5162	0.0295301	0.00956898	0.00945588
GOTERM_BP_FAT	GO:0010033~response to organic substance	305	20.678	5.52918e-06	ENSG00000181104, ENSG00000177885, ENSG00000121281, ENSG00000099942, ENSG00000114867, ENSG00000151491, ENSG00000242265, ENSG00000197930, ENSG00000084207, ENSG00000023734, ENSG00000128918, ENSG00000079785, ENSG00000127947, ENSG00000055332, ENSG00000013374, ENSG00000185950, ENSG00000032219, ENSG00000107099, ENSG00000141458, ENSG00000094804, ENSG00000067560, ENSG00000128245, ENSG00000175592, ENSG0000…	1293	1871	9889	1.24675	0.0461482	0.00956898	0.00945588
GOTERM_BP_FAT	GO:2000145~regulation of cell motility	117	7.9322	7.15993e-06	ENSG00000132698, ENSG00000181104, ENSG00000179820, ENSG00000099942, ENSG00000154803, ENSG00000065534, ENSG00000164050, ENSG00000186081, ENSG00000084207, ENSG00000034510, ENSG00000185033, ENSG00000185950, ENSG00000130827, ENSG00000032219, ENSG00000107099, ENSG00000162552, ENSG00000067560, ENSG00000112715, ENSG00000111348, ENSG00000012171, ENSG00000112033, ENSG00000198728, ENSG00000125538, ENSG0000…	1293	604	9889	1.4815	0.0593478	0.00956898	0.00945588
GOTERM_BP_FAT	GO:0044283~small molecule biosynthetic process	74	5.01695	7.60475e-06	ENSG00000131203, ENSG00000160209, ENSG00000095303, ENSG00000111674, ENSG00000084207, ENSG00000148926, ENSG00000128918, ENSG00000165025, ENSG00000059573, ENSG00000125845, ENSG00000130707, ENSG00000162552, ENSG00000125166, ENSG00000107331, ENSG00000072778, ENSG00000099810, ENSG00000131979, ENSG00000092621, ENSG00000074696, ENSG00000072310, ENSG00000115548, ENSG00000173531, ENSG00000117448, ENSG0000…	1293	339	9889	1.6695	0.0629164	0.00956898	0.00945588
GOTERM_BP_FAT	GO:0040012~regulation of locomotion	123	8.33898	8.79766e-06	ENSG00000132698, ENSG00000181104, ENSG00000179820, ENSG00000099942, ENSG00000154803, ENSG00000065534, ENSG00000164050, ENSG00000186081, ENSG00000084207, ENSG00000034510, ENSG00000185033, ENSG00000185950, ENSG00000130827, ENSG00000032219, ENSG00000107099, ENSG00000162552, ENSG00000067560, ENSG00000112715, ENSG00000111348, ENSG00000012171, ENSG00000112033, ENSG00000198728, ENSG00000125538, ENSG0000…	1293	645	9889	1.45848	0.0724201	0.00956898	0.00945588
GOTERM_BP_FAT	GO:0009628~response to abiotic stimulus	141	9.55932	9.87624e-06	ENSG00000072501, ENSG00000177885, ENSG00000065534, ENSG00000197930, ENSG00000186081, ENSG00000167325, ENSG00000148926, ENSG00000168411, ENSG00000166197, ENSG00000117054, ENSG00000162390, ENSG00000168496, ENSG00000103335, ENSG00000143476, ENSG00000105991, ENSG00000131016, ENSG00000067560, ENSG00000175592, ENSG00000112715, ENSG00000171792, ENSG00000104419, ENSG00000112033, ENSG00000163131, ENSG0000…	1293	763	9889	1.41335	0.0809299	0.00956898	0.00945588
GOTERM_BP_FAT	GO:0046394~carboxylic acid biosynthetic process	48	3.25424	1.25028e-05	ENSG00000131203, ENSG00000095303, ENSG00000135069, ENSG00000135821, ENSG00000084207, ENSG00000131067, ENSG00000131069, ENSG00000097021, ENSG00000125629, ENSG00000167468, ENSG00000060982, ENSG00000128918, ENSG00000165025, ENSG00000059573, ENSG00000179918, ENSG00000127129, ENSG00000130707, ENSG00000125166, ENSG00000072778, ENSG00000019582, ENSG00000131979, ENSG00000099810, ENSG00000092621, ENSG0000…	1293	193	9889	1.90212	0.101328	0.00956898	0.00945588
GOTERM_BP_FAT	GO:0016053~organic acid biosynthetic process	48	3.25424	1.25028e-05	ENSG00000131203, ENSG00000095303, ENSG00000135069, ENSG00000135821, ENSG00000084207, ENSG00000131067, ENSG00000131069, ENSG00000097021, ENSG00000125629, ENSG00000167468, ENSG00000060982, ENSG00000128918, ENSG00000165025, ENSG00000059573, ENSG00000179918, ENSG00000127129, ENSG00000130707, ENSG00000125166, ENSG00000072778, ENSG00000019582, ENSG00000131979, ENSG00000099810, ENSG00000092621, ENSG0000…	1293	193	9889	1.90212	0.101328	0.00956898	0.00945588
GOTERM_BP_FAT	GO:0051270~regulation of cellular component movement	123	8.33898	1.28922e-05	ENSG00000132698, ENSG00000181104, ENSG00000179820, ENSG00000099942, ENSG00000154803, ENSG00000065534, ENSG00000164050, ENSG00000186081, ENSG00000084207, ENSG00000034510, ENSG00000185033, ENSG00000185950, ENSG00000130827, ENSG00000032219, ENSG00000107099, ENSG00000162552, ENSG00000067560, ENSG00000112715, ENSG00000111348, ENSG00000012171, ENSG00000112033, ENSG00000198728, ENSG00000125538, ENSG0000…	1293	650	9889	1.44726	0.104314	0.00956898	0.00945588
GOTERM_BP_FAT	GO:0050790~regulation of catalytic activity	265	17.9661	1.34334e-05	ENSG00000181104, ENSG00000173281, ENSG00000112208, ENSG00000099942, ENSG00000198467, ENSG00000104946, ENSG00000138834, ENSG00000084207, ENSG00000004777, ENSG00000120875, ENSG00000055332, ENSG00000185950, ENSG00000134909, ENSG00000276043, ENSG00000107099, ENSG00000094804, ENSG00000067560, ENSG00000175470, ENSG00000133710, ENSG00000172081, ENSG00000111348, ENSG00000114978, ENSG00000111344, ENSG0000…	1293	1610	9889	1.25885	0.108446	0.00956898	0.00945588
GOTERM_BP_FAT	GO:0070887~cellular response to chemical stimulus	288	19.5254	1.37188e-05	ENSG00000111912, ENSG00000177885, ENSG00000121281, ENSG00000099942, ENSG00000151491, ENSG00000242265, ENSG00000197930, ENSG00000084207, ENSG00000023734, ENSG00000128918, ENSG00000127947, ENSG00000055332, ENSG00000185950, ENSG00000032219, ENSG00000107099, ENSG00000141458, ENSG00000094804, ENSG00000067560, ENSG00000128245, ENSG00000012171, ENSG00000132507, ENSG00000103966, ENSG00000111344, ENSG0000…	1293	1771	9889	1.24373	0.110617	0.00956898	0.00945588
GOTERM_BP_FAT	GO:1901605~alpha-amino acid metabolic process	37	2.50847	1.58919e-05	ENSG00000133943, ENSG00000131203, ENSG00000106049, ENSG00000129521, ENSG00000091483, ENSG00000072682, ENSG00000131844, ENSG00000135069, ENSG00000170275, ENSG00000197930, ENSG00000135821, ENSG00000168710, ENSG00000060982, ENSG00000059573, ENSG00000001084, ENSG00000179918, ENSG00000155096, ENSG00000130707, ENSG00000142920, ENSG00000125166, ENSG00000108578, ENSG00000130821, ENSG00000099810, ENSG0000…	1293	135	9889	2.09615	0.12698	0.00956898	0.00945588
GOTERM_BP_FAT	GO:0036293~response to decreased oxygen levels	54	3.66102	1.70104e-05	ENSG00000129521, ENSG00000113739, ENSG00000166949, ENSG00000196365, ENSG00000135245, ENSG00000197930, ENSG00000114023, ENSG00000148926, ENSG00000168214, ENSG00000125845, ENSG00000083444, ENSG00000214274, ENSG00000183734, ENSG00000067560, ENSG00000112715, ENSG00000069667, ENSG00000104419, ENSG00000173531, ENSG00000112033, ENSG00000152256, ENSG00000167772, ENSG00000100335, ENSG00000103245, ENSG0000…	1293	229	9889	1.80348	0.135285	0.00956898	0.00945588
GOTERM_BP_FAT	GO:0048870~cell motility	167	11.322	1.79173e-05	ENSG00000132698, ENSG00000181104, ENSG00000179820, ENSG00000099942, ENSG00000151491, ENSG00000154803, ENSG00000065534, ENSG00000164050, ENSG00000186081, ENSG00000084207, ENSG00000165025, ENSG00000034510, ENSG00000185033, ENSG00000185950, ENSG00000130827, ENSG00000032219, ENSG00000107099, ENSG00000214193, ENSG00000104140, ENSG00000162552, ENSG00000079308, ENSG00000175197, ENSG00000067560, ENSG0000…	1293	944	9889	1.353	0.14196	0.00956898	0.00945588
GOTERM_BP_FAT	GO:0051674~localization of cell	167	11.322	1.79173e-05	ENSG00000132698, ENSG00000181104, ENSG00000179820, ENSG00000099942, ENSG00000151491, ENSG00000154803, ENSG00000065534, ENSG00000164050, ENSG00000186081, ENSG00000084207, ENSG00000165025, ENSG00000034510, ENSG00000185033, ENSG00000185950, ENSG00000130827, ENSG00000032219, ENSG00000107099, ENSG00000214193, ENSG00000104140, ENSG00000162552, ENSG00000079308, ENSG00000175197, ENSG00000067560, ENSG0000…	1293	944	9889	1.353	0.14196	0.00956898	0.00945588
GOTERM_BP_FAT	GO:0009605~response to external stimulus	225	15.2542	2.35741e-05	ENSG00000181104, ENSG00000121281, ENSG00000099942, ENSG00000114867, ENSG00000084207, ENSG00000128918, ENSG00000185033, ENSG00000079785, ENSG00000055332, ENSG00000067560, ENSG00000175592, ENSG00000133710, ENSG00000012171, ENSG00000127152, ENSG00000132507, ENSG00000010310, ENSG00000120885, ENSG00000125538, ENSG00000123358, ENSG00000102871, ENSG00000101782, ENSG00000105220, ENSG00000165799, ENSG0000…	1293	1343	9889	1.28133	0.18245	0.0118494	0.0117094
GOTERM_BP_FAT	GO:0001666~response to hypoxia	51	3.45763	2.55294e-05	ENSG00000129521, ENSG00000113739, ENSG00000166949, ENSG00000196365, ENSG00000135245, ENSG00000197930, ENSG00000114023, ENSG00000148926, ENSG00000168214, ENSG00000125845, ENSG00000083444, ENSG00000214274, ENSG00000183734, ENSG00000067560, ENSG00000112715, ENSG00000069667, ENSG00000104419, ENSG00000173531, ENSG00000112033, ENSG00000152256, ENSG00000167772, ENSG00000100335, ENSG00000103245, ENSG0000…	1293	215	9889	1.8142	0.195997	0.0118607	0.0117205
GOTERM_BP_FAT	GO:0016477~cell migration	150	10.1695	2.63726e-05	ENSG00000132698, ENSG00000181104, ENSG00000179820, ENSG00000099942, ENSG00000151491, ENSG00000154803, ENSG00000065534, ENSG00000164050, ENSG00000084207, ENSG00000165025, ENSG00000185033, ENSG00000185950, ENSG00000130827, ENSG00000032219, ENSG00000107099, ENSG00000214193, ENSG00000104140, ENSG00000162552, ENSG00000079308, ENSG00000175197, ENSG00000067560, ENSG00000112715, ENSG00000111348, ENSG0000…	1293	837	9889	1.37063	0.201769	0.0118607	0.0117205
GOTERM_BP_FAT	GO:0019752~carboxylic acid metabolic process	114	7.72881	2.92665e-05	ENSG00000106049, ENSG00000133943, ENSG00000154803, ENSG00000197930, ENSG00000084207, ENSG00000095066, ENSG00000138796, ENSG00000128918, ENSG00000165025, ENSG00000117054, ENSG00000162390, ENSG00000185950, ENSG00000141458, ENSG00000167969, ENSG00000130707, ENSG00000108578, ENSG00000141959, ENSG00000092621, ENSG00000099810, ENSG00000133835, ENSG00000171793, ENSG00000117448, ENSG00000112033, ENSG0000…	1293	603	9889	1.44591	0.221266	0.0125041	0.0123563
GOTERM_BP_FAT	GO:0009887~animal organ morphogenesis	107	7.25424	3.39131e-05	ENSG00000099942, ENSG00000198742, ENSG00000065534, ENSG00000148926, ENSG00000128918, ENSG00000167323, ENSG00000165025, ENSG00000120756, ENSG00000102125, ENSG00000162552, ENSG00000105991, ENSG00000067560, ENSG00000112715, ENSG00000127152, ENSG00000169231, ENSG00000134363, ENSG00000173218, ENSG00000164066, ENSG00000172638, ENSG00000106397, ENSG00000166886, ENSG00000107485, ENSG00000166888, ENSG0000…	1293	560	9889	1.46133	0.251581	0.0125688	0.0124203
GOTERM_BP_FAT	GO:0007399~nervous system development	233	15.7966	3.47605e-05	ENSG00000042493, ENSG00000099942, ENSG00000114867, ENSG00000064961, ENSG00000138834, ENSG00000073792, ENSG00000084207, ENSG00000023734, ENSG00000004777, ENSG00000128918, ENSG00000168137, ENSG00000166197, ENSG00000185033, ENSG00000120756, ENSG00000163482, ENSG00000088930, ENSG00000078699, ENSG00000185950, ENSG00000147676, ENSG00000067560, ENSG00000128245, ENSG00000133710, ENSG00000012171, ENSG0000…	1293	1406	9889	1.26743	0.256981	0.0125688	0.0124203
GOTERM_BP_FAT	GO:0071345~cellular response to cytokine stimulus	94	6.37288	3.51197e-05	ENSG00000187608, ENSG00000108821, ENSG00000073111, ENSG00000099942, ENSG00000151491, ENSG00000167085, ENSG00000084207, ENSG00000117139, ENSG00000065978, ENSG00000119688, ENSG00000165025, ENSG00000107099, ENSG00000130707, ENSG00000138071, ENSG00000163565, ENSG00000126456, ENSG00000067560, ENSG00000131016, ENSG00000069667, ENSG00000132507, ENSG00000115548, ENSG00000136068, ENSG00000117525, ENSG0000…	1293	478	9889	1.50402	0.259258	0.0125688	0.0124203
GOTERM_BP_FAT	GO:0034097~response to cytokine	105	7.11864	3.53016e-05	ENSG00000187608, ENSG00000099942, ENSG00000151491, ENSG00000084207, ENSG00000128918, ENSG00000165025, ENSG00000055332, ENSG00000013374, ENSG00000107099, ENSG00000130707, ENSG00000126456, ENSG00000131016, ENSG00000067560, ENSG00000175592, ENSG00000132507, ENSG00000115548, ENSG00000125538, ENSG00000165030, ENSG00000102871, ENSG00000107485, ENSG00000166888, ENSG00000135829, ENSG00000215788, ENSG0000…	1293	548	9889	1.46542	0.260409	0.0125688	0.0124203
GOTERM_BP_FAT	GO:0001568~blood vessel development	82	5.55932	6.06961e-05	ENSG00000172270, ENSG00000179348, ENSG00000108821, ENSG00000130635, ENSG00000173482, ENSG00000099942, ENSG00000120708, ENSG00000065534, ENSG00000171388, ENSG00000173402, ENSG00000148926, ENSG00000128918, ENSG00000167323, ENSG00000168214, ENSG00000165025, ENSG00000030110, ENSG00000125968, ENSG00000123384, ENSG00000162552, ENSG00000185359, ENSG00000214274, ENSG00000105991, ENSG00000067560, ENSG0000…	1293	409	9889	1.53336	0.404685	0.0203716	0.0201308
GOTERM_BP_FAT	GO:0010817~regulation of hormone levels	58	3.9322	6.1985e-05	ENSG00000113739, ENSG00000171388, ENSG00000197930, ENSG00000138796, ENSG00000148926, ENSG00000128918, ENSG00000102606, ENSG00000184381, ENSG00000125845, ENSG00000185950, ENSG00000149577, ENSG00000090006, ENSG00000123384, ENSG00000162552, ENSG00000163803, ENSG00000141959, ENSG00000133835, ENSG00000072310, ENSG00000007516, ENSG00000112033, ENSG00000010310, ENSG00000143149, ENSG00000125538, ENSG0000…	1293	263	9889	1.68665	0.411206	0.0203716	0.0201308
GOTERM_BP_FAT	GO:0006081~cellular aldehyde metabolic process	21	1.42373	7.18399e-05	ENSG00000177156, ENSG00000160209, ENSG00000108602, ENSG00000132746, ENSG00000108439, ENSG00000115548, ENSG00000165092, ENSG00000117448, ENSG00000173039, ENSG00000138413, ENSG00000143149, ENSG00000121039, ENSG00000128918, ENSG00000124767, ENSG00000125845, ENSG00000184254, ENSG00000182054, ENSG00000163931, ENSG00000142657, ENSG00000162552, ENSG00000141510	1293	62	9889	2.59049	0.458761	0.0204998	0.0202575
GOTERM_BP_FAT	GO:0042445~hormone metabolic process	31	2.10169	7.23535e-05	ENSG00000113739, ENSG00000152683, ENSG00000131748, ENSG00000197930, ENSG00000109819, ENSG00000177666, ENSG00000115257, ENSG00000148926, ENSG00000128918, ENSG00000125845, ENSG00000086696, ENSG00000162552, ENSG00000137857, ENSG00000163803, ENSG00000133835, ENSG00000165092, ENSG00000120738, ENSG00000140254, ENSG00000143149, ENSG00000121039, ENSG00000170835, ENSG00000119912, ENSG00000184254, ENSG0000…	1293	112	9889	2.11689	0.461131	0.0204998	0.0202575
GOTERM_BP_FAT	GO:0070482~response to oxygen levels	56	3.79661	7.60998e-05	ENSG00000129521, ENSG00000113739, ENSG00000108821, ENSG00000166949, ENSG00000196365, ENSG00000135245, ENSG00000197930, ENSG00000114023, ENSG00000148926, ENSG00000168214, ENSG00000125845, ENSG00000083444, ENSG00000214274, ENSG00000183734, ENSG00000067560, ENSG00000112715, ENSG00000069667, ENSG00000104419, ENSG00000173531, ENSG00000112033, ENSG00000152256, ENSG00000167772, ENSG00000100335, ENSG0000…	1293	253	9889	1.69286	0.47811	0.0204998	0.0202575
GOTERM_BP_FAT	GO:0030198~extracellular matrix organization	38	2.57627	7.66024e-05	ENSG00000108821, ENSG00000130635, ENSG00000166949, ENSG00000130714, ENSG00000170275, ENSG00000120708, ENSG00000172037, ENSG00000138316, ENSG00000134013, ENSG00000197930, ENSG00000113971, ENSG00000173402, ENSG00000077150, ENSG00000196739, ENSG00000100767, ENSG00000143537, ENSG00000125845, ENSG00000116260, ENSG00000260428, ENSG00000090006, ENSG00000123384, ENSG00000103044, ENSG00000133710, ENSG0000…	1293	150	9889	1.93752	0.480346	0.0204998	0.0202575
GOTERM_BP_FAT	GO:0043062~extracellular structure organization	38	2.57627	7.66024e-05	ENSG00000108821, ENSG00000130635, ENSG00000166949, ENSG00000130714, ENSG00000170275, ENSG00000120708, ENSG00000172037, ENSG00000138316, ENSG00000134013, ENSG00000197930, ENSG00000113971, ENSG00000173402, ENSG00000077150, ENSG00000196739, ENSG00000100767, ENSG00000143537, ENSG00000125845, ENSG00000116260, ENSG00000260428, ENSG00000090006, ENSG00000123384, ENSG00000103044, ENSG00000133710, ENSG0000…	1293	150	9889	1.93752	0.480346	0.0204998	0.0202575
GOTERM_BP_FAT	GO:0042330~taxis	61	4.13559	7.80191e-05	ENSG00000172270, ENSG00000166949, ENSG00000173482, ENSG00000099942, ENSG00000172037, ENSG00000164050, ENSG00000084207, ENSG00000173402, ENSG00000165025, ENSG00000184381, ENSG00000185033, ENSG00000095539, ENSG00000130827, ENSG00000123384, ENSG00000149658, ENSG00000067560, ENSG00000175592, ENSG00000112715, ENSG00000125450, ENSG00000012171, ENSG00000127152, ENSG00000117407, ENSG00000173531, ENSG0000…	1293	283	9889	1.64853	0.486599	0.0204998	0.0202575
GOTERM_BP_FAT	GO:0048545~response to steroid hormone	51	3.45763	7.91684e-05	ENSG00000108821, ENSG00000167085, ENSG00000084207, ENSG00000148926, ENSG00000143799, ENSG00000116285, ENSG00000141458, ENSG00000130707, ENSG00000107331, ENSG00000067560, ENSG00000128245, ENSG00000175592, ENSG00000072310, ENSG00000108819, ENSG00000115548, ENSG00000265972, ENSG00000112033, ENSG00000165474, ENSG00000189143, ENSG00000105220, ENSG00000086061, ENSG00000108654, ENSG00000198171, ENSG0000…	1293	224	9889	1.74131	0.491617	0.0204998	0.0202575
GOTERM_BP_FAT	GO:0007155~cell adhesion	136	9.22034	8.18291e-05	ENSG00000179820, ENSG00000099942, ENSG00000154803, ENSG00000164050, ENSG00000165025, ENSG00000130827, ENSG00000107099, ENSG00000103335, ENSG00000130707, ENSG00000162552, ENSG00000067560, ENSG00000095059, ENSG00000112715, ENSG00000133710, ENSG00000111348, ENSG00000169231, ENSG00000169230, ENSG00000135451, ENSG00000112033, ENSG00000154358, ENSG00000172638, ENSG00000168028, ENSG00000198728, ENSG0000…	1293	762	9889	1.36502	0.503046	0.0205656	0.0203225
GOTERM_BP_FAT	GO:0044706~multi-multicellular organism process	34	2.30508	8.65553e-05	ENSG00000131203, ENSG00000172270, ENSG00000161638, ENSG00000113739, ENSG00000121281, ENSG00000132470, ENSG00000004478, ENSG00000148926, ENSG00000169403, ENSG00000143799, ENSG00000184381, ENSG00000117394, ENSG00000108561, ENSG00000130726, ENSG00000057657, ENSG00000162552, ENSG00000125166, ENSG00000125740, ENSG00000175592, ENSG00000112715, ENSG00000111348, ENSG00000077942, ENSG00000105329, ENSG0000…	1293	129	9889	2.01578	0.522718	0.0211319	0.0208821
GOTERM_BP_FAT	GO:0006082~organic acid metabolic process	122	8.27119	9.62134e-05	ENSG00000106049, ENSG00000133943, ENSG00000154803, ENSG00000197930, ENSG00000084207, ENSG00000095066, ENSG00000138796, ENSG00000128918, ENSG00000165025, ENSG00000117054, ENSG00000162390, ENSG00000185950, ENSG00000141458, ENSG00000167969, ENSG00000130707, ENSG00000108578, ENSG00000141959, ENSG00000092621, ENSG00000099810, ENSG00000133835, ENSG00000171793, ENSG00000117448, ENSG00000112033, ENSG0000…	1293	672	9889	1.3885	0.560529	0.0224923	0.0222265
GOTERM_BP_FAT	GO:0022610~biological adhesion	136	9.22034	9.73921e-05	ENSG00000179820, ENSG00000099942, ENSG00000154803, ENSG00000164050, ENSG00000165025, ENSG00000130827, ENSG00000107099, ENSG00000103335, ENSG00000130707, ENSG00000162552, ENSG00000067560, ENSG00000095059, ENSG00000112715, ENSG00000133710, ENSG00000111348, ENSG00000169231, ENSG00000169230, ENSG00000135451, ENSG00000112033, ENSG00000154358, ENSG00000172638, ENSG00000168028, ENSG00000198728, ENSG0000…	1293	765	9889	1.35966	0.564934	0.0224923	0.0222265
GOTERM_BP_FAT	GO:0043436~oxoacid metabolic process	121	8.20339	0.000106654	ENSG00000106049, ENSG00000133943, ENSG00000154803, ENSG00000197930, ENSG00000084207, ENSG00000095066, ENSG00000138796, ENSG00000128918, ENSG00000165025, ENSG00000117054, ENSG00000162390, ENSG00000185950, ENSG00000141458, ENSG00000167969, ENSG00000130707, ENSG00000108578, ENSG00000141959, ENSG00000092621, ENSG00000099810, ENSG00000133835, ENSG00000171793, ENSG00000117448, ENSG00000112033, ENSG0000…	1293	667	9889	1.38744	0.598043	0.0235478	0.0232695
GOTERM_BP_FAT	GO:0060429~epithelium development	129	8.74576	0.000108105	ENSG00000132698, ENSG00000179820, ENSG00000177885, ENSG00000178573, ENSG00000198742, ENSG00000186081, ENSG00000148926, ENSG00000128918, ENSG00000120756, ENSG00000078699, ENSG00000149577, ENSG00000032219, ENSG00000162552, ENSG00000143631, ENSG00000067560, ENSG00000112715, ENSG00000133710, ENSG00000092621, ENSG00000127152, ENSG00000133835, ENSG00000134363, ENSG00000173218, ENSG00000153786, ENSG0000…	1293	720	9889	1.37029	0.602996	0.0235478	0.0232695
GOTERM_BP_FAT	GO:0007565~female pregnancy	32	2.16949	0.000115354	ENSG00000131203, ENSG00000172270, ENSG00000161638, ENSG00000113739, ENSG00000121281, ENSG00000132470, ENSG00000004478, ENSG00000148926, ENSG00000143799, ENSG00000184381, ENSG00000117394, ENSG00000108561, ENSG00000130726, ENSG00000057657, ENSG00000162552, ENSG00000125166, ENSG00000125740, ENSG00000175592, ENSG00000112715, ENSG00000111348, ENSG00000077942, ENSG00000105329, ENSG00000173531, ENSG0000…	1293	120	9889	2.03949	0.626844	0.0235478	0.0232695
GOTERM_BP_FAT	GO:0072359~circulatory system development	120	8.13559	0.000117386	ENSG00000099942, ENSG00000065534, ENSG00000171388, ENSG00000148926, ENSG00000128918, ENSG00000167323, ENSG00000165025, ENSG00000117054, ENSG00000102125, ENSG00000162552, ENSG00000105991, ENSG00000175197, ENSG00000067560, ENSG00000175592, ENSG00000112715, ENSG00000133710, ENSG00000104812, ENSG00000112033, ENSG00000172638, ENSG00000125538, ENSG00000123358, ENSG00000122786, ENSG00000107485, ENSG0000…	1293	662	9889	1.38636	0.633267	0.0235478	0.0232695
GOTERM_BP_FAT	GO:0040017~positive regulation of locomotion	75	5.08475	0.000118423	ENSG00000172270, ENSG00000132698, ENSG00000181104, ENSG00000179348, ENSG00000179820, ENSG00000108821, ENSG00000166949, ENSG00000099942, ENSG00000065534, ENSG00000170379, ENSG00000102606, ENSG00000185033, ENSG00000125845, ENSG00000185950, ENSG00000095539, ENSG00000107099, ENSG00000123384, ENSG00000067560, ENSG00000112715, ENSG00000012171, ENSG00000117407, ENSG00000117525, ENSG00000189143, ENSG0000…	1293	373	9889	1.53782	0.636502	0.0235478	0.0232695
GOTERM_BP_FAT	GO:0006935~chemotaxis	60	4.0678	0.000118497	ENSG00000172270, ENSG00000166949, ENSG00000173482, ENSG00000099942, ENSG00000172037, ENSG00000164050, ENSG00000084207, ENSG00000173402, ENSG00000165025, ENSG00000184381, ENSG00000185033, ENSG00000095539, ENSG00000130827, ENSG00000123384, ENSG00000149658, ENSG00000067560, ENSG00000175592, ENSG00000112715, ENSG00000125450, ENSG00000012171, ENSG00000127152, ENSG00000117407, ENSG00000173531, ENSG0000…	1293	281	9889	1.63305	0.636732	0.0235478	0.0232695
GOTERM_BP_FAT	GO:0040011~locomotion	179	12.1356	0.000140606	ENSG00000132698, ENSG00000181104, ENSG00000179820, ENSG00000099942, ENSG00000151491, ENSG00000154803, ENSG00000065534, ENSG00000164050, ENSG00000186081, ENSG00000084207, ENSG00000165025, ENSG00000034510, ENSG00000185033, ENSG00000185950, ENSG00000130827, ENSG00000032219, ENSG00000107099, ENSG00000214193, ENSG00000104140, ENSG00000162552, ENSG00000079308, ENSG00000175197, ENSG00000067560, ENSG0000…	1293	1062	9889	1.28909	0.699277	0.0252677	0.024969
GOTERM_BP_FAT	GO:0008283~cell proliferation	190	12.8814	0.000141004	ENSG00000132698, ENSG00000116809, ENSG00000181104, ENSG00000099942, ENSG00000154803, ENSG00000159256, ENSG00000171388, ENSG00000164050, ENSG00000084207, ENSG00000167325, ENSG00000148926, ENSG00000128918, ENSG00000165025, ENSG00000166197, ENSG00000151923, ENSG00000055332, ENSG00000185950, ENSG00000149577, ENSG00000276043, ENSG00000107099, ENSG00000162552, ENSG00000183258, ENSG00000094804, ENSG0000…	1293	1138	9889	1.27692	0.700298	0.0252677	0.024969
GOTERM_BP_FAT	GO:0009725~response to hormone	100	6.77966	0.000143324	ENSG00000177885, ENSG00000084207, ENSG00000138796, ENSG00000148926, ENSG00000185950, ENSG00000141458, ENSG00000130707, ENSG00000094804, ENSG00000067560, ENSG00000128245, ENSG00000175592, ENSG00000115548, ENSG00000112033, ENSG00000153786, ENSG00000163131, ENSG00000125538, ENSG00000121858, ENSG00000123358, ENSG00000106397, ENSG00000105220, ENSG00000086061, ENSG00000166888, ENSG00000198171, ENSG0000…	1293	534	9889	1.43223	0.706182	0.0252677	0.024969
GOTERM_BP_FAT	GO:0008285~negative regulation of cell proliferation	84	5.69492	0.000145889	ENSG00000131203, ENSG00000116809, ENSG00000181104, ENSG00000179348, ENSG00000177169, ENSG00000180573, ENSG00000178252, ENSG00000166949, ENSG00000173482, ENSG00000154803, ENSG00000159256, ENSG00000167085, ENSG00000171388, ENSG00000164050, ENSG00000084207, ENSG00000140682, ENSG00000148926, ENSG00000128918, ENSG00000168214, ENSG00000125845, ENSG00000151923, ENSG00000030110, ENSG00000055332, ENSG0000…	1293	432	9889	1.48713	0.712552	0.0252677	0.024969
GOTERM_BP_FAT	GO:0006520~cellular amino acid metabolic process	46	3.11864	0.000145893	ENSG00000133943, ENSG00000131203, ENSG00000106049, ENSG00000129521, ENSG00000091483, ENSG00000072682, ENSG00000131844, ENSG00000135069, ENSG00000170275, ENSG00000197930, ENSG00000135821, ENSG00000132199, ENSG00000196305, ENSG00000168710, ENSG00000060982, ENSG00000059573, ENSG00000001084, ENSG00000117593, ENSG00000179918, ENSG00000155096, ENSG00000140105, ENSG00000130707, ENSG00000142920, ENSG0000…	1293	200	9889	1.75906	0.712562	0.0252677	0.024969
GOTERM_BP_FAT	GO:0033993~response to lipid	103	6.98305	0.000147373	ENSG00000181104, ENSG00000084207, ENSG00000148926, ENSG00000128918, ENSG00000165025, ENSG00000141458, ENSG00000130707, ENSG00000126456, ENSG00000131016, ENSG00000067560, ENSG00000128245, ENSG00000175592, ENSG00000099810, ENSG00000115548, ENSG00000112033, ENSG00000006025, ENSG00000010310, ENSG00000120885, ENSG00000125538, ENSG00000102996, ENSG00000123358, ENSG00000105220, ENSG00000086061, ENSG0000…	1293	554	9889	1.42194	0.716176	0.0252677	0.024969
GOTERM_BP_FAT	GO:2000147~positive regulation of cell motility	72	4.88136	0.00014965	ENSG00000172270, ENSG00000132698, ENSG00000181104, ENSG00000179348, ENSG00000179820, ENSG00000108821, ENSG00000166949, ENSG00000099942, ENSG00000065534, ENSG00000170379, ENSG00000102606, ENSG00000185033, ENSG00000125845, ENSG00000185950, ENSG00000095539, ENSG00000107099, ENSG00000123384, ENSG00000067560, ENSG00000112715, ENSG00000012171, ENSG00000117525, ENSG00000189143, ENSG00000125538, ENSG0000…	1293	357	9889	1.54247	0.721643	0.0252677	0.024969
GOTERM_BP_FAT	GO:0042127~regulation of cell proliferation	168	11.3898	0.000150808	ENSG00000132698, ENSG00000116809, ENSG00000181104, ENSG00000099942, ENSG00000154803, ENSG00000159256, ENSG00000171388, ENSG00000164050, ENSG00000084207, ENSG00000148926, ENSG00000128918, ENSG00000165025, ENSG00000166197, ENSG00000151923, ENSG00000055332, ENSG00000185950, ENSG00000276043, ENSG00000094804, ENSG00000067560, ENSG00000175592, ENSG00000095059, ENSG00000112715, ENSG00000198176, ENSG0000…	1293	988	9889	1.30049	0.724384	0.0252677	0.024969
GOTERM_BP_FAT	GO:0022008~neurogenesis	163	11.0508	0.000156302	ENSG00000099942, ENSG00000114867, ENSG00000198742, ENSG00000064961, ENSG00000138834, ENSG00000164050, ENSG00000084207, ENSG00000023734, ENSG00000004777, ENSG00000148926, ENSG00000128918, ENSG00000166197, ENSG00000185033, ENSG00000120756, ENSG00000088930, ENSG00000078699, ENSG00000130827, ENSG00000162552, ENSG00000124155, ENSG00000108465, ENSG00000067560, ENSG00000128245, ENSG00000112715, ENSG0000…	1293	955	9889	1.30538	0.737028	0.0256278	0.0253249
GOTERM_BP_FAT	GO:0071310~cellular response to organic substance	234	15.8644	0.000161095	ENSG00000177885, ENSG00000121281, ENSG00000099942, ENSG00000151491, ENSG00000242265, ENSG00000197930, ENSG00000084207, ENSG00000023734, ENSG00000128918, ENSG00000127947, ENSG00000055332, ENSG00000185950, ENSG00000032219, ENSG00000107099, ENSG00000141458, ENSG00000094804, ENSG00000067560, ENSG00000128245, ENSG00000132507, ENSG00000103966, ENSG00000134363, ENSG00000006025, ENSG00000153786, ENSG0000…	1293	1446	9889	1.23766	0.747581	0.0256278	0.0253249
GOTERM_BP_FAT	GO:0065009~regulation of molecular function	309	20.9492	0.000164163	ENSG00000181104, ENSG00000173281, ENSG00000112208, ENSG00000099942, ENSG00000114867, ENSG00000198467, ENSG00000104946, ENSG00000138834, ENSG00000084207, ENSG00000004777, ENSG00000120875, ENSG00000163482, ENSG00000055332, ENSG00000185950, ENSG00000134909, ENSG00000276043, ENSG00000107099, ENSG00000094804, ENSG00000067560, ENSG00000128245, ENSG00000175592, ENSG00000175470, ENSG00000133710, ENSG0000…	1293	1979	9889	1.19417	0.754115	0.0256278	0.0253249
GOTERM_BP_FAT	GO:0048514~blood vessel morphogenesis	72	4.88136	0.000164953	ENSG00000172270, ENSG00000179348, ENSG00000173482, ENSG00000120708, ENSG00000065534, ENSG00000171388, ENSG00000173402, ENSG00000148926, ENSG00000167323, ENSG00000168214, ENSG00000165025, ENSG00000030110, ENSG00000125968, ENSG00000123384, ENSG00000162552, ENSG00000185359, ENSG00000214274, ENSG00000105991, ENSG00000067560, ENSG00000112715, ENSG00000133710, ENSG00000069667, ENSG00000070495, ENSG0000…	1293	358	9889	1.53817	0.75577	0.0256278	0.0253249
GOTERM_BP_FAT	GO:0033260~nuclear DNA replication	14	0.949153	0.000196847	ENSG00000132646, ENSG00000112118, ENSG00000198783, ENSG00000073111, ENSG00000076003, ENSG00000104738, ENSG00000176208, ENSG00000161692, ENSG00000085224, ENSG00000168496, ENSG00000181938, ENSG00000100297, ENSG00000105486, ENSG00000084073	1293	34	9889	3.14922	0.81404	0.0300368	0.0296818
GOTERM_BP_FAT	GO:0001944~vasculature development	84	5.69492	0.000217713	ENSG00000172270, ENSG00000179348, ENSG00000108821, ENSG00000130635, ENSG00000173482, ENSG00000099942, ENSG00000120708, ENSG00000065534, ENSG00000171388, ENSG00000173402, ENSG00000148926, ENSG00000128918, ENSG00000167323, ENSG00000168214, ENSG00000116285, ENSG00000165025, ENSG00000030110, ENSG00000125968, ENSG00000123384, ENSG00000162552, ENSG00000185359, ENSG00000214274, ENSG00000105991, ENSG0000…	1293	437	9889	1.47012	0.844415	0.0320752	0.031696
GOTERM_BP_FAT	GO:0072358~cardiovascular system development	84	5.69492	0.000217713	ENSG00000172270, ENSG00000179348, ENSG00000108821, ENSG00000130635, ENSG00000173482, ENSG00000099942, ENSG00000120708, ENSG00000065534, ENSG00000171388, ENSG00000173402, ENSG00000148926, ENSG00000128918, ENSG00000167323, ENSG00000168214, ENSG00000116285, ENSG00000165025, ENSG00000030110, ENSG00000125968, ENSG00000123384, ENSG00000162552, ENSG00000185359, ENSG00000214274, ENSG00000105991, ENSG0000…	1293	437	9889	1.47012	0.844415	0.0320752	0.031696
GOTERM_BP_FAT	GO:0050920~regulation of chemotaxis	29	1.9661	0.000227357	ENSG00000158747, ENSG00000166949, ENSG00000214655, ENSG00000084207, ENSG00000035664, ENSG00000185033, ENSG00000120899, ENSG00000189334, ENSG00000108561, ENSG00000095539, ENSG00000127129, ENSG00000146242, ENSG00000130827, ENSG00000149658, ENSG00000019582, ENSG00000112715, ENSG00000160712, ENSG00000012171, ENSG00000105329, ENSG00000117407, ENSG00000173511, ENSG00000173531, ENSG00000117525, ENSG0000…	1293	108	9889	2.05366	0.856725	0.0329282	0.032539
GOTERM_BP_FAT	GO:0050678~regulation of epithelial cell proliferation	50	3.38983	0.000245781	ENSG00000179348, ENSG00000166949, ENSG00000173482, ENSG00000154803, ENSG00000171388, ENSG00000117139, ENSG00000128918, ENSG00000168214, ENSG00000116285, ENSG00000125845, ENSG00000125968, ENSG00000185950, ENSG00000276043, ENSG00000214274, ENSG00000112715, ENSG00000127152, ENSG00000173531, ENSG00000117525, ENSG00000112033, ENSG00000164066, ENSG00000138002, ENSG00000102878, ENSG00000101940, ENSG0000…	1293	228	9889	1.67722	0.8776	0.0350033	0.0345896
GOTERM_BP_FAT	GO:0030182~neuron differentiation	135	9.15254	0.000265606	ENSG00000099942, ENSG00000114867, ENSG00000198742, ENSG00000064961, ENSG00000138834, ENSG00000164050, ENSG00000023734, ENSG00000004777, ENSG00000148926, ENSG00000128918, ENSG00000166197, ENSG00000185033, ENSG00000120756, ENSG00000088930, ENSG00000078699, ENSG00000130827, ENSG00000162552, ENSG00000124155, ENSG00000067560, ENSG00000128245, ENSG00000112715, ENSG00000133710, ENSG00000012171, ENSG0000…	1293	775	9889	1.33225	0.896678	0.036625	0.0361921
GOTERM_BP_FAT	GO:0006952~defense response	146	9.89831	0.00026574	ENSG00000181104, ENSG00000187608, ENSG00000121281, ENSG00000114867, ENSG00000159256, ENSG00000084207, ENSG00000148926, ENSG00000165025, ENSG00000079785, ENSG00000151923, ENSG00000055332, ENSG00000013374, ENSG00000130707, ENSG00000126456, ENSG00000175592, ENSG00000133710, ENSG00000198736, ENSG00000112033, ENSG00000163131, ENSG00000120885, ENSG00000113360, ENSG00000125538, ENSG00000026297, ENSG0000…	1293	849	9889	1.31522	0.896796	0.036625	0.0361921
GOTERM_BP_FAT	GO:0048699~generation of neurons	151	10.2373	0.000276325	ENSG00000099942, ENSG00000114867, ENSG00000198742, ENSG00000064961, ENSG00000138834, ENSG00000164050, ENSG00000023734, ENSG00000004777, ENSG00000148926, ENSG00000128918, ENSG00000166197, ENSG00000185033, ENSG00000120756, ENSG00000088930, ENSG00000078699, ENSG00000130827, ENSG00000162552, ENSG00000124155, ENSG00000108465, ENSG00000067560, ENSG00000128245, ENSG00000112715, ENSG00000133710, ENSG0000…	1293	884	9889	1.30641	0.905723	0.0374793	0.0370363
GOTERM_BP_FAT	GO:0051591~response to cAMP	19	1.28814	0.000281778	ENSG00000172270, ENSG00000108602, ENSG00000175592, ENSG00000108821, ENSG00000137857, ENSG00000072310, ENSG00000115415, ENSG00000115884, ENSG00000134333, ENSG00000173039, ENSG00000169403, ENSG00000120899, ENSG00000185650, ENSG00000127914, ENSG00000109321, ENSG00000130707, ENSG00000089157, ENSG00000140279, ENSG00000125740	1293	58	9889	2.50541	0.910017	0.0376218	0.0371771
GOTERM_BP_FAT	GO:0010035~response to inorganic substance	74	5.01695	0.000308633	ENSG00000172270, ENSG00000096433, ENSG00000108821, ENSG00000121281, ENSG00000196365, ENSG00000143799, ENSG00000147955, ENSG00000167323, ENSG00000030110, ENSG00000085224, ENSG00000141458, ENSG00000130707, ENSG00000013573, ENSG00000181019, ENSG00000071967, ENSG00000175592, ENSG00000162517, ENSG00000111344, ENSG00000104419, ENSG00000265972, ENSG00000170421, ENSG00000010310, ENSG00000138363, ENSG0000…	1293	378	9889	1.49725	0.928473	0.0405734	0.0400938
GOTERM_BP_FAT	GO:0008544~epidermis development	48	3.25424	0.000376024	ENSG00000184916, ENSG00000064300, ENSG00000075275, ENSG00000186081, ENSG00000133321, ENSG00000065978, ENSG00000146648, ENSG00000225950, ENSG00000168214, ENSG00000116285, ENSG00000120756, ENSG00000167880, ENSG00000185650, ENSG00000083444, ENSG00000122592, ENSG00000143631, ENSG00000084073, ENSG00000095397, ENSG00000198176, ENSG00000133710, ENSG00000134569, ENSG00000075426, ENSG00000130702, ENSG0000…	1293	220	9889	1.66868	0.959794	0.0486838	0.0481083
GOTERM_BP_FAT	GO:0009892~negative regulation of metabolic process	306	20.7458	0.000388266	ENSG00000116809, ENSG00000111912, ENSG00000179820, ENSG00000198585, ENSG00000112208, ENSG00000099942, ENSG00000114867, ENSG00000064961, ENSG00000073792, ENSG00000084207, ENSG00000023734, ENSG00000120875, ENSG00000267680, ENSG00000151923, ENSG00000088930, ENSG00000055332, ENSG00000078699, ENSG00000185950, ENSG00000276043, ENSG00000032219, ENSG00000141458, ENSG00000094804, ENSG00000067560, ENSG0000…	1293	1980	9889	1.18198	0.963789	0.0495185	0.0489332
GOTERM_BP_FAT	GO:0051272~positive regulation of cellular component movement	72	4.88136	0.000414674	ENSG00000172270, ENSG00000132698, ENSG00000181104, ENSG00000179348, ENSG00000179820, ENSG00000108821, ENSG00000166949, ENSG00000099942, ENSG00000065534, ENSG00000170379, ENSG00000102606, ENSG00000185033, ENSG00000125845, ENSG00000185950, ENSG00000095539, ENSG00000107099, ENSG00000123384, ENSG00000067560, ENSG00000112715, ENSG00000012171, ENSG00000117525, ENSG00000189143, ENSG00000125538, ENSG0000…	1293	369	9889	1.49231	0.971106	0.0519007	0.0512872
GOTERM_BP_FAT	GO:0031589~cell-substrate adhesion	49	3.32203	0.000419093	ENSG00000179820, ENSG00000108821, ENSG00000166949, ENSG00000099942, ENSG00000172037, ENSG00000173402, ENSG00000102606, ENSG00000125968, ENSG00000123384, ENSG00000162552, ENSG00000067560, ENSG00000112715, ENSG00000169231, ENSG00000112033, ENSG00000196878, ENSG00000172638, ENSG00000065618, ENSG00000198728, ENSG00000100097, ENSG00000167657, ENSG00000161638, ENSG00000169242, ENSG00000132470, ENSG0000…	1293	227	9889	1.65091	0.972177	0.0519007	0.0512872
GOTERM_BP_FAT	GO:1901700~response to oxygen-containing compound	169	11.4576	0.000436021	ENSG00000181104, ENSG00000177885, ENSG00000108469, ENSG00000121281, ENSG00000099942, ENSG00000114867, ENSG00000151491, ENSG00000084207, ENSG00000138796, ENSG00000148926, ENSG00000147955, ENSG00000128918, ENSG00000185950, ENSG00000149577, ENSG00000130707, ENSG00000126456, ENSG00000094804, ENSG00000131016, ENSG00000067560, ENSG00000175592, ENSG00000141959, ENSG00000099810, ENSG00000007516, ENSG0000…	1293	1016	9889	1.27217	0.975926	0.0532257	0.0525966
GOTERM_BP_FAT	GO:0044236~multicellular organism metabolic process	22	1.49153	0.000442708	ENSG00000181104, ENSG00000160712, ENSG00000108821, ENSG00000130635, ENSG00000198598, ENSG00000105329, ENSG00000169252, ENSG00000138316, ENSG00000026025, ENSG00000109819, ENSG00000112033, ENSG00000065308, ENSG00000163131, ENSG00000170835, ENSG00000116285, ENSG00000143537, ENSG00000260428, ENSG00000102996, ENSG00000126432, ENSG00000106397, ENSG00000162552, ENSG00000106333	1293	75	9889	2.24344	0.977263	0.0532808	0.052651
GOTERM_BP_FAT	GO:0010770~positive regulation of cell morphogenesis involved in differentiation	28	1.89831	0.000466349	ENSG00000179820, ENSG00000099942, ENSG00000110888, ENSG00000198742, ENSG00000004399, ENSG00000135387, ENSG00000115414, ENSG00000164050, ENSG00000072163, ENSG00000092929, ENSG00000102606, ENSG00000108561, ENSG00000044090, ENSG00000130827, ENSG00000138071, ENSG00000123384, ENSG00000147459, ENSG00000079805, ENSG00000137817, ENSG00000112715, ENSG00000133216, ENSG00000065320, ENSG00000198753, ENSG0000…	1293	107	9889	2.00137	0.981424	0.0553466	0.0546924
GOTERM_BP_FAT	GO:0061458~reproductive system development	58	3.9322	0.000518907	ENSG00000172270, ENSG00000179348, ENSG00000113739, ENSG00000177885, ENSG00000198783, ENSG00000099942, ENSG00000111676, ENSG00000117139, ENSG00000148926, ENSG00000167325, ENSG00000143799, ENSG00000168214, ENSG00000030110, ENSG00000085224, ENSG00000032219, ENSG00000100220, ENSG00000162552, ENSG00000214274, ENSG00000183734, ENSG00000175592, ENSG00000112715, ENSG00000133835, ENSG00000108819, ENSG0000…	1293	284	9889	1.56194	0.988147	0.0607406	0.0600227
GOTERM_BP_FAT	GO:0050673~epithelial cell proliferation	53	3.59322	0.00055474	ENSG00000179348, ENSG00000173482, ENSG00000154803, ENSG00000171388, ENSG00000117139, ENSG00000128918, ENSG00000168214, ENSG00000116285, ENSG00000125845, ENSG00000030110, ENSG00000125968, ENSG00000185950, ENSG00000149577, ENSG00000214274, ENSG00000112715, ENSG00000127152, ENSG00000173531, ENSG00000134363, ENSG00000117525, ENSG00000112033, ENSG00000164066, ENSG00000138002, ENSG00000102878, ENSG0000…	1293	254	9889	1.59586	0.991275	0.0640575	0.0633003
GOTERM_BP_FAT	GO:0048468~cell development	202	13.6949	0.000597082	ENSG00000179820, ENSG00000099942, ENSG00000114867, ENSG00000064961, ENSG00000138834, ENSG00000084207, ENSG00000004777, ENSG00000128918, ENSG00000166197, ENSG00000185033, ENSG00000151923, ENSG00000120756, ENSG00000078699, ENSG00000032219, ENSG00000185955, ENSG00000067560, ENSG00000128245, ENSG00000012171, ENSG00000092621, ENSG00000133835, ENSG00000127152, ENSG00000111344, ENSG00000172638, ENSG0000…	1293	1252	9889	1.23396	0.993925	0.0680275	0.0672235
GOTERM_BP_FAT	GO:0010810~regulation of cell-substrate adhesion	35	2.37288	0.000610255	ENSG00000161638, ENSG00000179820, ENSG00000108821, ENSG00000166949, ENSG00000099942, ENSG00000115414, ENSG00000072163, ENSG00000173402, ENSG00000092929, ENSG00000102606, ENSG00000143537, ENSG00000120899, ENSG00000108561, ENSG00000122592, ENSG00000123384, ENSG00000162552, ENSG00000147459, ENSG00000184009, ENSG00000079805, ENSG00000067560, ENSG00000112715, ENSG00000077942, ENSG00000147044, ENSG0000…	1293	148	9889	1.80867	0.994572	0.0686136	0.0678026
GOTERM_BP_FAT	GO:0072524~pyridine-containing compound metabolic process	30	2.0339	0.000631771	ENSG00000131203, ENSG00000160209, ENSG00000172890, ENSG00000067057, ENSG00000154803, ENSG00000135069, ENSG00000159399, ENSG00000111674, ENSG00000165280, ENSG00000109819, ENSG00000065833, ENSG00000095066, ENSG00000134333, ENSG00000138413, ENSG00000138496, ENSG00000163382, ENSG00000126432, ENSG00000181019, ENSG00000141510, ENSG00000177156, ENSG00000141959, ENSG00000213995, ENSG00000108439, ENSG0000…	1293	120	9889	1.91203	0.995484	0.0689574	0.0681423
GOTERM_BP_FAT	GO:0001525~angiogenesis	61	4.13559	0.000640736	ENSG00000172270, ENSG00000179348, ENSG00000173482, ENSG00000120708, ENSG00000171388, ENSG00000173402, ENSG00000148926, ENSG00000167323, ENSG00000168214, ENSG00000165025, ENSG00000125968, ENSG00000185359, ENSG00000214274, ENSG00000067560, ENSG00000112715, ENSG00000133710, ENSG00000069667, ENSG00000070495, ENSG00000117525, ENSG00000158195, ENSG00000125538, ENSG00000167772, ENSG00000123358, ENSG0000…	1293	305	9889	1.52962	0.995817	0.0689574	0.0681423
GOTERM_BP_FAT	GO:0003006~developmental process involved in reproduction	79	5.35593	0.000672132	ENSG00000172270, ENSG00000179348, ENSG00000113739, ENSG00000177885, ENSG00000198783, ENSG00000099942, ENSG00000111676, ENSG00000117139, ENSG00000119048, ENSG00000148926, ENSG00000167325, ENSG00000143799, ENSG00000168214, ENSG00000151923, ENSG00000030110, ENSG00000085224, ENSG00000032219, ENSG00000100220, ENSG00000162552, ENSG00000214274, ENSG00000185955, ENSG00000183734, ENSG00000105146, ENSG0000…	1293	420	9889	1.43857	0.996802	0.0689574	0.0681423
GOTERM_BP_FAT	GO:0048608~reproductive structure development	57	3.86441	0.000692707	ENSG00000172270, ENSG00000179348, ENSG00000113739, ENSG00000177885, ENSG00000198783, ENSG00000099942, ENSG00000111676, ENSG00000117139, ENSG00000148926, ENSG00000167325, ENSG00000143799, ENSG00000168214, ENSG00000030110, ENSG00000085224, ENSG00000032219, ENSG00000100220, ENSG00000162552, ENSG00000214274, ENSG00000183734, ENSG00000175592, ENSG00000112715, ENSG00000133835, ENSG00000134363, ENSG0000…	1293	281	9889	1.5514	0.997318	0.0689574	0.0681423
GOTERM_BP_FAT	GO:0032963~collagen metabolic process	19	1.28814	0.000693963	ENSG00000181104, ENSG00000160712, ENSG00000108821, ENSG00000130635, ENSG00000198598, ENSG00000105329, ENSG00000138316, ENSG00000026025, ENSG00000112033, ENSG00000065308, ENSG00000163131, ENSG00000116285, ENSG00000143537, ENSG00000260428, ENSG00000102996, ENSG00000126432, ENSG00000106397, ENSG00000162552, ENSG00000106333	1293	62	9889	2.34377	0.997347	0.0689574	0.0681423
GOTERM_BP_FAT	GO:0044259~multicellular organismal macromolecule metabolic process	19	1.28814	0.000693963	ENSG00000181104, ENSG00000160712, ENSG00000108821, ENSG00000130635, ENSG00000198598, ENSG00000105329, ENSG00000138316, ENSG00000026025, ENSG00000112033, ENSG00000065308, ENSG00000163131, ENSG00000116285, ENSG00000143537, ENSG00000260428, ENSG00000102996, ENSG00000126432, ENSG00000106397, ENSG00000162552, ENSG00000106333	1293	62	9889	2.34377	0.997347	0.0689574	0.0681423
GOTERM_BP_FAT	GO:0044786~cell cycle DNA replication	14	0.949153	0.000694386	ENSG00000132646, ENSG00000112118, ENSG00000198783, ENSG00000073111, ENSG00000076003, ENSG00000104738, ENSG00000176208, ENSG00000161692, ENSG00000085224, ENSG00000168496, ENSG00000181938, ENSG00000100297, ENSG00000105486, ENSG00000084073	1293	38	9889	2.81772	0.997356	0.0689574	0.0681423
GOTERM_BP_FAT	GO:0005996~monosaccharide metabolic process	42	2.84746	0.000701086	ENSG00000219607, ENSG00000173281, ENSG00000235194, ENSG00000067057, ENSG00000171163, ENSG00000159399, ENSG00000111674, ENSG00000172531, ENSG00000109819, ENSG00000095066, ENSG00000114268, ENSG00000104808, ENSG00000170525, ENSG00000010322, ENSG00000187531, ENSG00000117054, ENSG00000001084, ENSG00000117394, ENSG00000185950, ENSG00000140400, ENSG00000186866, ENSG00000141510, ENSG00000242515, ENSG0000…	1293	190	9889	1.69063	0.997504	0.0689574	0.0681423
GOTERM_BP_FAT	GO:0009607~response to biotic stimulus	105	7.11864	0.000701897	ENSG00000181104, ENSG00000072501, ENSG00000187608, ENSG00000154920, ENSG00000084207, ENSG00000148926, ENSG00000165025, ENSG00000079785, ENSG00000055332, ENSG00000130707, ENSG00000108588, ENSG00000126456, ENSG00000175197, ENSG00000131016, ENSG00000067560, ENSG00000175592, ENSG00000133710, ENSG00000132507, ENSG00000112033, ENSG00000120885, ENSG00000113360, ENSG00000125538, ENSG00000148356, ENSG0000…	1293	591	9889	1.3588	0.997521	0.0689574	0.0681423
GOTERM_BP_FAT	GO:0030335~positive regulation of cell migration	67	4.54237	0.000708072	ENSG00000172270, ENSG00000132698, ENSG00000181104, ENSG00000179348, ENSG00000179820, ENSG00000108821, ENSG00000166949, ENSG00000099942, ENSG00000065534, ENSG00000170379, ENSG00000102606, ENSG00000185033, ENSG00000125845, ENSG00000185950, ENSG00000095539, ENSG00000107099, ENSG00000123384, ENSG00000067560, ENSG00000112715, ENSG00000012171, ENSG00000117525, ENSG00000189143, ENSG00000125538, ENSG0000…	1293	344	9889	1.4896	0.997648	0.0689574	0.0681423
GOTERM_BP_FAT	GO:0006979~response to oxidative stress	64	4.33898	0.000708848	ENSG00000176153, ENSG00000111912, ENSG00000113739, ENSG00000108821, ENSG00000196365, ENSG00000095303, ENSG00000197930, ENSG00000084207, ENSG00000143799, ENSG00000147955, ENSG00000116560, ENSG00000030110, ENSG00000181019, ENSG00000175592, ENSG00000131979, ENSG00000265972, ENSG00000152256, ENSG00000165474, ENSG00000167658, ENSG00000140279, ENSG00000140398, ENSG00000166888, ENSG00000140939, ENSG0000…	1293	325	9889	1.50609	0.997664	0.0689574	0.0681423
GOTERM_BP_FAT	GO:0032350~regulation of hormone metabolic process	11	0.745763	0.000710152	ENSG00000148926, ENSG00000140254, ENSG00000121039, ENSG00000113739, ENSG00000125845, ENSG00000120738, ENSG00000109819, ENSG00000162552, ENSG00000163399, ENSG00000107485, ENSG00000084073	1293	25	9889	3.36517	0.99769	0.0689574	0.0681423
GOTERM_BP_FAT	GO:0006915~apoptotic process	198	13.4237	0.000763084	ENSG00000181104, ENSG00000099942, ENSG00000242265, ENSG00000138834, ENSG00000197930, ENSG00000084207, ENSG00000128918, ENSG00000151923, ENSG00000055332, ENSG00000185950, ENSG00000107099, ENSG00000067560, ENSG00000175592, ENSG00000127152, ENSG00000132507, ENSG00000169230, ENSG00000104936, ENSG00000176208, ENSG00000120885, ENSG00000125538, ENSG00000121858, ENSG00000123358, ENSG00000102871, ENSG0000…	1293	1230	9889	1.23116	0.998531	0.0732646	0.0723986
GOTERM_BP_FAT	GO:0048839~inner ear development	25	1.69492	0.000787498	ENSG00000179348, ENSG00000184916, ENSG00000073111, ENSG00000178573, ENSG00000075275, ENSG00000125629, ENSG00000121742, ENSG00000168214, ENSG00000125845, ENSG00000120756, ENSG00000168397, ENSG00000105991, ENSG00000095397, ENSG00000133216, ENSG00000065320, ENSG00000105329, ENSG00000099954, ENSG00000198707, ENSG00000165474, ENSG00000184254, ENSG00000109062, ENSG00000179295, ENSG00000140279, ENSG0000…	1293	94	9889	2.03407	0.998808	0.0747686	0.0738848
GOTERM_BP_FAT	GO:0032964~collagen biosynthetic process	13	0.881356	0.000806942	ENSG00000181104, ENSG00000160712, ENSG00000108821, ENSG00000130635, ENSG00000105329, ENSG00000026025, ENSG00000112033, ENSG00000065308, ENSG00000116285, ENSG00000260428, ENSG00000126432, ENSG00000162552, ENSG00000106333	1293	34	9889	2.92428	0.99899	0.0757728	0.0748772
GOTERM_BP_FAT	GO:0032355~response to estradiol	24	1.62712	0.000838705	ENSG00000132646, ENSG00000108821, ENSG00000105329, ENSG00000173153, ENSG00000111674, ENSG00000108819, ENSG00000109819, ENSG00000265972, ENSG00000084207, ENSG00000179218, ENSG00000131067, ENSG00000165474, ENSG00000167468, ENSG00000128918, ENSG00000146648, ENSG00000156709, ENSG00000102996, ENSG00000109321, ENSG00000130707, ENSG00000167658, ENSG00000141644, ENSG00000129514, ENSG00000105220, ENSG0000…	1293	89	9889	2.06241	0.99923	0.0778993	0.0769786
GOTERM_BP_FAT	GO:0010811~positive regulation of cell-substrate adhesion	23	1.55932	0.000888956	ENSG00000112715, ENSG00000161638, ENSG00000179820, ENSG00000077942, ENSG00000166949, ENSG00000099942, ENSG00000115414, ENSG00000072163, ENSG00000179218, ENSG00000173402, ENSG00000197747, ENSG00000172638, ENSG00000102606, ENSG00000092929, ENSG00000120899, ENSG00000108561, ENSG00000100311, ENSG00000179295, ENSG00000165699, ENSG00000162552, ENSG00000147459, ENSG00000124145, ENSG00000079805	1293	84	9889	2.09412	0.999499	0.0816788	0.0807134
GOTERM_BP_FAT	GO:0050679~positive regulation of epithelial cell proliferation	29	1.9661	0.000915715	ENSG00000179348, ENSG00000171388, ENSG00000135821, ENSG00000117139, ENSG00000146648, ENSG00000168214, ENSG00000125845, ENSG00000125968, ENSG00000185950, ENSG00000214274, ENSG00000163347, ENSG00000183856, ENSG00000112715, ENSG00000124181, ENSG00000105329, ENSG00000198753, ENSG00000173511, ENSG00000173531, ENSG00000117525, ENSG00000119630, ENSG00000143369, ENSG00000118503, ENSG00000102878, ENSG0000…	1293	117	9889	1.89568	0.999602	0.0832424	0.0822585
GOTERM_BP_FAT	GO:0006928~movement of cell or subcellular component	194	13.1525	0.000952965	ENSG00000181104, ENSG00000179820, ENSG00000099942, ENSG00000151491, ENSG00000138834, ENSG00000084207, ENSG00000034510, ENSG00000185033, ENSG00000163482, ENSG00000185950, ENSG00000032219, ENSG00000107099, ENSG00000104140, ENSG00000079308, ENSG00000067560, ENSG00000111348, ENSG00000012171, ENSG00000127152, ENSG00000134369, ENSG00000166762, ENSG00000125538, ENSG00000151914, ENSG00000123358, ENSG0000…	1293	1208	9889	1.22826	0.99971	0.0857167	0.0847035
GOTERM_BP_FAT	GO:0072330~monocarboxylic acid biosynthetic process	31	2.10169	0.00100968	ENSG00000131203, ENSG00000095303, ENSG00000084207, ENSG00000131067, ENSG00000131069, ENSG00000097021, ENSG00000125629, ENSG00000167468, ENSG00000128918, ENSG00000165025, ENSG00000127129, ENSG00000072778, ENSG00000019582, ENSG00000130703, ENSG00000074696, ENSG00000165092, ENSG00000172782, ENSG00000131791, ENSG00000006025, ENSG00000159228, ENSG00000121039, ENSG00000169710, ENSG00000099194, ENSG0000…	1293	129	9889	1.83792	0.999822	0.0898719	0.0888096
GOTERM_BP_FAT	GO:0012501~programmed cell death	210	14.2373	0.00106857	ENSG00000181104, ENSG00000099942, ENSG00000242265, ENSG00000138834, ENSG00000197930, ENSG00000084207, ENSG00000128918, ENSG00000151923, ENSG00000055332, ENSG00000185950, ENSG00000107099, ENSG00000067560, ENSG00000175592, ENSG00000127152, ENSG00000132507, ENSG00000169230, ENSG00000104936, ENSG00000176208, ENSG00000120885, ENSG00000125538, ENSG00000121858, ENSG00000123358, ENSG00000102871, ENSG0000…	1293	1322	9889	1.2149	0.999892	0.0935556	0.0924498
GOTERM_BP_FAT	GO:0010769~regulation of cell morphogenesis involved in differentiation	43	2.91525	0.00107988	ENSG00000177169, ENSG00000179820, ENSG00000099942, ENSG00000214655, ENSG00000110888, ENSG00000169242, ENSG00000198742, ENSG00000004399, ENSG00000135387, ENSG00000066248, ENSG00000115414, ENSG00000164050, ENSG00000072163, ENSG00000004777, ENSG00000170921, ENSG00000092929, ENSG00000102606, ENSG00000185033, ENSG00000125968, ENSG00000108561, ENSG00000095539, ENSG00000044090, ENSG00000130827, ENSG0000…	1293	200	9889	1.64434	0.999902	0.0935556	0.0924498
GOTERM_BP_FAT	GO:0007566~embryo implantation	13	0.881356	0.00108391	ENSG00000172270, ENSG00000112715, ENSG00000113739, ENSG00000111348, ENSG00000077942, ENSG00000132470, ENSG00000173531, ENSG00000179218, ENSG00000112033, ENSG00000004478, ENSG00000125538, ENSG00000108561, ENSG00000130726	1293	35	9889	2.84072	0.999906	0.0935556	0.0924498
GOTERM_BP_FAT	GO:0014070~response to organic cyclic compound	109	7.38983	0.00113864	ENSG00000108469, ENSG00000170175, ENSG00000084207, ENSG00000148926, ENSG00000128918, ENSG00000079785, ENSG00000141458, ENSG00000130707, ENSG00000126456, ENSG00000067560, ENSG00000128245, ENSG00000175592, ENSG00000099810, ENSG00000115548, ENSG00000134363, ENSG00000112033, ENSG00000006025, ENSG00000120885, ENSG00000113360, ENSG00000125538, ENSG00000102996, ENSG00000105220, ENSG00000101782, ENSG0000…	1293	626	9889	1.3317	0.999941	0.097297	0.096147
GOTERM_BP_FAT	GO:0008219~cell death	223	15.1186	0.0011608	ENSG00000181104, ENSG00000111912, ENSG00000099942, ENSG00000114867, ENSG00000242265, ENSG00000138834, ENSG00000197930, ENSG00000084207, ENSG00000128918, ENSG00000151923, ENSG00000055332, ENSG00000185950, ENSG00000107099, ENSG00000141458, ENSG00000067560, ENSG00000175592, ENSG00000127152, ENSG00000132507, ENSG00000169230, ENSG00000104936, ENSG00000176208, ENSG00000120885, ENSG00000125538, ENSG0000…	1293	1416	9889	1.20447	0.999951	0.0978115	0.0966554
GOTERM_BP_FAT	GO:0045595~regulation of cell differentiation	175	11.8644	0.00116756	ENSG00000179820, ENSG00000187608, ENSG00000099942, ENSG00000114867, ENSG00000178573, ENSG00000154803, ENSG00000198742, ENSG00000064961, ENSG00000138834, ENSG00000164050, ENSG00000004777, ENSG00000148926, ENSG00000165025, ENSG00000185033, ENSG00000055332, ENSG00000078699, ENSG00000130827, ENSG00000103335, ENSG00000162552, ENSG00000108465, ENSG00000175197, ENSG00000067560, ENSG00000128245, ENSG0000…	1293	1079	9889	1.24042	0.999954	0.0978115	0.0966554
GOTERM_BP_FAT	GO:0031324~negative regulation of cellular metabolic process	278	18.8475	0.00123528	ENSG00000116809, ENSG00000111912, ENSG00000179820, ENSG00000198585, ENSG00000112208, ENSG00000099942, ENSG00000114867, ENSG00000064961, ENSG00000073792, ENSG00000084207, ENSG00000023734, ENSG00000120875, ENSG00000267680, ENSG00000151923, ENSG00000055332, ENSG00000078699, ENSG00000185950, ENSG00000276043, ENSG00000032219, ENSG00000141458, ENSG00000094804, ENSG00000067560, ENSG00000133710, ENSG0000…	1293	1812	9889	1.17338	0.999974	0.102188	0.10098
GOTERM_BP_FAT	GO:0006575~cellular modified amino acid metabolic process	27	1.83051	0.0012518	ENSG00000129521, ENSG00000104687, ENSG00000072682, ENSG00000170275, ENSG00000197930, ENSG00000084207, ENSG00000131067, ENSG00000138413, ENSG00000167468, ENSG00000001084, ENSG00000130707, ENSG00000125166, ENSG00000130821, ENSG00000137857, ENSG00000130304, ENSG00000131979, ENSG00000152952, ENSG00000138363, ENSG00000100714, ENSG00000124767, ENSG00000166165, ENSG00000156471, ENSG00000182199, ENSG0000…	1293	108	9889	1.91203	0.999978	0.102188	0.10098
GOTERM_BP_FAT	GO:0022414~reproductive process	142	9.62712	0.00125567	ENSG00000072501, ENSG00000177885, ENSG00000121281, ENSG00000099942, ENSG00000154920, ENSG00000167325, ENSG00000148926, ENSG00000151923, ENSG00000088930, ENSG00000032219, ENSG00000102125, ENSG00000100220, ENSG00000162552, ENSG00000185955, ENSG00000175592, ENSG00000112715, ENSG00000163803, ENSG00000111348, ENSG00000133835, ENSG00000115548, ENSG00000134363, ENSG00000112033, ENSG00000166762, ENSG0000…	1293	852	9889	1.27468	0.999978	0.102188	0.10098
GOTERM_BP_FAT	GO:0000003~reproduction	142	9.62712	0.00130354	ENSG00000072501, ENSG00000177885, ENSG00000121281, ENSG00000099942, ENSG00000154920, ENSG00000167325, ENSG00000148926, ENSG00000151923, ENSG00000088930, ENSG00000032219, ENSG00000102125, ENSG00000100220, ENSG00000162552, ENSG00000185955, ENSG00000175592, ENSG00000112715, ENSG00000163803, ENSG00000111348, ENSG00000133835, ENSG00000115548, ENSG00000134363, ENSG00000112033, ENSG00000166762, ENSG0000…	1293	853	9889	1.27319	0.999986	0.105082	0.10384
GOTERM_BP_FAT	GO:0009893~positive regulation of metabolic process	378	25.6271	0.00136629	ENSG00000116809, ENSG00000181104, ENSG00000111912, ENSG00000177885, ENSG00000186918, ENSG00000112208, ENSG00000099942, ENSG00000114867, ENSG00000108509, ENSG00000138834, ENSG00000189190, ENSG00000084207, ENSG00000128918, ENSG00000166197, ENSG00000267680, ENSG00000055332, ENSG00000013374, ENSG00000185950, ENSG00000276043, ENSG00000032219, ENSG00000094804, ENSG00000067560, ENSG00000103044, ENSG0000…	1293	2544	9889	1.13639	0.999992	0.109111	0.107822
GOTERM_BP_FAT	GO:0001503~ossification	48	3.25424	0.00138757	ENSG00000187608, ENSG00000108821, ENSG00000135829, ENSG00000166949, ENSG00000197157, ENSG00000167085, ENSG00000164050, ENSG00000130055, ENSG00000196305, ENSG00000196923, ENSG00000146648, ENSG00000168214, ENSG00000187531, ENSG00000125845, ENSG00000120899, ENSG00000260428, ENSG00000162552, ENSG00000160710, ENSG00000108588, ENSG00000110719, ENSG00000084073, ENSG00000067560, ENSG00000110955, ENSG0000…	1293	233	9889	1.57558	0.999993	0.109785	0.108487
GOTERM_BP_FAT	GO:0007044~cell-substrate junction assembly	21	1.42373	0.00140448	ENSG00000067560, ENSG00000112715, ENSG00000161638, ENSG00000166949, ENSG00000132470, ENSG00000115414, ENSG00000197747, ENSG00000065618, ENSG00000198728, ENSG00000102606, ENSG00000120899, ENSG00000151914, ENSG00000179051, ENSG00000179295, ENSG00000123384, ENSG00000165699, ENSG00000162552, ENSG00000053747, ENSG00000184009, ENSG00000124145, ENSG00000167657	1293	76	9889	2.11329	0.999994	0.110104	0.108802
GOTERM_BP_FAT	GO:0002685~regulation of leukocyte migration	27	1.83051	0.00144428	ENSG00000158747, ENSG00000099942, ENSG00000005961, ENSG00000169403, ENSG00000035664, ENSG00000120899, ENSG00000189334, ENSG00000110080, ENSG00000108561, ENSG00000127129, ENSG00000107099, ENSG00000122592, ENSG00000067560, ENSG00000019582, ENSG00000112715, ENSG00000160712, ENSG00000105329, ENSG00000115008, ENSG00000173511, ENSG00000168040, ENSG00000173531, ENSG00000179218, ENSG00000119630, ENSG0000…	1293	109	9889	1.89448	0.999996	0.112194	0.110868
GOTERM_BP_FAT	GO:0030155~regulation of cell adhesion	86	5.83051	0.00152333	ENSG00000131203, ENSG00000179820, ENSG00000108821, ENSG00000166949, ENSG00000099942, ENSG00000154803, ENSG00000120708, ENSG00000172037, ENSG00000164050, ENSG00000173402, ENSG00000102606, ENSG00000165025, ENSG00000125845, ENSG00000130827, ENSG00000107099, ENSG00000103335, ENSG00000130707, ENSG00000123384, ENSG00000162552, ENSG00000067560, ENSG00000095059, ENSG00000112715, ENSG00000133710, ENSG0000…	1293	478	9889	1.37602	0.999998	0.117269	0.115883
GOTERM_BP_FAT	GO:0018126~protein hydroxylation	10	0.677966	0.00157832	ENSG00000129521, ENSG00000072682, ENSG00000070495, ENSG00000083444, ENSG00000170275, ENSG00000197930, ENSG00000106397, ENSG00000152952, ENSG00000122884, ENSG00000087263	1293	23	9889	3.32526	0.999999	0.120417	0.118994
GOTERM_BP_FAT	GO:0048729~tissue morphogenesis	72	4.88136	0.00161379	ENSG00000172270, ENSG00000177885, ENSG00000130635, ENSG00000166949, ENSG00000105559, ENSG00000198742, ENSG00000065534, ENSG00000117139, ENSG00000113971, ENSG00000173402, ENSG00000140682, ENSG00000148926, ENSG00000128918, ENSG00000168214, ENSG00000125845, ENSG00000101115, ENSG00000162552, ENSG00000067560, ENSG00000112715, ENSG00000117407, ENSG00000173531, ENSG00000134363, ENSG00000173218, ENSG0000…	1293	387	9889	1.4229	0.999999	0.121571	0.120135
GOTERM_BP_FAT	GO:0009719~response to endogenous stimulus	166	11.2542	0.0016219	ENSG00000135966, ENSG00000072501, ENSG00000177885, ENSG00000108469, ENSG00000099942, ENSG00000242265, ENSG00000154803, ENSG00000198742, ENSG00000170175, ENSG00000171388, ENSG00000154920, ENSG00000084207, ENSG00000023734, ENSG00000138796, ENSG00000148926, ENSG00000165025, ENSG00000127947, ENSG00000185950, ENSG00000032219, ENSG00000141458, ENSG00000130707, ENSG00000162552, ENSG00000094804, ENSG0000…	1293	1024	9889	1.23983	0.999999	0.121571	0.120135
GOTERM_BP_FAT	GO:0010604~positive regulation of macromolecule metabolic process	352	23.8644	0.00165981	ENSG00000116809, ENSG00000181104, ENSG00000111912, ENSG00000186918, ENSG00000112208, ENSG00000099942, ENSG00000114867, ENSG00000108509, ENSG00000138834, ENSG00000189190, ENSG00000128918, ENSG00000166197, ENSG00000267680, ENSG00000055332, ENSG00000013374, ENSG00000185950, ENSG00000276043, ENSG00000032219, ENSG00000094804, ENSG00000067560, ENSG00000103044, ENSG00000128245, ENSG00000175592, ENSG0000…	1293	2358	9889	1.1417	0.999999	0.123331	0.121873
GOTERM_BP_FAT	GO:0008610~lipid biosynthetic process	80	5.42373	0.00170296	ENSG00000128274, ENSG00000110107, ENSG00000095303, ENSG00000084207, ENSG00000148926, ENSG00000128918, ENSG00000165025, ENSG00000184381, ENSG00000125845, ENSG00000102125, ENSG00000162552, ENSG00000107331, ENSG00000124155, ENSG00000072778, ENSG00000214274, ENSG00000126775, ENSG00000132746, ENSG00000074696, ENSG00000072310, ENSG00000026652, ENSG00000197601, ENSG00000006025, ENSG00000112033, ENSG0000…	1293	440	9889	1.39056	1	0.125447	0.123964
GOTERM_BP_FAT	GO:0030855~epithelial cell differentiation	75	5.08475	0.00176228	ENSG00000132698, ENSG00000179348, ENSG00000179820, ENSG00000166949, ENSG00000178573, ENSG00000172037, ENSG00000186081, ENSG00000117139, ENSG00000140682, ENSG00000168214, ENSG00000116285, ENSG00000125845, ENSG00000085224, ENSG00000120756, ENSG00000125968, ENSG00000167880, ENSG00000078699, ENSG00000149577, ENSG00000032219, ENSG00000162552, ENSG00000072778, ENSG00000143631, ENSG00000067560, ENSG0000…	1293	408	9889	1.4059	1	0.127932	0.12642
GOTERM_BP_FAT	GO:0050807~regulation of synapse organization	20	1.35593	0.00176665	ENSG00000067560, ENSG00000133216, ENSG00000134569, ENSG00000101040, ENSG00000068400, ENSG00000112139, ENSG00000065320, ENSG00000099942, ENSG00000114867, ENSG00000165280, ENSG00000104936, ENSG00000176248, ENSG00000173402, ENSG00000139211, ENSG00000168137, ENSG00000085552, ENSG00000169992, ENSG00000146242, ENSG00000139182, ENSG00000162105	1293	72	9889	2.12447	1	0.127932	0.12642
GOTERM_BP_FAT	GO:0042493~response to drug	49	3.32203	0.00195969	ENSG00000108469, ENSG00000108821, ENSG00000173482, ENSG00000099942, ENSG00000138796, ENSG00000119048, ENSG00000030110, ENSG00000141458, ENSG00000130707, ENSG00000107331, ENSG00000181019, ENSG00000067560, ENSG00000175592, ENSG00000108578, ENSG00000072310, ENSG00000108819, ENSG00000171793, ENSG00000265972, ENSG00000125538, ENSG00000114491, ENSG00000079215, ENSG00000185100, ENSG00000167658, ENSG0000…	1293	243	9889	1.54221	1	0.140636	0.138974
GOTERM_BP_FAT	GO:0050803~regulation of synapse structure or activity	21	1.42373	0.00197499	ENSG00000067560, ENSG00000133216, ENSG00000134569, ENSG00000101040, ENSG00000068400, ENSG00000112139, ENSG00000065320, ENSG00000099942, ENSG00000114867, ENSG00000165280, ENSG00000104936, ENSG00000176248, ENSG00000173402, ENSG00000139211, ENSG00000168137, ENSG00000085552, ENSG00000169992, ENSG00000146242, ENSG00000139182, ENSG00000079805, ENSG00000162105	1293	78	9889	2.05911	1	0.140636	0.138974
GOTERM_BP_FAT	GO:0048667~cell morphogenesis involved in neuron differentiation	61	4.13559	0.00199648	ENSG00000172270, ENSG00000177169, ENSG00000173482, ENSG00000198742, ENSG00000172037, ENSG00000164050, ENSG00000004777, ENSG00000173402, ENSG00000170921, ENSG00000166197, ENSG00000185033, ENSG00000120756, ENSG00000125968, ENSG00000095539, ENSG00000130827, ENSG00000138071, ENSG00000123384, ENSG00000149658, ENSG00000128245, ENSG00000112715, ENSG00000134569, ENSG00000012171, ENSG00000127152, ENSG0000…	1293	319	9889	1.46249	1	0.140851	0.139186
GOTERM_BP_FAT	GO:0000904~cell morphogenesis involved in differentiation	79	5.35593	0.00201098	ENSG00000172270, ENSG00000132698, ENSG00000177169, ENSG00000179820, ENSG00000173482, ENSG00000099942, ENSG00000198742, ENSG00000172037, ENSG00000164050, ENSG00000004777, ENSG00000173402, ENSG00000170921, ENSG00000102606, ENSG00000166197, ENSG00000185033, ENSG00000120756, ENSG00000125968, ENSG00000095539, ENSG00000130827, ENSG00000138071, ENSG00000123384, ENSG00000149658, ENSG00000067560, ENSG0000…	1293	436	9889	1.38578	1	0.140851	0.139186
GOTERM_BP_FAT	GO:0002687~positive regulation of leukocyte migration	20	1.35593	0.00210195	ENSG00000067560, ENSG00000019582, ENSG00000112715, ENSG00000160712, ENSG00000105329, ENSG00000115008, ENSG00000173511, ENSG00000168040, ENSG00000179218, ENSG00000119630, ENSG00000005961, ENSG00000169403, ENSG00000035664, ENSG00000120899, ENSG00000189334, ENSG00000110080, ENSG00000108561, ENSG00000127129, ENSG00000107099, ENSG00000049130	1293	73	9889	2.09537	1	0.146026	0.1443
GOTERM_BP_FAT	GO:0034249~negative regulation of cellular amide metabolic process	40	2.71186	0.00223394	ENSG00000135829, ENSG00000166949, ENSG00000114867, ENSG00000110888, ENSG00000269821, ENSG00000135387, ENSG00000073792, ENSG00000110367, ENSG00000065978, ENSG00000115053, ENSG00000146648, ENSG00000151923, ENSG00000125944, ENSG00000185650, ENSG00000055332, ENSG00000125744, ENSG00000125447, ENSG00000149658, ENSG00000160710, ENSG00000257103, ENSG00000214274, ENSG00000176170, ENSG00000141510, ENSG0000…	1293	189	9889	1.61865	1	0.153718	0.151901
GOTERM_BP_FAT	GO:0072111~cell proliferation involved in kidney development	7	0.474576	0.00224865	ENSG00000160712, ENSG00000125845, ENSG00000115415, ENSG00000154803, ENSG00000120738, ENSG00000100311, ENSG00000107485	1293	12	9889	4.46139	1	0.153718	0.151901
GOTERM_BP_FAT	GO:0051094~positive regulation of developmental process	143	9.69492	0.00238209	ENSG00000179820, ENSG00000187608, ENSG00000099942, ENSG00000114867, ENSG00000159256, ENSG00000198742, ENSG00000064961, ENSG00000138834, ENSG00000164050, ENSG00000148926, ENSG00000167323, ENSG00000165025, ENSG00000120756, ENSG00000078699, ENSG00000130827, ENSG00000032219, ENSG00000103335, ENSG00000162552, ENSG00000067560, ENSG00000112715, ENSG00000111344, ENSG00000134363, ENSG00000112033, ENSG0000…	1293	873	9889	1.25278	1	0.161547	0.159638
GOTERM_BP_FAT	GO:1902895~positive regulation of pri-miRNA transcription from RNA polymerase II promoter	13	0.881356	0.0024209	ENSG00000175592, ENSG00000179348, ENSG00000166949, ENSG00000072310, ENSG00000105329, ENSG00000064300, ENSG00000120738, ENSG00000171388, ENSG00000173039, ENSG00000125845, ENSG00000100311, ENSG00000107485, ENSG00000141510	1293	38	9889	2.61646	1	0.162649	0.160727
GOTERM_BP_FAT	GO:0048858~cell projection morphogenesis	66	4.47458	0.00243641	ENSG00000172270, ENSG00000177169, ENSG00000173482, ENSG00000198742, ENSG00000172037, ENSG00000164050, ENSG00000004777, ENSG00000173402, ENSG00000170921, ENSG00000102606, ENSG00000166197, ENSG00000185033, ENSG00000125968, ENSG00000095539, ENSG00000130827, ENSG00000138071, ENSG00000123384, ENSG00000149658, ENSG00000067560, ENSG00000128245, ENSG00000112715, ENSG00000134569, ENSG00000012171, ENSG0000…	1293	354	9889	1.42592	1	0.162649	0.160727
GOTERM_BP_FAT	GO:0044702~single organism reproductive process	128	8.67797	0.00247882	ENSG00000072501, ENSG00000177885, ENSG00000121281, ENSG00000099942, ENSG00000154920, ENSG00000167325, ENSG00000148926, ENSG00000151923, ENSG00000088930, ENSG00000032219, ENSG00000102125, ENSG00000100220, ENSG00000162552, ENSG00000185955, ENSG00000175592, ENSG00000112715, ENSG00000163803, ENSG00000111348, ENSG00000133835, ENSG00000115548, ENSG00000134363, ENSG00000112033, ENSG00000166762, ENSG0000…	1293	770	9889	1.27137	1	0.164198	0.162257
GOTERM_BP_FAT	GO:0071822~protein complex subunit organization	153	10.3729	0.00256276	ENSG00000042493, ENSG00000175063, ENSG00000135966, ENSG00000179820, ENSG00000177885, ENSG00000187608, ENSG00000108106, ENSG00000114867, ENSG00000151491, ENSG00000242265, ENSG00000138316, ENSG00000186081, ENSG00000167325, ENSG00000147955, ENSG00000128918, ENSG00000165025, ENSG00000034510, ENSG00000170606, ENSG00000055332, ENSG00000103335, ENSG00000102125, ENSG00000276168, ENSG00000067560, ENSG0000…	1293	944	9889	1.23958	1	0.168452	0.166461
GOTERM_BP_FAT	GO:0046683~response to organophosphorus	21	1.42373	0.00273015	ENSG00000172270, ENSG00000108602, ENSG00000175592, ENSG00000133119, ENSG00000108821, ENSG00000137857, ENSG00000072310, ENSG00000115415, ENSG00000115884, ENSG00000134333, ENSG00000173039, ENSG00000169403, ENSG00000125538, ENSG00000120899, ENSG00000185650, ENSG00000127914, ENSG00000109321, ENSG00000130707, ENSG00000089157, ENSG00000140279, ENSG00000125740	1293	80	9889	2.00763	1	0.177222	0.175127
GOTERM_BP_FAT	GO:0043583~ear development	26	1.76271	0.00273766	ENSG00000179348, ENSG00000184916, ENSG00000073111, ENSG00000178573, ENSG00000075275, ENSG00000125629, ENSG00000121742, ENSG00000168214, ENSG00000125845, ENSG00000120756, ENSG00000168397, ENSG00000105991, ENSG00000095397, ENSG00000133216, ENSG00000065320, ENSG00000105329, ENSG00000099954, ENSG00000198707, ENSG00000165474, ENSG00000121039, ENSG00000184254, ENSG00000109062, ENSG00000179295, ENSG0000…	1293	108	9889	1.84121	1	0.177222	0.175127
GOTERM_BP_FAT	GO:0048598~embryonic morphogenesis	68	4.61017	0.0027999	ENSG00000116809, ENSG00000069011, ENSG00000179348, ENSG00000179820, ENSG00000177885, ENSG00000130635, ENSG00000166949, ENSG00000171388, ENSG00000113971, ENSG00000065978, ENSG00000173402, ENSG00000140682, ENSG00000120875, ENSG00000148926, ENSG00000128918, ENSG00000120756, ENSG00000101115, ENSG00000128710, ENSG00000162552, ENSG00000105991, ENSG00000134569, ENSG00000196878, ENSG00000164066, ENSG0000…	1293	369	9889	1.40941	1	0.179889	0.177762
GOTERM_BP_FAT	GO:0032508~DNA duplex unwinding	22	1.49153	0.002945	ENSG00000133119, ENSG00000108469, ENSG00000112118, ENSG00000135829, ENSG00000073111, ENSG00000049541, ENSG00000175792, ENSG00000132383, ENSG00000076003, ENSG00000104738, ENSG00000173575, ENSG00000132740, ENSG00000196419, ENSG00000079246, ENSG00000079785, ENSG00000085224, ENSG00000181938, ENSG00000144045, ENSG00000013573, ENSG00000100297, ENSG00000127586, ENSG00000124177	1293	86	9889	1.95649	1	0.186408	0.184204
GOTERM_BP_FAT	GO:0045834~positive regulation of lipid metabolic process	22	1.49153	0.002945	ENSG00000019582, ENSG00000130304, ENSG00000072310, ENSG00000105329, ENSG00000115008, ENSG00000196455, ENSG00000169252, ENSG00000109819, ENSG00000177666, ENSG00000112033, ENSG00000148926, ENSG00000121039, ENSG00000184381, ENSG00000125538, ENSG00000120899, ENSG00000165175, ENSG00000185950, ENSG00000100311, ENSG00000102125, ENSG00000187446, ENSG00000162552, ENSG00000126775	1293	86	9889	1.95649	1	0.186408	0.184204
GOTERM_BP_FAT	GO:0051707~response to other organism	96	6.50847	0.00298961	ENSG00000131203, ENSG00000181104, ENSG00000187608, ENSG00000166949, ENSG00000167085, ENSG00000084207, ENSG00000077150, ENSG00000148926, ENSG00000168214, ENSG00000165025, ENSG00000184381, ENSG00000125845, ENSG00000030110, ENSG00000079785, ENSG00000055332, ENSG00000142748, ENSG00000130707, ENSG00000163840, ENSG00000163565, ENSG00000214274, ENSG00000126456, ENSG00000067560, ENSG00000131016, ENSG0000…	1293	556	9889	1.32054	1	0.187648	0.18543
GOTERM_BP_FAT	GO:0046184~aldehyde biosynthetic process	6	0.40678	0.00301687	ENSG00000160209, ENSG00000125845, ENSG00000108439, ENSG00000163931, ENSG00000115548, ENSG00000162552	1293	9	9889	5.09874	1	0.187648	0.18543
GOTERM_BP_FAT	GO:0016577~histone demethylation	10	0.677966	0.00309445	ENSG00000170854, ENSG00000168453, ENSG00000102878, ENSG00000070495, ENSG00000115548, ENSG00000117139, ENSG00000127663, ENSG00000170468, ENSG00000119048, ENSG00000132510	1293	25	9889	3.05924	1	0.187648	0.18543
GOTERM_BP_FAT	GO:0050918~positive chemotaxis	10	0.677966	0.00309445	ENSG00000103197, ENSG00000112715, ENSG00000166949, ENSG00000117407, ENSG00000198753, ENSG00000173511, ENSG00000100311, ENSG00000117525, ENSG00000123384, ENSG00000119630	1293	25	9889	3.05924	1	0.187648	0.18543
GOTERM_BP_FAT	GO:0085029~extracellular matrix assembly	10	0.677966	0.00309445	ENSG00000172638, ENSG00000103044, ENSG00000166949, ENSG00000116260, ENSG00000105329, ENSG00000172037, ENSG00000090006, ENSG00000106397, ENSG00000173402, ENSG00000196878	1293	25	9889	3.05924	1	0.187648	0.18543
GOTERM_BP_FAT	GO:0000302~response to reactive oxygen species	35	2.37288	0.00311429	ENSG00000108821, ENSG00000094631, ENSG00000115415, ENSG00000109819, ENSG00000084207, ENSG00000132510, ENSG00000134333, ENSG00000147955, ENSG00000146648, ENSG00000030110, ENSG00000120899, ENSG00000126432, ENSG00000176171, ENSG00000181019, ENSG00000176170, ENSG00000079805, ENSG00000175592, ENSG00000198198, ENSG00000132646, ENSG00000131979, ENSG00000115008, ENSG00000265972, ENSG00000115884, ENSG0000…	1293	162	9889	1.65237	1	0.187648	0.18543
GOTERM_BP_FAT	GO:0001890~placenta development	26	1.76271	0.0031226	ENSG00000172270, ENSG00000179348, ENSG00000161714, ENSG00000177885, ENSG00000113739, ENSG00000008710, ENSG00000148926, ENSG00000143799, ENSG00000146648, ENSG00000168214, ENSG00000086696, ENSG00000185650, ENSG00000130726, ENSG00000044090, ENSG00000057657, ENSG00000100220, ENSG00000214274, ENSG00000183734, ENSG00000175592, ENSG00000112033, ENSG00000170421, ENSG00000171634, ENSG00000136720, ENSG0000…	1293	109	9889	1.82432	1	0.187648	0.18543
GOTERM_BP_FAT	GO:0051246~regulation of protein metabolic process	295	20	0.00315042	ENSG00000181104, ENSG00000111912, ENSG00000179820, ENSG00000177885, ENSG00000112208, ENSG00000099942, ENSG00000114867, ENSG00000064961, ENSG00000138834, ENSG00000073792, ENSG00000084207, ENSG00000120875, ENSG00000168137, ENSG00000166197, ENSG00000079785, ENSG00000151923, ENSG00000055332, ENSG00000013374, ENSG00000276043, ENSG00000094804, ENSG00000067560, ENSG00000133710, ENSG00000172081, ENSG0000…	1293	1964	9889	1.14877	1	0.187648	0.18543
GOTERM_BP_FAT	GO:0043207~response to external biotic stimulus	96	6.50847	0.00317404	ENSG00000131203, ENSG00000181104, ENSG00000187608, ENSG00000166949, ENSG00000167085, ENSG00000084207, ENSG00000077150, ENSG00000148926, ENSG00000168214, ENSG00000165025, ENSG00000184381, ENSG00000125845, ENSG00000030110, ENSG00000079785, ENSG00000055332, ENSG00000142748, ENSG00000130707, ENSG00000163840, ENSG00000163565, ENSG00000214274, ENSG00000126456, ENSG00000067560, ENSG00000131016, ENSG0000…	1293	557	9889	1.31817	1	0.187648	0.18543
GOTERM_BP_FAT	GO:0034655~nucleobase-containing compound catabolic process	50	3.38983	0.00318419	ENSG00000198585, ENSG00000197451, ENSG00000164091, ENSG00000269821, ENSG00000120705, ENSG00000065978, ENSG00000171865, ENSG00000134030, ENSG00000088930, ENSG00000168496, ENSG00000149577, ENSG00000272325, ENSG00000214274, ENSG00000070756, ENSG00000155363, ENSG00000213930, ENSG00000179750, ENSG00000006744, ENSG00000113360, ENSG00000026297, ENSG00000101347, ENSG00000108654, ENSG00000140398, ENSG0000…	1293	255	9889	1.49963	1	0.187648	0.18543
GOTERM_BP_FAT	GO:0031325~positive regulation of cellular metabolic process	355	24.0678	0.00332472	ENSG00000116809, ENSG00000181104, ENSG00000111912, ENSG00000177885, ENSG00000186918, ENSG00000112208, ENSG00000099942, ENSG00000114867, ENSG00000108509, ENSG00000138834, ENSG00000189190, ENSG00000084207, ENSG00000166197, ENSG00000267680, ENSG00000055332, ENSG00000013374, ENSG00000185950, ENSG00000276043, ENSG00000032219, ENSG00000094804, ENSG00000067560, ENSG00000103044, ENSG00000128245, ENSG0000…	1293	2404	9889	1.1294	1	0.194587	0.192287
GOTERM_BP_FAT	GO:0042063~gliogenesis	38	2.57627	0.00337503	ENSG00000123080, ENSG00000099942, ENSG00000110107, ENSG00000172037, ENSG00000132470, ENSG00000173786, ENSG00000026025, ENSG00000084207, ENSG00000158864, ENSG00000173402, ENSG00000163220, ENSG00000100429, ENSG00000146648, ENSG00000125845, ENSG00000120899, ENSG00000123384, ENSG00000107331, ENSG00000176171, ENSG00000141510, ENSG00000183734, ENSG00000067560, ENSG00000100151, ENSG00000146072, ENSG0000…	1293	181	9889	1.60568	1	0.196188	0.193869
GOTERM_BP_FAT	GO:0009612~response to mechanical stimulus	30	2.0339	0.00340691	ENSG00000108821, ENSG00000115415, ENSG00000186081, ENSG00000008710, ENSG00000173402, ENSG00000146648, ENSG00000001084, ENSG00000030110, ENSG00000117394, ENSG00000120899, ENSG00000260428, ENSG00000125347, ENSG00000165209, ENSG00000103335, ENSG00000176171, ENSG00000184009, ENSG00000125740, ENSG00000067560, ENSG00000175592, ENSG00000095397, ENSG00000105329, ENSG00000168040, ENSG00000265972, ENSG0000…	1293	133	9889	1.72514	1	0.19657	0.194246
GOTERM_BP_FAT	GO:0001936~regulation of endothelial cell proliferation	20	1.35593	0.00344478	ENSG00000112715, ENSG00000179348, ENSG00000173482, ENSG00000124181, ENSG00000064300, ENSG00000115415, ENSG00000198753, ENSG00000173511, ENSG00000171388, ENSG00000117525, ENSG00000119630, ENSG00000152234, ENSG00000143369, ENSG00000128918, ENSG00000125845, ENSG00000164327, ENSG00000100311, ENSG00000123358, ENSG00000105287, ENSG00000214274	1293	76	9889	2.01266	1	0.19657	0.194246
GOTERM_BP_FAT	GO:0002009~morphogenesis of an epithelium	62	4.20339	0.00346797	ENSG00000172270, ENSG00000177885, ENSG00000130635, ENSG00000166949, ENSG00000105559, ENSG00000198742, ENSG00000117139, ENSG00000113971, ENSG00000173402, ENSG00000140682, ENSG00000148926, ENSG00000128918, ENSG00000168214, ENSG00000125845, ENSG00000101115, ENSG00000162552, ENSG00000067560, ENSG00000112715, ENSG00000173531, ENSG00000134363, ENSG00000173218, ENSG00000153786, ENSG00000164066, ENSG0000…	1293	333	9889	1.42397	1	0.19657	0.194246
GOTERM_BP_FAT	GO:1901873~regulation of post-translational protein modification	5	0.338983	0.00349464	ENSG00000154803, ENSG00000170275, ENSG00000120738, ENSG00000107331, ENSG00000119048	1293	6	9889	6.37342	1	0.19657	0.194246
GOTERM_BP_FAT	GO:0071353~cellular response to interleukin-4	9	0.610169	0.00349662	ENSG00000169710, ENSG00000173193, ENSG00000073111, ENSG00000165030, ENSG00000123416, ENSG00000089157, ENSG00000107485, ENSG00000160323, ENSG00000166888	1293	21	9889	3.27776	1	0.19657	0.194246
GOTERM_BP_FAT	GO:1901566~organonitrogen compound biosynthetic process	168	11.3898	0.00355752	ENSG00000121281, ENSG00000180098, ENSG00000114867, ENSG00000114626, ENSG00000154803, ENSG00000073792, ENSG00000084207, ENSG00000167323, ENSG00000117054, ENSG00000079785, ENSG00000151923, ENSG00000123505, ENSG00000055332, ENSG00000130707, ENSG00000102125, ENSG00000067560, ENSG00000103044, ENSG00000095059, ENSG00000132746, ENSG00000092621, ENSG00000099810, ENSG00000132507, ENSG00000171793, ENSG0000…	1293	1057	9889	1.21559	1	0.198687	0.196338
GOTERM_BP_FAT	GO:0019362~pyridine nucleotide metabolic process	27	1.83051	0.00364704	ENSG00000131203, ENSG00000172890, ENSG00000067057, ENSG00000154803, ENSG00000159399, ENSG00000111674, ENSG00000165280, ENSG00000109819, ENSG00000065833, ENSG00000095066, ENSG00000134333, ENSG00000138413, ENSG00000138496, ENSG00000163382, ENSG00000126432, ENSG00000181019, ENSG00000141510, ENSG00000177156, ENSG00000141959, ENSG00000213995, ENSG00000173599, ENSG00000149925, ENSG00000182054, ENSG0000…	1293	116	9889	1.78016	1	0.201058	0.198682
GOTERM_BP_FAT	GO:0046496~nicotinamide nucleotide metabolic process	27	1.83051	0.00364704	ENSG00000131203, ENSG00000172890, ENSG00000067057, ENSG00000154803, ENSG00000159399, ENSG00000111674, ENSG00000165280, ENSG00000109819, ENSG00000065833, ENSG00000095066, ENSG00000134333, ENSG00000138413, ENSG00000138496, ENSG00000163382, ENSG00000126432, ENSG00000181019, ENSG00000141510, ENSG00000177156, ENSG00000141959, ENSG00000213995, ENSG00000173599, ENSG00000149925, ENSG00000182054, ENSG0000…	1293	116	9889	1.78016	1	0.201058	0.198682
GOTERM_BP_FAT	GO:0051172~negative regulation of nitrogen compound metabolic process	195	13.2203	0.00371087	ENSG00000116809, ENSG00000198585, ENSG00000114867, ENSG00000073792, ENSG00000023734, ENSG00000267680, ENSG00000151923, ENSG00000055332, ENSG00000078699, ENSG00000276043, ENSG00000032219, ENSG00000094804, ENSG00000067560, ENSG00000006704, ENSG00000134363, ENSG00000170468, ENSG00000130684, ENSG00000164463, ENSG00000120885, ENSG00000185022, ENSG00000102878, ENSG00000165671, ENSG00000147421, ENSG0000…	1293	1250	9889	1.1931	1	0.203265	0.200863
GOTERM_BP_FAT	GO:0021983~pituitary gland development	8	0.542373	0.003768	ENSG00000179348, ENSG00000128918, ENSG00000069011, ENSG00000168214, ENSG00000125845, ENSG00000162552, ENSG00000140279, ENSG00000143178	1293	17	9889	3.59911	1	0.203782	0.201374
GOTERM_BP_FAT	GO:0060008~Sertoli cell differentiation	8	0.542373	0.003768	ENSG00000085224, ENSG00000260428, ENSG00000133835, ENSG00000115008, ENSG00000032219, ENSG00000162552, ENSG00000102531, ENSG00000115884	1293	17	9889	3.59911	1	0.203782	0.201374
GOTERM_BP_FAT	GO:0048812~neuron projection morphogenesis	63	4.27119	0.0038493	ENSG00000172270, ENSG00000177169, ENSG00000173482, ENSG00000198742, ENSG00000172037, ENSG00000164050, ENSG00000004777, ENSG00000173402, ENSG00000170921, ENSG00000166197, ENSG00000185033, ENSG00000125968, ENSG00000095539, ENSG00000130827, ENSG00000138071, ENSG00000123384, ENSG00000149658, ENSG00000067560, ENSG00000128245, ENSG00000112715, ENSG00000134569, ENSG00000012171, ENSG00000127152, ENSG0000…	1293	341	9889	1.41299	1	0.206167	0.20373
GOTERM_BP_FAT	GO:0009890~negative regulation of biosynthetic process	188	12.7458	0.00386035	ENSG00000125482, ENSG00000116809, ENSG00000108469, ENSG00000114867, ENSG00000178573, ENSG00000154803, ENSG00000073792, ENSG00000174652, ENSG00000084207, ENSG00000023734, ENSG00000267680, ENSG00000151923, ENSG00000055332, ENSG00000078699, ENSG00000276043, ENSG00000032219, ENSG00000124831, ENSG00000101158, ENSG00000162552, ENSG00000126456, ENSG00000094804, ENSG00000175197, ENSG00000067560, ENSG0000…	1293	1200	9889	1.1982	1	0.206167	0.20373
GOTERM_BP_FAT	GO:0005975~carbohydrate metabolic process	73	4.94915	0.00392359	ENSG00000173281, ENSG00000219607, ENSG00000130714, ENSG00000154803, ENSG00000111674, ENSG00000095066, ENSG00000114268, ENSG00000142102, ENSG00000170525, ENSG00000117054, ENSG00000187531, ENSG00000185950, ENSG00000140400, ENSG00000164776, ENSG00000242515, ENSG00000103044, ENSG00000069667, ENSG00000141959, ENSG00000213930, ENSG00000104812, ENSG00000173531, ENSG00000117448, ENSG00000112033, ENSG0000…	1293	407	9889	1.37177	1	0.207811	0.205355
GOTERM_BP_FAT	GO:0043255~regulation of carbohydrate biosynthetic process	18	1.22034	0.0039641	ENSG00000173281, ENSG00000219607, ENSG00000235194, ENSG00000147162, ENSG00000105329, ENSG00000171163, ENSG00000172531, ENSG00000173531, ENSG00000109819, ENSG00000169403, ENSG00000117054, ENSG00000187531, ENSG00000120899, ENSG00000119938, ENSG00000185950, ENSG00000100311, ENSG00000141367, ENSG00000108773	1293	66	9889	2.08585	1	0.207811	0.205355
GOTERM_BP_FAT	GO:0050921~positive regulation of chemotaxis	18	1.22034	0.0039641	ENSG00000019582, ENSG00000112715, ENSG00000160712, ENSG00000166949, ENSG00000105329, ENSG00000117407, ENSG00000173511, ENSG00000117525, ENSG00000179218, ENSG00000119630, ENSG00000035664, ENSG00000120899, ENSG00000189334, ENSG00000108561, ENSG00000127129, ENSG00000146242, ENSG00000100311, ENSG00000105287	1293	66	9889	2.08585	1	0.207811	0.205355
GOTERM_BP_FAT	GO:0044723~single-organism carbohydrate metabolic process	59	4	0.00411814	ENSG00000173281, ENSG00000219607, ENSG00000154803, ENSG00000111674, ENSG00000095066, ENSG00000114268, ENSG00000170525, ENSG00000117054, ENSG00000187531, ENSG00000185950, ENSG00000140400, ENSG00000164776, ENSG00000242515, ENSG00000103044, ENSG00000141959, ENSG00000213930, ENSG00000104812, ENSG00000173531, ENSG00000117448, ENSG00000112033, ENSG00000152256, ENSG00000149925, ENSG00000100417, ENSG0000…	1293	316	9889	1.42797	1	0.21457	0.212034
GOTERM_BP_FAT	GO:0019318~hexose metabolic process	36	2.44068	0.00419128	ENSG00000219607, ENSG00000173281, ENSG00000235194, ENSG00000067057, ENSG00000171163, ENSG00000159399, ENSG00000111674, ENSG00000172531, ENSG00000109819, ENSG00000095066, ENSG00000114268, ENSG00000170525, ENSG00000010322, ENSG00000187531, ENSG00000117054, ENSG00000185950, ENSG00000140400, ENSG00000186866, ENSG00000141510, ENSG00000141959, ENSG00000147162, ENSG00000213930, ENSG00000117308, ENSG0000…	1293	171	9889	1.61013	1	0.215815	0.213264
GOTERM_BP_FAT	GO:0097755~positive regulation of blood vessel diameter	10	0.677966	0.00419254	ENSG00000148926, ENSG00000156113, ENSG00000146648, ENSG00000184381, ENSG00000131979, ENSG00000169252, ENSG00000171388, ENSG00000106397, ENSG00000112033, ENSG00000147459	1293	26	9889	2.94158	1	0.215815	0.213264
GOTERM_BP_FAT	GO:0010001~glial cell differentiation	29	1.9661	0.00424108	ENSG00000123080, ENSG00000110107, ENSG00000172037, ENSG00000132470, ENSG00000173786, ENSG00000026025, ENSG00000084207, ENSG00000173402, ENSG00000163220, ENSG00000100429, ENSG00000146648, ENSG00000125845, ENSG00000123384, ENSG00000107331, ENSG00000176171, ENSG00000067560, ENSG00000100151, ENSG00000146072, ENSG00000092621, ENSG00000105329, ENSG00000104419, ENSG00000173039, ENSG00000120885, ENSG0000…	1293	129	9889	1.71934	1	0.216047	0.213493
GOTERM_BP_FAT	GO:0045664~regulation of neuron differentiation	69	4.67797	0.00428003	ENSG00000179348, ENSG00000177169, ENSG00000114867, ENSG00000099942, ENSG00000110107, ENSG00000198742, ENSG00000064961, ENSG00000138834, ENSG00000164050, ENSG00000004777, ENSG00000170921, ENSG00000185033, ENSG00000125845, ENSG00000125968, ENSG00000078699, ENSG00000095539, ENSG00000130827, ENSG00000140600, ENSG00000138071, ENSG00000123384, ENSG00000149658, ENSG00000108465, ENSG00000067560, ENSG0000…	1293	382	9889	1.38146	1	0.216047	0.213493
GOTERM_BP_FAT	GO:0002064~epithelial cell development	32	2.16949	0.00429308	ENSG00000132698, ENSG00000179348, ENSG00000179820, ENSG00000172037, ENSG00000026025, ENSG00000085224, ENSG00000120756, ENSG00000149577, ENSG00000032219, ENSG00000057657, ENSG00000163347, ENSG00000105289, ENSG00000112715, ENSG00000095397, ENSG00000179776, ENSG00000075426, ENSG00000127152, ENSG00000133835, ENSG00000105329, ENSG00000115008, ENSG00000136068, ENSG00000171456, ENSG00000115884, ENSG0000…	1293	147	9889	1.66489	1	0.216047	0.213493
GOTERM_BP_FAT	GO:0010675~regulation of cellular carbohydrate metabolic process	24	1.62712	0.00431442	ENSG00000242515, ENSG00000173281, ENSG00000219607, ENSG00000235194, ENSG00000069667, ENSG00000147162, ENSG00000171163, ENSG00000154803, ENSG00000167470, ENSG00000172531, ENSG00000173531, ENSG00000109819, ENSG00000152256, ENSG00000169403, ENSG00000117054, ENSG00000103507, ENSG00000187531, ENSG00000120899, ENSG00000119938, ENSG00000185950, ENSG00000168209, ENSG00000141510, ENSG00000108773, ENSG0000…	1293	100	9889	1.83555	1	0.216047	0.213493
GOTERM_BP_FAT	GO:0060284~regulation of cell development	96	6.50847	0.00432346	ENSG00000179348, ENSG00000177169, ENSG00000179820, ENSG00000114867, ENSG00000099942, ENSG00000110107, ENSG00000198742, ENSG00000064961, ENSG00000138834, ENSG00000164050, ENSG00000004777, ENSG00000173402, ENSG00000170921, ENSG00000102606, ENSG00000185033, ENSG00000125845, ENSG00000125968, ENSG00000078699, ENSG00000095539, ENSG00000130827, ENSG00000140600, ENSG00000138071, ENSG00000123384, ENSG0000…	1293	563	9889	1.30412	1	0.216047	0.213493
GOTERM_BP_FAT	GO:0050767~regulation of neurogenesis	84	5.69492	0.00435398	ENSG00000179348, ENSG00000177169, ENSG00000114867, ENSG00000099942, ENSG00000110107, ENSG00000198742, ENSG00000064961, ENSG00000138834, ENSG00000164050, ENSG00000004777, ENSG00000173402, ENSG00000170921, ENSG00000185033, ENSG00000125845, ENSG00000125968, ENSG00000078699, ENSG00000095539, ENSG00000130827, ENSG00000140600, ENSG00000138071, ENSG00000123384, ENSG00000149658, ENSG00000108465, ENSG0000…	1293	482	9889	1.33286	1	0.216307	0.21375
GOTERM_BP_FAT	GO:0010605~negative regulation of macromolecule metabolic process	278	18.8475	0.00444334	ENSG00000116809, ENSG00000111912, ENSG00000179820, ENSG00000198585, ENSG00000112208, ENSG00000099942, ENSG00000114867, ENSG00000064961, ENSG00000073792, ENSG00000084207, ENSG00000023734, ENSG00000120875, ENSG00000267680, ENSG00000151923, ENSG00000088930, ENSG00000055332, ENSG00000078699, ENSG00000276043, ENSG00000032219, ENSG00000094804, ENSG00000133710, ENSG00000006704, ENSG00000134363, ENSG0000…	1293	1851	9889	1.14866	1	0.218544	0.215961
GOTERM_BP_FAT	GO:0007492~endoderm development	16	1.08475	0.00445016	ENSG00000161638, ENSG00000177885, ENSG00000130635, ENSG00000166949, ENSG00000105329, ENSG00000115414, ENSG00000171634, ENSG00000196878, ENSG00000157216, ENSG00000120875, ENSG00000198728, ENSG00000138166, ENSG00000114270, ENSG00000185650, ENSG00000102996, ENSG00000053747	1293	56	9889	2.18517	1	0.218544	0.215961
GOTERM_BP_FAT	GO:0007423~sensory organ development	54	3.66102	0.0045135	ENSG00000172270, ENSG00000179348, ENSG00000130635, ENSG00000073111, ENSG00000166949, ENSG00000173482, ENSG00000178573, ENSG00000172037, ENSG00000117139, ENSG00000167325, ENSG00000128918, ENSG00000168214, ENSG00000125845, ENSG00000030110, ENSG00000120756, ENSG00000088930, ENSG00000101596, ENSG00000105991, ENSG00000183734, ENSG00000131697, ENSG00000112715, ENSG00000127152, ENSG00000070495, ENSG0000…	1293	285	9889	1.44911	1	0.220388	0.217783
GOTERM_BP_FAT	GO:0070988~demethylation	15	1.01695	0.00465133	ENSG00000244509, ENSG00000197451, ENSG00000070495, ENSG00000179750, ENSG00000115548, ENSG00000117139, ENSG00000170468, ENSG00000119048, ENSG00000132510, ENSG00000170854, ENSG00000168453, ENSG00000102878, ENSG00000130726, ENSG00000107485, ENSG00000127663	1293	51	9889	2.24944	1	0.225827	0.223158
GOTERM_BP_FAT	GO:0002244~hematopoietic progenitor cell differentiation	23	1.55932	0.00474792	ENSG00000179348, ENSG00000217128, ENSG00000105329, ENSG00000171320, ENSG00000154803, ENSG00000139636, ENSG00000134363, ENSG00000173575, ENSG00000138642, ENSG00000157216, ENSG00000167005, ENSG00000142046, ENSG00000102606, ENSG00000079246, ENSG00000055332, ENSG00000049130, ENSG00000124766, ENSG00000167658, ENSG00000107485, ENSG00000160710, ENSG00000103245, ENSG00000070404, ENSG00000141510	1293	95	9889	1.85165	1	0.227613	0.224922
GOTERM_BP_FAT	GO:1901342~regulation of vasculature development	40	2.71186	0.00475412	ENSG00000161638, ENSG00000179348, ENSG00000173482, ENSG00000064300, ENSG00000169242, ENSG00000159399, ENSG00000115415, ENSG00000004399, ENSG00000135821, ENSG00000148926, ENSG00000167323, ENSG00000138772, ENSG00000120899, ENSG00000163382, ENSG00000125968, ENSG00000048052, ENSG00000140105, ENSG00000162552, ENSG00000023191, ENSG00000185359, ENSG00000176170, ENSG00000067560, ENSG00000112715, ENSG0000…	1293	197	9889	1.55291	1	0.227613	0.224922
GOTERM_BP_FAT	GO:0019674~NAD metabolic process	14	0.949153	0.00479975	ENSG00000131203, ENSG00000172890, ENSG00000141959, ENSG00000067057, ENSG00000213995, ENSG00000111674, ENSG00000165280, ENSG00000159399, ENSG00000173599, ENSG00000065833, ENSG00000134333, ENSG00000138496, ENSG00000181019, ENSG00000141510	1293	46	9889	2.32768	1	0.227613	0.224922
GOTERM_BP_FAT	GO:0002792~negative regulation of peptide secretion	12	0.813559	0.00482225	ENSG00000181104, ENSG00000019582, ENSG00000125538, ENSG00000141959, ENSG00000072310, ENSG00000182054, ENSG00000007384, ENSG00000167470, ENSG00000118263, ENSG00000179295, ENSG00000129667, ENSG00000138796	1293	36	9889	2.54937	1	0.227613	0.224922
GOTERM_BP_FAT	GO:0008344~adult locomotory behavior	13	0.881356	0.00486856	ENSG00000284770, ENSG00000151491, ENSG00000173786, ENSG00000173267, ENSG00000225950, ENSG00000169992, ENSG00000141458, ENSG00000128710, ENSG00000165699, ENSG00000160213, ENSG00000105464, ENSG00000084073, ENSG00000162105	1293	41	9889	2.42501	1	0.227613	0.224922
GOTERM_BP_FAT	GO:0070670~response to interleukin-4	9	0.610169	0.00487456	ENSG00000169710, ENSG00000173193, ENSG00000073111, ENSG00000165030, ENSG00000123416, ENSG00000089157, ENSG00000107485, ENSG00000160323, ENSG00000166888	1293	22	9889	3.12877	1	0.227613	0.224922
GOTERM_BP_FAT	GO:0001659~temperature homeostasis	9	0.610169	0.00487456	ENSG00000125538, ENSG00000130304, ENSG00000115008, ENSG00000127129, ENSG00000169252, ENSG00000120738, ENSG00000171388, ENSG00000109819, ENSG00000072778	1293	22	9889	3.12877	1	0.227613	0.224922
GOTERM_BP_FAT	GO:0044703~multi-organism reproductive process	94	6.37288	0.00499624	ENSG00000131203, ENSG00000172270, ENSG00000113739, ENSG00000198783, ENSG00000121281, ENSG00000099942, ENSG00000111676, ENSG00000117139, ENSG00000119048, ENSG00000148926, ENSG00000061656, ENSG00000143799, ENSG00000184381, ENSG00000151923, ENSG00000085224, ENSG00000088930, ENSG00000120438, ENSG00000032219, ENSG00000102125, ENSG00000128710, ENSG00000162552, ENSG00000125166, ENSG00000214274, ENSG0000…	1293	552	9889	1.30239	1	0.232026	0.229284
GOTERM_BP_FAT	GO:0090276~regulation of peptide hormone secretion	25	1.69492	0.00504711	ENSG00000171388, ENSG00000135821, ENSG00000138796, ENSG00000184381, ENSG00000146648, ENSG00000102606, ENSG00000185950, ENSG00000054148, ENSG00000149577, ENSG00000123384, ENSG00000110719, ENSG00000100151, ENSG00000141959, ENSG00000072310, ENSG00000167470, ENSG00000118263, ENSG00000007516, ENSG00000112033, ENSG00000010310, ENSG00000011347, ENSG00000125538, ENSG00000169992, ENSG00000124766, ENSG0000…	1293	107	9889	1.78694	1	0.233074	0.230319
GOTERM_BP_FAT	GO:0048732~gland development	57	3.86441	0.00507334	ENSG00000069011, ENSG00000179348, ENSG00000166949, ENSG00000099942, ENSG00000171388, ENSG00000117139, ENSG00000113971, ENSG00000173402, ENSG00000128918, ENSG00000168214, ENSG00000117054, ENSG00000125845, ENSG00000185950, ENSG00000130707, ENSG00000162552, ENSG00000125166, ENSG00000108465, ENSG00000242515, ENSG00000112715, ENSG00000127152, ENSG00000173531, ENSG00000169710, ENSG00000114491, ENSG0000…	1293	306	9889	1.42465	1	0.233074	0.230319
GOTERM_BP_FAT	GO:0051960~regulation of nervous system development	91	6.16949	0.00510096	ENSG00000179348, ENSG00000177169, ENSG00000114867, ENSG00000099942, ENSG00000110107, ENSG00000198742, ENSG00000064961, ENSG00000138834, ENSG00000164050, ENSG00000113971, ENSG00000004777, ENSG00000173402, ENSG00000170921, ENSG00000168137, ENSG00000185033, ENSG00000125845, ENSG00000125968, ENSG00000078699, ENSG00000095539, ENSG00000130827, ENSG00000140600, ENSG00000138071, ENSG00000123384, ENSG0000…	1293	532	9889	1.30823	1	0.233089	0.230334
GOTERM_BP_FAT	GO:0032352~positive regulation of hormone metabolic process	6	0.40678	0.00538825	ENSG00000148926, ENSG00000121039, ENSG00000120738, ENSG00000109819, ENSG00000162552, ENSG00000107485	1293	10	9889	4.58886	1	0.244907	0.242013
GOTERM_BP_FAT	GO:0046337~phosphatidylethanolamine metabolic process	8	0.542373	0.00547945	ENSG00000241878, ENSG00000100439, ENSG00000184381, ENSG00000163803, ENSG00000130304, ENSG00000100288, ENSG00000133321, ENSG00000185813	1293	18	9889	3.39916	1	0.247735	0.244807
GOTERM_BP_FAT	GO:0042542~response to hydrogen peroxide	25	1.69492	0.00570696	ENSG00000108821, ENSG00000094631, ENSG00000115415, ENSG00000132510, ENSG00000134333, ENSG00000147955, ENSG00000030110, ENSG00000120899, ENSG00000176171, ENSG00000181019, ENSG00000176170, ENSG00000175592, ENSG00000132646, ENSG00000265972, ENSG00000115884, ENSG00000173039, ENSG00000137496, ENSG00000118503, ENSG00000156709, ENSG00000109321, ENSG00000126602, ENSG00000179295, ENSG00000163516, ENSG0000…	1293	108	9889	1.77039	1	0.25627	0.253241
GOTERM_BP_FAT	GO:0001935~endothelial cell proliferation	21	1.42373	0.00572821	ENSG00000112715, ENSG00000179348, ENSG00000173482, ENSG00000124181, ENSG00000064300, ENSG00000115415, ENSG00000134013, ENSG00000198753, ENSG00000173511, ENSG00000171388, ENSG00000117525, ENSG00000119630, ENSG00000152234, ENSG00000143369, ENSG00000128918, ENSG00000125845, ENSG00000164327, ENSG00000100311, ENSG00000123358, ENSG00000105287, ENSG00000214274	1293	85	9889	1.88953	1	0.25627	0.253241
GOTERM_BP_FAT	GO:0003018~vascular process in circulatory system	19	1.28814	0.00592093	ENSG00000067560, ENSG00000131016, ENSG00000181104, ENSG00000112715, ENSG00000156113, ENSG00000179776, ENSG00000131979, ENSG00000105329, ENSG00000169252, ENSG00000171388, ENSG00000112033, ENSG00000148926, ENSG00000146648, ENSG00000184381, ENSG00000001084, ENSG00000127129, ENSG00000160200, ENSG00000106397, ENSG00000147459	1293	74	9889	1.9637	1	0.263512	0.260398
GOTERM_BP_FAT	GO:0032392~DNA geometric change	22	1.49153	0.00597113	ENSG00000133119, ENSG00000108469, ENSG00000112118, ENSG00000135829, ENSG00000073111, ENSG00000049541, ENSG00000175792, ENSG00000132383, ENSG00000076003, ENSG00000104738, ENSG00000173575, ENSG00000132740, ENSG00000196419, ENSG00000079246, ENSG00000079785, ENSG00000085224, ENSG00000181938, ENSG00000144045, ENSG00000013573, ENSG00000100297, ENSG00000127586, ENSG00000124177	1293	91	9889	1.84899	1	0.26437	0.261245
GOTERM_BP_FAT	GO:0044093~positive regulation of molecular function	166	11.2542	0.00622752	ENSG00000181104, ENSG00000130158, ENSG00000175063, ENSG00000108106, ENSG00000099942, ENSG00000114867, ENSG00000154803, ENSG00000104946, ENSG00000138834, ENSG00000164050, ENSG00000006432, ENSG00000167323, ENSG00000165025, ENSG00000163482, ENSG00000055332, ENSG00000276043, ENSG00000107099, ENSG00000162552, ENSG00000094804, ENSG00000175197, ENSG00000067560, ENSG00000175592, ENSG00000112715, ENSG0000…	1293	1058	9889	1.19999	1	0.2743	0.271058
GOTERM_BP_FAT	GO:0034341~response to interferon-gamma	20	1.35593	0.00627681	ENSG00000019582, ENSG00000105401, ENSG00000173193, ENSG00000135316, ENSG00000131979, ENSG00000115415, ENSG00000026025, ENSG00000136068, ENSG00000117226, ENSG00000138496, ENSG00000125347, ENSG00000013374, ENSG00000138071, ENSG00000130707, ENSG00000184009, ENSG00000141510, ENSG00000162654, ENSG00000167657, ENSG00000163347, ENSG00000160323	1293	80	9889	1.91203	1	0.274771	0.271524
GOTERM_BP_FAT	GO:0043085~positive regulation of catalytic activity	134	9.08475	0.00630254	ENSG00000181104, ENSG00000130158, ENSG00000175063, ENSG00000108106, ENSG00000099942, ENSG00000154803, ENSG00000104946, ENSG00000138834, ENSG00000164050, ENSG00000006432, ENSG00000167323, ENSG00000165025, ENSG00000055332, ENSG00000276043, ENSG00000107099, ENSG00000162552, ENSG00000094804, ENSG00000067560, ENSG00000112715, ENSG00000172081, ENSG00000114978, ENSG00000169230, ENSG00000010310, ENSG0000…	1293	833	9889	1.23031	1	0.274771	0.271524
GOTERM_BP_FAT	GO:0008652~cellular amino acid biosynthetic process	16	1.08475	0.006338	ENSG00000092621, ENSG00000099810, ENSG00000135069, ENSG00000165092, ENSG00000135821, ENSG00000152952, ENSG00000100714, ENSG00000060982, ENSG00000059573, ENSG00000179918, ENSG00000079215, ENSG00000182199, ENSG00000160200, ENSG00000130707, ENSG00000125166, ENSG00000106397	1293	58	9889	2.10982	1	0.274915	0.271665
GOTERM_BP_FAT	GO:0070227~lymphocyte apoptotic process	15	1.01695	0.0067374	ENSG00000131203, ENSG00000019582, ENSG00000146072, ENSG00000217128, ENSG00000099942, ENSG00000127152, ENSG00000169242, ENSG00000139636, ENSG00000169230, ENSG00000168040, ENSG00000030110, ENSG00000185950, ENSG00000107099, ENSG00000105287, ENSG00000141510	1293	53	9889	2.16456	1	0.287721	0.28432
GOTERM_BP_FAT	GO:0061614~pri-miRNA transcription from RNA polymerase II promoter	15	1.01695	0.0067374	ENSG00000175592, ENSG00000179348, ENSG00000166949, ENSG00000072310, ENSG00000105329, ENSG00000064300, ENSG00000120738, ENSG00000171388, ENSG00000112033, ENSG00000173039, ENSG00000125845, ENSG00000100311, ENSG00000107485, ENSG00000108654, ENSG00000141510	1293	53	9889	2.16456	1	0.287721	0.28432
GOTERM_BP_FAT	GO:0015908~fatty acid transport	15	1.01695	0.0067374	ENSG00000130304, ENSG00000108846, ENSG00000176463, ENSG00000115008, ENSG00000112033, ENSG00000119688, ENSG00000165025, ENSG00000184381, ENSG00000125538, ENSG00000117394, ENSG00000185950, ENSG00000143320, ENSG00000125166, ENSG00000164687, ENSG00000167525	1293	53	9889	2.16456	1	0.287721	0.28432
GOTERM_BP_FAT	GO:0009410~response to xenobiotic stimulus	43	2.91525	0.00676793	ENSG00000108602, ENSG00000107159, ENSG00000108469, ENSG00000108821, ENSG00000108846, ENSG00000173482, ENSG00000099942, ENSG00000111674, ENSG00000115415, ENSG00000084207, ENSG00000138796, ENSG00000119048, ENSG00000001084, ENSG00000030110, ENSG00000079246, ENSG00000120899, ENSG00000141458, ENSG00000130707, ENSG00000107331, ENSG00000181019, ENSG00000141510, ENSG00000125740, ENSG00000067560, ENSG0000…	1293	220	9889	1.49486	1	0.287721	0.28432
GOTERM_BP_FAT	GO:0001775~cell activation	96	6.50847	0.00689243	ENSG00000132017, ENSG00000131203, ENSG00000181104, ENSG00000179348, ENSG00000166949, ENSG00000167085, ENSG00000077150, ENSG00000168214, ENSG00000165025, ENSG00000030110, ENSG00000084652, ENSG00000185950, ENSG00000107099, ENSG00000123384, ENSG00000162552, ENSG00000067560, ENSG00000131016, ENSG00000095059, ENSG00000133710, ENSG00000196352, ENSG00000069667, ENSG00000127152, ENSG00000070495, ENSG0000…	1293	572	9889	1.2836	1	0.291563	0.288117
GOTERM_BP_FAT	GO:0010562~positive regulation of phosphorus metabolic process	110	7.45763	0.00709413	ENSG00000181104, ENSG00000099942, ENSG00000114867, ENSG00000154803, ENSG00000138834, ENSG00000171388, ENSG00000006432, ENSG00000167323, ENSG00000165025, ENSG00000055332, ENSG00000102125, ENSG00000094804, ENSG00000131016, ENSG00000067560, ENSG00000112715, ENSG00000172081, ENSG00000114978, ENSG00000103966, ENSG00000010310, ENSG00000138166, ENSG00000120885, ENSG00000125538, ENSG00000092853, ENSG0000…	1293	669	9889	1.25754	1	0.294439	0.290958
GOTERM_BP_FAT	GO:0045937~positive regulation of phosphate metabolic process	110	7.45763	0.00709413	ENSG00000181104, ENSG00000099942, ENSG00000114867, ENSG00000154803, ENSG00000138834, ENSG00000171388, ENSG00000006432, ENSG00000167323, ENSG00000165025, ENSG00000055332, ENSG00000102125, ENSG00000094804, ENSG00000131016, ENSG00000067560, ENSG00000112715, ENSG00000172081, ENSG00000114978, ENSG00000103966, ENSG00000010310, ENSG00000138166, ENSG00000120885, ENSG00000125538, ENSG00000092853, ENSG0000…	1293	669	9889	1.25754	1	0.294439	0.290958
GOTERM_BP_FAT	GO:0001655~urogenital system development	41	2.77966	0.00713922	ENSG00000179348, ENSG00000100280, ENSG00000166949, ENSG00000099942, ENSG00000154803, ENSG00000115415, ENSG00000172037, ENSG00000004399, ENSG00000008710, ENSG00000113971, ENSG00000004478, ENSG00000128918, ENSG00000125845, ENSG00000057657, ENSG00000130707, ENSG00000162552, ENSG00000084073, ENSG00000067560, ENSG00000112715, ENSG00000133216, ENSG00000134569, ENSG00000125450, ENSG00000160712, ENSG0000…	1293	208	9889	1.50756	1	0.294439	0.290958
GOTERM_BP_FAT	GO:0008214~protein dealkylation	10	0.677966	0.00727802	ENSG00000170854, ENSG00000168453, ENSG00000102878, ENSG00000070495, ENSG00000115548, ENSG00000117139, ENSG00000127663, ENSG00000170468, ENSG00000119048, ENSG00000132510	1293	28	9889	2.73147	1	0.294439	0.290958
GOTERM_BP_FAT	GO:0006482~protein demethylation	10	0.677966	0.00727802	ENSG00000170854, ENSG00000168453, ENSG00000102878, ENSG00000070495, ENSG00000115548, ENSG00000117139, ENSG00000127663, ENSG00000170468, ENSG00000119048, ENSG00000132510	1293	28	9889	2.73147	1	0.294439	0.290958
GOTERM_BP_FAT	GO:0051130~positive regulation of cellular component organization	152	10.3051	0.00728023	ENSG00000175063, ENSG00000179820, ENSG00000177885, ENSG00000187608, ENSG00000099942, ENSG00000114867, ENSG00000151491, ENSG00000198742, ENSG00000171388, ENSG00000164050, ENSG00000076382, ENSG00000165025, ENSG00000120756, ENSG00000168496, ENSG00000078699, ENSG00000130827, ENSG00000103335, ENSG00000162552, ENSG00000148248, ENSG00000067560, ENSG00000103044, ENSG00000175592, ENSG00000112715, ENSG0000…	1293	964	9889	1.20593	1	0.294439	0.290958
GOTERM_BP_FAT	GO:0036388~pre-replicative complex assembly	5	0.338983	0.00731238	ENSG00000112118, ENSG00000073111, ENSG00000076003, ENSG00000104738, ENSG00000100297	1293	7	9889	5.46293	1	0.294439	0.290958
GOTERM_BP_FAT	GO:0006267~pre-replicative complex assembly involved in nuclear cell cycle DNA replication	5	0.338983	0.00731238	ENSG00000112118, ENSG00000073111, ENSG00000076003, ENSG00000104738, ENSG00000100297	1293	7	9889	5.46293	1	0.294439	0.290958
GOTERM_BP_FAT	GO:1902299~pre-replicative complex assembly involved in cell cycle DNA replication	5	0.338983	0.00731238	ENSG00000112118, ENSG00000073111, ENSG00000076003, ENSG00000104738, ENSG00000100297	1293	7	9889	5.46293	1	0.294439	0.290958
GOTERM_BP_FAT	GO:0032990~cell part morphogenesis	66	4.47458	0.00733726	ENSG00000172270, ENSG00000177169, ENSG00000173482, ENSG00000198742, ENSG00000172037, ENSG00000164050, ENSG00000004777, ENSG00000173402, ENSG00000170921, ENSG00000102606, ENSG00000166197, ENSG00000185033, ENSG00000125968, ENSG00000095539, ENSG00000130827, ENSG00000138071, ENSG00000123384, ENSG00000149658, ENSG00000067560, ENSG00000128245, ENSG00000112715, ENSG00000134569, ENSG00000012171, ENSG0000…	1293	371	9889	1.36058	1	0.294439	0.290958
GOTERM_BP_FAT	GO:0006109~regulation of carbohydrate metabolic process	27	1.83051	0.00733943	ENSG00000219607, ENSG00000173281, ENSG00000235194, ENSG00000171163, ENSG00000154803, ENSG00000172531, ENSG00000109819, ENSG00000169403, ENSG00000187531, ENSG00000117054, ENSG00000120899, ENSG00000185950, ENSG00000141510, ENSG00000084073, ENSG00000242515, ENSG00000069667, ENSG00000147162, ENSG00000105329, ENSG00000167470, ENSG00000173531, ENSG00000152256, ENSG00000103507, ENSG00000119938, ENSG0000…	1293	122	9889	1.69261	1	0.294439	0.290958
GOTERM_BP_FAT	GO:0021782~glial cell development	18	1.22034	0.0074874	ENSG00000100151, ENSG00000092621, ENSG00000105329, ENSG00000172037, ENSG00000132470, ENSG00000026025, ENSG00000104419, ENSG00000084207, ENSG00000173402, ENSG00000163220, ENSG00000146648, ENSG00000120885, ENSG00000100429, ENSG00000125538, ENSG00000158470, ENSG00000124766, ENSG00000123384, ENSG00000107331	1293	70	9889	1.96666	1	0.298971	0.295437
GOTERM_BP_FAT	GO:0048871~multicellular organismal homeostasis	42	2.84746	0.00754026	ENSG00000107798, ENSG00000172270, ENSG00000131400, ENSG00000181104, ENSG00000179348, ENSG00000091483, ENSG00000198783, ENSG00000114867, ENSG00000154803, ENSG00000171388, ENSG00000109819, ENSG00000113971, ENSG00000023734, ENSG00000165025, ENSG00000146648, ENSG00000117394, ENSG00000120899, ENSG00000260428, ENSG00000127129, ENSG00000126432, ENSG00000072778, ENSG00000184009, ENSG00000110719, ENSG0000…	1293	215	9889	1.49405	1	0.299682	0.296139
GOTERM_BP_FAT	GO:0072525~pyridine-containing compound biosynthetic process	8	0.542373	0.00771244	ENSG00000131203, ENSG00000160209, ENSG00000138496, ENSG00000172890, ENSG00000213995, ENSG00000108439, ENSG00000182054, ENSG00000135069	1293	19	9889	3.22025	1	0.304725	0.301123
GOTERM_BP_FAT	GO:0032787~monocarboxylic acid metabolic process	68	4.61017	0.00773849	ENSG00000131203, ENSG00000095303, ENSG00000154803, ENSG00000111674, ENSG00000084207, ENSG00000095066, ENSG00000138796, ENSG00000119688, ENSG00000128918, ENSG00000165025, ENSG00000117054, ENSG00000162390, ENSG00000120437, ENSG00000185950, ENSG00000141458, ENSG00000167969, ENSG00000072778, ENSG00000242515, ENSG00000141959, ENSG00000133835, ENSG00000092621, ENSG00000074696, ENSG00000117448, ENSG0000…	1293	385	9889	1.35083	1	0.304725	0.301123
GOTERM_BP_FAT	GO:0097104~postsynaptic membrane assembly	4	0.271186	0.00803195	ENSG00000170835, ENSG00000133216, ENSG00000134569, ENSG00000169992	1293	4	9889	7.64811	1	0.312191	0.308501
GOTERM_BP_FAT	GO:0006629~lipid metabolic process	136	9.22034	0.00803315	ENSG00000099942, ENSG00000084207, ENSG00000138796, ENSG00000148926, ENSG00000128918, ENSG00000165025, ENSG00000117054, ENSG00000162390, ENSG00000185950, ENSG00000102886, ENSG00000141458, ENSG00000167969, ENSG00000102125, ENSG00000162552, ENSG00000124155, ENSG00000128245, ENSG00000163803, ENSG00000132746, ENSG00000133835, ENSG00000117448, ENSG00000112033, ENSG00000006025, ENSG00000120885, ENSG0000…	1293	853	9889	1.21939	1	0.312191	0.308501
GOTERM_BP_FAT	GO:0050900~leukocyte migration	36	2.44068	0.00804134	ENSG00000172270, ENSG00000158747, ENSG00000099942, ENSG00000151491, ENSG00000005961, ENSG00000163220, ENSG00000169403, ENSG00000165025, ENSG00000035664, ENSG00000120899, ENSG00000189334, ENSG00000110080, ENSG00000108561, ENSG00000127129, ENSG00000107099, ENSG00000122592, ENSG00000067560, ENSG00000019582, ENSG00000112715, ENSG00000125450, ENSG00000160712, ENSG00000105329, ENSG00000117407, ENSG0000…	1293	178	9889	1.54681	1	0.312191	0.308501
GOTERM_BP_FAT	GO:0010038~response to metal ion	45	3.05085	0.00807421	ENSG00000172270, ENSG00000096433, ENSG00000196660, ENSG00000121281, ENSG00000196365, ENSG00000172531, ENSG00000134013, ENSG00000109819, ENSG00000187193, ENSG00000168710, ENSG00000143799, ENSG00000122359, ENSG00000167323, ENSG00000146648, ENSG00000001084, ENSG00000188643, ENSG00000120899, ENSG00000180902, ENSG00000141458, ENSG00000130707, ENSG00000176171, ENSG00000181019, ENSG00000184009, ENSG0000…	1293	235	9889	1.46453	1	0.312191	0.308501
GOTERM_BP_FAT	GO:0002791~regulation of peptide secretion	35	2.37288	0.00820913	ENSG00000172270, ENSG00000181104, ENSG00000171388, ENSG00000135821, ENSG00000138796, ENSG00000184381, ENSG00000146648, ENSG00000102606, ENSG00000007384, ENSG00000185950, ENSG00000054148, ENSG00000149577, ENSG00000123384, ENSG00000129667, ENSG00000110719, ENSG00000090989, ENSG00000214274, ENSG00000019582, ENSG00000100151, ENSG00000141959, ENSG00000072310, ENSG00000105329, ENSG00000167470, ENSG0000…	1293	172	9889	1.5563	1	0.315777	0.312044
GOTERM_BP_FAT	GO:0010629~negative regulation of gene expression	199	13.4915	0.00825447	ENSG00000116809, ENSG00000179820, ENSG00000198585, ENSG00000099942, ENSG00000114867, ENSG00000073792, ENSG00000023734, ENSG00000267680, ENSG00000151923, ENSG00000088930, ENSG00000055332, ENSG00000078699, ENSG00000276043, ENSG00000032219, ENSG00000006704, ENSG00000134363, ENSG00000170468, ENSG00000130684, ENSG00000164463, ENSG00000185022, ENSG00000102878, ENSG00000165671, ENSG00000147421, ENSG0000…	1293	1301	9889	1.16985	1	0.315777	0.312044
GOTERM_BP_FAT	GO:0044403~symbiosis, encompassing mutualism through parasitism	95	6.44068	0.00831478	ENSG00000172270, ENSG00000102241, ENSG00000177169, ENSG00000187608, ENSG00000166949, ENSG00000167085, ENSG00000173402, ENSG00000166471, ENSG00000079785, ENSG00000182481, ENSG00000120438, ENSG00000055332, ENSG00000142748, ENSG00000141458, ENSG00000163840, ENSG00000163565, ENSG00000126456, ENSG00000070756, ENSG00000175592, ENSG00000196352, ENSG00000155363, ENSG00000132507, ENSG00000196199, ENSG0000…	1293	569	9889	1.27692	1	0.315777	0.312044
GOTERM_BP_FAT	GO:0044419~interspecies interaction between organisms	95	6.44068	0.00831478	ENSG00000172270, ENSG00000102241, ENSG00000177169, ENSG00000187608, ENSG00000166949, ENSG00000167085, ENSG00000173402, ENSG00000166471, ENSG00000079785, ENSG00000182481, ENSG00000120438, ENSG00000055332, ENSG00000142748, ENSG00000141458, ENSG00000163840, ENSG00000163565, ENSG00000126456, ENSG00000070756, ENSG00000175592, ENSG00000196352, ENSG00000155363, ENSG00000132507, ENSG00000196199, ENSG0000…	1293	569	9889	1.27692	1	0.315777	0.312044
GOTERM_BP_FAT	GO:0010720~positive regulation of cell development	58	3.9322	0.00838016	ENSG00000179348, ENSG00000179820, ENSG00000114867, ENSG00000099942, ENSG00000110107, ENSG00000198742, ENSG00000064961, ENSG00000138834, ENSG00000164050, ENSG00000173402, ENSG00000102606, ENSG00000125845, ENSG00000078699, ENSG00000130827, ENSG00000140600, ENSG00000138071, ENSG00000123384, ENSG00000067560, ENSG00000112715, ENSG00000068971, ENSG00000111344, ENSG00000213859, ENSG00000176248, ENSG0000…	1293	320	9889	1.38622	1	0.316852	0.313107
GOTERM_BP_FAT	GO:0019439~aromatic compound catabolic process	52	3.52542	0.00853688	ENSG00000131203, ENSG00000198585, ENSG00000197451, ENSG00000164091, ENSG00000269821, ENSG00000120705, ENSG00000065978, ENSG00000171865, ENSG00000134030, ENSG00000088930, ENSG00000168496, ENSG00000149577, ENSG00000272325, ENSG00000214274, ENSG00000070756, ENSG00000155363, ENSG00000213930, ENSG00000179750, ENSG00000006744, ENSG00000189221, ENSG00000113360, ENSG00000026297, ENSG00000101347, ENSG0000…	1293	281	9889	1.41531	1	0.318801	0.315033
GOTERM_BP_FAT	GO:0007417~central nervous system development	102	6.91525	0.00858088	ENSG00000042493, ENSG00000099942, ENSG00000084207, ENSG00000167325, ENSG00000128918, ENSG00000163482, ENSG00000088930, ENSG00000185950, ENSG00000130827, ENSG00000162552, ENSG00000127663, ENSG00000108465, ENSG00000067560, ENSG00000128245, ENSG00000133710, ENSG00000133318, ENSG00000092621, ENSG00000127152, ENSG00000164066, ENSG00000198728, ENSG00000120885, ENSG00000125538, ENSG00000187961, ENSG0000…	1293	618	9889	1.26231	1	0.318801	0.315033
GOTERM_BP_FAT	GO:0050796~regulation of insulin secretion	22	1.49153	0.00877821	ENSG00000100151, ENSG00000141959, ENSG00000072310, ENSG00000167470, ENSG00000118263, ENSG00000007516, ENSG00000135821, ENSG00000112033, ENSG00000138796, ENSG00000010310, ENSG00000011347, ENSG00000184381, ENSG00000125538, ENSG00000169992, ENSG00000185950, ENSG00000054148, ENSG00000149577, ENSG00000124766, ENSG00000179295, ENSG00000123384, ENSG00000143420, ENSG00000110719	1293	94	9889	1.78998	1	0.318801	0.315033
GOTERM_BP_FAT	GO:0032989~cellular component morphogenesis	107	7.25424	0.00878806	ENSG00000132698, ENSG00000179820, ENSG00000099942, ENSG00000151491, ENSG00000198742, ENSG00000164050, ENSG00000004777, ENSG00000166197, ENSG00000185033, ENSG00000120756, ENSG00000149577, ENSG00000130827, ENSG00000067560, ENSG00000128245, ENSG00000112715, ENSG00000012171, ENSG00000127152, ENSG00000111344, ENSG00000154358, ENSG00000120885, ENSG00000106397, ENSG00000107485, ENSG00000186635, ENSG0000…	1293	653	9889	1.25321	1	0.318801	0.315033
GOTERM_BP_FAT	GO:0061077~chaperone-mediated protein folding	16	1.08475	0.00882081	ENSG00000019582, ENSG00000178950, ENSG00000135624, ENSG00000173110, ENSG00000170275, ENSG00000150753, ENSG00000197930, ENSG00000132002, ENSG00000004478, ENSG00000120885, ENSG00000126803, ENSG00000120438, ENSG00000225217, ENSG00000126602, ENSG00000163468, ENSG00000140553	1293	60	9889	2.03949	1	0.318801	0.315033
GOTERM_BP_FAT	GO:0051247~positive regulation of protein metabolic process	181	12.2712	0.0088237	ENSG00000181104, ENSG00000175063, ENSG00000108106, ENSG00000112208, ENSG00000099942, ENSG00000114867, ENSG00000130714, ENSG00000154803, ENSG00000198742, ENSG00000138834, ENSG00000006432, ENSG00000165025, ENSG00000055332, ENSG00000013374, ENSG00000276043, ENSG00000143476, ENSG00000094804, ENSG00000108465, ENSG00000131016, ENSG00000067560, ENSG00000112715, ENSG00000172081, ENSG00000132507, ENSG0000…	1293	1175	9889	1.17813	1	0.318801	0.315033
GOTERM_BP_FAT	GO:1902969~mitotic DNA replication	6	0.40678	0.00882565	ENSG00000112118, ENSG00000073111, ENSG00000181938, ENSG00000076003, ENSG00000104738, ENSG00000105486	1293	11	9889	4.17169	1	0.318801	0.315033
GOTERM_BP_FAT	GO:0050926~regulation of positive chemotaxis	6	0.40678	0.00882565	ENSG00000112715, ENSG00000166949, ENSG00000117407, ENSG00000173511, ENSG00000117525, ENSG00000119630	1293	11	9889	4.17169	1	0.318801	0.315033
GOTERM_BP_FAT	GO:0050927~positive regulation of positive chemotaxis	6	0.40678	0.00882565	ENSG00000112715, ENSG00000166949, ENSG00000117407, ENSG00000173511, ENSG00000117525, ENSG00000119630	1293	11	9889	4.17169	1	0.318801	0.315033
GOTERM_BP_FAT	GO:0070076~histone lysine demethylation	9	0.610169	0.00883079	ENSG00000170854, ENSG00000168453, ENSG00000102878, ENSG00000115548, ENSG00000117139, ENSG00000127663, ENSG00000170468, ENSG00000119048, ENSG00000132510	1293	24	9889	2.86804	1	0.318801	0.315033
GOTERM_BP_FAT	GO:0001667~ameboidal-type cell migration	51	3.45763	0.00884212	ENSG00000172270, ENSG00000132698, ENSG00000179348, ENSG00000070087, ENSG00000173482, ENSG00000196405, ENSG00000102606, ENSG00000185033, ENSG00000125968, ENSG00000185950, ENSG00000095539, ENSG00000079308, ENSG00000067560, ENSG00000112715, ENSG00000111348, ENSG00000012171, ENSG00000112033, ENSG00000158195, ENSG00000109062, ENSG00000123358, ENSG00000105220, ENSG00000107485, ENSG00000094631, ENSG0000…	1293	275	9889	1.41838	1	0.318801	0.315033
GOTERM_BP_FAT	GO:0007160~cell-matrix adhesion	30	2.0339	0.0088987	ENSG00000161638, ENSG00000166949, ENSG00000132470, ENSG00000115414, ENSG00000008710, ENSG00000173402, ENSG00000005961, ENSG00000102606, ENSG00000143537, ENSG00000120899, ENSG00000122592, ENSG00000123384, ENSG00000162552, ENSG00000184009, ENSG00000067560, ENSG00000112715, ENSG00000147044, ENSG00000169231, ENSG00000197747, ENSG00000172638, ENSG00000065618, ENSG00000198728, ENSG00000124466, ENSG0000…	1293	142	9889	1.6158	1	0.319493	0.315717
GOTERM_BP_FAT	GO:0010558~negative regulation of macromolecule biosynthetic process	176	11.9322	0.00895472	ENSG00000125482, ENSG00000116809, ENSG00000108469, ENSG00000114867, ENSG00000178573, ENSG00000154803, ENSG00000073792, ENSG00000174652, ENSG00000084207, ENSG00000023734, ENSG00000267680, ENSG00000151923, ENSG00000055332, ENSG00000078699, ENSG00000276043, ENSG00000032219, ENSG00000124831, ENSG00000101158, ENSG00000162552, ENSG00000126456, ENSG00000094804, ENSG00000175197, ENSG00000147381, ENSG0000…	1293	1140	9889	1.18076	1	0.32011	0.316327
GOTERM_BP_FAT	GO:0016051~carbohydrate biosynthetic process	29	1.9661	0.00899081	ENSG00000105655, ENSG00000219607, ENSG00000173281, ENSG00000235194, ENSG00000171163, ENSG00000111674, ENSG00000172531, ENSG00000109819, ENSG00000169403, ENSG00000187531, ENSG00000117054, ENSG00000120899, ENSG00000110080, ENSG00000185950, ENSG00000164776, ENSG00000103044, ENSG00000147162, ENSG00000105329, ENSG00000104812, ENSG00000173599, ENSG00000173531, ENSG00000117448, ENSG00000158470, ENSG0000…	1293	136	9889	1.63085	1	0.32011	0.316327
GOTERM_BP_FAT	GO:0034446~substrate adhesion-dependent cell spreading	19	1.28814	0.00911449	ENSG00000067560, ENSG00000179820, ENSG00000077942, ENSG00000130702, ENSG00000099942, ENSG00000169242, ENSG00000172037, ENSG00000115414, ENSG00000072163, ENSG00000179218, ENSG00000197747, ENSG00000196878, ENSG00000102606, ENSG00000092929, ENSG00000108561, ENSG00000089159, ENSG00000179051, ENSG00000147459, ENSG00000079805	1293	77	9889	1.88719	1	0.321372	0.317574
GOTERM_BP_FAT	GO:0036294~cellular response to decreased oxygen levels	26	1.76271	0.00911975	ENSG00000129521, ENSG00000140939, ENSG00000113739, ENSG00000104765, ENSG00000135245, ENSG00000197930, ENSG00000109819, ENSG00000114023, ENSG00000168214, ENSG00000185650, ENSG00000251562, ENSG00000176171, ENSG00000141279, ENSG00000141510, ENSG00000100151, ENSG00000112715, ENSG00000069667, ENSG00000104419, ENSG00000120738, ENSG00000173531, ENSG00000112033, ENSG00000152256, ENSG00000156709, ENSG0000…	1293	118	9889	1.68518	1	0.321372	0.317574
GOTERM_BP_FAT	GO:0006732~coenzyme metabolic process	48	3.25424	0.00913908	ENSG00000131203, ENSG00000160209, ENSG00000160305, ENSG00000172890, ENSG00000131844, ENSG00000067057, ENSG00000154803, ENSG00000159399, ENSG00000111674, ENSG00000165280, ENSG00000109819, ENSG00000065833, ENSG00000095066, ENSG00000131069, ENSG00000134333, ENSG00000097021, ENSG00000138413, ENSG00000168710, ENSG00000138496, ENSG00000162390, ENSG00000163382, ENSG00000123505, ENSG00000126432, ENSG0000…	1293	256	9889	1.43402	1	0.321372	0.317574
GOTERM_BP_FAT	GO:0070848~response to growth factor	75	5.08475	0.00919513	ENSG00000135966, ENSG00000177885, ENSG00000108821, ENSG00000130513, ENSG00000166949, ENSG00000099942, ENSG00000242265, ENSG00000154803, ENSG00000198742, ENSG00000171388, ENSG00000084207, ENSG00000117139, ENSG00000023734, ENSG00000140682, ENSG00000143799, ENSG00000168214, ENSG00000116285, ENSG00000125845, ENSG00000127947, ENSG00000125968, ENSG00000032219, ENSG00000090006, ENSG00000162552, ENSG0000…	1293	435	9889	1.31864	1	0.322018	0.318212
GOTERM_BP_FAT	GO:0042398~cellular modified amino acid biosynthetic process	10	0.677966	0.00935529	ENSG00000138363, ENSG00000100714, ENSG00000130304, ENSG00000001084, ENSG00000131979, ENSG00000166165, ENSG00000156471, ENSG00000106397, ENSG00000131067, ENSG00000152952	1293	29	9889	2.63728	1	0.32629	0.322433
GOTERM_BP_FAT	GO:0001938~positive regulation of endothelial cell proliferation	15	1.01695	0.00950904	ENSG00000112715, ENSG00000179348, ENSG00000124181, ENSG00000198753, ENSG00000173511, ENSG00000171388, ENSG00000117525, ENSG00000119630, ENSG00000143369, ENSG00000125845, ENSG00000164327, ENSG00000100311, ENSG00000123358, ENSG00000105287, ENSG00000214274	1293	55	9889	2.08585	1	0.330304	0.3264
GOTERM_BP_FAT	GO:0006955~immune response	130	8.81356	0.00961898	ENSG00000187608, ENSG00000121281, ENSG00000099942, ENSG00000159256, ENSG00000171388, ENSG00000141574, ENSG00000148926, ENSG00000165025, ENSG00000079785, ENSG00000055332, ENSG00000013374, ENSG00000130707, ENSG00000126456, ENSG00000133710, ENSG00000169230, ENSG00000198736, ENSG00000176208, ENSG00000163131, ENSG00000120885, ENSG00000125538, ENSG00000121858, ENSG00000165030, ENSG00000026297, ENSG0000…	1293	815	9889	1.21994	1	0.33277	0.328837
GOTERM_BP_FAT	GO:0000902~cell morphogenesis	99	6.71186	0.00968449	ENSG00000132698, ENSG00000179820, ENSG00000099942, ENSG00000151491, ENSG00000198742, ENSG00000164050, ENSG00000004777, ENSG00000166197, ENSG00000185033, ENSG00000120756, ENSG00000149577, ENSG00000130827, ENSG00000067560, ENSG00000128245, ENSG00000112715, ENSG00000012171, ENSG00000127152, ENSG00000111344, ENSG00000120885, ENSG00000106397, ENSG00000107485, ENSG00000186635, ENSG00000107798, ENSG0000…	1293	600	9889	1.26194	1	0.333449	0.329508
GOTERM_BP_FAT	GO:1901361~organic cyclic compound catabolic process	54	3.66102	0.00971666	ENSG00000131203, ENSG00000198585, ENSG00000197451, ENSG00000164091, ENSG00000269821, ENSG00000120705, ENSG00000065978, ENSG00000171865, ENSG00000134030, ENSG00000088930, ENSG00000168496, ENSG00000149577, ENSG00000272325, ENSG00000214274, ENSG00000070756, ENSG00000128245, ENSG00000155363, ENSG00000213930, ENSG00000179750, ENSG00000006744, ENSG00000189221, ENSG00000113360, ENSG00000026297, ENSG0000…	1293	296	9889	1.39526	1	0.333449	0.329508
GOTERM_BP_FAT	GO:0001822~kidney development	35	2.37288	0.00979573	ENSG00000100280, ENSG00000166949, ENSG00000154803, ENSG00000115415, ENSG00000172037, ENSG00000004399, ENSG00000008710, ENSG00000113971, ENSG00000128918, ENSG00000125845, ENSG00000057657, ENSG00000130707, ENSG00000162552, ENSG00000084073, ENSG00000067560, ENSG00000112715, ENSG00000134569, ENSG00000125450, ENSG00000160712, ENSG00000130702, ENSG00000198598, ENSG00000070495, ENSG00000105329, ENSG0000…	1293	174	9889	1.53841	1	0.334474	0.330521
GOTERM_BP_FAT	GO:0050731~positive regulation of peptidyl-tyrosine phosphorylation	22	1.49153	0.00992194	ENSG00000019582, ENSG00000112715, ENSG00000161638, ENSG00000173193, ENSG00000134569, ENSG00000160712, ENSG00000105329, ENSG00000061938, ENSG00000169242, ENSG00000103966, ENSG00000173511, ENSG00000138496, ENSG00000165025, ENSG00000146648, ENSG00000120899, ENSG00000164327, ENSG00000109321, ENSG00000049130, ENSG00000100311, ENSG00000179295, ENSG00000164400, ENSG00000141510	1293	95	9889	1.77114	1	0.334474	0.330521
GOTERM_BP_FAT	GO:0098542~defense response to other organism	55	3.72881	0.00999422	ENSG00000187608, ENSG00000167085, ENSG00000148926, ENSG00000168214, ENSG00000165025, ENSG00000184381, ENSG00000079785, ENSG00000055332, ENSG00000142748, ENSG00000163840, ENSG00000163565, ENSG00000214274, ENSG00000126456, ENSG00000133710, ENSG00000155363, ENSG00000179750, ENSG00000113360, ENSG00000125538, ENSG00000100413, ENSG00000148356, ENSG00000101347, ENSG00000101782, ENSG00000165799, ENSG0000…	1293	303	9889	1.38827	1	0.334474	0.330521
GOTERM_BP_FAT	GO:0007267~cell-cell signaling	120	8.13559	0.0100143	ENSG00000181104, ENSG00000096433, ENSG00000198742, ENSG00000170175, ENSG00000171388, ENSG00000138796, ENSG00000148926, ENSG00000166197, ENSG00000185950, ENSG00000149577, ENSG00000162552, ENSG00000175197, ENSG00000067560, ENSG00000128245, ENSG00000141959, ENSG00000012171, ENSG00000104936, ENSG00000007516, ENSG00000112033, ENSG00000173218, ENSG00000010310, ENSG00000198728, ENSG00000125538, ENSG0000…	1293	746	9889	1.23026	1	0.334474	0.330521
GOTERM_BP_FAT	GO:0060326~cell chemotaxis	28	1.89831	0.010035	ENSG00000172270, ENSG00000158747, ENSG00000099942, ENSG00000171680, ENSG00000084207, ENSG00000163220, ENSG00000165025, ENSG00000035664, ENSG00000120899, ENSG00000189334, ENSG00000108561, ENSG00000127129, ENSG00000146242, ENSG00000019582, ENSG00000112715, ENSG00000125450, ENSG00000160712, ENSG00000198753, ENSG00000173511, ENSG00000173531, ENSG00000179218, ENSG00000119630, ENSG00000125538, ENSG0000…	1293	131	9889	1.63471	1	0.334474	0.330521
GOTERM_BP_FAT	GO:0001894~tissue homeostasis	28	1.89831	0.010035	ENSG00000107798, ENSG00000172270, ENSG00000131400, ENSG00000181104, ENSG00000179348, ENSG00000091483, ENSG00000198783, ENSG00000113971, ENSG00000023734, ENSG00000165025, ENSG00000146648, ENSG00000117394, ENSG00000120899, ENSG00000260428, ENSG00000126432, ENSG00000184009, ENSG00000110719, ENSG00000131697, ENSG00000112715, ENSG00000095397, ENSG00000105329, ENSG00000165092, ENSG00000169252, ENSG0000…	1293	131	9889	1.63471	1	0.334474	0.330521
GOTERM_BP_FAT	GO:0031960~response to corticosteroid	23	1.55932	0.0100549	ENSG00000067560, ENSG00000108602, ENSG00000175592, ENSG00000132646, ENSG00000108821, ENSG00000105329, ENSG00000084207, ENSG00000115884, ENSG00000152234, ENSG00000148926, ENSG00000165474, ENSG00000169403, ENSG00000143799, ENSG00000146648, ENSG00000138772, ENSG00000116285, ENSG00000156709, ENSG00000185650, ENSG00000109321, ENSG00000130707, ENSG00000168209, ENSG00000125740, ENSG00000163347	1293	101	9889	1.74165	1	0.334474	0.330521
GOTERM_BP_FAT	GO:0032870~cellular response to hormone stimulus	67	4.54237	0.0100776	ENSG00000177885, ENSG00000130513, ENSG00000196365, ENSG00000167085, ENSG00000084207, ENSG00000143799, ENSG00000116285, ENSG00000185950, ENSG00000141458, ENSG00000130707, ENSG00000094804, ENSG00000067560, ENSG00000128245, ENSG00000072310, ENSG00000115548, ENSG00000112033, ENSG00000153786, ENSG00000163131, ENSG00000165474, ENSG00000125538, ENSG00000123358, ENSG00000106397, ENSG00000086061, ENSG0000…	1293	383	9889	1.33792	1	0.334474	0.330521
GOTERM_BP_FAT	GO:0090066~regulation of anatomical structure size	58	3.9322	0.0101348	ENSG00000042493, ENSG00000181104, ENSG00000177169, ENSG00000179820, ENSG00000177885, ENSG00000070087, ENSG00000151491, ENSG00000198742, ENSG00000171388, ENSG00000196405, ENSG00000148926, ENSG00000184381, ENSG00000034510, ENSG00000185033, ENSG00000120756, ENSG00000095539, ENSG00000130827, ENSG00000138071, ENSG00000123384, ENSG00000090924, ENSG00000067560, ENSG00000112715, ENSG00000105700, ENSG0000…	1293	323	9889	1.37334	1	0.334474	0.330521
GOTERM_BP_FAT	GO:0046700~heterocycle catabolic process	51	3.45763	0.010138	ENSG00000131203, ENSG00000198585, ENSG00000197451, ENSG00000164091, ENSG00000269821, ENSG00000120705, ENSG00000065978, ENSG00000171865, ENSG00000134030, ENSG00000088930, ENSG00000168496, ENSG00000149577, ENSG00000272325, ENSG00000214274, ENSG00000070756, ENSG00000155363, ENSG00000213930, ENSG00000179750, ENSG00000006744, ENSG00000113360, ENSG00000026297, ENSG00000101347, ENSG00000108654, ENSG0000…	1293	277	9889	1.40813	1	0.334474	0.330521
GOTERM_BP_FAT	GO:0031327~negative regulation of cellular biosynthetic process	181	12.2712	0.0102454	ENSG00000125482, ENSG00000116809, ENSG00000108469, ENSG00000114867, ENSG00000178573, ENSG00000154803, ENSG00000073792, ENSG00000174652, ENSG00000023734, ENSG00000267680, ENSG00000151923, ENSG00000055332, ENSG00000078699, ENSG00000276043, ENSG00000032219, ENSG00000124831, ENSG00000101158, ENSG00000162552, ENSG00000126456, ENSG00000094804, ENSG00000175197, ENSG00000147381, ENSG00000112715, ENSG0000…	1293	1179	9889	1.17414	1	0.33672	0.33274
GOTERM_BP_FAT	GO:0070371~ERK1 and ERK2 cascade	32	2.16949	0.0104316	ENSG00000181104, ENSG00000196660, ENSG00000099942, ENSG00000154803, ENSG00000167085, ENSG00000139625, ENSG00000084207, ENSG00000120875, ENSG00000146648, ENSG00000116285, ENSG00000125845, ENSG00000120899, ENSG00000185650, ENSG00000146242, ENSG00000105053, ENSG00000123384, ENSG00000183856, ENSG00000131016, ENSG00000019582, ENSG00000112715, ENSG00000133216, ENSG00000077942, ENSG00000105329, ENSG0000…	1293	156	9889	1.56884	1	0.340584	0.336558
GOTERM_BP_FAT	GO:0001704~formation of primary germ layer	19	1.28814	0.0104427	ENSG00000161638, ENSG00000177885, ENSG00000130635, ENSG00000166949, ENSG00000132470, ENSG00000115414, ENSG00000196878, ENSG00000132510, ENSG00000120875, ENSG00000138166, ENSG00000114270, ENSG00000260428, ENSG00000126705, ENSG00000102996, ENSG00000105220, ENSG00000143178, ENSG00000149922, ENSG00000053747, ENSG00000186866	1293	78	9889	1.863	1	0.340584	0.336558
GOTERM_BP_FAT	GO:0045058~T cell selection	8	0.542373	0.0105511	ENSG00000067560, ENSG00000019582, ENSG00000165025, ENSG00000160712, ENSG00000184916, ENSG00000127152, ENSG00000107485, ENSG00000166888	1293	20	9889	3.05924	1	0.342811	0.338759
GOTERM_BP_FAT	GO:0071383~cellular response to steroid hormone stimulus	31	2.10169	0.0106224	ENSG00000094631, ENSG00000132471, ENSG00000167085, ENSG00000084207, ENSG00000266412, ENSG00000004478, ENSG00000143799, ENSG00000012822, ENSG00000146648, ENSG00000116285, ENSG00000185650, ENSG00000141458, ENSG00000130707, ENSG00000067560, ENSG00000128245, ENSG00000105329, ENSG00000173153, ENSG00000115548, ENSG00000112033, ENSG00000179218, ENSG00000152234, ENSG00000165474, ENSG00000164040, ENSG0000…	1293	150	9889	1.58061	1	0.343821	0.339757
GOTERM_BP_FAT	GO:0045666~positive regulation of neuron differentiation	40	2.71186	0.0109671	ENSG00000158747, ENSG00000179348, ENSG00000114867, ENSG00000110107, ENSG00000110888, ENSG00000198742, ENSG00000004399, ENSG00000135387, ENSG00000064961, ENSG00000138834, ENSG00000115414, ENSG00000213923, ENSG00000164050, ENSG00000151239, ENSG00000163220, ENSG00000125845, ENSG00000120899, ENSG00000078699, ENSG00000044090, ENSG00000130827, ENSG00000140600, ENSG00000138071, ENSG00000123384, ENSG0000…	1293	207	9889	1.47789	1	0.353546	0.349367
GOTERM_BP_FAT	GO:0034248~regulation of cellular amide metabolic process	73	4.94915	0.0110056	ENSG00000166949, ENSG00000180098, ENSG00000114867, ENSG00000269821, ENSG00000073792, ENSG00000120705, ENSG00000065978, ENSG00000184381, ENSG00000166197, ENSG00000134030, ENSG00000151923, ENSG00000079785, ENSG00000055332, ENSG00000125447, ENSG00000149658, ENSG00000107331, ENSG00000214274, ENSG00000070756, ENSG00000067560, ENSG00000104852, ENSG00000155363, ENSG00000132507, ENSG00000133318, ENSG0000…	1293	425	9889	1.31367	1	0.353546	0.349367
GOTERM_BP_FAT	GO:0031345~negative regulation of cell projection organization	28	1.89831	0.0110929	ENSG00000178950, ENSG00000177169, ENSG00000070087, ENSG00000169242, ENSG00000066248, ENSG00000026025, ENSG00000196405, ENSG00000004478, ENSG00000185033, ENSG00000125968, ENSG00000095539, ENSG00000078699, ENSG00000130827, ENSG00000123384, ENSG00000079805, ENSG00000067560, ENSG00000128245, ENSG00000133216, ENSG00000134569, ENSG00000065320, ENSG00000012171, ENSG00000198753, ENSG00000185324, ENSG0000…	1293	132	9889	1.62233	1	0.355014	0.350817
GOTERM_BP_FAT	GO:0051240~positive regulation of multicellular organismal process	161	10.9153	0.0111629	ENSG00000132698, ENSG00000181104, ENSG00000187608, ENSG00000099942, ENSG00000114867, ENSG00000198742, ENSG00000064961, ENSG00000138834, ENSG00000171388, ENSG00000164050, ENSG00000148926, ENSG00000167323, ENSG00000165025, ENSG00000079785, ENSG00000120756, ENSG00000055332, ENSG00000078699, ENSG00000185950, ENSG00000130827, ENSG00000032219, ENSG00000162552, ENSG00000126456, ENSG00000175197, ENSG0000…	1293	1038	9889	1.18627	1	0.355922	0.351715
GOTERM_BP_FAT	GO:0009617~response to bacterium	55	3.72881	0.0113579	ENSG00000131203, ENSG00000181104, ENSG00000187608, ENSG00000084207, ENSG00000077150, ENSG00000148926, ENSG00000168214, ENSG00000165025, ENSG00000184381, ENSG00000125845, ENSG00000130707, ENSG00000214274, ENSG00000126456, ENSG00000067560, ENSG00000131016, ENSG00000133710, ENSG00000131979, ENSG00000112033, ENSG00000138642, ENSG00000165474, ENSG00000113360, ENSG00000125538, ENSG00000123358, ENSG0000…	1293	305	9889	1.37917	1	0.360794	0.356529
GOTERM_BP_FAT	GO:0071495~cellular response to endogenous stimulus	127	8.61017	0.0115217	ENSG00000135966, ENSG00000072501, ENSG00000177885, ENSG00000108469, ENSG00000099942, ENSG00000242265, ENSG00000154803, ENSG00000198742, ENSG00000171388, ENSG00000154920, ENSG00000084207, ENSG00000023734, ENSG00000165025, ENSG00000127947, ENSG00000185950, ENSG00000032219, ENSG00000141458, ENSG00000130707, ENSG00000162552, ENSG00000094804, ENSG00000067560, ENSG00000128245, ENSG00000115548, ENSG0000…	1293	799	9889	1.21566	1	0.363678	0.35938
GOTERM_BP_FAT	GO:0044270~cellular nitrogen compound catabolic process	51	3.45763	0.0115882	ENSG00000131203, ENSG00000198585, ENSG00000197451, ENSG00000164091, ENSG00000269821, ENSG00000120705, ENSG00000065978, ENSG00000171865, ENSG00000134030, ENSG00000088930, ENSG00000168496, ENSG00000149577, ENSG00000272325, ENSG00000214274, ENSG00000070756, ENSG00000155363, ENSG00000213930, ENSG00000179750, ENSG00000006744, ENSG00000113360, ENSG00000026297, ENSG00000101347, ENSG00000108654, ENSG0000…	1293	279	9889	1.39804	1	0.363678	0.35938
GOTERM_BP_FAT	GO:0008284~positive regulation of cell proliferation	89	6.0339	0.011631	ENSG00000132698, ENSG00000181104, ENSG00000179348, ENSG00000099942, ENSG00000135245, ENSG00000167085, ENSG00000171388, ENSG00000117139, ENSG00000204634, ENSG00000148926, ENSG00000128918, ENSG00000168214, ENSG00000165025, ENSG00000166197, ENSG00000125845, ENSG00000151923, ENSG00000125968, ENSG00000185950, ENSG00000214274, ENSG00000094804, ENSG00000095059, ENSG00000175592, ENSG00000112715, ENSG0000…	1293	535	9889	1.2723	1	0.363678	0.35938
GOTERM_BP_FAT	GO:0050808~synapse organization	31	2.10169	0.0116507	ENSG00000181104, ENSG00000068400, ENSG00000110841, ENSG00000070087, ENSG00000099942, ENSG00000114867, ENSG00000172037, ENSG00000004399, ENSG00000170175, ENSG00000173267, ENSG00000164050, ENSG00000168137, ENSG00000146242, ENSG00000124214, ENSG00000139182, ENSG00000067560, ENSG00000133216, ENSG00000134569, ENSG00000101040, ENSG00000065320, ENSG00000112139, ENSG00000139899, ENSG00000104936, ENSG0000…	1293	151	9889	1.57014	1	0.363678	0.35938
GOTERM_BP_FAT	GO:0050709~negative regulation of protein secretion	11	0.745763	0.0117419	ENSG00000181104, ENSG00000125538, ENSG00000141959, ENSG00000072310, ENSG00000182054, ENSG00000007384, ENSG00000167470, ENSG00000118263, ENSG00000179295, ENSG00000129667, ENSG00000138796	1293	35	9889	2.40369	1	0.363678	0.35938
GOTERM_BP_FAT	GO:0006636~unsaturated fatty acid biosynthetic process	11	0.745763	0.0117419	ENSG00000019582, ENSG00000165025, ENSG00000099194, ENSG00000125538, ENSG00000095303, ENSG00000127129, ENSG00000084207, ENSG00000131067, ENSG00000164687, ENSG00000221968, ENSG00000159228	1293	35	9889	2.40369	1	0.363678	0.35938
GOTERM_BP_FAT	GO:0032268~regulation of cellular protein metabolic process	272	18.4407	0.0117467	ENSG00000181104, ENSG00000111912, ENSG00000179820, ENSG00000177885, ENSG00000112208, ENSG00000099942, ENSG00000114867, ENSG00000064961, ENSG00000138834, ENSG00000073792, ENSG00000084207, ENSG00000120875, ENSG00000168137, ENSG00000166197, ENSG00000079785, ENSG00000151923, ENSG00000055332, ENSG00000013374, ENSG00000276043, ENSG00000094804, ENSG00000067560, ENSG00000133710, ENSG00000172081, ENSG0000…	1293	1841	9889	1.12998	1	0.363678	0.35938
GOTERM_BP_FAT	GO:0032570~response to progesterone	10	0.677966	0.0118506	ENSG00000165474, ENSG00000175592, ENSG00000189143, ENSG00000072310, ENSG00000105329, ENSG00000132471, ENSG00000265972, ENSG00000105220, ENSG00000173039, ENSG00000125740	1293	30	9889	2.54937	1	0.365573	0.361252
GOTERM_BP_FAT	GO:0048762~mesenchymal cell differentiation	29	1.9661	0.0120628	ENSG00000108821, ENSG00000197451, ENSG00000166949, ENSG00000169242, ENSG00000115415, ENSG00000134013, ENSG00000115414, ENSG00000140682, ENSG00000128918, ENSG00000168214, ENSG00000166197, ENSG00000185033, ENSG00000143537, ENSG00000125845, ENSG00000130726, ENSG00000095539, ENSG00000044090, ENSG00000162552, ENSG00000162517, ENSG00000012171, ENSG00000130702, ENSG00000105329, ENSG00000121039, ENSG0000…	1293	139	9889	1.59565	1	0.37078	0.366397
GOTERM_BP_FAT	GO:0001952~regulation of cell-matrix adhesion	20	1.35593	0.0122236	ENSG00000067560, ENSG00000112715, ENSG00000166949, ENSG00000147044, ENSG00000173402, ENSG00000197747, ENSG00000172638, ENSG00000198728, ENSG00000143537, ENSG00000120899, ENSG00000179051, ENSG00000141503, ENSG00000122592, ENSG00000179295, ENSG00000123384, ENSG00000165699, ENSG00000162552, ENSG00000184009, ENSG00000124145, ENSG00000167657	1293	85	9889	1.79955	1	0.374376	0.369951
GOTERM_BP_FAT	GO:0045785~positive regulation of cell adhesion	51	3.45763	0.0123755	ENSG00000179820, ENSG00000166949, ENSG00000099942, ENSG00000154803, ENSG00000172037, ENSG00000173402, ENSG00000102606, ENSG00000165025, ENSG00000107099, ENSG00000103335, ENSG00000162552, ENSG00000067560, ENSG00000095059, ENSG00000112715, ENSG00000196352, ENSG00000172638, ENSG00000198728, ENSG00000125538, ENSG00000124766, ENSG00000107485, ENSG00000070404, ENSG00000100097, ENSG00000161638, ENSG0000…	1293	280	9889	1.39305	1	0.377672	0.373208
GOTERM_BP_FAT	GO:0070372~regulation of ERK1 and ERK2 cascade	32	2.16949	0.0124879	ENSG00000181104, ENSG00000196660, ENSG00000099942, ENSG00000154803, ENSG00000167085, ENSG00000139625, ENSG00000115414, ENSG00000084207, ENSG00000120875, ENSG00000165025, ENSG00000146648, ENSG00000116285, ENSG00000125845, ENSG00000120899, ENSG00000146242, ENSG00000105053, ENSG00000123384, ENSG00000131016, ENSG00000019582, ENSG00000112715, ENSG00000133216, ENSG00000077942, ENSG00000105329, ENSG0000…	1293	158	9889	1.54898	1	0.379747	0.375258
GOTERM_BP_FAT	GO:0034330~cell junction organization	38	2.57627	0.0125915	ENSG00000161638, ENSG00000181104, ENSG00000140859, ENSG00000166949, ENSG00000154803, ENSG00000132470, ENSG00000115414, ENSG00000072163, ENSG00000102606, ENSG00000121742, ENSG00000120899, ENSG00000184363, ENSG00000123384, ENSG00000162552, ENSG00000184009, ENSG00000163347, ENSG00000067560, ENSG00000105289, ENSG00000131697, ENSG00000112715, ENSG00000095397, ENSG00000179776, ENSG00000105329, ENSG0000…	1293	196	9889	1.4828	1	0.381303	0.376796
GOTERM_BP_FAT	GO:0072001~renal system development	35	2.37288	0.0126418	ENSG00000100280, ENSG00000166949, ENSG00000154803, ENSG00000115415, ENSG00000172037, ENSG00000004399, ENSG00000008710, ENSG00000113971, ENSG00000128918, ENSG00000125845, ENSG00000057657, ENSG00000130707, ENSG00000162552, ENSG00000084073, ENSG00000067560, ENSG00000112715, ENSG00000134569, ENSG00000125450, ENSG00000160712, ENSG00000130702, ENSG00000198598, ENSG00000070495, ENSG00000105329, ENSG0000…	1293	177	9889	1.51234	1	0.381303	0.376796
GOTERM_BP_FAT	GO:0035270~endocrine system development	17	1.15254	0.0126729	ENSG00000179348, ENSG00000069011, ENSG00000160712, ENSG00000166949, ENSG00000099942, ENSG00000010310, ENSG00000128918, ENSG00000168214, ENSG00000030110, ENSG00000125845, ENSG00000149577, ENSG00000124766, ENSG00000140279, ENSG00000162552, ENSG00000107485, ENSG00000143178, ENSG00000070404	1293	68	9889	1.91203	1	0.381303	0.376796
GOTERM_BP_FAT	GO:0022603~regulation of anatomical structure morphogenesis	102	6.91525	0.0129342	ENSG00000179820, ENSG00000099942, ENSG00000151491, ENSG00000198742, ENSG00000164050, ENSG00000004777, ENSG00000148926, ENSG00000167323, ENSG00000185033, ENSG00000146463, ENSG00000130827, ENSG00000162552, ENSG00000067560, ENSG00000128245, ENSG00000112715, ENSG00000133710, ENSG00000012171, ENSG00000111344, ENSG00000173218, ENSG00000125538, ENSG00000100335, ENSG00000107485, ENSG00000186635, ENSG0000…	1293	627	9889	1.24419	1	0.387711	0.383128
GOTERM_BP_FAT	GO:0017148~negative regulation of translation	34	2.30508	0.0129766	ENSG00000135829, ENSG00000166949, ENSG00000114867, ENSG00000110888, ENSG00000269821, ENSG00000135387, ENSG00000073792, ENSG00000110367, ENSG00000065978, ENSG00000115053, ENSG00000146648, ENSG00000151923, ENSG00000125944, ENSG00000185650, ENSG00000055332, ENSG00000149658, ENSG00000160710, ENSG00000257103, ENSG00000214274, ENSG00000141510, ENSG00000084073, ENSG00000135316, ENSG00000155363, ENSG0000…	1293	171	9889	1.52068	1	0.387711	0.383128
GOTERM_BP_FAT	GO:0002688~regulation of leukocyte chemotaxis	15	1.01695	0.013106	ENSG00000158747, ENSG00000019582, ENSG00000112715, ENSG00000160712, ENSG00000173511, ENSG00000173531, ENSG00000179218, ENSG00000119630, ENSG00000035664, ENSG00000120899, ENSG00000189334, ENSG00000108561, ENSG00000127129, ENSG00000186715	1293	57	9889	2.01266	1	0.390212	0.3856
GOTERM_BP_FAT	GO:0030522~intracellular receptor signaling pathway	36	2.44068	0.0133474	ENSG00000073331, ENSG00000094631, ENSG00000099942, ENSG00000132471, ENSG00000167085, ENSG00000266412, ENSG00000105939, ENSG00000111331, ENSG00000004478, ENSG00000143799, ENSG00000128918, ENSG00000012822, ENSG00000125845, ENSG00000108561, ENSG00000126456, ENSG00000257103, ENSG00000067560, ENSG00000128245, ENSG00000069667, ENSG00000072310, ENSG00000173153, ENSG00000115548, ENSG00000171456, ENSG0000…	1293	184	9889	1.49637	1	0.395421	0.390747
GOTERM_BP_FAT	GO:0071363~cellular response to growth factor stimulus	71	4.81356	0.0133735	ENSG00000135966, ENSG00000177885, ENSG00000108821, ENSG00000130513, ENSG00000166949, ENSG00000099942, ENSG00000242265, ENSG00000154803, ENSG00000198742, ENSG00000171388, ENSG00000084207, ENSG00000117139, ENSG00000023734, ENSG00000140682, ENSG00000143799, ENSG00000168214, ENSG00000116285, ENSG00000125845, ENSG00000127947, ENSG00000125968, ENSG00000032219, ENSG00000090006, ENSG00000162552, ENSG0000…	1293	415	9889	1.30847	1	0.395421	0.390747
GOTERM_BP_FAT	GO:0060009~Sertoli cell development	6	0.40678	0.0135235	ENSG00000085224, ENSG00000133835, ENSG00000115008, ENSG00000032219, ENSG00000102531, ENSG00000115884	1293	12	9889	3.82405	1	0.397108	0.392414
GOTERM_BP_FAT	GO:0009110~vitamin biosynthetic process	6	0.40678	0.0135235	ENSG00000160209, ENSG00000125538, ENSG00000108439, ENSG00000135069, ENSG00000117448, ENSG00000019549	1293	12	9889	3.82405	1	0.397108	0.392414
GOTERM_BP_FAT	GO:0050708~regulation of protein secretion	32	2.16949	0.013633	ENSG00000172270, ENSG00000181104, ENSG00000135821, ENSG00000138796, ENSG00000184381, ENSG00000146648, ENSG00000007384, ENSG00000185950, ENSG00000054148, ENSG00000149577, ENSG00000123384, ENSG00000129667, ENSG00000110719, ENSG00000090989, ENSG00000214274, ENSG00000100151, ENSG00000141959, ENSG00000072310, ENSG00000105329, ENSG00000167470, ENSG00000115008, ENSG00000118263, ENSG00000007516, ENSG0000…	1293	159	9889	1.53924	1	0.398952	0.394236
GOTERM_BP_FAT	GO:0006801~superoxide metabolic process	12	0.813559	0.0137439	ENSG00000198198, ENSG00000165025, ENSG00000146648, ENSG00000137857, ENSG00000131979, ENSG00000105329, ENSG00000107957, ENSG00000160200, ENSG00000102575, ENSG00000084207, ENSG00000140279, ENSG00000181019	1293	41	9889	2.23847	1	0.400824	0.396086
GOTERM_BP_FAT	GO:0000122~negative regulation of transcription from RNA polymerase II promoter	105	7.11864	0.0140719	ENSG00000116809, ENSG00000108469, ENSG00000178573, ENSG00000154803, ENSG00000174652, ENSG00000023734, ENSG00000267680, ENSG00000078699, ENSG00000276043, ENSG00000032219, ENSG00000124831, ENSG00000101158, ENSG00000126456, ENSG00000175197, ENSG00000147381, ENSG00000112715, ENSG00000006704, ENSG00000134363, ENSG00000112033, ENSG00000130684, ENSG00000165156, ENSG00000164463, ENSG00000198728, ENSG0000…	1293	650	9889	1.23546	1	0.408148	0.403323
GOTERM_BP_FAT	GO:0000271~polysaccharide biosynthetic process	14	0.949153	0.0142338	ENSG00000103044, ENSG00000173281, ENSG00000219607, ENSG00000235194, ENSG00000105329, ENSG00000104812, ENSG00000172531, ENSG00000117054, ENSG00000158470, ENSG00000119938, ENSG00000185950, ENSG00000100311, ENSG00000164776, ENSG00000141367	1293	52	9889	2.05911	1	0.408148	0.403323
GOTERM_BP_FAT	GO:1902893~regulation of pri-miRNA transcription from RNA polymerase II promoter	14	0.949153	0.0142338	ENSG00000175592, ENSG00000179348, ENSG00000166949, ENSG00000072310, ENSG00000105329, ENSG00000064300, ENSG00000120738, ENSG00000171388, ENSG00000112033, ENSG00000173039, ENSG00000125845, ENSG00000100311, ENSG00000107485, ENSG00000141510	1293	52	9889	2.05911	1	0.408148	0.403323
GOTERM_BP_FAT	GO:0042475~odontogenesis of dentin-containing tooth	14	0.949153	0.0142338	ENSG00000172270, ENSG00000134569, ENSG00000184916, ENSG00000130702, ENSG00000127152, ENSG00000105329, ENSG00000064300, ENSG00000134363, ENSG00000167522, ENSG00000148926, ENSG00000167323, ENSG00000125845, ENSG00000054967, ENSG00000110719	1293	52	9889	2.05911	1	0.408148	0.403323
GOTERM_BP_FAT	GO:1901607~alpha-amino acid biosynthetic process	14	0.949153	0.0142338	ENSG00000092621, ENSG00000099810, ENSG00000135069, ENSG00000135821, ENSG00000152952, ENSG00000100714, ENSG00000060982, ENSG00000059573, ENSG00000179918, ENSG00000182199, ENSG00000160200, ENSG00000130707, ENSG00000125166, ENSG00000106397	1293	52	9889	2.05911	1	0.408148	0.403323
GOTERM_BP_FAT	GO:0071695~anatomical structure maturation	11	0.745763	0.0144034	ENSG00000175197, ENSG00000067560, ENSG00000128918, ENSG00000133710, ENSG00000179776, ENSG00000168214, ENSG00000125845, ENSG00000169231, ENSG00000164050, ENSG00000107485, ENSG00000173402	1293	36	9889	2.33692	1	0.40975	0.404907
GOTERM_BP_FAT	GO:0007409~axonogenesis	45	3.05085	0.0144084	ENSG00000172270, ENSG00000177169, ENSG00000094631, ENSG00000173482, ENSG00000214655, ENSG00000064300, ENSG00000169242, ENSG00000198742, ENSG00000172037, ENSG00000004399, ENSG00000173786, ENSG00000115414, ENSG00000164050, ENSG00000173402, ENSG00000077097, ENSG00000166197, ENSG00000185033, ENSG00000095539, ENSG00000127129, ENSG00000130827, ENSG00000123384, ENSG00000149658, ENSG00000079805, ENSG0000…	1293	243	9889	1.41632	1	0.40975	0.404907
GOTERM_BP_FAT	GO:0006793~phosphorus metabolic process	307	20.8136	0.0144336	ENSG00000181104, ENSG00000179820, ENSG00000177885, ENSG00000198585, ENSG00000121281, ENSG00000099942, ENSG00000114867, ENSG00000138834, ENSG00000084207, ENSG00000120875, ENSG00000162390, ENSG00000163482, ENSG00000127947, ENSG00000055332, ENSG00000185950, ENSG00000102886, ENSG00000094804, ENSG00000067560, ENSG00000175470, ENSG00000172081, ENSG00000163803, ENSG00000133835, ENSG00000213930, ENSG0000…	1293	2106	9889	1.11489	1	0.40975	0.404907
GOTERM_BP_FAT	GO:0032885~regulation of polysaccharide biosynthetic process	9	0.610169	0.0147914	ENSG00000173281, ENSG00000219607, ENSG00000235194, ENSG00000105329, ENSG00000119938, ENSG00000185950, ENSG00000172531, ENSG00000100311, ENSG00000141367	1293	26	9889	2.64742	1	0.41852	0.413573
GOTERM_BP_FAT	GO:1901652~response to peptide	59	4	0.0148456	ENSG00000172270, ENSG00000113739, ENSG00000177885, ENSG00000108821, ENSG00000130513, ENSG00000196365, ENSG00000084207, ENSG00000138796, ENSG00000173402, ENSG00000148926, ENSG00000143799, ENSG00000116285, ENSG00000125968, ENSG00000185950, ENSG00000130707, ENSG00000013573, ENSG00000123384, ENSG00000125166, ENSG00000094804, ENSG00000072310, ENSG00000108819, ENSG00000153786, ENSG00000165474, ENSG0000…	1293	336	9889	1.34297	1	0.418666	0.413717
GOTERM_BP_FAT	GO:0031399~regulation of protein modification process	187	12.678	0.0149843	ENSG00000181104, ENSG00000111912, ENSG00000175063, ENSG00000179820, ENSG00000177885, ENSG00000187608, ENSG00000108106, ENSG00000112208, ENSG00000099942, ENSG00000114867, ENSG00000130714, ENSG00000154803, ENSG00000198742, ENSG00000064961, ENSG00000138834, ENSG00000084207, ENSG00000006432, ENSG00000120875, ENSG00000168137, ENSG00000165025, ENSG00000055332, ENSG00000013374, ENSG00000127663, ENSG0000…	1293	1235	9889	1.15805	1	0.421142	0.416164
GOTERM_BP_FAT	GO:0035296~regulation of tube diameter	15	1.01695	0.0152595	ENSG00000067560, ENSG00000181104, ENSG00000156113, ENSG00000131979, ENSG00000169252, ENSG00000171388, ENSG00000112033, ENSG00000148926, ENSG00000146648, ENSG00000184381, ENSG00000001084, ENSG00000127129, ENSG00000160200, ENSG00000106397, ENSG00000147459	1293	58	9889	1.97796	1	0.421142	0.416164
GOTERM_BP_FAT	GO:0035150~regulation of tube size	15	1.01695	0.0152595	ENSG00000067560, ENSG00000181104, ENSG00000156113, ENSG00000131979, ENSG00000169252, ENSG00000171388, ENSG00000112033, ENSG00000148926, ENSG00000146648, ENSG00000184381, ENSG00000001084, ENSG00000127129, ENSG00000160200, ENSG00000106397, ENSG00000147459	1293	58	9889	1.97796	1	0.421142	0.416164
GOTERM_BP_FAT	GO:0050880~regulation of blood vessel size	15	1.01695	0.0152595	ENSG00000067560, ENSG00000181104, ENSG00000156113, ENSG00000131979, ENSG00000169252, ENSG00000171388, ENSG00000112033, ENSG00000148926, ENSG00000146648, ENSG00000184381, ENSG00000001084, ENSG00000127129, ENSG00000160200, ENSG00000106397, ENSG00000147459	1293	58	9889	1.97796	1	0.421142	0.416164
GOTERM_BP_FAT	GO:0071260~cellular response to mechanical stimulus	15	1.01695	0.0152595	ENSG00000108821, ENSG00000105329, ENSG00000168040, ENSG00000173402, ENSG00000146648, ENSG00000125538, ENSG00000001084, ENSG00000030110, ENSG00000117394, ENSG00000260428, ENSG00000125347, ENSG00000103335, ENSG00000179295, ENSG00000163399, ENSG00000176171	1293	58	9889	1.97796	1	0.421142	0.416164
GOTERM_BP_FAT	GO:0097746~regulation of blood vessel diameter	15	1.01695	0.0152595	ENSG00000067560, ENSG00000181104, ENSG00000156113, ENSG00000131979, ENSG00000169252, ENSG00000171388, ENSG00000112033, ENSG00000148926, ENSG00000146648, ENSG00000184381, ENSG00000001084, ENSG00000127129, ENSG00000160200, ENSG00000106397, ENSG00000147459	1293	58	9889	1.97796	1	0.421142	0.416164
GOTERM_BP_FAT	GO:0010565~regulation of cellular ketone metabolic process	19	1.28814	0.0153695	ENSG00000242515, ENSG00000019582, ENSG00000091483, ENSG00000072310, ENSG00000120738, ENSG00000109819, ENSG00000112033, ENSG00000152256, ENSG00000148926, ENSG00000125629, ENSG00000121039, ENSG00000125538, ENSG00000103507, ENSG00000125845, ENSG00000165175, ENSG00000185950, ENSG00000162552, ENSG00000072778, ENSG00000164687	1293	81	9889	1.794	1	0.421142	0.416164
GOTERM_BP_FAT	GO:0043462~regulation of ATPase activity	13	0.881356	0.0153744	ENSG00000100591, ENSG00000104852, ENSG00000135829, ENSG00000070087, ENSG00000198467, ENSG00000132002, ENSG00000264364, ENSG00000173209, ENSG00000126803, ENSG00000164096, ENSG00000276043, ENSG00000165699, ENSG00000079805	1293	47	9889	2.11543	1	0.421142	0.416164
GOTERM_BP_FAT	GO:1901653~cellular response to peptide	45	3.05085	0.0154283	ENSG00000103197, ENSG00000177885, ENSG00000130513, ENSG00000196660, ENSG00000196365, ENSG00000064300, ENSG00000115415, ENSG00000026025, ENSG00000084207, ENSG00000132793, ENSG00000168710, ENSG00000125629, ENSG00000143799, ENSG00000115053, ENSG00000116285, ENSG00000001084, ENSG00000125968, ENSG00000185650, ENSG00000185950, ENSG00000048052, ENSG00000130707, ENSG00000013573, ENSG00000123384, ENSG0000…	1293	244	9889	1.41051	1	0.421142	0.416164
GOTERM_BP_FAT	GO:0007411~axon guidance	25	1.69492	0.0154756	ENSG00000172270, ENSG00000173482, ENSG00000064300, ENSG00000169242, ENSG00000172037, ENSG00000004399, ENSG00000164050, ENSG00000173402, ENSG00000185033, ENSG00000095539, ENSG00000130827, ENSG00000123384, ENSG00000112715, ENSG00000133216, ENSG00000174684, ENSG00000065320, ENSG00000012171, ENSG00000130702, ENSG00000127152, ENSG00000117407, ENSG00000198753, ENSG00000118263, ENSG00000085552, ENSG0000…	1293	117	9889	1.63421	1	0.421142	0.416164
GOTERM_BP_FAT	GO:0097485~neuron projection guidance	25	1.69492	0.0154756	ENSG00000172270, ENSG00000173482, ENSG00000064300, ENSG00000169242, ENSG00000172037, ENSG00000004399, ENSG00000164050, ENSG00000173402, ENSG00000185033, ENSG00000095539, ENSG00000130827, ENSG00000123384, ENSG00000112715, ENSG00000133216, ENSG00000174684, ENSG00000065320, ENSG00000012171, ENSG00000130702, ENSG00000127152, ENSG00000117407, ENSG00000198753, ENSG00000118263, ENSG00000085552, ENSG0000…	1293	117	9889	1.63421	1	0.421142	0.416164
GOTERM_BP_FAT	GO:0006633~fatty acid biosynthetic process	21	1.42373	0.0157116	ENSG00000019582, ENSG00000074696, ENSG00000095303, ENSG00000172782, ENSG00000131791, ENSG00000084207, ENSG00000131067, ENSG00000131069, ENSG00000097021, ENSG00000159228, ENSG00000125629, ENSG00000167468, ENSG00000169710, ENSG00000165025, ENSG00000099194, ENSG00000125538, ENSG00000165175, ENSG00000127129, ENSG00000072778, ENSG00000164687, ENSG00000221968	1293	93	9889	1.72699	1	0.425858	0.420825
GOTERM_BP_FAT	GO:0097529~myeloid leukocyte migration	22	1.49153	0.0157485	ENSG00000172270, ENSG00000158747, ENSG00000019582, ENSG00000112715, ENSG00000160712, ENSG00000125450, ENSG00000115008, ENSG00000173511, ENSG00000173531, ENSG00000119630, ENSG00000163220, ENSG00000165025, ENSG00000035664, ENSG00000125538, ENSG00000120899, ENSG00000189334, ENSG00000108561, ENSG00000127129, ENSG00000049130, ENSG00000100311, ENSG00000186715	1293	99	9889	1.69958	1	0.425858	0.420825
GOTERM_BP_FAT	GO:0022607~cellular component assembly	306	20.7458	0.0162709	ENSG00000042493, ENSG00000179820, ENSG00000177885, ENSG00000099942, ENSG00000114867, ENSG00000151491, ENSG00000242265, ENSG00000023734, ENSG00000076382, ENSG00000128918, ENSG00000034510, ENSG00000079785, ENSG00000120756, ENSG00000163482, ENSG00000055332, ENSG00000104140, ENSG00000276168, ENSG00000067560, ENSG00000103044, ENSG00000175592, ENSG00000103966, ENSG00000172638, ENSG00000168028, ENSG0000…	1293	2105	9889	1.11179	1	0.438596	0.433412
GOTERM_BP_FAT	GO:0019725~cellular homeostasis	83	5.62712	0.0163272	ENSG00000181104, ENSG00000096433, ENSG00000175063, ENSG00000179348, ENSG00000113739, ENSG00000108106, ENSG00000166949, ENSG00000197930, ENSG00000068724, ENSG00000095066, ENSG00000117410, ENSG00000148926, ENSG00000167323, ENSG00000184381, ENSG00000030110, ENSG00000168496, ENSG00000185950, ENSG00000156381, ENSG00000123384, ENSG00000107331, ENSG00000108588, ENSG00000181019, ENSG00000071967, ENSG0000…	1293	501	9889	1.26705	1	0.438729	0.433543
GOTERM_BP_FAT	GO:0046885~regulation of hormone biosynthetic process	7	0.474576	0.016906	ENSG00000148926, ENSG00000113739, ENSG00000125845, ENSG00000120738, ENSG00000109819, ENSG00000162552, ENSG00000163399	1293	17	9889	3.14922	1	0.451442	0.446106
GOTERM_BP_FAT	GO:0006271~DNA strand elongation involved in DNA replication	7	0.474576	0.016906	ENSG00000133119, ENSG00000132646, ENSG00000112118, ENSG00000168496, ENSG00000104738, ENSG00000171865, ENSG00000105486	1293	17	9889	3.14922	1	0.451442	0.446106
GOTERM_BP_FAT	GO:0022612~gland morphogenesis	18	1.22034	0.0170794	ENSG00000065320, ENSG00000130702, ENSG00000105329, ENSG00000004399, ENSG00000173531, ENSG00000072163, ENSG00000117139, ENSG00000173402, ENSG00000169018, ENSG00000146648, ENSG00000118503, ENSG00000109062, ENSG00000109321, ENSG00000140279, ENSG00000162552, ENSG00000129514, ENSG00000163435, ENSG00000166888	1293	76	9889	1.81139	1	0.452338	0.446991
GOTERM_BP_FAT	GO:0071887~leukocyte apoptotic process	18	1.22034	0.0170794	ENSG00000131203, ENSG00000019582, ENSG00000146072, ENSG00000217128, ENSG00000099942, ENSG00000127152, ENSG00000169242, ENSG00000139636, ENSG00000169230, ENSG00000168040, ENSG00000030110, ENSG00000120438, ENSG00000185950, ENSG00000107099, ENSG00000049130, ENSG00000105287, ENSG00000126456, ENSG00000141510	1293	76	9889	1.81139	1	0.452338	0.446991
GOTERM_BP_FAT	GO:0007369~gastrulation	25	1.69492	0.0170983	ENSG00000116809, ENSG00000161638, ENSG00000177885, ENSG00000179820, ENSG00000130635, ENSG00000166949, ENSG00000132470, ENSG00000171388, ENSG00000115414, ENSG00000113971, ENSG00000132510, ENSG00000120875, ENSG00000260428, ENSG00000143178, ENSG00000186866, ENSG00000141510, ENSG00000196878, ENSG00000198728, ENSG00000138166, ENSG00000114270, ENSG00000126705, ENSG00000102996, ENSG00000105220, ENSG0000…	1293	118	9889	1.62036	1	0.452338	0.446991
GOTERM_BP_FAT	GO:0010906~regulation of glucose metabolic process	19	1.28814	0.0173631	ENSG00000173281, ENSG00000219607, ENSG00000235194, ENSG00000069667, ENSG00000147162, ENSG00000171163, ENSG00000167470, ENSG00000172531, ENSG00000173531, ENSG00000109819, ENSG00000152256, ENSG00000117054, ENSG00000103507, ENSG00000187531, ENSG00000119938, ENSG00000185950, ENSG00000141510, ENSG00000108773, ENSG00000084073	1293	82	9889	1.77212	1	0.457525	0.452117
GOTERM_BP_FAT	GO:0022604~regulation of cell morphogenesis	55	3.72881	0.0174015	ENSG00000177169, ENSG00000179820, ENSG00000099942, ENSG00000151491, ENSG00000198742, ENSG00000164050, ENSG00000004777, ENSG00000173402, ENSG00000170921, ENSG00000102606, ENSG00000185033, ENSG00000125968, ENSG00000146463, ENSG00000095539, ENSG00000130827, ENSG00000138071, ENSG00000123384, ENSG00000149658, ENSG00000067560, ENSG00000128245, ENSG00000112715, ENSG00000134569, ENSG00000012171, ENSG0000…	1293	312	9889	1.34822	1	0.457525	0.452117
GOTERM_BP_FAT	GO:0070228~regulation of lymphocyte apoptotic process	11	0.745763	0.0174902	ENSG00000131203, ENSG00000019582, ENSG00000127152, ENSG00000217128, ENSG00000185950, ENSG00000169242, ENSG00000169230, ENSG00000168040, ENSG00000107099, ENSG00000141510, ENSG00000105287	1293	37	9889	2.27376	1	0.457966	0.452553
GOTERM_BP_FAT	GO:0051384~response to glucocorticoid	20	1.35593	0.0175255	ENSG00000067560, ENSG00000108602, ENSG00000175592, ENSG00000132646, ENSG00000105329, ENSG00000084207, ENSG00000115884, ENSG00000152234, ENSG00000148926, ENSG00000165474, ENSG00000169403, ENSG00000146648, ENSG00000138772, ENSG00000116285, ENSG00000185650, ENSG00000109321, ENSG00000130707, ENSG00000168209, ENSG00000125740, ENSG00000163347	1293	88	9889	1.73821	1	0.457966	0.452553
GOTERM_BP_FAT	GO:1902315~nuclear cell cycle DNA replication initiation	4	0.271186	0.0181303	ENSG00000112118, ENSG00000073111, ENSG00000181938, ENSG00000104738	1293	5	9889	6.11848	1	0.466637	0.461121
GOTERM_BP_FAT	GO:1902292~cell cycle DNA replication initiation	4	0.271186	0.0181303	ENSG00000112118, ENSG00000073111, ENSG00000181938, ENSG00000104738	1293	5	9889	6.11848	1	0.466637	0.461121
GOTERM_BP_FAT	GO:0042364~water-soluble vitamin biosynthetic process	4	0.271186	0.0181303	ENSG00000160209, ENSG00000108439, ENSG00000135069, ENSG00000117448	1293	5	9889	6.11848	1	0.466637	0.461121
GOTERM_BP_FAT	GO:0050930~induction of positive chemotaxis	4	0.271186	0.0181303	ENSG00000112715, ENSG00000117407, ENSG00000173511, ENSG00000119630	1293	5	9889	6.11848	1	0.466637	0.461121
GOTERM_BP_FAT	GO:1902975~mitotic DNA replication initiation	4	0.271186	0.0181303	ENSG00000112118, ENSG00000073111, ENSG00000181938, ENSG00000104738	1293	5	9889	6.11848	1	0.466637	0.461121
GOTERM_BP_FAT	GO:0042554~superoxide anion generation	8	0.542373	0.0183735	ENSG00000165025, ENSG00000146648, ENSG00000137857, ENSG00000105329, ENSG00000107957, ENSG00000102575, ENSG00000084207, ENSG00000140279	1293	22	9889	2.78113	1	0.467276	0.461753
GOTERM_BP_FAT	GO:0006268~DNA unwinding involved in DNA replication	8	0.542373	0.0183735	ENSG00000108469, ENSG00000112118, ENSG00000073111, ENSG00000181938, ENSG00000132383, ENSG00000076003, ENSG00000104738, ENSG00000100297	1293	22	9889	2.78113	1	0.467276	0.461753
GOTERM_BP_FAT	GO:0051271~negative regulation of cellular component movement	38	2.57627	0.0184055	ENSG00000158747, ENSG00000070087, ENSG00000173482, ENSG00000064300, ENSG00000154803, ENSG00000109819, ENSG00000084207, ENSG00000171444, ENSG00000173402, ENSG00000196405, ENSG00000010322, ENSG00000167103, ENSG00000185033, ENSG00000143537, ENSG00000095539, ENSG00000130827, ENSG00000032219, ENSG00000122592, ENSG00000123384, ENSG00000162552, ENSG00000067560, ENSG00000102054, ENSG00000019582, ENSG0000…	1293	201	9889	1.44591	1	0.467276	0.461753
GOTERM_BP_FAT	GO:0071346~cellular response to interferon-gamma	16	1.08475	0.0184286	ENSG00000173193, ENSG00000135316, ENSG00000115415, ENSG00000026025, ENSG00000136068, ENSG00000117226, ENSG00000138496, ENSG00000125347, ENSG00000138071, ENSG00000130707, ENSG00000184009, ENSG00000141510, ENSG00000162654, ENSG00000167657, ENSG00000163347, ENSG00000160323	1293	65	9889	1.88261	1	0.467276	0.461753
GOTERM_BP_FAT	GO:0001892~embryonic placenta development	16	1.08475	0.0184286	ENSG00000179348, ENSG00000161714, ENSG00000177885, ENSG00000008710, ENSG00000170421, ENSG00000171634, ENSG00000136720, ENSG00000148926, ENSG00000146648, ENSG00000168214, ENSG00000185650, ENSG00000130726, ENSG00000057657, ENSG00000100311, ENSG00000164400, ENSG00000183734	1293	65	9889	1.88261	1	0.467276	0.461753
GOTERM_BP_FAT	GO:0032965~regulation of collagen biosynthetic process	9	0.610169	0.0186732	ENSG00000181104, ENSG00000160712, ENSG00000116285, ENSG00000260428, ENSG00000105329, ENSG00000026025, ENSG00000126432, ENSG00000162552, ENSG00000112033	1293	27	9889	2.54937	1	0.467925	0.462394
GOTERM_BP_FAT	GO:0006940~regulation of smooth muscle contraction	9	0.610169	0.0186732	ENSG00000067560, ENSG00000181104, ENSG00000169403, ENSG00000156113, ENSG00000127129, ENSG00000169252, ENSG00000147459, ENSG00000176170, ENSG00000167657	1293	27	9889	2.54937	1	0.467925	0.462394
GOTERM_BP_FAT	GO:0030199~collagen fibril organization	9	0.610169	0.0186732	ENSG00000172638, ENSG00000108821, ENSG00000130635, ENSG00000260428, ENSG00000170275, ENSG00000134013, ENSG00000138316, ENSG00000106397, ENSG00000122884	1293	27	9889	2.54937	1	0.467925	0.462394
GOTERM_BP_FAT	GO:0099601~regulation of neurotransmitter receptor activity	9	0.610169	0.0186732	ENSG00000196517, ENSG00000133216, ENSG00000169992, ENSG00000120899, ENSG00000127914, ENSG00000169252, ENSG00000141503, ENSG00000109819, ENSG00000080845	1293	27	9889	2.54937	1	0.467925	0.462394
GOTERM_BP_FAT	GO:0043588~skin development	35	2.37288	0.0188529	ENSG00000108821, ENSG00000130635, ENSG00000064300, ENSG00000132470, ENSG00000075275, ENSG00000186081, ENSG00000008710, ENSG00000133321, ENSG00000146648, ENSG00000168214, ENSG00000116285, ENSG00000167880, ENSG00000122592, ENSG00000143631, ENSG00000084073, ENSG00000163347, ENSG00000133710, ENSG00000134569, ENSG00000075426, ENSG00000130702, ENSG00000127152, ENSG00000115008, ENSG00000136068, ENSG0000…	1293	182	9889	1.47079	1	0.471048	0.46548
GOTERM_BP_FAT	GO:0051054~positive regulation of DNA metabolic process	48	3.25424	0.0190982	ENSG00000135624, ENSG00000091483, ENSG00000197451, ENSG00000135829, ENSG00000049541, ENSG00000112983, ENSG00000080503, ENSG00000109819, ENSG00000119048, ENSG00000077097, ENSG00000143379, ENSG00000143799, ENSG00000138496, ENSG00000100429, ENSG00000146648, ENSG00000138772, ENSG00000079246, ENSG00000188486, ENSG00000120899, ENSG00000085224, ENSG00000082014, ENSG00000120438, ENSG00000181938, ENSG0000…	1293	267	9889	1.37494	1	0.473034	0.467443
GOTERM_BP_FAT	GO:0045087~innate immune response	78	5.28814	0.0191318	ENSG00000187608, ENSG00000159256, ENSG00000167085, ENSG00000138757, ENSG00000143799, ENSG00000116560, ENSG00000165025, ENSG00000079785, ENSG00000055332, ENSG00000013374, ENSG00000142748, ENSG00000188229, ENSG00000130707, ENSG00000138071, ENSG00000163840, ENSG00000163565, ENSG00000214274, ENSG00000126456, ENSG00000196352, ENSG00000131979, ENSG00000179750, ENSG00000061938, ENSG00000136068, ENSG0000…	1293	470	9889	1.26926	1	0.473034	0.467443
GOTERM_BP_FAT	GO:0098609~cell-cell adhesion	79	5.35593	0.0192128	ENSG00000131203, ENSG00000172270, ENSG00000179820, ENSG00000173482, ENSG00000187492, ENSG00000165025, ENSG00000125845, ENSG00000107099, ENSG00000103335, ENSG00000130707, ENSG00000067560, ENSG00000095059, ENSG00000131697, ENSG00000112715, ENSG00000133710, ENSG00000196352, ENSG00000169230, ENSG00000154358, ENSG00000164024, ENSG00000189143, ENSG00000139211, ENSG00000113360, ENSG00000125538, ENSG0000…	1293	477	9889	1.26667	1	0.473034	0.467443
GOTERM_BP_FAT	GO:0042476~odontogenesis	18	1.22034	0.0193361	ENSG00000067560, ENSG00000172270, ENSG00000134569, ENSG00000108821, ENSG00000184916, ENSG00000130702, ENSG00000127152, ENSG00000105329, ENSG00000064300, ENSG00000134363, ENSG00000115884, ENSG00000167522, ENSG00000148926, ENSG00000167323, ENSG00000125845, ENSG00000054967, ENSG00000110719, ENSG00000143367	1293	77	9889	1.78787	1	0.473034	0.467443
GOTERM_BP_FAT	GO:0071456~cellular response to hypoxia	23	1.55932	0.0193591	ENSG00000129521, ENSG00000112715, ENSG00000140939, ENSG00000113739, ENSG00000104765, ENSG00000069667, ENSG00000135245, ENSG00000120738, ENSG00000197930, ENSG00000104419, ENSG00000173531, ENSG00000109819, ENSG00000112033, ENSG00000152256, ENSG00000114023, ENSG00000168214, ENSG00000185650, ENSG00000100335, ENSG00000160200, ENSG00000251562, ENSG00000176171, ENSG00000141279, ENSG00000141510	1293	107	9889	1.64399	1	0.473034	0.467443
GOTERM_BP_FAT	GO:0006401~RNA catabolic process	34	2.30508	0.0194587	ENSG00000198585, ENSG00000197451, ENSG00000135829, ENSG00000214655, ENSG00000197157, ENSG00000164091, ENSG00000170473, ENSG00000269821, ENSG00000120705, ENSG00000105939, ENSG00000171865, ENSG00000065978, ENSG00000117751, ENSG00000134030, ENSG00000088930, ENSG00000185650, ENSG00000184363, ENSG00000168496, ENSG00000149577, ENSG00000234741, ENSG00000023191, ENSG00000214274, ENSG00000070756, ENSG0000…	1293	176	9889	1.47747	1	0.473034	0.467443
GOTERM_BP_FAT	GO:0045765~regulation of angiogenesis	34	2.30508	0.0194587	ENSG00000161638, ENSG00000179348, ENSG00000173482, ENSG00000064300, ENSG00000169242, ENSG00000159399, ENSG00000115415, ENSG00000004399, ENSG00000135821, ENSG00000148926, ENSG00000167323, ENSG00000138772, ENSG00000120899, ENSG00000163382, ENSG00000048052, ENSG00000140105, ENSG00000023191, ENSG00000185359, ENSG00000176170, ENSG00000067560, ENSG00000112715, ENSG00000133710, ENSG00000179776, ENSG0000…	1293	176	9889	1.47747	1	0.473034	0.467443
GOTERM_BP_FAT	GO:0071364~cellular response to epidermal growth factor stimulus	12	0.813559	0.0196116	ENSG00000115053, ENSG00000146648, ENSG00000108821, ENSG00000116285, ENSG00000124181, ENSG00000185650, ENSG00000125968, ENSG00000127947, ENSG00000108819, ENSG00000179295, ENSG00000084207, ENSG00000019549	1293	43	9889	2.13435	1	0.473034	0.467443
GOTERM_BP_FAT	GO:0001932~regulation of protein phosphorylation	136	9.22034	0.0196403	ENSG00000181104, ENSG00000179820, ENSG00000177885, ENSG00000099942, ENSG00000114867, ENSG00000154803, ENSG00000138834, ENSG00000084207, ENSG00000006432, ENSG00000120875, ENSG00000165025, ENSG00000055332, ENSG00000094804, ENSG00000108465, ENSG00000131016, ENSG00000067560, ENSG00000112715, ENSG00000172081, ENSG00000114978, ENSG00000103966, ENSG00000138166, ENSG00000120885, ENSG00000125538, ENSG0000…	1293	877	9889	1.18602	1	0.473034	0.467443
GOTERM_BP_FAT	GO:0009743~response to carbohydrate	31	2.10169	0.0196411	ENSG00000109819, ENSG00000135821, ENSG00000084207, ENSG00000065833, ENSG00000134333, ENSG00000184381, ENSG00000121742, ENSG00000001084, ENSG00000120899, ENSG00000185650, ENSG00000185950, ENSG00000054148, ENSG00000149577, ENSG00000123384, ENSG00000181019, ENSG00000067560, ENSG00000104872, ENSG00000141959, ENSG00000072310, ENSG00000105329, ENSG00000115008, ENSG00000118263, ENSG00000120738, ENSG0000…	1293	157	9889	1.51014	1	0.473034	0.467443
GOTERM_BP_FAT	GO:0098760~response to interleukin-7	6	0.40678	0.0196521	ENSG00000110955, ENSG00000138363, ENSG00000099942, ENSG00000168439, ENSG00000143321, ENSG00000065978	1293	13	9889	3.52989	1	0.473034	0.467443
GOTERM_BP_FAT	GO:0019511~peptidyl-proline hydroxylation	6	0.40678	0.0196521	ENSG00000129521, ENSG00000072682, ENSG00000170275, ENSG00000197930, ENSG00000122884, ENSG00000087263	1293	13	9889	3.52989	1	0.473034	0.467443
GOTERM_BP_FAT	GO:0098761~cellular response to interleukin-7	6	0.40678	0.0196521	ENSG00000110955, ENSG00000138363, ENSG00000099942, ENSG00000168439, ENSG00000143321, ENSG00000065978	1293	13	9889	3.52989	1	0.473034	0.467443
GOTERM_BP_FAT	GO:0003012~muscle system process	38	2.57627	0.0197928	ENSG00000181104, ENSG00000140939, ENSG00000166949, ENSG00000198467, ENSG00000170175, ENSG00000108509, ENSG00000065534, ENSG00000109819, ENSG00000151239, ENSG00000173402, ENSG00000169403, ENSG00000143799, ENSG00000184381, ENSG00000116285, ENSG00000127129, ENSG00000101335, ENSG00000102125, ENSG00000147459, ENSG00000176170, ENSG00000104881, ENSG00000067560, ENSG00000105048, ENSG00000156113, ENSG0000…	1293	202	9889	1.43875	1	0.475083	0.469468
GOTERM_BP_FAT	GO:0051253~negative regulation of RNA metabolic process	151	10.2373	0.0200701	ENSG00000116809, ENSG00000108469, ENSG00000198585, ENSG00000178573, ENSG00000154803, ENSG00000174652, ENSG00000023734, ENSG00000267680, ENSG00000078699, ENSG00000276043, ENSG00000032219, ENSG00000124831, ENSG00000101158, ENSG00000162552, ENSG00000126456, ENSG00000175197, ENSG00000147381, ENSG00000112715, ENSG00000006704, ENSG00000134363, ENSG00000112033, ENSG00000170468, ENSG00000130684, ENSG0000…	1293	985	9889	1.17245	1	0.48039	0.474711
GOTERM_BP_FAT	GO:0032270~positive regulation of cellular protein metabolic process	168	11.3898	0.0203351	ENSG00000181104, ENSG00000175063, ENSG00000108106, ENSG00000112208, ENSG00000099942, ENSG00000114867, ENSG00000130714, ENSG00000154803, ENSG00000198742, ENSG00000138834, ENSG00000006432, ENSG00000165025, ENSG00000055332, ENSG00000013374, ENSG00000276043, ENSG00000094804, ENSG00000108465, ENSG00000131016, ENSG00000067560, ENSG00000112715, ENSG00000172081, ENSG00000132507, ENSG00000114978, ENSG0000…	1293	1107	9889	1.16069	1	0.485372	0.479635
GOTERM_BP_FAT	GO:0001934~positive regulation of protein phosphorylation	93	6.30508	0.0205823	ENSG00000181104, ENSG00000130513, ENSG00000070087, ENSG00000114867, ENSG00000099942, ENSG00000154803, ENSG00000111432, ENSG00000167085, ENSG00000138834, ENSG00000006432, ENSG00000173402, ENSG00000165025, ENSG00000184381, ENSG00000125845, ENSG00000055332, ENSG00000105270, ENSG00000123384, ENSG00000214274, ENSG00000126775, ENSG00000094804, ENSG00000067560, ENSG00000131016, ENSG00000112715, ENSG0000…	1293	575	9889	1.237	1	0.489904	0.484113
GOTERM_BP_FAT	GO:0006796~phosphate-containing compound metabolic process	297	20.1356	0.0208706	ENSG00000181104, ENSG00000179820, ENSG00000177885, ENSG00000198585, ENSG00000121281, ENSG00000099942, ENSG00000114867, ENSG00000138834, ENSG00000084207, ENSG00000120875, ENSG00000163482, ENSG00000127947, ENSG00000055332, ENSG00000185950, ENSG00000102886, ENSG00000094804, ENSG00000067560, ENSG00000175470, ENSG00000172081, ENSG00000163803, ENSG00000114978, ENSG00000103966, ENSG00000171793, ENSG0000…	1293	2048	9889	1.10912	1	0.495387	0.489532
GOTERM_BP_FAT	GO:0042633~hair cycle	16	1.08475	0.0210606	ENSG00000133710, ENSG00000134569, ENSG00000130702, ENSG00000064300, ENSG00000134363, ENSG00000075275, ENSG00000173039, ENSG00000164066, ENSG00000198728, ENSG00000146648, ENSG00000168214, ENSG00000182004, ENSG00000102871, ENSG00000128422, ENSG00000104881, ENSG00000084073	1293	66	9889	1.85409	1	0.496482	0.490613
GOTERM_BP_FAT	GO:0042303~molting cycle	16	1.08475	0.0210606	ENSG00000133710, ENSG00000134569, ENSG00000130702, ENSG00000064300, ENSG00000134363, ENSG00000075275, ENSG00000173039, ENSG00000164066, ENSG00000198728, ENSG00000146648, ENSG00000168214, ENSG00000182004, ENSG00000102871, ENSG00000128422, ENSG00000104881, ENSG00000084073	1293	66	9889	1.85409	1	0.496482	0.490613
GOTERM_BP_FAT	GO:1901142~insulin metabolic process	5	0.338983	0.0212072	ENSG00000152683, ENSG00000119912, ENSG00000169992, ENSG00000197930, ENSG00000145740	1293	9	9889	4.24895	1	0.496482	0.490613
GOTERM_BP_FAT	GO:1901722~regulation of cell proliferation involved in kidney development	5	0.338983	0.0212072	ENSG00000160712, ENSG00000154803, ENSG00000120738, ENSG00000100311, ENSG00000107485	1293	9	9889	4.24895	1	0.496482	0.490613
GOTERM_BP_FAT	GO:0032429~regulation of phospholipase A2 activity	5	0.338983	0.0212072	ENSG00000265190, ENSG00000146648, ENSG00000264230, ENSG00000123384, ENSG00000214274	1293	9	9889	4.24895	1	0.496482	0.490613
GOTERM_BP_FAT	GO:0046890~regulation of lipid biosynthetic process	23	1.55932	0.0214127	ENSG00000019582, ENSG00000130304, ENSG00000072310, ENSG00000115008, ENSG00000120738, ENSG00000109819, ENSG00000138413, ENSG00000148926, ENSG00000125629, ENSG00000121039, ENSG00000184381, ENSG00000125538, ENSG00000125845, ENSG00000165175, ENSG00000100311, ENSG00000187446, ENSG00000162552, ENSG00000163399, ENSG00000072778, ENSG00000107331, ENSG00000164687, ENSG00000176170, ENSG00000019549	1293	108	9889	1.62876	1	0.499922	0.494013
GOTERM_BP_FAT	GO:1901888~regulation of cell junction assembly	17	1.15254	0.02153	ENSG00000067560, ENSG00000131697, ENSG00000112715, ENSG00000166949, ENSG00000197747, ENSG00000198728, ENSG00000125538, ENSG00000179051, ENSG00000179295, ENSG00000123384, ENSG00000165699, ENSG00000162552, ENSG00000184009, ENSG00000124145, ENSG00000019549, ENSG00000167657, ENSG00000163347	1293	72	9889	1.8058	1	0.501292	0.495367
GOTERM_BP_FAT	GO:0072593~reactive oxygen species metabolic process	33	2.23729	0.0217062	ENSG00000177885, ENSG00000196660, ENSG00000166949, ENSG00000094631, ENSG00000107957, ENSG00000159399, ENSG00000084207, ENSG00000165025, ENSG00000146648, ENSG00000117592, ENSG00000120899, ENSG00000130707, ENSG00000126432, ENSG00000176171, ENSG00000181019, ENSG00000141510, ENSG00000079805, ENSG00000067560, ENSG00000198198, ENSG00000137857, ENSG00000069667, ENSG00000131979, ENSG00000105329, ENSG0000…	1293	171	9889	1.47595	1	0.501946	0.496013
GOTERM_BP_FAT	GO:0071453~cellular response to oxygen levels	27	1.83051	0.0217974	ENSG00000129521, ENSG00000140939, ENSG00000113739, ENSG00000104765, ENSG00000135245, ENSG00000197930, ENSG00000109819, ENSG00000158864, ENSG00000114023, ENSG00000168214, ENSG00000185650, ENSG00000251562, ENSG00000176171, ENSG00000141279, ENSG00000141510, ENSG00000100151, ENSG00000112715, ENSG00000069667, ENSG00000104419, ENSG00000120738, ENSG00000173531, ENSG00000112033, ENSG00000152256, ENSG0000…	1293	133	9889	1.55262	1	0.501946	0.496013
GOTERM_BP_FAT	GO:0006733~oxidoreduction coenzyme metabolic process	27	1.83051	0.0217974	ENSG00000131203, ENSG00000172890, ENSG00000067057, ENSG00000154803, ENSG00000159399, ENSG00000111674, ENSG00000165280, ENSG00000109819, ENSG00000065833, ENSG00000095066, ENSG00000134333, ENSG00000138413, ENSG00000138496, ENSG00000163382, ENSG00000126432, ENSG00000181019, ENSG00000141510, ENSG00000177156, ENSG00000141959, ENSG00000213995, ENSG00000173599, ENSG00000149925, ENSG00000182054, ENSG0000…	1293	133	9889	1.55262	1	0.501946	0.496013
GOTERM_BP_FAT	GO:0010941~regulation of cell death	169	11.4576	0.021831	ENSG00000181104, ENSG00000111912, ENSG00000114867, ENSG00000154803, ENSG00000138834, ENSG00000084207, ENSG00000006432, ENSG00000148926, ENSG00000147955, ENSG00000128918, ENSG00000165025, ENSG00000055332, ENSG00000185950, ENSG00000107099, ENSG00000141458, ENSG00000221978, ENSG00000162552, ENSG00000126456, ENSG00000175197, ENSG00000131016, ENSG00000067560, ENSG00000147381, ENSG00000175592, ENSG0000…	1293	1116	9889	1.15818	1	0.501946	0.496013
GOTERM_BP_FAT	GO:0014074~response to purine-containing compound	21	1.42373	0.0218518	ENSG00000172270, ENSG00000108602, ENSG00000175592, ENSG00000108821, ENSG00000137857, ENSG00000072310, ENSG00000115415, ENSG00000109819, ENSG00000115884, ENSG00000134333, ENSG00000173039, ENSG00000169403, ENSG00000125538, ENSG00000120899, ENSG00000185650, ENSG00000127914, ENSG00000109321, ENSG00000130707, ENSG00000089157, ENSG00000140279, ENSG00000125740	1293	96	9889	1.67302	1	0.501946	0.496013
GOTERM_BP_FAT	GO:2000113~negative regulation of cellular macromolecule biosynthetic process	169	11.4576	0.0219319	ENSG00000125482, ENSG00000116809, ENSG00000108469, ENSG00000114867, ENSG00000178573, ENSG00000154803, ENSG00000073792, ENSG00000174652, ENSG00000023734, ENSG00000267680, ENSG00000151923, ENSG00000055332, ENSG00000078699, ENSG00000276043, ENSG00000032219, ENSG00000124831, ENSG00000101158, ENSG00000162552, ENSG00000126456, ENSG00000094804, ENSG00000175197, ENSG00000147381, ENSG00000112715, ENSG0000…	1293	1117	9889	1.15714	1	0.502271	0.496334
GOTERM_BP_FAT	GO:0051607~defense response to virus	37	2.50847	0.0220262	ENSG00000244509, ENSG00000187608, ENSG00000104765, ENSG00000135829, ENSG00000115415, ENSG00000167085, ENSG00000136514, ENSG00000105939, ENSG00000111331, ENSG00000138496, ENSG00000092929, ENSG00000079785, ENSG00000055332, ENSG00000108561, ENSG00000125347, ENSG00000142748, ENSG00000163840, ENSG00000176171, ENSG00000163565, ENSG00000160710, ENSG00000126456, ENSG00000257103, ENSG00000090989, ENSG0000…	1293	197	9889	1.43645	1	0.502271	0.496334
GOTERM_BP_FAT	GO:0043269~regulation of ion transport	52	3.52542	0.0220423	ENSG00000110108, ENSG00000181104, ENSG00000113739, ENSG00000065534, ENSG00000170379, ENSG00000196517, ENSG00000167323, ENSG00000165025, ENSG00000184381, ENSG00000164096, ENSG00000030110, ENSG00000185950, ENSG00000067560, ENSG00000128245, ENSG00000099337, ENSG00000169230, ENSG00000104936, ENSG00000166762, ENSG00000163131, ENSG00000125538, ENSG00000185101, ENSG00000169992, ENSG00000109062, ENSG0000…	1293	296	9889	1.34359	1	0.502271	0.496334
GOTERM_BP_FAT	GO:1900026~positive regulation of substrate adhesion-dependent cell spreading	10	0.677966	0.0223055	ENSG00000102606, ENSG00000092929, ENSG00000179820, ENSG00000099942, ENSG00000108561, ENSG00000072163, ENSG00000179218, ENSG00000147459, ENSG00000197747, ENSG00000079805	1293	33	9889	2.31761	1	0.505572	0.499596
GOTERM_BP_FAT	GO:0009066~aspartate family amino acid metabolic process	10	0.677966	0.0223055	ENSG00000168710, ENSG00000100714, ENSG00000092621, ENSG00000099810, ENSG00000185100, ENSG00000101444, ENSG00000130707, ENSG00000125166, ENSG00000106397, ENSG00000152952	1293	33	9889	2.31761	1	0.505572	0.499596
GOTERM_BP_FAT	GO:0008037~cell recognition	14	0.949153	0.0224746	ENSG00000172270, ENSG00000146072, ENSG00000133216, ENSG00000135624, ENSG00000070495, ENSG00000150753, ENSG00000115257, ENSG00000149925, ENSG00000085552, ENSG00000120438, ENSG00000142748, ENSG00000187800, ENSG00000107099, ENSG00000163468	1293	55	9889	1.94679	1	0.508058	0.502053
GOTERM_BP_FAT	GO:0001941~postsynaptic membrane organization	7	0.474576	0.0226192	ENSG00000170835, ENSG00000133216, ENSG00000134569, ENSG00000101040, ENSG00000169992, ENSG00000099942, ENSG00000170175	1293	18	9889	2.97426	1	0.509977	0.503949
GOTERM_BP_FAT	GO:0055086~nucleobase-containing small molecule metabolic process	78	5.28814	0.0228088	ENSG00000131203, ENSG00000198585, ENSG00000131844, ENSG00000121281, ENSG00000127184, ENSG00000154803, ENSG00000111674, ENSG00000095066, ENSG00000167325, ENSG00000143799, ENSG00000167323, ENSG00000123505, ENSG00000272325, ENSG00000102125, ENSG00000181019, ENSG00000067560, ENSG00000069667, ENSG00000141959, ENSG00000099810, ENSG00000179750, ENSG00000171793, ENSG00000116237, ENSG00000010310, ENSG0000…	1293	474	9889	1.25855	1	0.510311	0.504279
GOTERM_BP_FAT	GO:0010942~positive regulation of cell death	77	5.22034	0.0229085	ENSG00000131203, ENSG00000129521, ENSG00000181104, ENSG00000166949, ENSG00000114867, ENSG00000154803, ENSG00000167085, ENSG00000006432, ENSG00000114023, ENSG00000148926, ENSG00000143799, ENSG00000128918, ENSG00000116560, ENSG00000102606, ENSG00000007047, ENSG00000165025, ENSG00000184381, ENSG00000125845, ENSG00000030110, ENSG00000105270, ENSG00000123384, ENSG00000181019, ENSG00000067560, ENSG0000…	1293	467	9889	1.26104	1	0.510311	0.504279
GOTERM_BP_FAT	GO:0051347~positive regulation of transferase activity	70	4.74576	0.0230223	ENSG00000181104, ENSG00000175063, ENSG00000108106, ENSG00000219607, ENSG00000130513, ENSG00000111432, ENSG00000167085, ENSG00000138834, ENSG00000006432, ENSG00000173402, ENSG00000165025, ENSG00000125845, ENSG00000120438, ENSG00000055332, ENSG00000181938, ENSG00000127586, ENSG00000163840, ENSG00000214274, ENSG00000126775, ENSG00000094804, ENSG00000067560, ENSG00000133119, ENSG00000112715, ENSG0000…	1293	419	9889	1.27773	1	0.510311	0.504279
GOTERM_BP_FAT	GO:1903532~positive regulation of secretion by cell	31	2.10169	0.0231047	ENSG00000172270, ENSG00000179348, ENSG00000171388, ENSG00000135821, ENSG00000169403, ENSG00000165025, ENSG00000092929, ENSG00000184381, ENSG00000146648, ENSG00000102606, ENSG00000125845, ENSG00000185950, ENSG00000054148, ENSG00000185896, ENSG00000123384, ENSG00000185359, ENSG00000090989, ENSG00000214274, ENSG00000105329, ENSG00000115008, ENSG00000007516, ENSG00000112033, ENSG00000115884, ENSG0000…	1293	159	9889	1.49114	1	0.510311	0.504279
GOTERM_BP_FAT	GO:0034329~cell junction assembly	31	2.10169	0.0231047	ENSG00000161638, ENSG00000166949, ENSG00000154803, ENSG00000132470, ENSG00000115414, ENSG00000102606, ENSG00000121742, ENSG00000120899, ENSG00000184363, ENSG00000123384, ENSG00000162552, ENSG00000184009, ENSG00000163347, ENSG00000067560, ENSG00000131697, ENSG00000112715, ENSG00000179776, ENSG00000197747, ENSG00000165474, ENSG00000065618, ENSG00000198728, ENSG00000189143, ENSG00000125538, ENSG0000…	1293	159	9889	1.49114	1	0.510311	0.504279
GOTERM_BP_FAT	GO:0060485~mesenchyme development	31	2.10169	0.0231047	ENSG00000108821, ENSG00000197451, ENSG00000166949, ENSG00000169242, ENSG00000115415, ENSG00000134013, ENSG00000115414, ENSG00000140682, ENSG00000128918, ENSG00000168214, ENSG00000166197, ENSG00000185033, ENSG00000143537, ENSG00000125845, ENSG00000260428, ENSG00000185650, ENSG00000130726, ENSG00000095539, ENSG00000044090, ENSG00000162552, ENSG00000162517, ENSG00000012171, ENSG00000130702, ENSG0000…	1293	159	9889	1.49114	1	0.510311	0.504279
GOTERM_BP_FAT	GO:0042472~inner ear morphogenesis	12	0.813559	0.0231572	ENSG00000198707, ENSG00000125629, ENSG00000179348, ENSG00000095397, ENSG00000133216, ENSG00000065320, ENSG00000184254, ENSG00000120756, ENSG00000109062, ENSG00000075275, ENSG00000107485, ENSG00000105991	1293	44	9889	2.08585	1	0.510311	0.504279
GOTERM_BP_FAT	GO:0002520~immune system development	99	6.71186	0.0231908	ENSG00000187608, ENSG00000099942, ENSG00000178573, ENSG00000154803, ENSG00000165025, ENSG00000055332, ENSG00000032219, ENSG00000102125, ENSG00000162552, ENSG00000108465, ENSG00000067560, ENSG00000112715, ENSG00000133710, ENSG00000127152, ENSG00000169230, ENSG00000173575, ENSG00000134363, ENSG00000176208, ENSG00000198728, ENSG00000113360, ENSG00000125538, ENSG00000165030, ENSG00000107485, ENSG0000…	1293	620	9889	1.22123	1	0.510311	0.504279
GOTERM_BP_FAT	GO:1901890~positive regulation of cell junction assembly	9	0.610169	0.0232312	ENSG00000131697, ENSG00000112715, ENSG00000166949, ENSG00000179295, ENSG00000165699, ENSG00000162552, ENSG00000124145, ENSG00000197747, ENSG00000163347	1293	28	9889	2.45832	1	0.510311	0.504279
GOTERM_BP_FAT	GO:0006576~cellular biogenic amine metabolic process	9	0.610169	0.0232312	ENSG00000131203, ENSG00000189221, ENSG00000095059, ENSG00000002726, ENSG00000123505, ENSG00000155096, ENSG00000102886, ENSG00000141504, ENSG00000142920	1293	28	9889	2.45832	1	0.510311	0.504279
GOTERM_BP_FAT	GO:0030534~adult behavior	15	1.01695	0.0233613	ENSG00000284770, ENSG00000151491, ENSG00000173786, ENSG00000170175, ENSG00000168040, ENSG00000173267, ENSG00000225950, ENSG00000169992, ENSG00000141458, ENSG00000128710, ENSG00000165699, ENSG00000160213, ENSG00000105464, ENSG00000084073, ENSG00000162105	1293	61	9889	1.88068	1	0.510543	0.504508
GOTERM_BP_FAT	GO:0051262~protein tetramerization	15	1.01695	0.0233613	ENSG00000130703, ENSG00000065833, ENSG00000008710, ENSG00000196405, ENSG00000167005, ENSG00000167325, ENSG00000143149, ENSG00000149925, ENSG00000128918, ENSG00000171848, ENSG00000184254, ENSG00000101347, ENSG00000182199, ENSG00000072506, ENSG00000141510	1293	61	9889	1.88068	1	0.510543	0.504508
GOTERM_BP_FAT	GO:0045860~positive regulation of protein kinase activity	53	3.59322	0.0237392	ENSG00000181104, ENSG00000130513, ENSG00000111432, ENSG00000167085, ENSG00000138834, ENSG00000006432, ENSG00000173402, ENSG00000165025, ENSG00000125845, ENSG00000055332, ENSG00000214274, ENSG00000094804, ENSG00000067560, ENSG00000112715, ENSG00000172081, ENSG00000074696, ENSG00000114978, ENSG00000138166, ENSG00000120885, ENSG00000125538, ENSG00000088325, ENSG00000141527, ENSG00000092853, ENSG0000…	1293	304	9889	1.33339	1	0.517479	0.511362
GOTERM_BP_FAT	GO:0010977~negative regulation of neuron projection development	22	1.49153	0.0239807	ENSG00000067560, ENSG00000128245, ENSG00000178950, ENSG00000177169, ENSG00000133216, ENSG00000134569, ENSG00000065320, ENSG00000012171, ENSG00000169242, ENSG00000066248, ENSG00000026025, ENSG00000004478, ENSG00000185033, ENSG00000125968, ENSG00000095539, ENSG00000078699, ENSG00000130827, ENSG00000123384, ENSG00000203879, ENSG00000165699, ENSG00000149922, ENSG00000100097	1293	103	9889	1.63358	1	0.521412	0.515249
GOTERM_BP_FAT	GO:0042325~regulation of phosphorylation	148	10.0339	0.0245259	ENSG00000181104, ENSG00000179820, ENSG00000177885, ENSG00000099942, ENSG00000114867, ENSG00000154803, ENSG00000138834, ENSG00000171388, ENSG00000084207, ENSG00000006432, ENSG00000120875, ENSG00000165025, ENSG00000055332, ENSG00000185950, ENSG00000094804, ENSG00000108465, ENSG00000131016, ENSG00000067560, ENSG00000112715, ENSG00000172081, ENSG00000114978, ENSG00000103966, ENSG00000198728, ENSG0000…	1293	970	9889	1.16693	1	0.531261	0.524981
GOTERM_BP_FAT	GO:0048017~inositol lipid-mediated signaling	19	1.28814	0.024558	ENSG00000181104, ENSG00000103197, ENSG00000112715, ENSG00000161714, ENSG00000183506, ENSG00000147162, ENSG00000164050, ENSG00000115414, ENSG00000112033, ENSG00000169403, ENSG00000185650, ENSG00000109062, ENSG00000108561, ENSG00000187800, ENSG00000274602, ENSG00000100311, ENSG00000129219, ENSG00000107485, ENSG00000090989	1293	85	9889	1.70958	1	0.531261	0.524981
GOTERM_BP_FAT	GO:0090303~positive regulation of wound healing	13	0.881356	0.0247409	ENSG00000181104, ENSG00000160712, ENSG00000137857, ENSG00000173511, ENSG00000065534, ENSG00000117525, ENSG00000112033, ENSG00000197747, ENSG00000189143, ENSG00000110080, ENSG00000140279, ENSG00000184009, ENSG00000163347	1293	50	9889	1.98851	1	0.533865	0.527555
GOTERM_BP_FAT	GO:0071407~cellular response to organic cyclic compound	67	4.54237	0.0248424	ENSG00000108469, ENSG00000108821, ENSG00000166949, ENSG00000167085, ENSG00000084207, ENSG00000173402, ENSG00000143799, ENSG00000116285, ENSG00000125845, ENSG00000125968, ENSG00000141458, ENSG00000130707, ENSG00000138071, ENSG00000126456, ENSG00000067560, ENSG00000128245, ENSG00000069667, ENSG00000108819, ENSG00000115548, ENSG00000006025, ENSG00000112033, ENSG00000165474, ENSG00000120885, ENSG0000…	1293	400	9889	1.28106	1	0.534706	0.528386
GOTERM_BP_FAT	GO:0046883~regulation of hormone secretion	25	1.69492	0.0249699	ENSG00000171388, ENSG00000135821, ENSG00000138796, ENSG00000184381, ENSG00000146648, ENSG00000102606, ENSG00000185950, ENSG00000054148, ENSG00000149577, ENSG00000123384, ENSG00000110719, ENSG00000100151, ENSG00000141959, ENSG00000072310, ENSG00000167470, ENSG00000118263, ENSG00000007516, ENSG00000112033, ENSG00000010310, ENSG00000011347, ENSG00000125538, ENSG00000169992, ENSG00000124766, ENSG0000…	1293	122	9889	1.56723	1	0.535517	0.529187
GOTERM_BP_FAT	GO:0006939~smooth muscle contraction	11	0.745763	0.0250828	ENSG00000067560, ENSG00000181104, ENSG00000169403, ENSG00000156113, ENSG00000184381, ENSG00000127129, ENSG00000169252, ENSG00000065534, ENSG00000147459, ENSG00000183963, ENSG00000176170	1293	39	9889	2.15716	1	0.535517	0.529187
GOTERM_BP_FAT	GO:0014009~glial cell proliferation	11	0.745763	0.0250828	ENSG00000146648, ENSG00000120885, ENSG00000125538, ENSG00000065320, ENSG00000120899, ENSG00000182054, ENSG00000109321, ENSG00000124766, ENSG00000167658, ENSG00000141510, ENSG00000183734	1293	39	9889	2.15716	1	0.535517	0.529187
GOTERM_BP_FAT	GO:0071396~cellular response to lipid	62	4.20339	0.0251308	ENSG00000108821, ENSG00000111432, ENSG00000167085, ENSG00000084207, ENSG00000173402, ENSG00000143799, ENSG00000128918, ENSG00000116285, ENSG00000165025, ENSG00000141458, ENSG00000130707, ENSG00000126456, ENSG00000067560, ENSG00000128245, ENSG00000069667, ENSG00000072310, ENSG00000108819, ENSG00000115548, ENSG00000006025, ENSG00000112033, ENSG00000165474, ENSG00000120885, ENSG00000125538, ENSG0000…	1293	366	9889	1.29558	1	0.535517	0.529187
GOTERM_BP_FAT	GO:0040013~negative regulation of locomotion	39	2.64407	0.0252338	ENSG00000158747, ENSG00000070087, ENSG00000173482, ENSG00000064300, ENSG00000154803, ENSG00000109819, ENSG00000084207, ENSG00000171444, ENSG00000173402, ENSG00000196405, ENSG00000010322, ENSG00000167103, ENSG00000185033, ENSG00000143537, ENSG00000130726, ENSG00000095539, ENSG00000130827, ENSG00000032219, ENSG00000122592, ENSG00000123384, ENSG00000162552, ENSG00000067560, ENSG00000102054, ENSG0000…	1293	212	9889	1.40696	1	0.536375	0.530035
GOTERM_BP_FAT	GO:0045165~cell fate commitment	24	1.62712	0.0255152	ENSG00000067560, ENSG00000102054, ENSG00000179348, ENSG00000149480, ENSG00000069011, ENSG00000160712, ENSG00000184916, ENSG00000127152, ENSG00000132510, ENSG00000140682, ENSG00000225950, ENSG00000168214, ENSG00000125845, ENSG00000057657, ENSG00000128710, ENSG00000162552, ENSG00000107485, ENSG00000129514, ENSG00000143178, ENSG00000143013, ENSG00000149922, ENSG00000162521, ENSG00000141510, ENSG0000…	1293	116	9889	1.58237	1	0.54101	0.534616
GOTERM_BP_FAT	GO:0060541~respiratory system development	27	1.83051	0.025942	ENSG00000107798, ENSG00000106305, ENSG00000114867, ENSG00000172531, ENSG00000075275, ENSG00000008710, ENSG00000113971, ENSG00000173402, ENSG00000128918, ENSG00000146648, ENSG00000168214, ENSG00000116285, ENSG00000127129, ENSG00000130707, ENSG00000101596, ENSG00000112715, ENSG00000130702, ENSG00000070495, ENSG00000072310, ENSG00000105329, ENSG00000171456, ENSG00000136720, ENSG00000121039, ENSG0000…	1293	135	9889	1.52962	1	0.5487	0.542214
GOTERM_BP_FAT	GO:2000146~negative regulation of cell motility	34	2.30508	0.0263084	ENSG00000158747, ENSG00000070087, ENSG00000173482, ENSG00000064300, ENSG00000154803, ENSG00000109819, ENSG00000084207, ENSG00000171444, ENSG00000173402, ENSG00000196405, ENSG00000010322, ENSG00000167103, ENSG00000143537, ENSG00000032219, ENSG00000122592, ENSG00000123384, ENSG00000162552, ENSG00000067560, ENSG00000102054, ENSG00000019582, ENSG00000101040, ENSG00000111348, ENSG00000077942, ENSG0000…	1293	180	9889	1.44464	1	0.554643	0.548088
GOTERM_BP_FAT	GO:0045321~leukocyte activation	80	5.42373	0.0263529	ENSG00000132017, ENSG00000131203, ENSG00000179348, ENSG00000166949, ENSG00000167085, ENSG00000168214, ENSG00000165025, ENSG00000030110, ENSG00000084652, ENSG00000185950, ENSG00000107099, ENSG00000162552, ENSG00000067560, ENSG00000095059, ENSG00000133710, ENSG00000196352, ENSG00000069667, ENSG00000127152, ENSG00000070495, ENSG00000171793, ENSG00000169230, ENSG00000104419, ENSG00000176208, ENSG0000…	1293	491	9889	1.24613	1	0.554643	0.548088
GOTERM_BP_FAT	GO:0044712~single-organism catabolic process	102	6.91525	0.0265664	ENSG00000106049, ENSG00000198585, ENSG00000154803, ENSG00000138316, ENSG00000095066, ENSG00000138796, ENSG00000117054, ENSG00000185950, ENSG00000102886, ENSG00000167969, ENSG00000102125, ENSG00000140400, ENSG00000108588, ENSG00000128245, ENSG00000108578, ENSG00000163803, ENSG00000141959, ENSG00000132746, ENSG00000133835, ENSG00000213930, ENSG00000117448, ENSG00000112033, ENSG00000163131, ENSG0000…	1293	645	9889	1.20947	1	0.557324	0.550736
GOTERM_BP_FAT	GO:0034612~response to tumor necrosis factor	29	1.9661	0.0266107	ENSG00000140939, ENSG00000108821, ENSG00000135829, ENSG00000215788, ENSG00000115415, ENSG00000109819, ENSG00000084207, ENSG00000131067, ENSG00000120899, ENSG00000185650, ENSG00000013374, ENSG00000130707, ENSG00000176170, ENSG00000141510, ENSG00000163347, ENSG00000131016, ENSG00000146072, ENSG00000069667, ENSG00000132507, ENSG00000131979, ENSG00000117226, ENSG00000170421, ENSG00000173039, ENSG0000…	1293	148	9889	1.49862	1	0.557324	0.550736
GOTERM_BP_FAT	GO:0030595~leukocyte chemotaxis	21	1.42373	0.0268722	ENSG00000172270, ENSG00000158747, ENSG00000019582, ENSG00000112715, ENSG00000160712, ENSG00000125450, ENSG00000173511, ENSG00000173531, ENSG00000179218, ENSG00000119630, ENSG00000163220, ENSG00000165025, ENSG00000035664, ENSG00000125538, ENSG00000120899, ENSG00000189334, ENSG00000108561, ENSG00000127129, ENSG00000100311, ENSG00000186715	1293	98	9889	1.63888	1	0.557904	0.55131
GOTERM_BP_FAT	GO:0045599~negative regulation of fat cell differentiation	10	0.677966	0.0269266	ENSG00000140682, ENSG00000175197, ENSG00000179348, ENSG00000166949, ENSG00000125845, ENSG00000069667, ENSG00000105329, ENSG00000154803, ENSG00000171456, ENSG00000107485	1293	34	9889	2.24944	1	0.557904	0.55131
GOTERM_BP_FAT	GO:0016032~viral process	88	5.9661	0.0270821	ENSG00000172270, ENSG00000102241, ENSG00000187608, ENSG00000166949, ENSG00000167085, ENSG00000173402, ENSG00000166471, ENSG00000079785, ENSG00000182481, ENSG00000055332, ENSG00000142748, ENSG00000141458, ENSG00000163840, ENSG00000163565, ENSG00000126456, ENSG00000070756, ENSG00000175592, ENSG00000196352, ENSG00000155363, ENSG00000132507, ENSG00000196199, ENSG00000074696, ENSG00000179750, ENSG0000…	1293	548	9889	1.22816	1	0.557904	0.55131
GOTERM_BP_FAT	GO:0034754~cellular hormone metabolic process	16	1.08475	0.0271635	ENSG00000163803, ENSG00000131748, ENSG00000133835, ENSG00000165092, ENSG00000109819, ENSG00000177666, ENSG00000148926, ENSG00000170835, ENSG00000121039, ENSG00000128918, ENSG00000125845, ENSG00000086696, ENSG00000184254, ENSG00000143320, ENSG00000162552, ENSG00000072506	1293	68	9889	1.79955	1	0.557904	0.55131
GOTERM_BP_FAT	GO:0070374~positive regulation of ERK1 and ERK2 cascade	20	1.35593	0.0271855	ENSG00000131016, ENSG00000181104, ENSG00000019582, ENSG00000112715, ENSG00000196660, ENSG00000099942, ENSG00000105329, ENSG00000115008, ENSG00000241484, ENSG00000167085, ENSG00000139625, ENSG00000173511, ENSG00000146648, ENSG00000125845, ENSG00000120899, ENSG00000146242, ENSG00000100311, ENSG00000179295, ENSG00000123384, ENSG00000105287	1293	92	9889	1.66263	1	0.557904	0.55131
GOTERM_BP_FAT	GO:0045091~regulation of single stranded viral RNA replication via double stranded DNA intermediate	6	0.40678	0.0273508	ENSG00000143379, ENSG00000244509, ENSG00000196199, ENSG00000179750, ENSG00000130726, ENSG00000077097	1293	14	9889	3.27776	1	0.557904	0.55131
GOTERM_BP_FAT	GO:0003176~aortic valve development	6	0.40678	0.0273508	ENSG00000168214, ENSG00000125845, ENSG00000105329, ENSG00000169242, ENSG00000107485, ENSG00000019549	1293	14	9889	3.27776	1	0.557904	0.55131
GOTERM_BP_FAT	GO:0010893~positive regulation of steroid biosynthetic process	6	0.40678	0.0273508	ENSG00000148926, ENSG00000125538, ENSG00000072310, ENSG00000115008, ENSG00000109819, ENSG00000162552	1293	14	9889	3.27776	1	0.557904	0.55131
GOTERM_BP_FAT	GO:0039692~single stranded viral RNA replication via double stranded DNA intermediate	6	0.40678	0.0273508	ENSG00000143379, ENSG00000244509, ENSG00000196199, ENSG00000179750, ENSG00000130726, ENSG00000077097	1293	14	9889	3.27776	1	0.557904	0.55131
GOTERM_BP_FAT	GO:0006595~polyamine metabolic process	6	0.40678	0.0273508	ENSG00000095059, ENSG00000002726, ENSG00000123505, ENSG00000155096, ENSG00000141504, ENSG00000142920	1293	14	9889	3.27776	1	0.557904	0.55131
GOTERM_BP_FAT	GO:0045069~regulation of viral genome replication	19	1.28814	0.0273987	ENSG00000244509, ENSG00000187608, ENSG00000196199, ENSG00000074696, ENSG00000179750, ENSG00000167085, ENSG00000105939, ENSG00000111331, ENSG00000077097, ENSG00000143379, ENSG00000166471, ENSG00000055332, ENSG00000130726, ENSG00000124214, ENSG00000163565, ENSG00000160710, ENSG00000108654, ENSG00000070756, ENSG00000124201	1293	86	9889	1.6897	1	0.557904	0.55131
GOTERM_BP_FAT	GO:0051174~regulation of phosphorus metabolic process	162	10.9831	0.0274284	ENSG00000181104, ENSG00000179820, ENSG00000177885, ENSG00000099942, ENSG00000114867, ENSG00000154803, ENSG00000138834, ENSG00000171388, ENSG00000084207, ENSG00000006432, ENSG00000120875, ENSG00000167323, ENSG00000165025, ENSG00000055332, ENSG00000185950, ENSG00000102125, ENSG00000094804, ENSG00000108465, ENSG00000131016, ENSG00000067560, ENSG00000112715, ENSG00000172081, ENSG00000114978, ENSG0000…	1293	1073	9889	1.1547	1	0.557904	0.55131
GOTERM_BP_FAT	GO:0048813~dendrite morphogenesis	18	1.22034	0.0274872	ENSG00000137817, ENSG00000128245, ENSG00000133216, ENSG00000134569, ENSG00000160305, ENSG00000094631, ENSG00000110888, ENSG00000169242, ENSG00000135387, ENSG00000066248, ENSG00000118263, ENSG00000176248, ENSG00000004777, ENSG00000170921, ENSG00000125968, ENSG00000044090, ENSG00000141503, ENSG00000138071	1293	80	9889	1.72082	1	0.557904	0.55131
GOTERM_BP_FAT	GO:0055082~cellular chemical homeostasis	69	4.67797	0.0276221	ENSG00000181104, ENSG00000096433, ENSG00000179348, ENSG00000113739, ENSG00000166949, ENSG00000197930, ENSG00000068724, ENSG00000095066, ENSG00000117410, ENSG00000148926, ENSG00000167323, ENSG00000184381, ENSG00000030110, ENSG00000185950, ENSG00000156381, ENSG00000123384, ENSG00000107331, ENSG00000108588, ENSG00000071967, ENSG00000175197, ENSG00000196352, ENSG00000104936, ENSG00000007516, ENSG0000…	1293	416	9889	1.26856	1	0.559315	0.552704
GOTERM_BP_FAT	GO:0048666~neuron development	100	6.77966	0.0278458	ENSG00000099942, ENSG00000198742, ENSG00000138834, ENSG00000164050, ENSG00000004777, ENSG00000148926, ENSG00000166197, ENSG00000185033, ENSG00000120756, ENSG00000078699, ENSG00000130827, ENSG00000067560, ENSG00000128245, ENSG00000112715, ENSG00000012171, ENSG00000092621, ENSG00000127152, ENSG00000111344, ENSG00000168385, ENSG00000169992, ENSG00000107485, ENSG00000160305, ENSG00000165959, ENSG0000…	1293	632	9889	1.21014	1	0.559484	0.552871
GOTERM_BP_FAT	GO:1904018~positive regulation of vasculature development	24	1.62712	0.0279717	ENSG00000112715, ENSG00000161638, ENSG00000179348, ENSG00000179776, ENSG00000160712, ENSG00000124181, ENSG00000115008, ENSG00000159399, ENSG00000173511, ENSG00000120738, ENSG00000117525, ENSG00000119630, ENSG00000172638, ENSG00000148926, ENSG00000143369, ENSG00000167323, ENSG00000138772, ENSG00000125538, ENSG00000167772, ENSG00000120899, ENSG00000048052, ENSG00000100311, ENSG00000105287, ENSG0000…	1293	117	9889	1.56884	1	0.559484	0.552871
GOTERM_BP_FAT	GO:0044764~multi-organism cellular process	89	6.0339	0.0279759	ENSG00000172270, ENSG00000102241, ENSG00000187608, ENSG00000166949, ENSG00000167085, ENSG00000173402, ENSG00000166471, ENSG00000079785, ENSG00000182481, ENSG00000055332, ENSG00000142748, ENSG00000141458, ENSG00000163840, ENSG00000163565, ENSG00000126456, ENSG00000070756, ENSG00000175592, ENSG00000196352, ENSG00000155363, ENSG00000132507, ENSG00000196199, ENSG00000074696, ENSG00000179750, ENSG0000…	1293	555	9889	1.22645	1	0.559484	0.552871
GOTERM_BP_FAT	GO:0034284~response to monosaccharide	27	1.83051	0.0282299	ENSG00000109819, ENSG00000135821, ENSG00000084207, ENSG00000134333, ENSG00000184381, ENSG00000121742, ENSG00000001084, ENSG00000120899, ENSG00000185950, ENSG00000054148, ENSG00000149577, ENSG00000123384, ENSG00000067560, ENSG00000104872, ENSG00000141959, ENSG00000072310, ENSG00000105329, ENSG00000115008, ENSG00000118263, ENSG00000120738, ENSG00000007516, ENSG00000265972, ENSG00000112033, ENSG0000…	1293	136	9889	1.51837	1	0.559484	0.552871
GOTERM_BP_FAT	GO:1901654~response to ketone	27	1.83051	0.0282299	ENSG00000107159, ENSG00000108469, ENSG00000132471, ENSG00000266412, ENSG00000169403, ENSG00000143799, ENSG00000146648, ENSG00000116285, ENSG00000130707, ENSG00000181019, ENSG00000125740, ENSG00000163347, ENSG00000175592, ENSG00000132646, ENSG00000099810, ENSG00000072310, ENSG00000105329, ENSG00000108819, ENSG00000265972, ENSG00000179218, ENSG00000152234, ENSG00000173039, ENSG00000165474, ENSG0000…	1293	136	9889	1.51837	1	0.559484	0.552871
GOTERM_BP_FAT	GO:0030098~lymphocyte differentiation	41	2.77966	0.028448	ENSG00000184916, ENSG00000217128, ENSG00000080503, ENSG00000077097, ENSG00000196419, ENSG00000165025, ENSG00000168214, ENSG00000030110, ENSG00000120899, ENSG00000082014, ENSG00000185650, ENSG00000125347, ENSG00000048052, ENSG00000057657, ENSG00000162552, ENSG00000110719, ENSG00000141510, ENSG00000067560, ENSG00000019582, ENSG00000133710, ENSG00000160712, ENSG00000069667, ENSG00000127152, ENSG0000…	1293	227	9889	1.38138	1	0.559484	0.552871
GOTERM_BP_FAT	GO:0044246~regulation of multicellular organismal metabolic process	9	0.610169	0.0285173	ENSG00000181104, ENSG00000160712, ENSG00000116285, ENSG00000260428, ENSG00000105329, ENSG00000026025, ENSG00000126432, ENSG00000162552, ENSG00000112033	1293	29	9889	2.37355	1	0.559484	0.552871
GOTERM_BP_FAT	GO:0032881~regulation of polysaccharide metabolic process	9	0.610169	0.0285173	ENSG00000173281, ENSG00000219607, ENSG00000235194, ENSG00000105329, ENSG00000119938, ENSG00000185950, ENSG00000172531, ENSG00000100311, ENSG00000141367	1293	29	9889	2.37355	1	0.559484	0.552871
GOTERM_BP_FAT	GO:0010712~regulation of collagen metabolic process	9	0.610169	0.0285173	ENSG00000181104, ENSG00000160712, ENSG00000116285, ENSG00000260428, ENSG00000105329, ENSG00000026025, ENSG00000126432, ENSG00000162552, ENSG00000112033	1293	29	9889	2.37355	1	0.559484	0.552871
GOTERM_BP_FAT	GO:0032101~regulation of response to external stimulus	76	5.15254	0.0285615	ENSG00000131203, ENSG00000181104, ENSG00000121281, ENSG00000166949, ENSG00000167085, ENSG00000084207, ENSG00000165025, ENSG00000185033, ENSG00000095539, ENSG00000130827, ENSG00000123384, ENSG00000162552, ENSG00000149658, ENSG00000163840, ENSG00000126456, ENSG00000112715, ENSG00000133710, ENSG00000012171, ENSG00000196352, ENSG00000069667, ENSG00000117407, ENSG00000173531, ENSG00000117525, ENSG0000…	1293	465	9889	1.25001	1	0.559484	0.552871
GOTERM_BP_FAT	GO:0044087~regulation of cellular component biogenesis	117	7.9322	0.0286576	ENSG00000042493, ENSG00000135966, ENSG00000179820, ENSG00000177885, ENSG00000187608, ENSG00000198585, ENSG00000114867, ENSG00000151491, ENSG00000076382, ENSG00000168137, ENSG00000165025, ENSG00000034510, ENSG00000055332, ENSG00000103335, ENSG00000162552, ENSG00000067560, ENSG00000103044, ENSG00000175592, ENSG00000112715, ENSG00000164066, ENSG00000198728, ENSG00000058453, ENSG00000120885, ENSG0000…	1293	753	9889	1.18835	1	0.559484	0.552871
GOTERM_BP_FAT	GO:0043067~regulation of programmed cell death	155	10.5085	0.0286869	ENSG00000181104, ENSG00000154803, ENSG00000138834, ENSG00000084207, ENSG00000006432, ENSG00000148926, ENSG00000147955, ENSG00000128918, ENSG00000165025, ENSG00000055332, ENSG00000185950, ENSG00000107099, ENSG00000221978, ENSG00000162552, ENSG00000126456, ENSG00000175197, ENSG00000131016, ENSG00000067560, ENSG00000147381, ENSG00000175592, ENSG00000112715, ENSG00000127152, ENSG00000132507, ENSG0000…	1293	1025	9889	1.15654	1	0.559484	0.552871
GOTERM_BP_FAT	GO:0042327~positive regulation of phosphorylation	98	6.64407	0.0289898	ENSG00000181104, ENSG00000099942, ENSG00000114867, ENSG00000154803, ENSG00000138834, ENSG00000171388, ENSG00000006432, ENSG00000165025, ENSG00000055332, ENSG00000094804, ENSG00000131016, ENSG00000067560, ENSG00000112715, ENSG00000172081, ENSG00000114978, ENSG00000103966, ENSG00000138166, ENSG00000120885, ENSG00000125538, ENSG00000092853, ENSG00000166886, ENSG00000198171, ENSG00000161638, ENSG0000…	1293	619	9889	1.21085	1	0.559484	0.552871
GOTERM_BP_FAT	GO:0030072~peptide hormone secretion	26	1.76271	0.0290347	ENSG00000171388, ENSG00000135821, ENSG00000138796, ENSG00000184381, ENSG00000146648, ENSG00000102606, ENSG00000185950, ENSG00000054148, ENSG00000149577, ENSG00000090006, ENSG00000123384, ENSG00000110719, ENSG00000100151, ENSG00000141959, ENSG00000072310, ENSG00000167470, ENSG00000118263, ENSG00000007516, ENSG00000112033, ENSG00000010310, ENSG00000011347, ENSG00000125538, ENSG00000169992, ENSG0000…	1293	130	9889	1.52962	1	0.559484	0.552871
GOTERM_BP_FAT	GO:1901701~cellular response to oxygen-containing compound	108	7.32203	0.0290813	ENSG00000177885, ENSG00000108469, ENSG00000121281, ENSG00000099942, ENSG00000084207, ENSG00000147955, ENSG00000128918, ENSG00000185950, ENSG00000130707, ENSG00000126456, ENSG00000094804, ENSG00000067560, ENSG00000007516, ENSG00000112033, ENSG00000006025, ENSG00000153786, ENSG00000120885, ENSG00000125538, ENSG00000123358, ENSG00000166888, ENSG00000103197, ENSG00000132434, ENSG00000094631, ENSG0000…	1293	690	9889	1.19709	1	0.559484	0.552871
GOTERM_BP_FAT	GO:0044089~positive regulation of cellular component biogenesis	70	4.74576	0.0291612	ENSG00000177169, ENSG00000187608, ENSG00000177885, ENSG00000074964, ENSG00000070087, ENSG00000166949, ENSG00000114867, ENSG00000151491, ENSG00000196405, ENSG00000173402, ENSG00000076382, ENSG00000007047, ENSG00000165025, ENSG00000187531, ENSG00000030110, ENSG00000125968, ENSG00000103335, ENSG00000138071, ENSG00000162552, ENSG00000185359, ENSG00000067560, ENSG00000103044, ENSG00000131697, ENSG0000…	1293	424	9889	1.26266	1	0.559484	0.552871
GOTERM_BP_FAT	GO:0051336~regulation of hydrolase activity	109	7.38983	0.0292367	ENSG00000181104, ENSG00000130158, ENSG00000099942, ENSG00000154803, ENSG00000198467, ENSG00000104946, ENSG00000164050, ENSG00000165025, ENSG00000276043, ENSG00000130827, ENSG00000107099, ENSG00000162552, ENSG00000108465, ENSG00000067560, ENSG00000112715, ENSG00000133710, ENSG00000111344, ENSG00000169230, ENSG00000173209, ENSG00000121858, ENSG00000123358, ENSG00000187446, ENSG00000105220, ENSG0000…	1293	697	9889	1.19605	1	0.559484	0.552871
GOTERM_BP_FAT	GO:0031175~neuron projection development	87	5.89831	0.0292845	ENSG00000172270, ENSG00000177169, ENSG00000173482, ENSG00000099942, ENSG00000198742, ENSG00000172037, ENSG00000138834, ENSG00000164050, ENSG00000004777, ENSG00000173402, ENSG00000170921, ENSG00000148926, ENSG00000166197, ENSG00000185033, ENSG00000125968, ENSG00000078699, ENSG00000095539, ENSG00000130827, ENSG00000138071, ENSG00000123384, ENSG00000149658, ENSG00000067560, ENSG00000128245, ENSG0000…	1293	542	9889	1.22765	1	0.559484	0.552871
GOTERM_BP_FAT	GO:0019220~regulation of phosphate metabolic process	161	10.9153	0.0294312	ENSG00000181104, ENSG00000179820, ENSG00000177885, ENSG00000099942, ENSG00000114867, ENSG00000154803, ENSG00000138834, ENSG00000171388, ENSG00000084207, ENSG00000006432, ENSG00000120875, ENSG00000167323, ENSG00000165025, ENSG00000055332, ENSG00000185950, ENSG00000102125, ENSG00000094804, ENSG00000108465, ENSG00000131016, ENSG00000067560, ENSG00000112715, ENSG00000172081, ENSG00000114978, ENSG0000…	1293	1069	9889	1.15187	1	0.559484	0.552871
GOTERM_BP_FAT	GO:0030224~monocyte differentiation	7	0.474576	0.0294993	ENSG00000019582, ENSG00000112715, ENSG00000169710, ENSG00000185650, ENSG00000122592, ENSG00000164400, ENSG00000163565	1293	19	9889	2.81772	1	0.559484	0.552871
GOTERM_BP_FAT	GO:0033598~mammary gland epithelial cell proliferation	7	0.474576	0.0294993	ENSG00000183856, ENSG00000109321, ENSG00000173531, ENSG00000117139, ENSG00000107485, ENSG00000186715, ENSG00000166888	1293	19	9889	2.81772	1	0.559484	0.552871
GOTERM_BP_FAT	GO:0009790~embryo development	110	7.45763	0.0295341	ENSG00000116809, ENSG00000179820, ENSG00000177885, ENSG00000154803, ENSG00000171388, ENSG00000120875, ENSG00000148926, ENSG00000128918, ENSG00000166197, ENSG00000120756, ENSG00000100220, ENSG00000162552, ENSG00000105991, ENSG00000175592, ENSG00000112715, ENSG00000092621, ENSG00000169908, ENSG00000164066, ENSG00000198728, ENSG00000138166, ENSG00000185022, ENSG00000102996, ENSG00000106397, ENSG0000…	1293	704	9889	1.19502	1	0.559484	0.552871
GOTERM_BP_FAT	GO:0051602~response to electrical stimulus	8	0.542373	0.0295546	ENSG00000131016, ENSG00000121742, ENSG00000127914, ENSG00000185100, ENSG00000109819, ENSG00000123358, ENSG00000179218, ENSG00000181019	1293	24	9889	2.54937	1	0.559484	0.552871
GOTERM_BP_FAT	GO:0072376~protein activation cascade	8	0.542373	0.0295546	ENSG00000120885, ENSG00000125538, ENSG00000077942, ENSG00000196352, ENSG00000142748, ENSG00000108561, ENSG00000167085, ENSG00000115414	1293	24	9889	2.54937	1	0.559484	0.552871
GOTERM_BP_FAT	GO:0070232~regulation of T cell apoptotic process	8	0.542373	0.0295546	ENSG00000131203, ENSG00000127152, ENSG00000169242, ENSG00000169230, ENSG00000168040, ENSG00000107099, ENSG00000141510, ENSG00000105287	1293	24	9889	2.54937	1	0.559484	0.552871
GOTERM_BP_FAT	GO:2000637~positive regulation of gene silencing by miRNA	8	0.542373	0.0295546	ENSG00000146648, ENSG00000135829, ENSG00000151923, ENSG00000114867, ENSG00000105329, ENSG00000110367, ENSG00000108654, ENSG00000141510	1293	24	9889	2.54937	1	0.559484	0.552871
GOTERM_BP_FAT	GO:0060147~regulation of posttranscriptional gene silencing	11	0.745763	0.0296562	ENSG00000146648, ENSG00000135829, ENSG00000151923, ENSG00000114867, ENSG00000105329, ENSG00000269821, ENSG00000110367, ENSG00000160710, ENSG00000108654, ENSG00000141510, ENSG00000084073	1293	40	9889	2.10323	1	0.559484	0.552871
GOTERM_BP_FAT	GO:0060966~regulation of gene silencing by RNA	11	0.745763	0.0296562	ENSG00000146648, ENSG00000135829, ENSG00000151923, ENSG00000114867, ENSG00000105329, ENSG00000269821, ENSG00000110367, ENSG00000160710, ENSG00000108654, ENSG00000141510, ENSG00000084073	1293	40	9889	2.10323	1	0.559484	0.552871
GOTERM_BP_FAT	GO:0090329~regulation of DNA-dependent DNA replication	14	0.949153	0.0296602	ENSG00000133119, ENSG00000132646, ENSG00000112118, ENSG00000198783, ENSG00000073111, ENSG00000049541, ENSG00000076003, ENSG00000104738, ENSG00000161692, ENSG00000085224, ENSG00000181938, ENSG00000100297, ENSG00000127586, ENSG00000084073	1293	57	9889	1.87848	1	0.559484	0.552871
GOTERM_BP_FAT	GO:0001942~hair follicle development	14	0.949153	0.0296602	ENSG00000133710, ENSG00000134569, ENSG00000130702, ENSG00000064300, ENSG00000134363, ENSG00000075275, ENSG00000173039, ENSG00000164066, ENSG00000198728, ENSG00000146648, ENSG00000168214, ENSG00000102871, ENSG00000128422, ENSG00000084073	1293	57	9889	1.87848	1	0.559484	0.552871
GOTERM_BP_FAT	GO:1903036~positive regulation of response to wounding	14	0.949153	0.0296602	ENSG00000181104, ENSG00000160712, ENSG00000137857, ENSG00000173511, ENSG00000065534, ENSG00000117525, ENSG00000112033, ENSG00000197747, ENSG00000189143, ENSG00000110080, ENSG00000123384, ENSG00000140279, ENSG00000184009, ENSG00000163347	1293	57	9889	1.87848	1	0.559484	0.552871
GOTERM_BP_FAT	GO:0031667~response to nutrient levels	59	4	0.0298359	ENSG00000177169, ENSG00000113739, ENSG00000108821, ENSG00000130513, ENSG00000114867, ENSG00000154803, ENSG00000103091, ENSG00000111676, ENSG00000084207, ENSG00000114388, ENSG00000148926, ENSG00000128918, ENSG00000117054, ENSG00000055332, ENSG00000130707, ENSG00000162552, ENSG00000163565, ENSG00000181019, ENSG00000126775, ENSG00000175197, ENSG00000072310, ENSG00000112033, ENSG00000010310, ENSG0000…	1293	349	9889	1.29295	1	0.561557	0.55492
GOTERM_BP_FAT	GO:0031328~positive regulation of cellular biosynthetic process	217	14.7119	0.0299015	ENSG00000116809, ENSG00000181104, ENSG00000111912, ENSG00000186918, ENSG00000114867, ENSG00000108509, ENSG00000189190, ENSG00000166197, ENSG00000267680, ENSG00000185950, ENSG00000276043, ENSG00000032219, ENSG00000067560, ENSG00000103044, ENSG00000128245, ENSG00000175592, ENSG00000127152, ENSG00000132507, ENSG00000065029, ENSG00000179833, ENSG00000176208, ENSG00000143621, ENSG00000164463, ENSG0000…	1293	1476	9889	1.12442	1	0.561557	0.55492
GOTERM_BP_FAT	GO:0001837~epithelial to mesenchymal transition	20	1.35593	0.0301316	ENSG00000108821, ENSG00000197451, ENSG00000162517, ENSG00000166949, ENSG00000105329, ENSG00000169242, ENSG00000134013, ENSG00000140682, ENSG00000168214, ENSG00000125538, ENSG00000166197, ENSG00000143537, ENSG00000125845, ENSG00000130726, ENSG00000044090, ENSG00000162552, ENSG00000107485, ENSG00000129514, ENSG00000108654, ENSG00000019549	1293	93	9889	1.64475	1	0.563071	0.556416
GOTERM_BP_FAT	GO:0070661~leukocyte proliferation	30	2.0339	0.0301733	ENSG00000131203, ENSG00000205220, ENSG00000084207, ENSG00000168071, ENSG00000165025, ENSG00000125347, ENSG00000185950, ENSG00000107099, ENSG00000162552, ENSG00000110719, ENSG00000141510, ENSG00000019582, ENSG00000095059, ENSG00000146072, ENSG00000133216, ENSG00000196352, ENSG00000105329, ENSG00000112576, ENSG00000171793, ENSG00000115008, ENSG00000139636, ENSG00000168040, ENSG00000176208, ENSG0000…	1293	156	9889	1.47079	1	0.563071	0.556416
GOTERM_BP_FAT	GO:0009615~response to virus	47	3.18644	0.0302869	ENSG00000244509, ENSG00000187608, ENSG00000104765, ENSG00000135829, ENSG00000166949, ENSG00000115415, ENSG00000167085, ENSG00000137965, ENSG00000136514, ENSG00000105939, ENSG00000111331, ENSG00000138496, ENSG00000092929, ENSG00000079785, ENSG00000055332, ENSG00000108561, ENSG00000125347, ENSG00000142748, ENSG00000163840, ENSG00000176171, ENSG00000163565, ENSG00000160710, ENSG00000126456, ENSG0000…	1293	268	9889	1.34127	1	0.563071	0.556416
GOTERM_BP_FAT	GO:2000756~regulation of peptidyl-lysine acetylation	15	1.01695	0.0303116	ENSG00000104872, ENSG00000179348, ENSG00000160305, ENSG00000105329, ENSG00000132471, ENSG00000154803, ENSG00000109819, ENSG00000119335, ENSG00000168137, ENSG00000125538, ENSG00000124766, ENSG00000107485, ENSG00000019549, ENSG00000108773, ENSG00000084073	1293	63	9889	1.82098	1	0.563071	0.556416
GOTERM_BP_FAT	GO:2000573~positive regulation of DNA biosynthetic process	15	1.01695	0.0303116	ENSG00000112715, ENSG00000133119, ENSG00000132646, ENSG00000135624, ENSG00000049541, ENSG00000150753, ENSG00000079246, ENSG00000120899, ENSG00000120438, ENSG00000147421, ENSG00000181938, ENSG00000100311, ENSG00000127586, ENSG00000105287, ENSG00000163468	1293	63	9889	1.82098	1	0.563071	0.556416
GOTERM_BP_FAT	GO:0051962~positive regulation of nervous system development	51	3.45763	0.0304429	ENSG00000179348, ENSG00000114867, ENSG00000099942, ENSG00000110107, ENSG00000198742, ENSG00000064961, ENSG00000138834, ENSG00000164050, ENSG00000173402, ENSG00000125845, ENSG00000078699, ENSG00000130827, ENSG00000140600, ENSG00000138071, ENSG00000123384, ENSG00000067560, ENSG00000112715, ENSG00000068971, ENSG00000111344, ENSG00000213859, ENSG00000176248, ENSG00000139211, ENSG00000125538, ENSG0000…	1293	295	9889	1.32221	1	0.563732	0.557069
GOTERM_BP_FAT	GO:0009185~ribonucleoside diphosphate metabolic process	19	1.28814	0.0304791	ENSG00000198585, ENSG00000141959, ENSG00000147044, ENSG00000067057, ENSG00000165609, ENSG00000154803, ENSG00000111674, ENSG00000159399, ENSG00000109819, ENSG00000095066, ENSG00000134333, ENSG00000167325, ENSG00000149925, ENSG00000171848, ENSG00000114491, ENSG00000105220, ENSG00000168209, ENSG00000141510, ENSG00000162368	1293	87	9889	1.67028	1	0.563732	0.557069
GOTERM_BP_FAT	GO:0006766~vitamin metabolic process	16	1.08475	0.0306653	ENSG00000160209, ENSG00000108439, ENSG00000135069, ENSG00000117448, ENSG00000112033, ENSG00000159228, ENSG00000119688, ENSG00000170835, ENSG00000121039, ENSG00000128918, ENSG00000125538, ENSG00000001084, ENSG00000117394, ENSG00000182199, ENSG00000181019, ENSG00000019549	1293	69	9889	1.77347	1	0.56595	0.559261
GOTERM_BP_FAT	GO:0050769~positive regulation of neurogenesis	48	3.25424	0.0307902	ENSG00000158747, ENSG00000179348, ENSG00000099942, ENSG00000114867, ENSG00000110107, ENSG00000110888, ENSG00000198742, ENSG00000004399, ENSG00000135387, ENSG00000064961, ENSG00000138834, ENSG00000115414, ENSG00000213923, ENSG00000164050, ENSG00000151239, ENSG00000173402, ENSG00000163220, ENSG00000146648, ENSG00000125845, ENSG00000079246, ENSG00000120899, ENSG00000082014, ENSG00000078699, ENSG0000…	1293	275	9889	1.33494	1	0.566945	0.560244
GOTERM_BP_FAT	GO:0043900~regulation of multi-organism process	52	3.52542	0.0308519	ENSG00000172270, ENSG00000187608, ENSG00000167085, ENSG00000165025, ENSG00000166471, ENSG00000182481, ENSG00000055332, ENSG00000142748, ENSG00000163840, ENSG00000163565, ENSG00000070756, ENSG00000112715, ENSG00000133710, ENSG00000111348, ENSG00000163803, ENSG00000196352, ENSG00000196199, ENSG00000074696, ENSG00000179750, ENSG00000125538, ENSG00000148356, ENSG00000182473, ENSG00000101782, ENSG0000…	1293	302	9889	1.31689	1	0.566945	0.560244
GOTERM_BP_FAT	GO:1902679~negative regulation of RNA biosynthetic process	141	9.55932	0.0310801	ENSG00000116809, ENSG00000108469, ENSG00000178573, ENSG00000154803, ENSG00000174652, ENSG00000023734, ENSG00000267680, ENSG00000078699, ENSG00000276043, ENSG00000032219, ENSG00000124831, ENSG00000101158, ENSG00000162552, ENSG00000126456, ENSG00000175197, ENSG00000147381, ENSG00000112715, ENSG00000006704, ENSG00000134363, ENSG00000112033, ENSG00000170468, ENSG00000130684, ENSG00000165156, ENSG0000…	1293	928	9889	1.16205	1	0.568918	0.562193
GOTERM_BP_FAT	GO:0044262~cellular carbohydrate metabolic process	37	2.50847	0.0311264	ENSG00000105655, ENSG00000219607, ENSG00000173281, ENSG00000235194, ENSG00000171163, ENSG00000154803, ENSG00000159399, ENSG00000172531, ENSG00000109819, ENSG00000132199, ENSG00000114268, ENSG00000138413, ENSG00000170525, ENSG00000169403, ENSG00000187531, ENSG00000117054, ENSG00000120899, ENSG00000185950, ENSG00000164776, ENSG00000141510, ENSG00000084073, ENSG00000103044, ENSG00000242515, ENSG0000…	1293	202	9889	1.40089	1	0.568918	0.562193
GOTERM_BP_FAT	GO:0098602~single organism cell adhesion	68	4.61017	0.031592	ENSG00000131203, ENSG00000179820, ENSG00000099942, ENSG00000172037, ENSG00000102606, ENSG00000165025, ENSG00000107099, ENSG00000103335, ENSG00000130707, ENSG00000067560, ENSG00000095059, ENSG00000112715, ENSG00000133710, ENSG00000196352, ENSG00000169230, ENSG00000196878, ENSG00000164024, ENSG00000113360, ENSG00000125538, ENSG00000169992, ENSG00000187800, ENSG00000124766, ENSG00000107485, ENSG0000…	1293	412	9889	1.26231	1	0.568918	0.562193
GOTERM_BP_FAT	GO:0070849~response to epidermal growth factor	12	0.813559	0.0316126	ENSG00000115053, ENSG00000146648, ENSG00000108821, ENSG00000116285, ENSG00000124181, ENSG00000185650, ENSG00000125968, ENSG00000127947, ENSG00000108819, ENSG00000179295, ENSG00000084207, ENSG00000019549	1293	46	9889	1.99516	1	0.568918	0.562193
GOTERM_BP_FAT	GO:0002544~chronic inflammatory response	5	0.338983	0.0317532	ENSG00000131203, ENSG00000163220, ENSG00000118503, ENSG00000092929, ENSG00000101444	1293	10	9889	3.82405	1	0.568918	0.562193
GOTERM_BP_FAT	GO:0002029~desensitization of G-protein coupled receptor protein signaling pathway	5	0.338983	0.0317532	ENSG00000148926, ENSG00000010310, ENSG00000169252, ENSG00000171388, ENSG00000079805	1293	10	9889	3.82405	1	0.568918	0.562193
GOTERM_BP_FAT	GO:0070934~CRD-mediated mRNA stabilization	5	0.338983	0.0317532	ENSG00000135316, ENSG00000135829, ENSG00000073792, ENSG00000065978, ENSG00000070756	1293	10	9889	3.82405	1	0.568918	0.562193
GOTERM_BP_FAT	GO:0006700~C21-steroid hormone biosynthetic process	5	0.338983	0.0317532	ENSG00000148926, ENSG00000125845, ENSG00000131748, ENSG00000109819, ENSG00000162552	1293	10	9889	3.82405	1	0.568918	0.562193
GOTERM_BP_FAT	GO:0030213~hyaluronan biosynthetic process	5	0.338983	0.0317532	ENSG00000103044, ENSG00000125538, ENSG00000105329, ENSG00000100311, ENSG00000141367	1293	10	9889	3.82405	1	0.568918	0.562193
GOTERM_BP_FAT	GO:0061450~trophoblast cell migration	5	0.338983	0.0317532	ENSG00000112715, ENSG00000111348, ENSG00000108561, ENSG00000132470, ENSG00000179218	1293	10	9889	3.82405	1	0.568918	0.562193
GOTERM_BP_FAT	GO:0022401~negative adaptation of signaling pathway	5	0.338983	0.0317532	ENSG00000148926, ENSG00000010310, ENSG00000169252, ENSG00000171388, ENSG00000079805	1293	10	9889	3.82405	1	0.568918	0.562193
GOTERM_BP_FAT	GO:0051345~positive regulation of hydrolase activity	69	4.67797	0.0317582	ENSG00000129521, ENSG00000130158, ENSG00000181104, ENSG00000070087, ENSG00000166949, ENSG00000099942, ENSG00000154803, ENSG00000111432, ENSG00000167085, ENSG00000104946, ENSG00000164050, ENSG00000114023, ENSG00000204634, ENSG00000102606, ENSG00000165025, ENSG00000125845, ENSG00000030110, ENSG00000276043, ENSG00000107099, ENSG00000013573, ENSG00000162552, ENSG00000141258, ENSG00000163565, ENSG0000…	1293	419	9889	1.25947	1	0.568918	0.562193
GOTERM_BP_FAT	GO:0006875~cellular metal ion homeostasis	47	3.18644	0.0320756	ENSG00000181104, ENSG00000096433, ENSG00000179348, ENSG00000140939, ENSG00000186815, ENSG00000113739, ENSG00000152683, ENSG00000196660, ENSG00000166949, ENSG00000075673, ENSG00000197930, ENSG00000068724, ENSG00000187193, ENSG00000266412, ENSG00000008710, ENSG00000148926, ENSG00000163220, ENSG00000167323, ENSG00000184381, ENSG00000030110, ENSG00000120899, ENSG00000127129, ENSG00000156381, ENSG0000…	1293	269	9889	1.33629	1	0.569362	0.562633
GOTERM_BP_FAT	GO:0006739~NADP metabolic process	10	0.677966	0.0321828	ENSG00000177156, ENSG00000182054, ENSG00000163931, ENSG00000173599, ENSG00000142657, ENSG00000126432, ENSG00000065833, ENSG00000181019, ENSG00000141510, ENSG00000138413	1293	35	9889	2.18517	1	0.569362	0.562633
GOTERM_BP_FAT	GO:2000758~positive regulation of peptidyl-lysine acetylation	10	0.677966	0.0321828	ENSG00000104872, ENSG00000160305, ENSG00000125538, ENSG00000105329, ENSG00000132471, ENSG00000124766, ENSG00000109819, ENSG00000107485, ENSG00000019549, ENSG00000108773	1293	35	9889	2.18517	1	0.569362	0.562633
GOTERM_BP_FAT	GO:0071548~response to dexamethasone	10	0.677966	0.0321828	ENSG00000165474, ENSG00000169403, ENSG00000132646, ENSG00000146648, ENSG00000116285, ENSG00000105329, ENSG00000130707, ENSG00000152234, ENSG00000168209, ENSG00000163347	1293	35	9889	2.18517	1	0.569362	0.562633
GOTERM_BP_FAT	GO:0042446~hormone biosynthetic process	10	0.677966	0.0321828	ENSG00000148926, ENSG00000137857, ENSG00000125845, ENSG00000086696, ENSG00000131748, ENSG00000120738, ENSG00000109819, ENSG00000162552, ENSG00000140279, ENSG00000163399	1293	35	9889	2.18517	1	0.569362	0.562633
GOTERM_BP_FAT	GO:0051055~negative regulation of lipid biosynthetic process	10	0.677966	0.0321828	ENSG00000125629, ENSG00000130304, ENSG00000125845, ENSG00000100311, ENSG00000162552, ENSG00000163399, ENSG00000107331, ENSG00000072778, ENSG00000176170, ENSG00000019549	1293	35	9889	2.18517	1	0.569362	0.562633
GOTERM_BP_FAT	GO:0009749~response to glucose	25	1.69492	0.0325119	ENSG00000109819, ENSG00000135821, ENSG00000134333, ENSG00000184381, ENSG00000121742, ENSG00000001084, ENSG00000120899, ENSG00000185950, ENSG00000054148, ENSG00000149577, ENSG00000123384, ENSG00000067560, ENSG00000104872, ENSG00000141959, ENSG00000072310, ENSG00000105329, ENSG00000118263, ENSG00000120738, ENSG00000007516, ENSG00000265972, ENSG00000112033, ENSG00000010310, ENSG00000124766, ENSG0000…	1293	125	9889	1.52962	1	0.573997	0.567212
GOTERM_BP_FAT	GO:0031581~hemidesmosome assembly	4	0.271186	0.032766	ENSG00000065618, ENSG00000151914, ENSG00000132470, ENSG00000053747	1293	6	9889	5.09874	1	0.574918	0.568123
GOTERM_BP_FAT	GO:0021984~adenohypophysis development	4	0.271186	0.032766	ENSG00000179348, ENSG00000125845, ENSG00000162552, ENSG00000140279	1293	6	9889	5.09874	1	0.574918	0.568123
GOTERM_BP_FAT	GO:0030949~positive regulation of vascular endothelial growth factor receptor signaling pathway	4	0.271186	0.032766	ENSG00000161638, ENSG00000125538, ENSG00000173511, ENSG00000105287	1293	6	9889	5.09874	1	0.574918	0.568123
GOTERM_BP_FAT	GO:0051893~regulation of focal adhesion assembly	13	0.881356	0.0329575	ENSG00000067560, ENSG00000112715, ENSG00000166949, ENSG00000197747, ENSG00000198728, ENSG00000179051, ENSG00000179295, ENSG00000123384, ENSG00000165699, ENSG00000162552, ENSG00000184009, ENSG00000124145, ENSG00000167657	1293	52	9889	1.91203	1	0.575913	0.569106
GOTERM_BP_FAT	GO:0090109~regulation of cell-substrate junction assembly	13	0.881356	0.0329575	ENSG00000067560, ENSG00000112715, ENSG00000166949, ENSG00000197747, ENSG00000198728, ENSG00000179051, ENSG00000179295, ENSG00000123384, ENSG00000165699, ENSG00000162552, ENSG00000184009, ENSG00000124145, ENSG00000167657	1293	52	9889	1.91203	1	0.575913	0.569106
GOTERM_BP_FAT	GO:0097305~response to alcohol	24	1.62712	0.0334197	ENSG00000067560, ENSG00000132434, ENSG00000108469, ENSG00000121281, ENSG00000145391, ENSG00000114867, ENSG00000072310, ENSG00000105329, ENSG00000151491, ENSG00000006025, ENSG00000084207, ENSG00000152234, ENSG00000173402, ENSG00000143379, ENSG00000030110, ENSG00000120899, ENSG00000138071, ENSG00000167658, ENSG00000125166, ENSG00000107485, ENSG00000107331, ENSG00000181019, ENSG00000163347, ENSG0000…	1293	119	9889	1.54247	1	0.581479	0.574606
GOTERM_BP_FAT	GO:0030324~lung development	24	1.62712	0.0334197	ENSG00000107798, ENSG00000112715, ENSG00000106305, ENSG00000130702, ENSG00000070495, ENSG00000114867, ENSG00000072310, ENSG00000105329, ENSG00000172531, ENSG00000075275, ENSG00000171456, ENSG00000008710, ENSG00000113971, ENSG00000173402, ENSG00000136720, ENSG00000121039, ENSG00000128918, ENSG00000146648, ENSG00000168214, ENSG00000116285, ENSG00000127129, ENSG00000106397, ENSG00000129514, ENSG0000…	1293	119	9889	1.54247	1	0.581479	0.574606
GOTERM_BP_FAT	GO:0006260~DNA replication	40	2.71186	0.0335691	ENSG00000125482, ENSG00000108469, ENSG00000198783, ENSG00000135829, ENSG00000073111, ENSG00000049541, ENSG00000076003, ENSG00000111653, ENSG00000154920, ENSG00000171865, ENSG00000189057, ENSG00000167325, ENSG00000143799, ENSG00000168411, ENSG00000146648, ENSG00000085224, ENSG00000168496, ENSG00000181938, ENSG00000013573, ENSG00000127586, ENSG00000094804, ENSG00000141510, ENSG00000143476, ENSG0000…	1293	223	9889	1.37186	1	0.581479	0.574606
GOTERM_BP_FAT	GO:0070271~protein complex biogenesis	128	8.67797	0.0337378	ENSG00000042493, ENSG00000175063, ENSG00000135966, ENSG00000179820, ENSG00000177885, ENSG00000187608, ENSG00000108106, ENSG00000114867, ENSG00000151491, ENSG00000242265, ENSG00000186081, ENSG00000167325, ENSG00000147955, ENSG00000128918, ENSG00000165025, ENSG00000034510, ENSG00000170606, ENSG00000055332, ENSG00000103335, ENSG00000102125, ENSG00000276168, ENSG00000067560, ENSG00000175592, ENSG0000…	1293	836	9889	1.171	1	0.581479	0.574606
GOTERM_BP_FAT	GO:0006461~protein complex assembly	128	8.67797	0.0337378	ENSG00000042493, ENSG00000175063, ENSG00000135966, ENSG00000179820, ENSG00000177885, ENSG00000187608, ENSG00000108106, ENSG00000114867, ENSG00000151491, ENSG00000242265, ENSG00000186081, ENSG00000167325, ENSG00000147955, ENSG00000128918, ENSG00000165025, ENSG00000034510, ENSG00000170606, ENSG00000055332, ENSG00000103335, ENSG00000102125, ENSG00000276168, ENSG00000067560, ENSG00000175592, ENSG0000…	1293	836	9889	1.171	1	0.581479	0.574606
GOTERM_BP_FAT	GO:0032496~response to lipopolysaccharide	33	2.23729	0.0338143	ENSG00000131203, ENSG00000181104, ENSG00000173786, ENSG00000026025, ENSG00000109819, ENSG00000084207, ENSG00000131067, ENSG00000077150, ENSG00000148926, ENSG00000163220, ENSG00000169403, ENSG00000121742, ENSG00000189334, ENSG00000130707, ENSG00000126456, ENSG00000163347, ENSG00000067560, ENSG00000131016, ENSG00000133216, ENSG00000131979, ENSG00000105329, ENSG00000138029, ENSG00000115008, ENSG0000…	1293	177	9889	1.42592	1	0.581479	0.574606
GOTERM_BP_FAT	GO:0022405~hair cycle process	14	0.949153	0.0338204	ENSG00000133710, ENSG00000134569, ENSG00000130702, ENSG00000064300, ENSG00000134363, ENSG00000075275, ENSG00000173039, ENSG00000164066, ENSG00000198728, ENSG00000146648, ENSG00000168214, ENSG00000102871, ENSG00000128422, ENSG00000084073	1293	58	9889	1.84609	1	0.581479	0.574606
GOTERM_BP_FAT	GO:0022404~molting cycle process	14	0.949153	0.0338204	ENSG00000133710, ENSG00000134569, ENSG00000130702, ENSG00000064300, ENSG00000134363, ENSG00000075275, ENSG00000173039, ENSG00000164066, ENSG00000198728, ENSG00000146648, ENSG00000168214, ENSG00000102871, ENSG00000128422, ENSG00000084073	1293	58	9889	1.84609	1	0.581479	0.574606
GOTERM_BP_FAT	GO:0061564~axon development	47	3.18644	0.0339454	ENSG00000172270, ENSG00000177169, ENSG00000094631, ENSG00000173482, ENSG00000214655, ENSG00000064300, ENSG00000169242, ENSG00000198742, ENSG00000172037, ENSG00000004399, ENSG00000173786, ENSG00000138834, ENSG00000115414, ENSG00000164050, ENSG00000173402, ENSG00000077097, ENSG00000166197, ENSG00000185033, ENSG00000095539, ENSG00000127129, ENSG00000130827, ENSG00000123384, ENSG00000149658, ENSG0000…	1293	270	9889	1.33134	1	0.582456	0.575572
GOTERM_BP_FAT	GO:0048534~hematopoietic or lymphoid organ development	91	6.16949	0.0340827	ENSG00000179348, ENSG00000187608, ENSG00000099942, ENSG00000178573, ENSG00000154803, ENSG00000068724, ENSG00000167005, ENSG00000077150, ENSG00000143799, ENSG00000102606, ENSG00000168214, ENSG00000165025, ENSG00000030110, ENSG00000055332, ENSG00000032219, ENSG00000102125, ENSG00000162552, ENSG00000163565, ENSG00000108465, ENSG00000067560, ENSG00000112715, ENSG00000133710, ENSG00000198890, ENSG0000…	1293	574	9889	1.2125	1	0.583641	0.576743
GOTERM_BP_FAT	GO:0051248~negative regulation of protein metabolic process	123	8.33898	0.0342429	ENSG00000111912, ENSG00000179820, ENSG00000187608, ENSG00000112208, ENSG00000099942, ENSG00000114867, ENSG00000154803, ENSG00000064961, ENSG00000073792, ENSG00000084207, ENSG00000120875, ENSG00000151923, ENSG00000055332, ENSG00000127663, ENSG00000108465, ENSG00000112715, ENSG00000133710, ENSG00000133318, ENSG00000115548, ENSG00000138166, ENSG00000120885, ENSG00000113360, ENSG00000125538, ENSG0000…	1293	801	9889	1.17443	1	0.584547	0.577638
GOTERM_BP_FAT	GO:0006954~inflammatory response	57	3.86441	0.0342724	ENSG00000131203, ENSG00000181104, ENSG00000121281, ENSG00000166949, ENSG00000095303, ENSG00000167085, ENSG00000084207, ENSG00000148926, ENSG00000168214, ENSG00000165025, ENSG00000125845, ENSG00000130707, ENSG00000163565, ENSG00000128284, ENSG00000196352, ENSG00000069667, ENSG00000117525, ENSG00000112033, ENSG00000169710, ENSG00000125538, ENSG00000102871, ENSG00000107485, ENSG00000100097, ENSG0000…	1293	338	9889	1.28977	1	0.584547	0.577638
GOTERM_BP_FAT	GO:0006734~NADH metabolic process	9	0.610169	0.0345779	ENSG00000141959, ENSG00000067057, ENSG00000165280, ENSG00000111674, ENSG00000159399, ENSG00000173599, ENSG00000065833, ENSG00000181019, ENSG00000141510	1293	30	9889	2.29443	1	0.588582	0.581625
GOTERM_BP_FAT	GO:0048146~positive regulation of fibroblast proliferation	11	0.745763	0.0347892	ENSG00000019582, ENSG00000075426, ENSG00000146648, ENSG00000135829, ENSG00000077942, ENSG00000105329, ENSG00000064300, ENSG00000100311, ENSG00000115414, ENSG00000176170, ENSG00000094804	1293	41	9889	2.05193	1	0.589829	0.582857
GOTERM_BP_FAT	GO:0009064~glutamine family amino acid metabolic process	11	0.745763	0.0347892	ENSG00000133943, ENSG00000091483, ENSG00000059573, ENSG00000001084, ENSG00000092621, ENSG00000185100, ENSG00000171793, ENSG00000130707, ENSG00000135821, ENSG00000125166, ENSG00000163655	1293	41	9889	2.05193	1	0.589829	0.582857
GOTERM_BP_FAT	GO:0006325~chromatin organization	103	6.98305	0.0350827	ENSG00000154803, ENSG00000064961, ENSG00000168137, ENSG00000276043, ENSG00000032219, ENSG00000127663, ENSG00000128510, ENSG00000112715, ENSG00000115548, ENSG00000173575, ENSG00000113368, ENSG00000179833, ENSG00000170468, ENSG00000121579, ENSG00000170854, ENSG00000198728, ENSG00000125538, ENSG00000165671, ENSG00000102878, ENSG00000094916, ENSG00000107485, ENSG00000124201, ENSG00000091483, ENSG0000…	1293	660	9889	1.19357	1	0.592573	0.585569
GOTERM_BP_FAT	GO:0006457~protein folding	32	2.16949	0.0350897	ENSG00000178950, ENSG00000135624, ENSG00000112208, ENSG00000170275, ENSG00000197930, ENSG00000004478, ENSG00000170606, ENSG00000116260, ENSG00000120438, ENSG00000225217, ENSG00000090006, ENSG00000168439, ENSG00000100023, ENSG00000108588, ENSG00000186866, ENSG00000163468, ENSG00000019582, ENSG00000100591, ENSG00000105401, ENSG00000104852, ENSG00000284770, ENSG00000173110, ENSG00000150753, ENSG0000…	1293	171	9889	1.43122	1	0.592573	0.585569
GOTERM_BP_FAT	GO:0009891~positive regulation of biosynthetic process	219	14.8475	0.0352913	ENSG00000116809, ENSG00000181104, ENSG00000111912, ENSG00000186918, ENSG00000114867, ENSG00000108509, ENSG00000189190, ENSG00000166197, ENSG00000267680, ENSG00000185950, ENSG00000276043, ENSG00000032219, ENSG00000067560, ENSG00000103044, ENSG00000128245, ENSG00000175592, ENSG00000127152, ENSG00000132507, ENSG00000065029, ENSG00000179833, ENSG00000176208, ENSG00000143621, ENSG00000164463, ENSG0000…	1293	1497	9889	1.11886	1	0.594801	0.58777
GOTERM_BP_FAT	GO:0010557~positive regulation of macromolecule biosynthetic process	207	14.0339	0.0353613	ENSG00000116809, ENSG00000181104, ENSG00000111912, ENSG00000186918, ENSG00000114867, ENSG00000108509, ENSG00000189190, ENSG00000166197, ENSG00000267680, ENSG00000185950, ENSG00000276043, ENSG00000032219, ENSG00000067560, ENSG00000103044, ENSG00000128245, ENSG00000175592, ENSG00000127152, ENSG00000132507, ENSG00000065029, ENSG00000179833, ENSG00000176208, ENSG00000143621, ENSG00000164463, ENSG0000…	1293	1411	9889	1.12201	1	0.594807	0.587777
GOTERM_BP_FAT	GO:0042981~regulation of apoptotic process	152	10.3051	0.0355399	ENSG00000181104, ENSG00000154803, ENSG00000138834, ENSG00000084207, ENSG00000006432, ENSG00000148926, ENSG00000147955, ENSG00000128918, ENSG00000165025, ENSG00000055332, ENSG00000185950, ENSG00000107099, ENSG00000221978, ENSG00000162552, ENSG00000126456, ENSG00000175197, ENSG00000131016, ENSG00000067560, ENSG00000147381, ENSG00000175592, ENSG00000112715, ENSG00000127152, ENSG00000132507, ENSG0000…	1293	1011	9889	1.14986	1	0.596638	0.589586
GOTERM_BP_FAT	GO:0006694~steroid biosynthetic process	21	1.42373	0.0359774	ENSG00000170271, ENSG00000131748, ENSG00000072310, ENSG00000133935, ENSG00000130703, ENSG00000115008, ENSG00000120738, ENSG00000109819, ENSG00000006025, ENSG00000159348, ENSG00000148926, ENSG00000125629, ENSG00000116133, ENSG00000125538, ENSG00000125845, ENSG00000086696, ENSG00000079459, ENSG00000162552, ENSG00000163399, ENSG00000072506, ENSG00000019549	1293	101	9889	1.5902	1	0.597188	0.590129
GOTERM_BP_FAT	GO:0090287~regulation of cellular response to growth factor stimulus	33	2.23729	0.0362546	ENSG00000158747, ENSG00000161638, ENSG00000166949, ENSG00000064300, ENSG00000154803, ENSG00000242265, ENSG00000198742, ENSG00000171388, ENSG00000023734, ENSG00000140682, ENSG00000168214, ENSG00000125845, ENSG00000032219, ENSG00000090006, ENSG00000162552, ENSG00000185359, ENSG00000141510, ENSG00000079805, ENSG00000102054, ENSG00000179776, ENSG00000068971, ENSG00000147044, ENSG00000147162, ENSG0000…	1293	178	9889	1.41791	1	0.597188	0.590129
GOTERM_BP_FAT	GO:0010631~epithelial cell migration	38	2.57627	0.0363584	ENSG00000172270, ENSG00000132698, ENSG00000179348, ENSG00000070087, ENSG00000094631, ENSG00000173482, ENSG00000171680, ENSG00000169242, ENSG00000004399, ENSG00000134013, ENSG00000135821, ENSG00000171444, ENSG00000196405, ENSG00000138772, ENSG00000120899, ENSG00000125968, ENSG00000185950, ENSG00000127129, ENSG00000048052, ENSG00000147459, ENSG00000067560, ENSG00000110955, ENSG00000112715, ENSG0000…	1293	211	9889	1.37738	1	0.597188	0.590129
GOTERM_BP_FAT	GO:0045597~positive regulation of cell differentiation	96	6.50847	0.0363861	ENSG00000179348, ENSG00000179820, ENSG00000187608, ENSG00000108821, ENSG00000130513, ENSG00000166949, ENSG00000114867, ENSG00000099942, ENSG00000110107, ENSG00000198742, ENSG00000172037, ENSG00000064961, ENSG00000138834, ENSG00000164050, ENSG00000173402, ENSG00000196923, ENSG00000140682, ENSG00000167005, ENSG00000148926, ENSG00000143799, ENSG00000102606, ENSG00000168214, ENSG00000165025, ENSG0000…	1293	611	9889	1.20167	1	0.597188	0.590129
GOTERM_BP_FAT	GO:0034250~positive regulation of cellular amide metabolic process	31	2.10169	0.0364049	ENSG00000135829, ENSG00000114867, ENSG00000170473, ENSG00000169242, ENSG00000269821, ENSG00000026025, ENSG00000213923, ENSG00000065978, ENSG00000169403, ENSG00000184381, ENSG00000134030, ENSG00000120899, ENSG00000108561, ENSG00000149658, ENSG00000107331, ENSG00000070756, ENSG00000141510, ENSG00000084073, ENSG00000067560, ENSG00000135316, ENSG00000132507, ENSG00000105329, ENSG00000151465, ENSG0000…	1293	165	9889	1.43692	1	0.597188	0.590129
GOTERM_BP_FAT	GO:0045892~negative regulation of transcription, DNA-templated	138	9.35593	0.0365278	ENSG00000116809, ENSG00000108469, ENSG00000178573, ENSG00000154803, ENSG00000174652, ENSG00000023734, ENSG00000267680, ENSG00000078699, ENSG00000276043, ENSG00000032219, ENSG00000124831, ENSG00000101158, ENSG00000162552, ENSG00000126456, ENSG00000175197, ENSG00000147381, ENSG00000112715, ENSG00000006704, ENSG00000134363, ENSG00000112033, ENSG00000170468, ENSG00000130684, ENSG00000165156, ENSG0000…	1293	912	9889	1.15728	1	0.597188	0.590129
GOTERM_BP_FAT	GO:0060148~positive regulation of posttranscriptional gene silencing	8	0.542373	0.0365641	ENSG00000146648, ENSG00000135829, ENSG00000151923, ENSG00000114867, ENSG00000105329, ENSG00000110367, ENSG00000108654, ENSG00000141510	1293	25	9889	2.44739	1	0.597188	0.590129
GOTERM_BP_FAT	GO:0032233~positive regulation of actin filament bundle assembly	12	0.813559	0.0365743	ENSG00000067560, ENSG00000074964, ENSG00000070087, ENSG00000166949, ENSG00000125968, ENSG00000089159, ENSG00000171992, ENSG00000165699, ENSG00000162552, ENSG00000124145, ENSG00000197747, ENSG00000196405	1293	47	9889	1.95271	1	0.597188	0.590129
GOTERM_BP_FAT	GO:0014072~response to isoquinoline alkaloid	6	0.40678	0.0367244	ENSG00000108819, ENSG00000168040, ENSG00000125166, ENSG00000105220, ENSG00000173039, ENSG00000125740	1293	15	9889	3.05924	1	0.597188	0.590129
GOTERM_BP_FAT	GO:0045939~negative regulation of steroid metabolic process	6	0.40678	0.0367244	ENSG00000125629, ENSG00000125845, ENSG00000162552, ENSG00000163399, ENSG00000107331, ENSG00000019549	1293	15	9889	3.05924	1	0.597188	0.590129
GOTERM_BP_FAT	GO:1904874~positive regulation of telomerase RNA localization to Cajal body	6	0.40678	0.0367244	ENSG00000145912, ENSG00000135624, ENSG00000120438, ENSG00000175792, ENSG00000150753, ENSG00000163468	1293	15	9889	3.05924	1	0.597188	0.590129
GOTERM_BP_FAT	GO:0048799~animal organ maturation	6	0.40678	0.0367244	ENSG00000067560, ENSG00000128918, ENSG00000125845, ENSG00000169231, ENSG00000164050, ENSG00000107485	1293	15	9889	3.05924	1	0.597188	0.590129
GOTERM_BP_FAT	GO:0043278~response to morphine	6	0.40678	0.0367244	ENSG00000108819, ENSG00000168040, ENSG00000125166, ENSG00000105220, ENSG00000173039, ENSG00000125740	1293	15	9889	3.05924	1	0.597188	0.590129
GOTERM_BP_FAT	GO:0009070~serine family amino acid biosynthetic process	6	0.40678	0.0367244	ENSG00000100714, ENSG00000179918, ENSG00000092621, ENSG00000135069, ENSG00000182199, ENSG00000160200	1293	15	9889	3.05924	1	0.597188	0.590129
GOTERM_BP_FAT	GO:0072210~metanephric nephron development	6	0.40678	0.0367244	ENSG00000115415, ENSG00000172037, ENSG00000120738, ENSG00000100311, ENSG00000162552, ENSG00000008710	1293	15	9889	3.05924	1	0.597188	0.590129
GOTERM_BP_FAT	GO:0030879~mammary gland development	20	1.35593	0.0367301	ENSG00000183856, ENSG00000064270, ENSG00000112715, ENSG00000065320, ENSG00000105329, ENSG00000159399, ENSG00000171388, ENSG00000173531, ENSG00000117139, ENSG00000169710, ENSG00000114491, ENSG00000185950, ENSG00000109321, ENSG00000089157, ENSG00000125166, ENSG00000162552, ENSG00000107485, ENSG00000186715, ENSG00000163435, ENSG00000166888	1293	95	9889	1.61013	1	0.597188	0.590129
GOTERM_BP_FAT	GO:0009991~response to extracellular stimulus	61	4.13559	0.0367608	ENSG00000177169, ENSG00000113739, ENSG00000108821, ENSG00000130513, ENSG00000114867, ENSG00000154803, ENSG00000103091, ENSG00000111676, ENSG00000084207, ENSG00000114388, ENSG00000148926, ENSG00000128918, ENSG00000117054, ENSG00000055332, ENSG00000130707, ENSG00000162552, ENSG00000163565, ENSG00000181019, ENSG00000126775, ENSG00000175197, ENSG00000175592, ENSG00000072310, ENSG00000108819, ENSG0000…	1293	367	9889	1.27121	1	0.597188	0.590129
GOTERM_BP_FAT	GO:0042311~vasodilation	7	0.474576	0.0376199	ENSG00000156113, ENSG00000146648, ENSG00000184381, ENSG00000131979, ENSG00000169252, ENSG00000106397, ENSG00000112033	1293	20	9889	2.67684	1	0.609986	0.602776
GOTERM_BP_FAT	GO:0090068~positive regulation of cell cycle process	37	2.50847	0.0378383	ENSG00000175063, ENSG00000198585, ENSG00000114867, ENSG00000119048, ENSG00000076382, ENSG00000167325, ENSG00000116560, ENSG00000146648, ENSG00000085224, ENSG00000082014, ENSG00000168496, ENSG00000013573, ENSG00000162552, ENSG00000094804, ENSG00000176170, ENSG00000141510, ENSG00000143476, ENSG00000067560, ENSG00000105146, ENSG00000198176, ENSG00000105329, ENSG00000112576, ENSG00000115008, ENSG0000…	1293	205	9889	1.38039	1	0.612364	0.605126
GOTERM_BP_FAT	GO:0048015~phosphatidylinositol-mediated signaling	18	1.22034	0.0379675	ENSG00000181104, ENSG00000103197, ENSG00000112715, ENSG00000161714, ENSG00000183506, ENSG00000147162, ENSG00000164050, ENSG00000115414, ENSG00000112033, ENSG00000169403, ENSG00000185650, ENSG00000109062, ENSG00000108561, ENSG00000187800, ENSG00000274602, ENSG00000100311, ENSG00000107485, ENSG00000090989	1293	83	9889	1.65863	1	0.613294	0.606045
GOTERM_BP_FAT	GO:0061035~regulation of cartilage development	10	0.677966	0.0381093	ENSG00000166949, ENSG00000125845, ENSG00000260428, ENSG00000178573, ENSG00000105329, ENSG00000134013, ENSG00000179295, ENSG00000087494, ENSG00000019549, ENSG00000108773	1293	36	9889	2.12447	1	0.613441	0.60619
GOTERM_BP_FAT	GO:0097435~supramolecular fiber organization	81	5.49153	0.0381202	ENSG00000042493, ENSG00000179820, ENSG00000177885, ENSG00000074964, ENSG00000108821, ENSG00000130635, ENSG00000070087, ENSG00000166949, ENSG00000151491, ENSG00000198467, ENSG00000243156, ENSG00000138316, ENSG00000186081, ENSG00000095066, ENSG00000196405, ENSG00000102606, ENSG00000034510, ENSG00000120756, ENSG00000125968, ENSG00000105270, ENSG00000214193, ENSG00000138071, ENSG00000162552, ENSG0000…	1293	507	9889	1.22189	1	0.613441	0.60619
GOTERM_BP_FAT	GO:0043434~response to peptide hormone	48	3.25424	0.0384295	ENSG00000172270, ENSG00000103197, ENSG00000177885, ENSG00000113739, ENSG00000108821, ENSG00000130513, ENSG00000196660, ENSG00000196365, ENSG00000115415, ENSG00000084207, ENSG00000132793, ENSG00000138796, ENSG00000173402, ENSG00000168710, ENSG00000148926, ENSG00000125629, ENSG00000143799, ENSG00000115053, ENSG00000116285, ENSG00000001084, ENSG00000117394, ENSG00000185650, ENSG00000185950, ENSG0000…	1293	279	9889	1.3158	1	0.617255	0.60996
GOTERM_BP_FAT	GO:0090132~epithelium migration	38	2.57627	0.0387105	ENSG00000172270, ENSG00000132698, ENSG00000179348, ENSG00000070087, ENSG00000094631, ENSG00000173482, ENSG00000171680, ENSG00000169242, ENSG00000004399, ENSG00000134013, ENSG00000135821, ENSG00000171444, ENSG00000196405, ENSG00000138772, ENSG00000120899, ENSG00000125968, ENSG00000185950, ENSG00000127129, ENSG00000048052, ENSG00000147459, ENSG00000067560, ENSG00000110955, ENSG00000112715, ENSG0000…	1293	212	9889	1.37089	1	0.618614	0.611302
GOTERM_BP_FAT	GO:0090130~tissue migration	38	2.57627	0.0387105	ENSG00000172270, ENSG00000132698, ENSG00000179348, ENSG00000070087, ENSG00000094631, ENSG00000173482, ENSG00000171680, ENSG00000169242, ENSG00000004399, ENSG00000134013, ENSG00000135821, ENSG00000171444, ENSG00000196405, ENSG00000138772, ENSG00000120899, ENSG00000125968, ENSG00000185950, ENSG00000127129, ENSG00000048052, ENSG00000147459, ENSG00000067560, ENSG00000110955, ENSG00000112715, ENSG0000…	1293	212	9889	1.37089	1	0.618614	0.611302
GOTERM_BP_FAT	GO:0019637~organophosphate metabolic process	118	8	0.0387313	ENSG00000198585, ENSG00000121281, ENSG00000154803, ENSG00000095066, ENSG00000167325, ENSG00000167323, ENSG00000102886, ENSG00000102125, ENSG00000124155, ENSG00000067560, ENSG00000163803, ENSG00000141959, ENSG00000171793, ENSG00000117448, ENSG00000112033, ENSG00000010310, ENSG00000014914, ENSG00000163931, ENSG00000142657, ENSG00000129219, ENSG00000187446, ENSG00000105220, ENSG00000163655, ENSG0000…	1293	769	9889	1.17357	1	0.618614	0.611302
GOTERM_BP_FAT	GO:0006873~cellular ion homeostasis	54	3.66102	0.0388256	ENSG00000181104, ENSG00000096433, ENSG00000179348, ENSG00000113739, ENSG00000166949, ENSG00000197930, ENSG00000068724, ENSG00000117410, ENSG00000148926, ENSG00000167323, ENSG00000184381, ENSG00000030110, ENSG00000156381, ENSG00000123384, ENSG00000108588, ENSG00000071967, ENSG00000175197, ENSG00000196352, ENSG00000104936, ENSG00000010310, ENSG00000166165, ENSG00000109062, ENSG00000079215, ENSG0000…	1293	320	9889	1.29062	1	0.618963	0.611647
GOTERM_BP_FAT	GO:0051338~regulation of transferase activity	101	6.84746	0.0390799	ENSG00000181104, ENSG00000175063, ENSG00000108106, ENSG00000112208, ENSG00000138834, ENSG00000084207, ENSG00000006432, ENSG00000120875, ENSG00000165025, ENSG00000055332, ENSG00000185950, ENSG00000094804, ENSG00000108465, ENSG00000067560, ENSG00000112715, ENSG00000172081, ENSG00000114978, ENSG00000198728, ENSG00000138166, ENSG00000120885, ENSG00000125538, ENSG00000147421, ENSG00000092853, ENSG0000…	1293	649	9889	1.19023	1	0.621858	0.614507
GOTERM_BP_FAT	GO:0007584~response to nutrient	24	1.62712	0.0396273	ENSG00000108602, ENSG00000113739, ENSG00000108821, ENSG00000147162, ENSG00000105329, ENSG00000115008, ENSG00000115415, ENSG00000084207, ENSG00000112033, ENSG00000134333, ENSG00000173039, ENSG00000143379, ENSG00000010310, ENSG00000128918, ENSG00000146648, ENSG00000001084, ENSG00000160200, ENSG00000101444, ENSG00000130707, ENSG00000167658, ENSG00000143420, ENSG00000181019, ENSG00000019549, ENSG0000…	1293	121	9889	1.51698	1	0.629396	0.621957
GOTERM_BP_FAT	GO:0090407~organophosphate biosynthetic process	69	4.67797	0.0397013	ENSG00000131203, ENSG00000160209, ENSG00000121281, ENSG00000154803, ENSG00000167325, ENSG00000143799, ENSG00000167323, ENSG00000184381, ENSG00000102125, ENSG00000107331, ENSG00000124155, ENSG00000126775, ENSG00000131979, ENSG00000171793, ENSG00000026652, ENSG00000117448, ENSG00000197601, ENSG00000112033, ENSG00000010310, ENSG00000138363, ENSG00000149925, ENSG00000114491, ENSG00000166165, ENSG0000…	1293	424	9889	1.24462	1	0.629402	0.621962
GOTERM_BP_FAT	GO:0016569~covalent chromatin modification	70	4.74576	0.0397966	ENSG00000179348, ENSG00000154803, ENSG00000164091, ENSG00000167085, ENSG00000117139, ENSG00000119048, ENSG00000116560, ENSG00000168137, ENSG00000100429, ENSG00000187531, ENSG00000168453, ENSG00000085224, ENSG00000276043, ENSG00000032219, ENSG00000163840, ENSG00000127663, ENSG00000128510, ENSG00000105146, ENSG00000112715, ENSG00000149480, ENSG00000185619, ENSG00000198890, ENSG00000070495, ENSG0000…	1293	431	9889	1.24215	1	0.629744	0.622301
GOTERM_BP_FAT	GO:0051128~regulation of cellular component organization	277	18.7797	0.0400878	ENSG00000042493, ENSG00000179820, ENSG00000177885, ENSG00000068400, ENSG00000099942, ENSG00000114867, ENSG00000151491, ENSG00000004777, ENSG00000076382, ENSG00000168137, ENSG00000034510, ENSG00000185033, ENSG00000120756, ENSG00000168496, ENSG00000055332, ENSG00000078699, ENSG00000146463, ENSG00000132849, ENSG00000094804, ENSG00000067560, ENSG00000103044, ENSG00000128245, ENSG00000175592, ENSG0000…	1293	1931	9889	1.09711	1	0.633179	0.625695
GOTERM_BP_FAT	GO:0007169~transmembrane receptor protein tyrosine kinase signaling pathway	60	4.0678	0.0401713	ENSG00000177885, ENSG00000108821, ENSG00000130513, ENSG00000099942, ENSG00000196365, ENSG00000171388, ENSG00000102606, ENSG00000168214, ENSG00000116285, ENSG00000165025, ENSG00000125845, ENSG00000127947, ENSG00000185950, ENSG00000123384, ENSG00000162552, ENSG00000185359, ENSG00000112715, ENSG00000068971, ENSG00000072310, ENSG00000061938, ENSG00000117525, ENSG00000265972, ENSG00000197965, ENSG0000…	1293	362	9889	1.26764	1	0.633328	0.625842
GOTERM_BP_FAT	GO:0030336~negative regulation of cell migration	32	2.16949	0.0403495	ENSG00000158747, ENSG00000070087, ENSG00000173482, ENSG00000064300, ENSG00000154803, ENSG00000109819, ENSG00000084207, ENSG00000171444, ENSG00000173402, ENSG00000196405, ENSG00000010322, ENSG00000167103, ENSG00000143537, ENSG00000032219, ENSG00000122592, ENSG00000123384, ENSG00000162552, ENSG00000067560, ENSG00000102054, ENSG00000019582, ENSG00000101040, ENSG00000111348, ENSG00000147162, ENSG0000…	1293	173	9889	1.41468	1	0.634966	0.627461
GOTERM_BP_FAT	GO:0032637~interleukin-8 production	11	0.745763	0.0405097	ENSG00000175197, ENSG00000181104, ENSG00000019582, ENSG00000165025, ENSG00000160712, ENSG00000125538, ENSG00000137802, ENSG00000168040, ENSG00000117525, ENSG00000173039, ENSG00000105287	1293	42	9889	2.00308	1	0.635148	0.627641
GOTERM_BP_FAT	GO:0032677~regulation of interleukin-8 production	11	0.745763	0.0405097	ENSG00000175197, ENSG00000181104, ENSG00000019582, ENSG00000165025, ENSG00000160712, ENSG00000125538, ENSG00000137802, ENSG00000168040, ENSG00000117525, ENSG00000173039, ENSG00000105287	1293	42	9889	2.00308	1	0.635148	0.627641
GOTERM_BP_FAT	GO:1903507~negative regulation of nucleic acid-templated transcription	138	9.35593	0.0412843	ENSG00000116809, ENSG00000108469, ENSG00000178573, ENSG00000154803, ENSG00000174652, ENSG00000023734, ENSG00000267680, ENSG00000078699, ENSG00000276043, ENSG00000032219, ENSG00000124831, ENSG00000101158, ENSG00000162552, ENSG00000126456, ENSG00000175197, ENSG00000147381, ENSG00000112715, ENSG00000006704, ENSG00000134363, ENSG00000112033, ENSG00000170468, ENSG00000130684, ENSG00000165156, ENSG0000…	1293	915	9889	1.15348	1	0.646107	0.63847
GOTERM_BP_FAT	GO:0003170~heart valve development	9	0.610169	0.0414535	ENSG00000168214, ENSG00000125845, ENSG00000260428, ENSG00000105329, ENSG00000169242, ENSG00000057657, ENSG00000124766, ENSG00000107485, ENSG00000019549	1293	31	9889	2.22042	1	0.646388	0.638747
GOTERM_BP_FAT	GO:0032757~positive regulation of interleukin-8 production	9	0.610169	0.0414535	ENSG00000175197, ENSG00000181104, ENSG00000019582, ENSG00000165025, ENSG00000125538, ENSG00000168040, ENSG00000117525, ENSG00000173039, ENSG00000105287	1293	31	9889	2.22042	1	0.646388	0.638747
GOTERM_BP_FAT	GO:1901617~organic hydroxy compound biosynthetic process	25	1.69492	0.0416552	ENSG00000160209, ENSG00000105655, ENSG00000170271, ENSG00000135069, ENSG00000068745, ENSG00000125629, ENSG00000169403, ENSG00000125845, ENSG00000120899, ENSG00000162552, ENSG00000107331, ENSG00000176170, ENSG00000131979, ENSG00000108439, ENSG00000072310, ENSG00000133935, ENSG00000130703, ENSG00000006025, ENSG00000159348, ENSG00000116133, ENSG00000125538, ENSG00000079459, ENSG00000107485, ENSG0000…	1293	128	9889	1.49377	1	0.648349	0.640686
GOTERM_BP_FAT	GO:0071375~cellular response to peptide hormone stimulus	36	2.44068	0.0419633	ENSG00000103197, ENSG00000177885, ENSG00000130513, ENSG00000196660, ENSG00000196365, ENSG00000115415, ENSG00000084207, ENSG00000132793, ENSG00000168710, ENSG00000125629, ENSG00000143799, ENSG00000115053, ENSG00000116285, ENSG00000001084, ENSG00000185650, ENSG00000185950, ENSG00000048052, ENSG00000130707, ENSG00000094804, ENSG00000130304, ENSG00000147162, ENSG00000137936, ENSG00000072310, ENSG0000…	1293	200	9889	1.37666	1	0.651039	0.643344
GOTERM_BP_FAT	GO:0007156~homophilic cell adhesion via plasma membrane adhesion molecules	12	0.813559	0.0420566	ENSG00000172270, ENSG00000139211, ENSG00000187492, ENSG00000143217, ENSG00000179776, ENSG00000085552, ENSG00000173482, ENSG00000198753, ENSG00000139182, ENSG00000075275, ENSG00000065833, ENSG00000008710	1293	48	9889	1.91203	1	0.651039	0.643344
GOTERM_BP_FAT	GO:0060993~kidney morphogenesis	12	0.813559	0.0420566	ENSG00000112715, ENSG00000125845, ENSG00000130702, ENSG00000105329, ENSG00000115415, ENSG00000124766, ENSG00000162552, ENSG00000171456, ENSG00000008710, ENSG00000107485, ENSG00000113971, ENSG00000084073	1293	48	9889	1.91203	1	0.651039	0.643344
GOTERM_BP_FAT	GO:0009611~response to wounding	62	4.20339	0.0424176	ENSG00000181104, ENSG00000179348, ENSG00000108821, ENSG00000130635, ENSG00000166949, ENSG00000172037, ENSG00000065534, ENSG00000138834, ENSG00000173402, ENSG00000148926, ENSG00000165025, ENSG00000127947, ENSG00000167880, ENSG00000123384, ENSG00000162552, ENSG00000067560, ENSG00000175197, ENSG00000112715, ENSG00000117525, ENSG00000112033, ENSG00000171634, ENSG00000010310, ENSG00000164024, ENSG0000…	1293	377	9889	1.25778	1	0.654819	0.647079
GOTERM_BP_FAT	GO:0007166~cell surface receptor signaling pathway	208	14.1017	0.042454	ENSG00000177885, ENSG00000099942, ENSG00000242265, ENSG00000084207, ENSG00000023734, ENSG00000185033, ENSG00000163482, ENSG00000127947, ENSG00000078699, ENSG00000185950, ENSG00000032219, ENSG00000067560, ENSG00000012171, ENSG00000132507, ENSG00000104936, ENSG00000134363, ENSG00000010310, ENSG00000125538, ENSG00000121858, ENSG00000168385, ENSG00000168143, ENSG00000151914, ENSG00000129219, ENSG0000…	1293	1423	9889	1.11792	1	0.654819	0.647079
GOTERM_BP_FAT	GO:0045944~positive regulation of transcription from RNA polymerase II promoter	128	8.67797	0.042532	ENSG00000116809, ENSG00000111912, ENSG00000186918, ENSG00000178573, ENSG00000154803, ENSG00000108509, ENSG00000189190, ENSG00000171388, ENSG00000267680, ENSG00000276043, ENSG00000032219, ENSG00000126456, ENSG00000105991, ENSG00000108465, ENSG00000175197, ENSG00000175592, ENSG00000112715, ENSG00000198176, ENSG00000173210, ENSG00000127152, ENSG00000132507, ENSG00000115548, ENSG00000065029, ENSG0000…	1293	844	9889	1.1599	1	0.65484	0.6471
GOTERM_BP_FAT	GO:0009165~nucleotide biosynthetic process	37	2.50847	0.0428887	ENSG00000131203, ENSG00000172890, ENSG00000133805, ENSG00000121281, ENSG00000154803, ENSG00000165280, ENSG00000109819, ENSG00000065833, ENSG00000158864, ENSG00000097021, ENSG00000167325, ENSG00000143799, ENSG00000138496, ENSG00000167323, ENSG00000102125, ENSG00000129467, ENSG00000110955, ENSG00000198276, ENSG00000213995, ENSG00000105329, ENSG00000171793, ENSG00000169252, ENSG00000152234, ENSG0000…	1293	207	9889	1.36705	1	0.659011	0.651221
GOTERM_BP_FAT	GO:2000106~regulation of leukocyte apoptotic process	13	0.881356	0.0429572	ENSG00000131203, ENSG00000019582, ENSG00000217128, ENSG00000127152, ENSG00000169242, ENSG00000169230, ENSG00000168040, ENSG00000120438, ENSG00000185950, ENSG00000107099, ENSG00000049130, ENSG00000105287, ENSG00000141510	1293	54	9889	1.84121	1	0.659011	0.651221
GOTERM_BP_FAT	GO:0045596~negative regulation of cell differentiation	68	4.61017	0.0431163	ENSG00000179348, ENSG00000177169, ENSG00000130635, ENSG00000166949, ENSG00000154803, ENSG00000113971, ENSG00000065978, ENSG00000140682, ENSG00000168214, ENSG00000185033, ENSG00000125845, ENSG00000125968, ENSG00000078699, ENSG00000095539, ENSG00000130827, ENSG00000123384, ENSG00000162552, ENSG00000183734, ENSG00000067560, ENSG00000175197, ENSG00000128245, ENSG00000112715, ENSG00000134569, ENSG0000…	1293	419	9889	1.24122	1	0.659086	0.651295
GOTERM_BP_FAT	GO:0016570~histone modification	68	4.61017	0.0431163	ENSG00000179348, ENSG00000154803, ENSG00000164091, ENSG00000167085, ENSG00000117139, ENSG00000119048, ENSG00000116560, ENSG00000168137, ENSG00000100429, ENSG00000187531, ENSG00000168453, ENSG00000085224, ENSG00000276043, ENSG00000032219, ENSG00000163840, ENSG00000127663, ENSG00000128510, ENSG00000105146, ENSG00000112715, ENSG00000149480, ENSG00000185619, ENSG00000198890, ENSG00000070495, ENSG0000…	1293	419	9889	1.24122	1	0.659086	0.651295
GOTERM_BP_FAT	GO:0098773~skin epidermis development	14	0.949153	0.0433662	ENSG00000133710, ENSG00000134569, ENSG00000130702, ENSG00000064300, ENSG00000134363, ENSG00000075275, ENSG00000173039, ENSG00000164066, ENSG00000198728, ENSG00000146648, ENSG00000168214, ENSG00000102871, ENSG00000128422, ENSG00000084073	1293	60	9889	1.78456	1	0.659881	0.652081
GOTERM_BP_FAT	GO:0019218~regulation of steroid metabolic process	14	0.949153	0.0433662	ENSG00000069667, ENSG00000072310, ENSG00000115008, ENSG00000120738, ENSG00000109819, ENSG00000148926, ENSG00000125629, ENSG00000125538, ENSG00000125845, ENSG00000162552, ENSG00000163399, ENSG00000072778, ENSG00000107331, ENSG00000019549	1293	60	9889	1.78456	1	0.659881	0.652081
GOTERM_BP_FAT	GO:0010771~negative regulation of cell morphogenesis involved in differentiation	15	1.01695	0.0434	ENSG00000128245, ENSG00000177169, ENSG00000133216, ENSG00000134569, ENSG00000065320, ENSG00000077942, ENSG00000012171, ENSG00000169242, ENSG00000066248, ENSG00000185033, ENSG00000125968, ENSG00000095539, ENSG00000179051, ENSG00000130827, ENSG00000203879	1293	66	9889	1.73821	1	0.659881	0.652081
GOTERM_BP_FAT	GO:0006006~glucose metabolic process	26	1.76271	0.043555	ENSG00000219607, ENSG00000173281, ENSG00000235194, ENSG00000067057, ENSG00000171163, ENSG00000159399, ENSG00000111674, ENSG00000172531, ENSG00000109819, ENSG00000010322, ENSG00000187531, ENSG00000117054, ENSG00000185950, ENSG00000141510, ENSG00000141959, ENSG00000147162, ENSG00000167470, ENSG00000173599, ENSG00000173531, ENSG00000117448, ENSG00000112033, ENSG00000152256, ENSG00000119938, ENSG0000…	1293	135	9889	1.47297	1	0.660833	0.653023
GOTERM_BP_FAT	GO:1901698~response to nitrogen compound	103	6.98305	0.0438565	ENSG00000177885, ENSG00000108469, ENSG00000099942, ENSG00000170175, ENSG00000084207, ENSG00000138796, ENSG00000148926, ENSG00000079785, ENSG00000185950, ENSG00000130707, ENSG00000126456, ENSG00000094804, ENSG00000067560, ENSG00000175592, ENSG00000153786, ENSG00000113360, ENSG00000125538, ENSG00000121858, ENSG00000123358, ENSG00000105220, ENSG00000101782, ENSG00000166888, ENSG00000103197, ENSG0000…	1293	666	9889	1.18282	1	0.660833	0.653023
GOTERM_BP_FAT	GO:0010975~regulation of neuron projection development	51	3.45763	0.0440116	ENSG00000177169, ENSG00000099942, ENSG00000198742, ENSG00000164050, ENSG00000004777, ENSG00000170921, ENSG00000185033, ENSG00000125968, ENSG00000078699, ENSG00000095539, ENSG00000130827, ENSG00000138071, ENSG00000123384, ENSG00000149658, ENSG00000067560, ENSG00000128245, ENSG00000112715, ENSG00000134569, ENSG00000068971, ENSG00000012171, ENSG00000111344, ENSG00000176248, ENSG00000169992, ENSG0000…	1293	302	9889	1.29157	1	0.660833	0.653023
GOTERM_BP_FAT	GO:0051173~positive regulation of nitrogen compound metabolic process	229	15.5254	0.0440752	ENSG00000116809, ENSG00000181104, ENSG00000111912, ENSG00000186918, ENSG00000114867, ENSG00000108509, ENSG00000189190, ENSG00000166197, ENSG00000267680, ENSG00000276043, ENSG00000032219, ENSG00000067560, ENSG00000103044, ENSG00000128245, ENSG00000175592, ENSG00000127152, ENSG00000132507, ENSG00000065029, ENSG00000179833, ENSG00000176208, ENSG00000143621, ENSG00000164463, ENSG00000010310, ENSG0000…	1293	1580	9889	1.10849	1	0.660833	0.653023
GOTERM_BP_FAT	GO:0009132~nucleoside diphosphate metabolic process	20	1.35593	0.0443325	ENSG00000198585, ENSG00000141959, ENSG00000147044, ENSG00000067057, ENSG00000197586, ENSG00000165609, ENSG00000154803, ENSG00000111674, ENSG00000159399, ENSG00000109819, ENSG00000095066, ENSG00000134333, ENSG00000167325, ENSG00000149925, ENSG00000171848, ENSG00000114491, ENSG00000105220, ENSG00000168209, ENSG00000141510, ENSG00000162368	1293	97	9889	1.57693	1	0.660833	0.653023
GOTERM_BP_FAT	GO:0007264~small GTPase mediated signal transduction	52	3.52542	0.0443749	ENSG00000130158, ENSG00000181104, ENSG00000177885, ENSG00000099942, ENSG00000151491, ENSG00000154803, ENSG00000138757, ENSG00000004777, ENSG00000134909, ENSG00000107099, ENSG00000104140, ENSG00000067560, ENSG00000111348, ENSG00000074696, ENSG00000099331, ENSG00000061938, ENSG00000111344, ENSG00000158195, ENSG00000125731, ENSG00000129219, ENSG00000187446, ENSG00000057608, ENSG00000186517, ENSG0000…	1293	309	9889	1.28706	1	0.660833	0.653023
GOTERM_BP_FAT	GO:0019216~regulation of lipid metabolic process	39	2.64407	0.0445755	ENSG00000109819, ENSG00000177666, ENSG00000138413, ENSG00000148926, ENSG00000125629, ENSG00000184381, ENSG00000125845, ENSG00000120899, ENSG00000185950, ENSG00000102125, ENSG00000162552, ENSG00000107331, ENSG00000072778, ENSG00000126775, ENSG00000176170, ENSG00000084073, ENSG00000242515, ENSG00000019582, ENSG00000130304, ENSG00000069667, ENSG00000127152, ENSG00000072310, ENSG00000105329, ENSG0000…	1293	221	9889	1.34967	1	0.660833	0.653023
GOTERM_BP_FAT	GO:1902003~regulation of beta-amyloid formation	8	0.542373	0.0445856	ENSG00000120885, ENSG00000133318, ENSG00000169242, ENSG00000125447, ENSG00000125744, ENSG00000213923, ENSG00000107331, ENSG00000173039	1293	26	9889	2.35326	1	0.660833	0.653023
GOTERM_BP_FAT	GO:0051093~negative regulation of developmental process	91	6.16949	0.044672	ENSG00000179348, ENSG00000177169, ENSG00000113739, ENSG00000130513, ENSG00000130635, ENSG00000166949, ENSG00000173482, ENSG00000154803, ENSG00000113971, ENSG00000119048, ENSG00000065978, ENSG00000140682, ENSG00000168214, ENSG00000185033, ENSG00000125845, ENSG00000125968, ENSG00000078699, ENSG00000095539, ENSG00000130827, ENSG00000032219, ENSG00000123384, ENSG00000162552, ENSG00000185359, ENSG0000…	1293	582	9889	1.19584	1	0.660833	0.653023
GOTERM_BP_FAT	GO:0050435~beta-amyloid metabolic process	10	0.677966	0.0447368	ENSG00000120885, ENSG00000164062, ENSG00000119912, ENSG00000133318, ENSG00000169242, ENSG00000125447, ENSG00000125744, ENSG00000213923, ENSG00000107331, ENSG00000173039	1293	37	9889	2.06706	1	0.660833	0.653023
GOTERM_BP_FAT	GO:0060964~regulation of gene silencing by miRNA	10	0.677966	0.0447368	ENSG00000146648, ENSG00000135829, ENSG00000151923, ENSG00000114867, ENSG00000105329, ENSG00000269821, ENSG00000110367, ENSG00000108654, ENSG00000141510, ENSG00000084073	1293	37	9889	2.06706	1	0.660833	0.653023
GOTERM_BP_FAT	GO:0030097~hemopoiesis	86	5.83051	0.0447538	ENSG00000179348, ENSG00000187608, ENSG00000178573, ENSG00000154803, ENSG00000068724, ENSG00000167005, ENSG00000143799, ENSG00000102606, ENSG00000168214, ENSG00000165025, ENSG00000030110, ENSG00000055332, ENSG00000032219, ENSG00000102125, ENSG00000162552, ENSG00000163565, ENSG00000108465, ENSG00000067560, ENSG00000112715, ENSG00000133710, ENSG00000198890, ENSG00000069667, ENSG00000127152, ENSG0000…	1293	546	9889	1.20465	1	0.660833	0.653023
GOTERM_BP_FAT	GO:0070997~neuron death	43	2.91525	0.0448169	ENSG00000111912, ENSG00000129521, ENSG00000181104, ENSG00000106305, ENSG00000196660, ENSG00000114867, ENSG00000064300, ENSG00000111674, ENSG00000004399, ENSG00000139625, ENSG00000111676, ENSG00000109819, ENSG00000114023, ENSG00000143799, ENSG00000147955, ENSG00000225950, ENSG00000001084, ENSG00000120899, ENSG00000182087, ENSG00000123384, ENSG00000124155, ENSG00000176171, ENSG00000101057, ENSG0000…	1293	248	9889	1.32608	1	0.660833	0.653023
GOTERM_BP_FAT	GO:1904871~positive regulation of protein localization to Cajal body	5	0.338983	0.0448547	ENSG00000146834, ENSG00000135624, ENSG00000120438, ENSG00000150753, ENSG00000163468	1293	11	9889	3.47641	1	0.660833	0.653023
GOTERM_BP_FAT	GO:0023058~adaptation of signaling pathway	5	0.338983	0.0448547	ENSG00000148926, ENSG00000010310, ENSG00000169252, ENSG00000171388, ENSG00000079805	1293	11	9889	3.47641	1	0.660833	0.653023
GOTERM_BP_FAT	GO:0031649~heat generation	5	0.338983	0.0448547	ENSG00000125538, ENSG00000130304, ENSG00000115008, ENSG00000169252, ENSG00000171388	1293	11	9889	3.47641	1	0.660833	0.653023
GOTERM_BP_FAT	GO:0000727~double-strand break repair via break-induced replication	5	0.338983	0.0448547	ENSG00000112118, ENSG00000073111, ENSG00000076003, ENSG00000104738, ENSG00000100297	1293	11	9889	3.47641	1	0.660833	0.653023
GOTERM_BP_FAT	GO:1904869~regulation of protein localization to Cajal body	5	0.338983	0.0448547	ENSG00000146834, ENSG00000135624, ENSG00000120438, ENSG00000150753, ENSG00000163468	1293	11	9889	3.47641	1	0.660833	0.653023
GOTERM_BP_FAT	GO:0071356~cellular response to tumor necrosis factor	25	1.69492	0.0450878	ENSG00000140939, ENSG00000108821, ENSG00000135829, ENSG00000215788, ENSG00000115415, ENSG00000109819, ENSG00000084207, ENSG00000120899, ENSG00000185650, ENSG00000130707, ENSG00000141510, ENSG00000163347, ENSG00000131016, ENSG00000146072, ENSG00000069667, ENSG00000132507, ENSG00000117226, ENSG00000170421, ENSG00000173039, ENSG00000137496, ENSG00000141527, ENSG00000107485, ENSG00000102871, ENSG0000…	1293	129	9889	1.48219	1	0.662154	0.654327
GOTERM_BP_FAT	GO:0061448~connective tissue development	29	1.9661	0.0452496	ENSG00000069011, ENSG00000108821, ENSG00000130635, ENSG00000166949, ENSG00000178573, ENSG00000120708, ENSG00000134013, ENSG00000109819, ENSG00000008710, ENSG00000196739, ENSG00000125845, ENSG00000260428, ENSG00000084073, ENSG00000160712, ENSG00000105329, ENSG00000173153, ENSG00000169231, ENSG00000118263, ENSG00000120738, ENSG00000112033, ENSG00000143369, ENSG00000164040, ENSG00000160200, ENSG0000…	1293	155	9889	1.43094	1	0.662154	0.654327
GOTERM_BP_FAT	GO:0043542~endothelial cell migration	27	1.83051	0.0453328	ENSG00000172270, ENSG00000179348, ENSG00000173482, ENSG00000171680, ENSG00000169242, ENSG00000004399, ENSG00000134013, ENSG00000138772, ENSG00000120899, ENSG00000125968, ENSG00000127129, ENSG00000048052, ENSG00000067560, ENSG00000110955, ENSG00000112715, ENSG00000179776, ENSG00000124181, ENSG00000105329, ENSG00000179218, ENSG00000152234, ENSG00000089159, ENSG00000123358, ENSG00000100311, ENSG0000…	1293	142	9889	1.45422	1	0.662154	0.654327
GOTERM_BP_FAT	GO:0080134~regulation of response to stress	156	10.5763	0.0453344	ENSG00000181104, ENSG00000111912, ENSG00000187608, ENSG00000108469, ENSG00000121281, ENSG00000114867, ENSG00000159256, ENSG00000065534, ENSG00000138834, ENSG00000084207, ENSG00000006432, ENSG00000092470, ENSG00000168411, ENSG00000165025, ENSG00000055332, ENSG00000162552, ENSG00000126456, ENSG00000175197, ENSG00000112715, ENSG00000133710, ENSG00000112033, ENSG00000176208, ENSG00000163131, ENSG0000…	1293	1049	9889	1.13737	1	0.662154	0.654327
GOTERM_BP_FAT	GO:0031401~positive regulation of protein modification process	120	8.13559	0.0454275	ENSG00000181104, ENSG00000175063, ENSG00000108106, ENSG00000099942, ENSG00000114867, ENSG00000130714, ENSG00000154803, ENSG00000198742, ENSG00000138834, ENSG00000006432, ENSG00000165025, ENSG00000055332, ENSG00000094804, ENSG00000108465, ENSG00000131016, ENSG00000067560, ENSG00000112715, ENSG00000172081, ENSG00000114978, ENSG00000103966, ENSG00000138166, ENSG00000120885, ENSG00000166004, ENSG0000…	1293	788	9889	1.16469	1	0.662154	0.654327
GOTERM_BP_FAT	GO:0033674~positive regulation of kinase activity	57	3.86441	0.0454847	ENSG00000181104, ENSG00000130513, ENSG00000111432, ENSG00000167085, ENSG00000138834, ENSG00000006432, ENSG00000173402, ENSG00000165025, ENSG00000125845, ENSG00000055332, ENSG00000214274, ENSG00000126775, ENSG00000094804, ENSG00000067560, ENSG00000112715, ENSG00000172081, ENSG00000074696, ENSG00000114978, ENSG00000138166, ENSG00000120885, ENSG00000125538, ENSG00000088325, ENSG00000141527, ENSG0000…	1293	344	9889	1.26727	1	0.662154	0.654327
GOTERM_BP_FAT	GO:0032868~response to insulin	34	2.30508	0.0454913	ENSG00000103197, ENSG00000177885, ENSG00000108821, ENSG00000196365, ENSG00000115415, ENSG00000084207, ENSG00000132793, ENSG00000138796, ENSG00000148926, ENSG00000125629, ENSG00000143799, ENSG00000115053, ENSG00000116285, ENSG00000001084, ENSG00000117394, ENSG00000185650, ENSG00000185950, ENSG00000048052, ENSG00000125166, ENSG00000130304, ENSG00000147162, ENSG00000137936, ENSG00000072310, ENSG0000…	1293	188	9889	1.38317	1	0.662154	0.654327
GOTERM_BP_FAT	GO:1901293~nucleoside phosphate biosynthetic process	37	2.50847	0.045596	ENSG00000131203, ENSG00000172890, ENSG00000133805, ENSG00000121281, ENSG00000154803, ENSG00000165280, ENSG00000109819, ENSG00000065833, ENSG00000158864, ENSG00000097021, ENSG00000167325, ENSG00000143799, ENSG00000138496, ENSG00000167323, ENSG00000102125, ENSG00000129467, ENSG00000110955, ENSG00000198276, ENSG00000213995, ENSG00000105329, ENSG00000171793, ENSG00000169252, ENSG00000152234, ENSG0000…	1293	208	9889	1.36048	1	0.662154	0.654327
GOTERM_BP_FAT	GO:0043903~regulation of symbiosis, encompassing mutualism through parasitism	41	2.77966	0.0460606	ENSG00000172270, ENSG00000106785, ENSG00000244509, ENSG00000187608, ENSG00000165916, ENSG00000135829, ENSG00000179046, ENSG00000115415, ENSG00000167085, ENSG00000105939, ENSG00000111331, ENSG00000077097, ENSG00000143379, ENSG00000138496, ENSG00000166471, ENSG00000182481, ENSG00000055332, ENSG00000108561, ENSG00000142748, ENSG00000130726, ENSG00000124214, ENSG00000163840, ENSG00000163565, ENSG0000…	1293	235	9889	1.33435	1	0.662154	0.654327
GOTERM_BP_FAT	GO:0006417~regulation of translation	62	4.20339	0.0464103	ENSG00000166949, ENSG00000180098, ENSG00000114867, ENSG00000269821, ENSG00000073792, ENSG00000120705, ENSG00000065978, ENSG00000166197, ENSG00000134030, ENSG00000151923, ENSG00000079785, ENSG00000055332, ENSG00000149658, ENSG00000214274, ENSG00000070756, ENSG00000067560, ENSG00000155363, ENSG00000132507, ENSG00000173812, ENSG00000164024, ENSG00000113360, ENSG00000100335, ENSG00000182199, ENSG0000…	1293	379	9889	1.25114	1	0.662154	0.654327
GOTERM_BP_FAT	GO:0010721~negative regulation of cell development	35	2.37288	0.0465353	ENSG00000178950, ENSG00000177169, ENSG00000169242, ENSG00000066248, ENSG00000026025, ENSG00000110367, ENSG00000004478, ENSG00000185033, ENSG00000125968, ENSG00000095539, ENSG00000078699, ENSG00000130827, ENSG00000123384, ENSG00000141510, ENSG00000183734, ENSG00000067560, ENSG00000128245, ENSG00000112715, ENSG00000133216, ENSG00000134569, ENSG00000065320, ENSG00000077942, ENSG00000012171, ENSG0000…	1293	195	9889	1.37274	1	0.662154	0.654327
GOTERM_BP_FAT	GO:0030323~respiratory tube development	24	1.62712	0.0466472	ENSG00000107798, ENSG00000112715, ENSG00000106305, ENSG00000130702, ENSG00000070495, ENSG00000114867, ENSG00000072310, ENSG00000105329, ENSG00000172531, ENSG00000075275, ENSG00000171456, ENSG00000008710, ENSG00000113971, ENSG00000173402, ENSG00000136720, ENSG00000121039, ENSG00000128918, ENSG00000146648, ENSG00000168214, ENSG00000116285, ENSG00000127129, ENSG00000106397, ENSG00000129514, ENSG0000…	1293	123	9889	1.49231	1	0.662154	0.654327
GOTERM_BP_FAT	GO:1903900~regulation of viral life cycle	30	2.0339	0.0466972	ENSG00000172270, ENSG00000106785, ENSG00000244509, ENSG00000187608, ENSG00000165916, ENSG00000135829, ENSG00000179046, ENSG00000167085, ENSG00000105939, ENSG00000111331, ENSG00000077097, ENSG00000143379, ENSG00000166471, ENSG00000182481, ENSG00000055332, ENSG00000142748, ENSG00000130726, ENSG00000124214, ENSG00000163565, ENSG00000160710, ENSG00000070756, ENSG00000019582, ENSG00000153560, ENSG0000…	1293	162	9889	1.41632	1	0.662154	0.654327
GOTERM_BP_FAT	GO:0060129~thyroid-stimulating hormone-secreting cell differentiation	3	0.20339	0.0467227	ENSG00000179348, ENSG00000125845, ENSG00000162552	1293	3	9889	7.64811	1	0.662154	0.654327
GOTERM_BP_FAT	GO:1900003~regulation of serine-type endopeptidase activity	3	0.20339	0.0467227	ENSG00000265190, ENSG00000133710, ENSG00000264230	1293	3	9889	7.64811	1	0.662154	0.654327
GOTERM_BP_FAT	GO:0016480~negative regulation of transcription from RNA polymerase III promoter	3	0.20339	0.0467227	ENSG00000179632, ENSG00000126432, ENSG00000166886	1293	3	9889	7.64811	1	0.662154	0.654327
GOTERM_BP_FAT	GO:1902571~regulation of serine-type peptidase activity	3	0.20339	0.0467227	ENSG00000265190, ENSG00000133710, ENSG00000264230	1293	3	9889	7.64811	1	0.662154	0.654327
GOTERM_BP_FAT	GO:1902572~negative regulation of serine-type peptidase activity	3	0.20339	0.0467227	ENSG00000265190, ENSG00000133710, ENSG00000264230	1293	3	9889	7.64811	1	0.662154	0.654327
GOTERM_BP_FAT	GO:1900004~negative regulation of serine-type endopeptidase activity	3	0.20339	0.0467227	ENSG00000265190, ENSG00000133710, ENSG00000264230	1293	3	9889	7.64811	1	0.662154	0.654327
GOTERM_BP_FAT	GO:0042819~vitamin B6 biosynthetic process	3	0.20339	0.0467227	ENSG00000160209, ENSG00000108439, ENSG00000135069	1293	3	9889	7.64811	1	0.662154	0.654327
GOTERM_BP_FAT	GO:0042816~vitamin B6 metabolic process	3	0.20339	0.0467227	ENSG00000160209, ENSG00000108439, ENSG00000135069	1293	3	9889	7.64811	1	0.662154	0.654327
GOTERM_BP_FAT	GO:0010243~response to organonitrogen compound	90	6.10169	0.0468256	ENSG00000172270, ENSG00000113739, ENSG00000108469, ENSG00000177885, ENSG00000108821, ENSG00000130513, ENSG00000197451, ENSG00000196365, ENSG00000170175, ENSG00000084207, ENSG00000138796, ENSG00000173402, ENSG00000148926, ENSG00000143799, ENSG00000116285, ENSG00000125968, ENSG00000185950, ENSG00000130707, ENSG00000138071, ENSG00000013573, ENSG00000123384, ENSG00000125166, ENSG00000181019, ENSG0000…	1293	575	9889	1.19709	1	0.662154	0.654327
GOTERM_BP_FAT	GO:0044106~cellular amine metabolic process	11	0.745763	0.0468425	ENSG00000131203, ENSG00000189221, ENSG00000095059, ENSG00000091483, ENSG00000103507, ENSG00000002726, ENSG00000123505, ENSG00000155096, ENSG00000102886, ENSG00000141504, ENSG00000142920	1293	43	9889	1.95649	1	0.662154	0.654327
GOTERM_BP_FAT	GO:0042180~cellular ketone metabolic process	26	1.76271	0.0470066	ENSG00000131203, ENSG00000091483, ENSG00000131748, ENSG00000109819, ENSG00000148926, ENSG00000125629, ENSG00000125845, ENSG00000185950, ENSG00000162552, ENSG00000125166, ENSG00000072778, ENSG00000181019, ENSG00000242515, ENSG00000019582, ENSG00000072310, ENSG00000120738, ENSG00000117448, ENSG00000112033, ENSG00000152256, ENSG00000159228, ENSG00000121039, ENSG00000125538, ENSG00000124767, ENSG0000…	1293	136	9889	1.46214	1	0.662154	0.654327
GOTERM_BP_FAT	GO:1903131~mononuclear cell differentiation	7	0.474576	0.0470366	ENSG00000019582, ENSG00000112715, ENSG00000169710, ENSG00000185650, ENSG00000122592, ENSG00000164400, ENSG00000163565	1293	21	9889	2.54937	1	0.662154	0.654327
GOTERM_BP_FAT	GO:1900449~regulation of glutamate receptor signaling pathway	7	0.474576	0.0470366	ENSG00000196517, ENSG00000133216, ENSG00000169992, ENSG00000120899, ENSG00000169252, ENSG00000141503, ENSG00000109819	1293	21	9889	2.54937	1	0.662154	0.654327
GOTERM_BP_FAT	GO:0051894~positive regulation of focal adhesion assembly	7	0.474576	0.0470366	ENSG00000112715, ENSG00000166949, ENSG00000179295, ENSG00000165699, ENSG00000162552, ENSG00000124145, ENSG00000197747	1293	21	9889	2.54937	1	0.662154	0.654327
GOTERM_BP_FAT	GO:0051241~negative regulation of multicellular organismal process	102	6.91525	0.0473661	ENSG00000181104, ENSG00000121281, ENSG00000154803, ENSG00000171388, ENSG00000084207, ENSG00000148926, ENSG00000185033, ENSG00000078699, ENSG00000130827, ENSG00000032219, ENSG00000162552, ENSG00000175197, ENSG00000067560, ENSG00000128245, ENSG00000133710, ENSG00000111348, ENSG00000012171, ENSG00000112033, ENSG00000170468, ENSG00000198728, ENSG00000125538, ENSG00000107485, ENSG00000169242, ENSG0000…	1293	661	9889	1.18019	1	0.665696	0.657828
GOTERM_BP_FAT	GO:0090672~telomerase RNA localization	6	0.40678	0.0478405	ENSG00000145912, ENSG00000135624, ENSG00000120438, ENSG00000175792, ENSG00000150753, ENSG00000163468	1293	16	9889	2.86804	1	0.667969	0.660073
GOTERM_BP_FAT	GO:0090671~telomerase RNA localization to Cajal body	6	0.40678	0.0478405	ENSG00000145912, ENSG00000135624, ENSG00000120438, ENSG00000175792, ENSG00000150753, ENSG00000163468	1293	16	9889	2.86804	1	0.667969	0.660073
GOTERM_BP_FAT	GO:0090670~RNA localization to Cajal body	6	0.40678	0.0478405	ENSG00000145912, ENSG00000135624, ENSG00000120438, ENSG00000175792, ENSG00000150753, ENSG00000163468	1293	16	9889	2.86804	1	0.667969	0.660073
GOTERM_BP_FAT	GO:0045940~positive regulation of steroid metabolic process	6	0.40678	0.0478405	ENSG00000148926, ENSG00000125538, ENSG00000072310, ENSG00000115008, ENSG00000109819, ENSG00000162552	1293	16	9889	2.86804	1	0.667969	0.660073
GOTERM_BP_FAT	GO:1901983~regulation of protein acetylation	16	1.08475	0.0480099	ENSG00000104872, ENSG00000179348, ENSG00000160305, ENSG00000105329, ENSG00000132471, ENSG00000154803, ENSG00000109819, ENSG00000119335, ENSG00000168137, ENSG00000166004, ENSG00000125538, ENSG00000124766, ENSG00000107485, ENSG00000019549, ENSG00000108773, ENSG00000084073	1293	73	9889	1.6763	1	0.668041	0.660145
GOTERM_BP_FAT	GO:1900024~regulation of substrate adhesion-dependent cell spreading	12	0.813559	0.0480802	ENSG00000102606, ENSG00000092929, ENSG00000179820, ENSG00000077942, ENSG00000099942, ENSG00000108561, ENSG00000179051, ENSG00000072163, ENSG00000179218, ENSG00000147459, ENSG00000197747, ENSG00000079805	1293	49	9889	1.87301	1	0.668041	0.660145
GOTERM_BP_FAT	GO:0046889~positive regulation of lipid biosynthetic process	12	0.813559	0.0480802	ENSG00000148926, ENSG00000019582, ENSG00000121039, ENSG00000184381, ENSG00000125538, ENSG00000130304, ENSG00000072310, ENSG00000165175, ENSG00000115008, ENSG00000109819, ENSG00000187446, ENSG00000162552	1293	49	9889	1.87301	1	0.668041	0.660145
GOTERM_BP_FAT	GO:0030278~regulation of ossification	23	1.55932	0.0482274	ENSG00000187608, ENSG00000134569, ENSG00000160712, ENSG00000166949, ENSG00000105329, ENSG00000173153, ENSG00000112773, ENSG00000169252, ENSG00000130055, ENSG00000170468, ENSG00000196923, ENSG00000164066, ENSG00000143369, ENSG00000168214, ENSG00000125845, ENSG00000120899, ENSG00000109321, ENSG00000179295, ENSG00000162552, ENSG00000108654, ENSG00000110719, ENSG00000019549, ENSG00000084073	1293	117	9889	1.50347	1	0.668999	0.661091
GOTERM_BP_FAT	GO:0043648~dicarboxylic acid metabolic process	15	1.01695	0.0485332	ENSG00000133943, ENSG00000091483, ENSG00000135821, ENSG00000065833, ENSG00000138413, ENSG00000138363, ENSG00000100714, ENSG00000059573, ENSG00000001084, ENSG00000182054, ENSG00000185100, ENSG00000182199, ENSG00000180902, ENSG00000130707, ENSG00000125166	1293	67	9889	1.71226	1	0.669346	0.661435
GOTERM_BP_FAT	GO:0044344~cellular response to fibroblast growth factor stimulus	13	0.881356	0.0486732	ENSG00000177885, ENSG00000108821, ENSG00000099942, ENSG00000064300, ENSG00000171388, ENSG00000117139, ENSG00000001084, ENSG00000185650, ENSG00000179295, ENSG00000123358, ENSG00000162552, ENSG00000107485, ENSG00000105287	1293	55	9889	1.80773	1	0.669346	0.661435
GOTERM_BP_FAT	GO:1903391~regulation of adherens junction organization	13	0.881356	0.0486732	ENSG00000067560, ENSG00000112715, ENSG00000166949, ENSG00000197747, ENSG00000198728, ENSG00000179051, ENSG00000179295, ENSG00000123384, ENSG00000165699, ENSG00000162552, ENSG00000184009, ENSG00000124145, ENSG00000167657	1293	55	9889	1.80773	1	0.669346	0.661435
GOTERM_BP_FAT	GO:0045833~negative regulation of lipid metabolic process	13	0.881356	0.0486732	ENSG00000242515, ENSG00000130304, ENSG00000125629, ENSG00000125538, ENSG00000125845, ENSG00000100311, ENSG00000162552, ENSG00000163399, ENSG00000072778, ENSG00000107331, ENSG00000176170, ENSG00000181404, ENSG00000019549	1293	55	9889	1.80773	1	0.669346	0.661435
GOTERM_BP_FAT	GO:0042471~ear morphogenesis	13	0.881356	0.0486732	ENSG00000179348, ENSG00000095397, ENSG00000133216, ENSG00000065320, ENSG00000075275, ENSG00000198707, ENSG00000125629, ENSG00000121742, ENSG00000120756, ENSG00000184254, ENSG00000109062, ENSG00000107485, ENSG00000105991	1293	55	9889	1.80773	1	0.669346	0.661435
GOTERM_BP_FAT	GO:0009746~response to hexose	25	1.69492	0.0487225	ENSG00000109819, ENSG00000135821, ENSG00000134333, ENSG00000184381, ENSG00000121742, ENSG00000001084, ENSG00000120899, ENSG00000185950, ENSG00000054148, ENSG00000149577, ENSG00000123384, ENSG00000067560, ENSG00000104872, ENSG00000141959, ENSG00000072310, ENSG00000105329, ENSG00000118263, ENSG00000120738, ENSG00000007516, ENSG00000265972, ENSG00000112033, ENSG00000010310, ENSG00000124766, ENSG0000…	1293	130	9889	1.47079	1	0.669346	0.661435
GOTERM_BP_FAT	GO:0009069~serine family amino acid metabolic process	9	0.610169	0.0491778	ENSG00000168710, ENSG00000100714, ENSG00000001084, ENSG00000179918, ENSG00000092621, ENSG00000135069, ENSG00000182199, ENSG00000160200, ENSG00000101444	1293	32	9889	2.15103	1	0.672359	0.664411
GOTERM_BP_FAT	GO:0090183~regulation of kidney development	9	0.610169	0.0491778	ENSG00000112715, ENSG00000160712, ENSG00000105329, ENSG00000115415, ENSG00000154803, ENSG00000120738, ENSG00000100311, ENSG00000162552, ENSG00000107485	1293	32	9889	2.15103	1	0.672359	0.664411
GOTERM_BP_FAT	GO:0009250~glucan biosynthetic process	9	0.610169	0.0491778	ENSG00000173281, ENSG00000219607, ENSG00000235194, ENSG00000117054, ENSG00000104812, ENSG00000119938, ENSG00000185950, ENSG00000172531, ENSG00000164776	1293	32	9889	2.15103	1	0.672359	0.664411
GOTERM_BP_FAT	GO:0072507~divalent inorganic cation homeostasis	39	2.64407	0.0500846	ENSG00000181104, ENSG00000096433, ENSG00000179348, ENSG00000140939, ENSG00000186815, ENSG00000113739, ENSG00000152683, ENSG00000196660, ENSG00000166949, ENSG00000197930, ENSG00000187193, ENSG00000008710, ENSG00000148926, ENSG00000163220, ENSG00000167323, ENSG00000184381, ENSG00000146648, ENSG00000030110, ENSG00000120899, ENSG00000189334, ENSG00000127129, ENSG00000123384, ENSG00000176171, ENSG0000…	1293	223	9889	1.33756	1	0.683663	0.675583
GOTERM_BP_FAT	GO:0048568~embryonic organ development	44	2.98305	0.0505907	ENSG00000179348, ENSG00000161714, ENSG00000126870, ENSG00000177885, ENSG00000166949, ENSG00000169242, ENSG00000075275, ENSG00000008710, ENSG00000113971, ENSG00000148926, ENSG00000125629, ENSG00000128918, ENSG00000146648, ENSG00000121742, ENSG00000168214, ENSG00000120756, ENSG00000185650, ENSG00000130726, ENSG00000057657, ENSG00000122592, ENSG00000128710, ENSG00000141510, ENSG00000105991, ENSG0000…	1293	257	9889	1.3094	1	0.689469	0.68132
GOTERM_BP_FAT	GO:1903530~regulation of secretion by cell	51	3.45763	0.0510653	ENSG00000172270, ENSG00000181104, ENSG00000179348, ENSG00000070087, ENSG00000171388, ENSG00000138796, ENSG00000102606, ENSG00000165025, ENSG00000184381, ENSG00000125845, ENSG00000185950, ENSG00000149577, ENSG00000123384, ENSG00000185359, ENSG00000214274, ENSG00000141959, ENSG00000072310, ENSG00000007516, ENSG00000112033, ENSG00000149927, ENSG00000010310, ENSG00000125538, ENSG00000169992, ENSG0000…	1293	305	9889	1.27886	1	0.69483	0.686617
GOTERM_BP_FAT	GO:0017185~peptidyl-lysine hydroxylation	4	0.271186	0.0518561	ENSG00000070495, ENSG00000083444, ENSG00000106397, ENSG00000152952	1293	7	9889	4.37035	1	0.702223	0.693923
GOTERM_BP_FAT	GO:0009445~putrescine metabolic process	4	0.271186	0.0518561	ENSG00000002726, ENSG00000155096, ENSG00000141504, ENSG00000142920	1293	7	9889	4.37035	1	0.702223	0.693923
GOTERM_BP_FAT	GO:0009914~hormone transport	29	1.9661	0.0520178	ENSG00000171388, ENSG00000135821, ENSG00000138796, ENSG00000148926, ENSG00000184381, ENSG00000146648, ENSG00000102606, ENSG00000185950, ENSG00000054148, ENSG00000149577, ENSG00000090006, ENSG00000123384, ENSG00000110719, ENSG00000100151, ENSG00000141959, ENSG00000072310, ENSG00000167470, ENSG00000118263, ENSG00000007516, ENSG00000112033, ENSG00000010310, ENSG00000011347, ENSG00000125538, ENSG0000…	1293	157	9889	1.41271	1	0.702223	0.693923
GOTERM_BP_FAT	GO:0001706~endoderm formation	10	0.677966	0.0520915	ENSG00000120875, ENSG00000161638, ENSG00000138166, ENSG00000177885, ENSG00000114270, ENSG00000130635, ENSG00000102996, ENSG00000115414, ENSG00000053747, ENSG00000196878	1293	38	9889	2.01266	1	0.702223	0.693923
GOTERM_BP_FAT	GO:0042592~homeostatic process	162	10.9831	0.0521002	ENSG00000131400, ENSG00000181104, ENSG00000096433, ENSG00000175063, ENSG00000187608, ENSG00000108106, ENSG00000114867, ENSG00000154803, ENSG00000197930, ENSG00000171388, ENSG00000084207, ENSG00000023734, ENSG00000095066, ENSG00000148926, ENSG00000167323, ENSG00000165025, ENSG00000168496, ENSG00000185950, ENSG00000149577, ENSG00000032219, ENSG00000156381, ENSG00000141458, ENSG00000108588, ENSG0000…	1293	1097	9889	1.12944	1	0.702223	0.693923
GOTERM_BP_FAT	GO:0019221~cytokine-mediated signaling pathway	42	2.84746	0.0521749	ENSG00000140939, ENSG00000187608, ENSG00000215788, ENSG00000115415, ENSG00000084207, ENSG00000111331, ENSG00000138496, ENSG00000165025, ENSG00000120899, ENSG00000125347, ENSG00000127129, ENSG00000160710, ENSG00000126456, ENSG00000257103, ENSG00000176170, ENSG00000141510, ENSG00000019582, ENSG00000105401, ENSG00000173193, ENSG00000160712, ENSG00000137857, ENSG00000130304, ENSG00000132507, ENSG0000…	1293	244	9889	1.31648	1	0.702223	0.693923
GOTERM_BP_FAT	GO:0006959~humoral immune response	17	1.15254	0.0522307	ENSG00000146072, ENSG00000133710, ENSG00000196352, ENSG00000167085, ENSG00000205220, ENSG00000148926, ENSG00000163220, ENSG00000120885, ENSG00000184381, ENSG00000168214, ENSG00000125538, ENSG00000142748, ENSG00000108561, ENSG00000107485, ENSG00000105220, ENSG00000214274, ENSG00000165799	1293	80	9889	1.62522	1	0.702223	0.693923
GOTERM_BP_FAT	GO:0097164~ammonium ion metabolic process	23	1.55932	0.0522661	ENSG00000095059, ENSG00000129353, ENSG00000163803, ENSG00000130304, ENSG00000131979, ENSG00000002726, ENSG00000117448, ENSG00000116237, ENSG00000133321, ENSG00000189221, ENSG00000143149, ENSG00000100439, ENSG00000184381, ENSG00000117054, ENSG00000123505, ENSG00000155096, ENSG00000141504, ENSG00000102886, ENSG00000100288, ENSG00000142920, ENSG00000107331, ENSG00000164687, ENSG00000176170	1293	118	9889	1.49073	1	0.702223	0.693923
GOTERM_BP_FAT	GO:0001649~osteoblast differentiation	25	1.69492	0.0525646	ENSG00000108821, ENSG00000135829, ENSG00000166949, ENSG00000197157, ENSG00000167085, ENSG00000130055, ENSG00000196305, ENSG00000196923, ENSG00000187531, ENSG00000125845, ENSG00000162552, ENSG00000160710, ENSG00000108588, ENSG00000110955, ENSG00000160712, ENSG00000135316, ENSG00000133835, ENSG00000112773, ENSG00000170468, ENSG00000115641, ENSG00000169710, ENSG00000109321, ENSG00000087494, ENSG0000…	1293	131	9889	1.45956	1	0.703507	0.695192
GOTERM_BP_FAT	GO:0032103~positive regulation of response to external stimulus	32	2.16949	0.0526087	ENSG00000131203, ENSG00000135829, ENSG00000166949, ENSG00000105939, ENSG00000163220, ENSG00000146648, ENSG00000035664, ENSG00000120899, ENSG00000189334, ENSG00000108561, ENSG00000127129, ENSG00000146242, ENSG00000123384, ENSG00000091592, ENSG00000019582, ENSG00000112715, ENSG00000068079, ENSG00000160712, ENSG00000105329, ENSG00000115602, ENSG00000117407, ENSG00000173511, ENSG00000117525, ENSG0000…	1293	177	9889	1.38271	1	0.703507	0.695192
GOTERM_BP_FAT	GO:0045216~cell-cell junction organization	32	2.16949	0.0526087	ENSG00000181104, ENSG00000140859, ENSG00000166949, ENSG00000154803, ENSG00000072163, ENSG00000102606, ENSG00000121742, ENSG00000120899, ENSG00000184363, ENSG00000123384, ENSG00000162552, ENSG00000184009, ENSG00000163347, ENSG00000067560, ENSG00000105289, ENSG00000131697, ENSG00000112715, ENSG00000095397, ENSG00000179776, ENSG00000105329, ENSG00000197747, ENSG00000165474, ENSG00000198728, ENSG0000…	1293	177	9889	1.38271	1	0.703507	0.695192
GOTERM_BP_FAT	GO:0031047~gene silencing by RNA	20	1.35593	0.0530071	ENSG00000134668, ENSG00000135829, ENSG00000198265, ENSG00000155363, ENSG00000166949, ENSG00000114867, ENSG00000105329, ENSG00000197157, ENSG00000269821, ENSG00000110367, ENSG00000146648, ENSG00000113360, ENSG00000151923, ENSG00000160710, ENSG00000108654, ENSG00000070756, ENSG00000211460, ENSG00000141510, ENSG00000124201, ENSG00000084073	1293	99	9889	1.54507	1	0.707727	0.699362
GOTERM_BP_FAT	GO:0003008~system process	114	7.72881	0.0531269	ENSG00000181104, ENSG00000096433, ENSG00000198467, ENSG00000170175, ENSG00000065534, ENSG00000108509, ENSG00000171388, ENSG00000023734, ENSG00000148926, ENSG00000168137, ENSG00000120756, ENSG00000168496, ENSG00000141458, ENSG00000102125, ENSG00000105991, ENSG00000175197, ENSG00000131016, ENSG00000067560, ENSG00000175592, ENSG00000112715, ENSG00000006704, ENSG00000104936, ENSG00000112033, ENSG0000…	1293	751	9889	1.16096	1	0.707856	0.699489
GOTERM_BP_FAT	GO:0046649~lymphocyte activation	67	4.54237	0.0531852	ENSG00000132017, ENSG00000131203, ENSG00000166949, ENSG00000167085, ENSG00000168214, ENSG00000165025, ENSG00000030110, ENSG00000084652, ENSG00000185950, ENSG00000107099, ENSG00000162552, ENSG00000067560, ENSG00000095059, ENSG00000133710, ENSG00000196352, ENSG00000069667, ENSG00000127152, ENSG00000070495, ENSG00000171793, ENSG00000169230, ENSG00000176208, ENSG00000113360, ENSG00000125538, ENSG0000…	1293	417	9889	1.22883	1	0.707856	0.699489
GOTERM_BP_FAT	GO:0043068~positive regulation of programmed cell death	70	4.74576	0.0532652	ENSG00000131203, ENSG00000129521, ENSG00000181104, ENSG00000166949, ENSG00000154803, ENSG00000006432, ENSG00000114023, ENSG00000148926, ENSG00000143799, ENSG00000128918, ENSG00000116560, ENSG00000102606, ENSG00000007047, ENSG00000165025, ENSG00000184381, ENSG00000125845, ENSG00000030110, ENSG00000105270, ENSG00000181019, ENSG00000067560, ENSG00000175197, ENSG00000131016, ENSG00000175592, ENSG0000…	1293	438	9889	1.2223	1	0.707856	0.699489
GOTERM_BP_FAT	GO:0007548~sex differentiation	30	2.0339	0.0534635	ENSG00000198783, ENSG00000099942, ENSG00000111676, ENSG00000266412, ENSG00000008710, ENSG00000138413, ENSG00000004478, ENSG00000167325, ENSG00000140386, ENSG00000143537, ENSG00000030110, ENSG00000085224, ENSG00000260428, ENSG00000032219, ENSG00000162552, ENSG00000214274, ENSG00000112715, ENSG00000133835, ENSG00000115008, ENSG00000134363, ENSG00000115884, ENSG00000116133, ENSG00000121039, ENSG0000…	1293	164	9889	1.39904	1	0.709388	0.701003
GOTERM_BP_FAT	GO:0009895~negative regulation of catabolic process	36	2.44068	0.0535898	ENSG00000103197, ENSG00000178252, ENSG00000197451, ENSG00000135829, ENSG00000166949, ENSG00000114867, ENSG00000154803, ENSG00000169242, ENSG00000167085, ENSG00000109819, ENSG00000065978, ENSG00000146648, ENSG00000116260, ENSG00000184363, ENSG00000155096, ENSG00000141458, ENSG00000142920, ENSG00000181019, ENSG00000180667, ENSG00000070756, ENSG00000141510, ENSG00000104341, ENSG00000108465, ENSG0000…	1293	204	9889	1.34967	1	0.709562	0.701175
GOTERM_BP_FAT	GO:0006518~peptide metabolic process	108	7.32203	0.0536486	ENSG00000180098, ENSG00000114867, ENSG00000114626, ENSG00000197930, ENSG00000073792, ENSG00000084207, ENSG00000079785, ENSG00000151923, ENSG00000055332, ENSG00000067560, ENSG00000095059, ENSG00000133318, ENSG00000132507, ENSG00000132740, ENSG00000168028, ENSG00000086504, ENSG00000120885, ENSG00000113360, ENSG00000164062, ENSG00000165792, ENSG00000100335, ENSG00000104687, ENSG00000152683, ENSG0000…	1293	708	9889	1.16666	1	0.709562	0.701175
GOTERM_BP_FAT	GO:0002690~positive regulation of leukocyte chemotaxis	11	0.745763	0.0538088	ENSG00000019582, ENSG00000112715, ENSG00000160712, ENSG00000035664, ENSG00000120899, ENSG00000189334, ENSG00000127129, ENSG00000108561, ENSG00000173511, ENSG00000179218, ENSG00000119630	1293	44	9889	1.91203	1	0.709562	0.701175
GOTERM_BP_FAT	GO:1901985~positive regulation of protein acetylation	11	0.745763	0.0538088	ENSG00000104872, ENSG00000166004, ENSG00000160305, ENSG00000125538, ENSG00000105329, ENSG00000132471, ENSG00000124766, ENSG00000109819, ENSG00000107485, ENSG00000019549, ENSG00000108773	1293	44	9889	1.91203	1	0.709562	0.701175
GOTERM_BP_FAT	GO:0030003~cellular cation homeostasis	52	3.52542	0.0538986	ENSG00000181104, ENSG00000096433, ENSG00000179348, ENSG00000113739, ENSG00000166949, ENSG00000197930, ENSG00000068724, ENSG00000117410, ENSG00000148926, ENSG00000167323, ENSG00000184381, ENSG00000030110, ENSG00000156381, ENSG00000123384, ENSG00000108588, ENSG00000071967, ENSG00000175197, ENSG00000196352, ENSG00000104936, ENSG00000010310, ENSG00000079215, ENSG00000127954, ENSG00000187446, ENSG0000…	1293	313	9889	1.27061	1	0.709652	0.701264
GOTERM_BP_FAT	GO:0009791~post-embryonic development	15	1.01695	0.0540735	ENSG00000112715, ENSG00000198198, ENSG00000284770, ENSG00000127152, ENSG00000159256, ENSG00000111676, ENSG00000117139, ENSG00000117054, ENSG00000030110, ENSG00000085224, ENSG00000163482, ENSG00000057657, ENSG00000107485, ENSG00000108588, ENSG00000104881	1293	68	9889	1.68708	1	0.710326	0.701931
GOTERM_BP_FAT	GO:0031056~regulation of histone modification	28	1.89831	0.0541161	ENSG00000179348, ENSG00000091483, ENSG00000145391, ENSG00000132471, ENSG00000154803, ENSG00000109819, ENSG00000119048, ENSG00000168137, ENSG00000085224, ENSG00000127663, ENSG00000141510, ENSG00000084073, ENSG00000104872, ENSG00000112715, ENSG00000198890, ENSG00000147162, ENSG00000072310, ENSG00000105329, ENSG00000115548, ENSG00000119335, ENSG00000125538, ENSG00000171606, ENSG00000165671, ENSG0000…	1293	151	9889	1.41819	1	0.710326	0.701931
GOTERM_BP_FAT	GO:0015758~glucose transport	14	0.949153	0.0546513	ENSG00000130304, ENSG00000159399, ENSG00000070371, ENSG00000112033, ENSG00000153786, ENSG00000125538, ENSG00000117394, ENSG00000120756, ENSG00000105270, ENSG00000185950, ENSG00000125744, ENSG00000179295, ENSG00000165699, ENSG00000164687	1293	62	9889	1.72699	1	0.716061	0.707598
GOTERM_BP_FAT	GO:0032147~activation of protein kinase activity	31	2.10169	0.054808	ENSG00000181104, ENSG00000130513, ENSG00000167085, ENSG00000139625, ENSG00000138834, ENSG00000006432, ENSG00000119986, ENSG00000146648, ENSG00000125845, ENSG00000120899, ENSG00000055332, ENSG00000214274, ENSG00000019582, ENSG00000112715, ENSG00000172081, ENSG00000160712, ENSG00000114978, ENSG00000074696, ENSG00000169252, ENSG00000139318, ENSG00000130222, ENSG00000138166, ENSG00000161692, ENSG0000…	1293	171	9889	1.3865	1	0.716061	0.707598
GOTERM_BP_FAT	GO:0035065~regulation of histone acetylation	13	0.881356	0.0548883	ENSG00000104872, ENSG00000179348, ENSG00000105329, ENSG00000132471, ENSG00000154803, ENSG00000109819, ENSG00000119335, ENSG00000168137, ENSG00000125538, ENSG00000107485, ENSG00000019549, ENSG00000108773, ENSG00000084073	1293	56	9889	1.77545	1	0.716061	0.707598
GOTERM_BP_FAT	GO:0051781~positive regulation of cell division	13	0.881356	0.0548883	ENSG00000067560, ENSG00000105146, ENSG00000112715, ENSG00000105329, ENSG00000115008, ENSG00000173511, ENSG00000119630, ENSG00000065978, ENSG00000122966, ENSG00000125538, ENSG00000100311, ENSG00000143321, ENSG00000094804	1293	56	9889	1.77545	1	0.716061	0.707598
GOTERM_BP_FAT	GO:0006753~nucleoside phosphate metabolic process	71	4.81356	0.0553145	ENSG00000131203, ENSG00000198585, ENSG00000131844, ENSG00000121281, ENSG00000127184, ENSG00000154803, ENSG00000111674, ENSG00000095066, ENSG00000167325, ENSG00000143799, ENSG00000167323, ENSG00000272325, ENSG00000102125, ENSG00000181019, ENSG00000067560, ENSG00000069667, ENSG00000141959, ENSG00000171793, ENSG00000010310, ENSG00000138363, ENSG00000149925, ENSG00000114491, ENSG00000127914, ENSG0000…	1293	446	9889	1.21752	1	0.720522	0.712005
GOTERM_BP_FAT	GO:0090288~negative regulation of cellular response to growth factor stimulus	21	1.42373	0.05592	ENSG00000102054, ENSG00000158747, ENSG00000147044, ENSG00000147162, ENSG00000064300, ENSG00000242265, ENSG00000198742, ENSG00000171388, ENSG00000023734, ENSG00000140682, ENSG00000125845, ENSG00000124225, ENSG00000032219, ENSG00000162552, ENSG00000107485, ENSG00000185359, ENSG00000070404, ENSG00000162521, ENSG00000141510, ENSG00000079805	1293	106	9889	1.51519	1	0.7273	0.718703
GOTERM_BP_FAT	GO:0050792~regulation of viral process	39	2.64407	0.0560821	ENSG00000172270, ENSG00000106785, ENSG00000244509, ENSG00000187608, ENSG00000165916, ENSG00000135829, ENSG00000179046, ENSG00000115415, ENSG00000167085, ENSG00000105939, ENSG00000111331, ENSG00000077097, ENSG00000143379, ENSG00000138496, ENSG00000166471, ENSG00000182481, ENSG00000055332, ENSG00000108561, ENSG00000142748, ENSG00000130726, ENSG00000124214, ENSG00000163840, ENSG00000163565, ENSG0000…	1293	225	9889	1.32567	1	0.7283	0.719692
GOTERM_BP_FAT	GO:0009755~hormone-mediated signaling pathway	23	1.55932	0.0565405	ENSG00000067560, ENSG00000132434, ENSG00000128245, ENSG00000130304, ENSG00000094631, ENSG00000173153, ENSG00000132471, ENSG00000167085, ENSG00000115548, ENSG00000196337, ENSG00000179218, ENSG00000112033, ENSG00000266412, ENSG00000004478, ENSG00000143799, ENSG00000012822, ENSG00000164040, ENSG00000124225, ENSG00000179295, ENSG00000129514, ENSG00000086061, ENSG00000108654, ENSG00000198171	1293	119	9889	1.47821	1	0.732603	0.723944
GOTERM_BP_FAT	GO:0060562~epithelial tube morphogenesis	36	2.44068	0.0568328	ENSG00000172270, ENSG00000103197, ENSG00000166949, ENSG00000172531, ENSG00000004399, ENSG00000075275, ENSG00000117139, ENSG00000008710, ENSG00000113971, ENSG00000173402, ENSG00000148926, ENSG00000168214, ENSG00000125845, ENSG00000101115, ENSG00000162552, ENSG00000143013, ENSG00000067560, ENSG00000112715, ENSG00000065320, ENSG00000130702, ENSG00000105329, ENSG00000099954, ENSG00000173531, ENSG0000…	1293	205	9889	1.34308	1	0.732603	0.723944
GOTERM_BP_FAT	GO:0051259~protein oligomerization	30	2.0339	0.057101	ENSG00000140939, ENSG00000187608, ENSG00000242265, ENSG00000138757, ENSG00000065833, ENSG00000008710, ENSG00000196405, ENSG00000167005, ENSG00000167325, ENSG00000128918, ENSG00000147955, ENSG00000141510, ENSG00000163347, ENSG00000091592, ENSG00000019582, ENSG00000070495, ENSG00000130703, ENSG00000103966, ENSG00000213859, ENSG00000143149, ENSG00000149925, ENSG00000171848, ENSG00000184254, ENSG0000…	1293	165	9889	1.39056	1	0.732603	0.723944
GOTERM_BP_FAT	GO:0002237~response to molecule of bacterial origin	33	2.23729	0.0572177	ENSG00000131203, ENSG00000181104, ENSG00000173786, ENSG00000026025, ENSG00000109819, ENSG00000084207, ENSG00000131067, ENSG00000077150, ENSG00000148926, ENSG00000163220, ENSG00000169403, ENSG00000121742, ENSG00000189334, ENSG00000130707, ENSG00000126456, ENSG00000163347, ENSG00000067560, ENSG00000131016, ENSG00000133216, ENSG00000131979, ENSG00000105329, ENSG00000138029, ENSG00000115008, ENSG0000…	1293	185	9889	1.36426	1	0.732603	0.723944
GOTERM_BP_FAT	GO:0045471~response to ethanol	17	1.15254	0.0575291	ENSG00000067560, ENSG00000121281, ENSG00000145391, ENSG00000114867, ENSG00000072310, ENSG00000151491, ENSG00000084207, ENSG00000152234, ENSG00000143379, ENSG00000030110, ENSG00000120899, ENSG00000138071, ENSG00000167658, ENSG00000125166, ENSG00000107485, ENSG00000181019, ENSG00000163347	1293	81	9889	1.60516	1	0.732603	0.723944
GOTERM_BP_FAT	GO:0015718~monocarboxylic acid transport	17	1.15254	0.0575291	ENSG00000130304, ENSG00000108846, ENSG00000017483, ENSG00000176463, ENSG00000115008, ENSG00000112033, ENSG00000119688, ENSG00000165025, ENSG00000184381, ENSG00000125538, ENSG00000117394, ENSG00000109062, ENSG00000185950, ENSG00000143320, ENSG00000125166, ENSG00000164687, ENSG00000167525	1293	81	9889	1.60516	1	0.732603	0.723944
GOTERM_BP_FAT	GO:0001819~positive regulation of cytokine production	47	3.18644	0.0575746	ENSG00000131203, ENSG00000172270, ENSG00000181104, ENSG00000187608, ENSG00000135829, ENSG00000166949, ENSG00000135245, ENSG00000115415, ENSG00000167085, ENSG00000168071, ENSG00000105939, ENSG00000111331, ENSG00000189171, ENSG00000169403, ENSG00000165025, ENSG00000079785, ENSG00000055332, ENSG00000108561, ENSG00000125347, ENSG00000123384, ENSG00000163565, ENSG00000126456, ENSG00000257103, ENSG0000…	1293	280	9889	1.28379	1	0.732603	0.723944
GOTERM_BP_FAT	GO:0035295~tube development	63	4.27119	0.0576733	ENSG00000172270, ENSG00000179348, ENSG00000166949, ENSG00000114867, ENSG00000099942, ENSG00000117139, ENSG00000113971, ENSG00000173402, ENSG00000148926, ENSG00000128918, ENSG00000168214, ENSG00000116285, ENSG00000125845, ENSG00000085224, ENSG00000078699, ENSG00000101115, ENSG00000130707, ENSG00000162552, ENSG00000105991, ENSG00000067560, ENSG00000112715, ENSG00000070495, ENSG00000092621, ENSG0000…	1293	391	9889	1.2323	1	0.732603	0.723944
GOTERM_BP_FAT	GO:0050804~modulation of synaptic transmission	37	2.50847	0.057708	ENSG00000181104, ENSG00000096433, ENSG00000070087, ENSG00000173267, ENSG00000135821, ENSG00000080845, ENSG00000196517, ENSG00000010322, ENSG00000184381, ENSG00000146648, ENSG00000225950, ENSG00000166197, ENSG00000120899, ENSG00000124214, ENSG00000139182, ENSG00000149658, ENSG00000131016, ENSG00000128245, ENSG00000100151, ENSG00000133216, ENSG00000101040, ENSG00000147044, ENSG00000124181, ENSG0000…	1293	212	9889	1.33481	1	0.732603	0.723944
GOTERM_BP_FAT	GO:0061041~regulation of wound healing	20	1.35593	0.0577657	ENSG00000181104, ENSG00000133216, ENSG00000160712, ENSG00000137857, ENSG00000166949, ENSG00000147044, ENSG00000173511, ENSG00000065534, ENSG00000117525, ENSG00000112033, ENSG00000197747, ENSG00000189143, ENSG00000165025, ENSG00000118503, ENSG00000110080, ENSG00000100311, ENSG00000140279, ENSG00000162552, ENSG00000184009, ENSG00000163347	1293	100	9889	1.52962	1	0.732603	0.723944
GOTERM_BP_FAT	GO:0048662~negative regulation of smooth muscle cell proliferation	9	0.610169	0.0577769	ENSG00000067560, ENSG00000172638, ENSG00000118503, ENSG00000125845, ENSG00000171388, ENSG00000109819, ENSG00000084207, ENSG00000112033, ENSG00000214274	1293	33	9889	2.08585	1	0.732603	0.723944
GOTERM_BP_FAT	GO:0060563~neuroepithelial cell differentiation	9	0.610169	0.0577769	ENSG00000179348, ENSG00000095397, ENSG00000168214, ENSG00000184916, ENSG00000125845, ENSG00000120756, ENSG00000109062, ENSG00000124766, ENSG00000162552	1293	33	9889	2.08585	1	0.732603	0.723944
GOTERM_BP_FAT	GO:1901571~fatty acid derivative transport	7	0.474576	0.0577852	ENSG00000165025, ENSG00000184381, ENSG00000125538, ENSG00000108846, ENSG00000176463, ENSG00000115008, ENSG00000167525	1293	22	9889	2.43349	1	0.732603	0.723944
GOTERM_BP_FAT	GO:0071715~icosanoid transport	7	0.474576	0.0577852	ENSG00000165025, ENSG00000184381, ENSG00000125538, ENSG00000108846, ENSG00000176463, ENSG00000115008, ENSG00000167525	1293	22	9889	2.43349	1	0.732603	0.723944
GOTERM_BP_FAT	GO:0070229~negative regulation of lymphocyte apoptotic process	7	0.474576	0.0577852	ENSG00000131203, ENSG00000019582, ENSG00000127152, ENSG00000185950, ENSG00000169242, ENSG00000168040, ENSG00000107099	1293	22	9889	2.43349	1	0.732603	0.723944
GOTERM_BP_FAT	GO:0022616~DNA strand elongation	7	0.474576	0.0577852	ENSG00000133119, ENSG00000132646, ENSG00000112118, ENSG00000168496, ENSG00000104738, ENSG00000171865, ENSG00000105486	1293	22	9889	2.43349	1	0.732603	0.723944
GOTERM_BP_FAT	GO:0032956~regulation of actin cytoskeleton organization	42	2.84746	0.0580709	ENSG00000042493, ENSG00000177885, ENSG00000179820, ENSG00000074964, ENSG00000070087, ENSG00000166949, ENSG00000151491, ENSG00000111432, ENSG00000152527, ENSG00000075275, ENSG00000151239, ENSG00000196405, ENSG00000197948, ENSG00000034510, ENSG00000120899, ENSG00000125968, ENSG00000054148, ENSG00000138071, ENSG00000123384, ENSG00000162552, ENSG00000184009, ENSG00000090924, ENSG00000067560, ENSG0000…	1293	246	9889	1.30577	1	0.735135	0.726445
GOTERM_BP_FAT	GO:0050770~regulation of axonogenesis	22	1.49153	0.0585971	ENSG00000112715, ENSG00000177169, ENSG00000133216, ENSG00000134569, ENSG00000065320, ENSG00000012171, ENSG00000214655, ENSG00000169242, ENSG00000198742, ENSG00000198753, ENSG00000004399, ENSG00000176248, ENSG00000164050, ENSG00000115414, ENSG00000185033, ENSG00000095539, ENSG00000130827, ENSG00000123384, ENSG00000143320, ENSG00000203879, ENSG00000149658, ENSG00000079805	1293	113	9889	1.48901	1	0.739605	0.730863
GOTERM_BP_FAT	GO:0016331~morphogenesis of embryonic epithelium	22	1.49153	0.0585971	ENSG00000103197, ENSG00000184916, ENSG00000130702, ENSG00000105329, ENSG00000099954, ENSG00000075275, ENSG00000113971, ENSG00000140682, ENSG00000148926, ENSG00000121039, ENSG00000100714, ENSG00000128918, ENSG00000138002, ENSG00000184254, ENSG00000101115, ENSG00000124766, ENSG00000165699, ENSG00000162552, ENSG00000107485, ENSG00000143013, ENSG00000124145, ENSG00000108773	1293	113	9889	1.48901	1	0.739605	0.730863
GOTERM_BP_FAT	GO:0051052~regulation of DNA metabolic process	73	4.94915	0.059512	ENSG00000125482, ENSG00000108469, ENSG00000198783, ENSG00000197451, ENSG00000073111, ENSG00000154803, ENSG00000119048, ENSG00000143799, ENSG00000100429, ENSG00000187531, ENSG00000182481, ENSG00000085224, ENSG00000120438, ENSG00000181938, ENSG00000138071, ENSG00000013573, ENSG00000101596, ENSG00000127586, ENSG00000163840, ENSG00000094804, ENSG00000133119, ENSG00000112715, ENSG00000198176, ENSG0000…	1293	462	9889	1.20847	1	0.74028	0.73153
GOTERM_BP_FAT	GO:0051047~positive regulation of secretion	32	2.16949	0.0596668	ENSG00000172270, ENSG00000179348, ENSG00000171388, ENSG00000135821, ENSG00000169403, ENSG00000165025, ENSG00000092929, ENSG00000184381, ENSG00000146648, ENSG00000102606, ENSG00000125845, ENSG00000185950, ENSG00000054148, ENSG00000185896, ENSG00000123384, ENSG00000185359, ENSG00000090989, ENSG00000214274, ENSG00000105329, ENSG00000115008, ENSG00000007516, ENSG00000112033, ENSG00000115884, ENSG0000…	1293	179	9889	1.36726	1	0.74028	0.73153
GOTERM_BP_FAT	GO:0007507~heart development	57	3.86441	0.0596698	ENSG00000130635, ENSG00000166949, ENSG00000099942, ENSG00000171388, ENSG00000113971, ENSG00000196923, ENSG00000148926, ENSG00000128918, ENSG00000168214, ENSG00000117054, ENSG00000125845, ENSG00000101115, ENSG00000102125, ENSG00000112715, ENSG00000070495, ENSG00000104812, ENSG00000112033, ENSG00000141002, ENSG00000138002, ENSG00000124766, ENSG00000141644, ENSG00000107485, ENSG00000149922, ENSG0000…	1293	350	9889	1.24555	1	0.74028	0.73153
GOTERM_BP_FAT	GO:0048145~regulation of fibroblast proliferation	15	1.01695	0.060032	ENSG00000019582, ENSG00000075426, ENSG00000135829, ENSG00000077942, ENSG00000105329, ENSG00000064300, ENSG00000159256, ENSG00000115414, ENSG00000084207, ENSG00000146648, ENSG00000100311, ENSG00000176170, ENSG00000141510, ENSG00000094804, ENSG00000084073	1293	69	9889	1.66263	1	0.74028	0.73153
GOTERM_BP_FAT	GO:0009117~nucleotide metabolic process	70	4.74576	0.0601685	ENSG00000131203, ENSG00000198585, ENSG00000131844, ENSG00000121281, ENSG00000127184, ENSG00000154803, ENSG00000111674, ENSG00000095066, ENSG00000167325, ENSG00000143799, ENSG00000167323, ENSG00000272325, ENSG00000102125, ENSG00000181019, ENSG00000067560, ENSG00000069667, ENSG00000141959, ENSG00000171793, ENSG00000010310, ENSG00000138363, ENSG00000149925, ENSG00000114491, ENSG00000127914, ENSG0000…	1293	441	9889	1.21398	1	0.74028	0.73153
GOTERM_BP_FAT	GO:0010608~posttranscriptional regulation of gene expression	70	4.74576	0.0601685	ENSG00000198265, ENSG00000166949, ENSG00000180098, ENSG00000114867, ENSG00000269821, ENSG00000073792, ENSG00000120705, ENSG00000065978, ENSG00000167005, ENSG00000166197, ENSG00000134030, ENSG00000151923, ENSG00000079785, ENSG00000055332, ENSG00000149658, ENSG00000214274, ENSG00000126775, ENSG00000070756, ENSG00000067560, ENSG00000155363, ENSG00000132507, ENSG00000173812, ENSG00000164024, ENSG0000…	1293	441	9889	1.21398	1	0.74028	0.73153
GOTERM_BP_FAT	GO:0046365~monosaccharide catabolic process	10	0.677966	0.0601941	ENSG00000141959, ENSG00000067057, ENSG00000213930, ENSG00000165609, ENSG00000117308, ENSG00000111674, ENSG00000159399, ENSG00000117448, ENSG00000141510, ENSG00000104808	1293	39	9889	1.96105	1	0.74028	0.73153
GOTERM_BP_FAT	GO:0051289~protein homotetramerization	10	0.677966	0.0601941	ENSG00000143149, ENSG00000149925, ENSG00000128918, ENSG00000184254, ENSG00000130703, ENSG00000101347, ENSG00000182199, ENSG00000065833, ENSG00000072506, ENSG00000196405	1293	39	9889	1.96105	1	0.74028	0.73153
GOTERM_BP_FAT	GO:0042110~T cell activation	47	3.18644	0.0604751	ENSG00000131203, ENSG00000184916, ENSG00000166949, ENSG00000076641, ENSG00000080503, ENSG00000205220, ENSG00000168071, ENSG00000165025, ENSG00000082014, ENSG00000185650, ENSG00000125347, ENSG00000107099, ENSG00000057657, ENSG00000162552, ENSG00000110719, ENSG00000141510, ENSG00000067560, ENSG00000019582, ENSG00000095059, ENSG00000146072, ENSG00000133710, ENSG00000160712, ENSG00000196352, ENSG0000…	1293	281	9889	1.27922	1	0.74028	0.73153
GOTERM_BP_FAT	GO:1900264~positive regulation of DNA-directed DNA polymerase activity	5	0.338983	0.0605203	ENSG00000133119, ENSG00000132646, ENSG00000049541, ENSG00000181938, ENSG00000127586	1293	12	9889	3.18671	1	0.74028	0.73153
GOTERM_BP_FAT	GO:1903405~protein localization to nuclear body	5	0.338983	0.0605203	ENSG00000146834, ENSG00000135624, ENSG00000120438, ENSG00000150753, ENSG00000163468	1293	12	9889	3.18671	1	0.74028	0.73153
GOTERM_BP_FAT	GO:1900262~regulation of DNA-directed DNA polymerase activity	5	0.338983	0.0605203	ENSG00000133119, ENSG00000132646, ENSG00000049541, ENSG00000181938, ENSG00000127586	1293	12	9889	3.18671	1	0.74028	0.73153
GOTERM_BP_FAT	GO:0051968~positive regulation of synaptic transmission, glutamatergic	5	0.338983	0.0605203	ENSG00000146648, ENSG00000169992, ENSG00000120899, ENSG00000135821, ENSG00000105464	1293	12	9889	3.18671	1	0.74028	0.73153
GOTERM_BP_FAT	GO:0045869~negative regulation of single stranded viral RNA replication via double stranded DNA intermediate	5	0.338983	0.0605203	ENSG00000143379, ENSG00000244509, ENSG00000196199, ENSG00000179750, ENSG00000130726	1293	12	9889	3.18671	1	0.74028	0.73153
GOTERM_BP_FAT	GO:0051930~regulation of sensory perception of pain	5	0.338983	0.0605203	ENSG00000181104, ENSG00000169403, ENSG00000115008, ENSG00000164687, ENSG00000105464	1293	12	9889	3.18671	1	0.74028	0.73153
GOTERM_BP_FAT	GO:0008211~glucocorticoid metabolic process	5	0.338983	0.0605203	ENSG00000128245, ENSG00000125845, ENSG00000162552, ENSG00000163399, ENSG00000159228	1293	12	9889	3.18671	1	0.74028	0.73153
GOTERM_BP_FAT	GO:0019471~4-hydroxyproline metabolic process	5	0.338983	0.0605203	ENSG00000129521, ENSG00000072682, ENSG00000197930, ENSG00000125166, ENSG00000122884	1293	12	9889	3.18671	1	0.74028	0.73153
GOTERM_BP_FAT	GO:0071071~regulation of phospholipid biosynthetic process	5	0.338983	0.0605203	ENSG00000130304, ENSG00000100311, ENSG00000187446, ENSG00000107331, ENSG00000138413	1293	12	9889	3.18671	1	0.74028	0.73153
GOTERM_BP_FAT	GO:1904867~protein localization to Cajal body	5	0.338983	0.0605203	ENSG00000146834, ENSG00000135624, ENSG00000120438, ENSG00000150753, ENSG00000163468	1293	12	9889	3.18671	1	0.74028	0.73153
GOTERM_BP_FAT	GO:0010876~lipid localization	41	2.77966	0.0606048	ENSG00000131748, ENSG00000108846, ENSG00000135245, ENSG00000117139, ENSG00000177666, ENSG00000178878, ENSG00000119688, ENSG00000147955, ENSG00000165025, ENSG00000184381, ENSG00000166471, ENSG00000117394, ENSG00000163382, ENSG00000185950, ENSG00000141458, ENSG00000123384, ENSG00000125166, ENSG00000107331, ENSG00000148248, ENSG00000167525, ENSG00000156599, ENSG00000128284, ENSG00000130304, ENSG0000…	1293	240	9889	1.30655	1	0.74028	0.73153
GOTERM_BP_FAT	GO:0021515~cell differentiation in spinal cord	6	0.40678	0.0607298	ENSG00000179348, ENSG00000138002, ENSG00000112139, ENSG00000124766, ENSG00000128710, ENSG00000143013	1293	17	9889	2.69933	1	0.74028	0.73153
GOTERM_BP_FAT	GO:1905314~semi-lunar valve development	6	0.40678	0.0607298	ENSG00000168214, ENSG00000125845, ENSG00000105329, ENSG00000169242, ENSG00000107485, ENSG00000019549	1293	17	9889	2.69933	1	0.74028	0.73153
GOTERM_BP_FAT	GO:1904872~regulation of telomerase RNA localization to Cajal body	6	0.40678	0.0607298	ENSG00000145912, ENSG00000135624, ENSG00000120438, ENSG00000175792, ENSG00000150753, ENSG00000163468	1293	17	9889	2.69933	1	0.74028	0.73153
GOTERM_BP_FAT	GO:0001783~B cell apoptotic process	6	0.40678	0.0607298	ENSG00000019582, ENSG00000146072, ENSG00000030110, ENSG00000099942, ENSG00000217128, ENSG00000185950	1293	17	9889	2.69933	1	0.74028	0.73153
GOTERM_BP_FAT	GO:0008645~hexose transport	14	0.949153	0.0609796	ENSG00000130304, ENSG00000159399, ENSG00000070371, ENSG00000112033, ENSG00000153786, ENSG00000125538, ENSG00000117394, ENSG00000120756, ENSG00000105270, ENSG00000185950, ENSG00000125744, ENSG00000179295, ENSG00000165699, ENSG00000164687	1293	63	9889	1.69958	1	0.742141	0.733369
GOTERM_BP_FAT	GO:0016052~carbohydrate catabolic process	23	1.55932	0.0610562	ENSG00000173281, ENSG00000141959, ENSG00000067057, ENSG00000147162, ENSG00000213930, ENSG00000165609, ENSG00000154803, ENSG00000111674, ENSG00000117308, ENSG00000159399, ENSG00000172531, ENSG00000109819, ENSG00000117448, ENSG00000132199, ENSG00000095066, ENSG00000134333, ENSG00000104808, ENSG00000149925, ENSG00000142657, ENSG00000140400, ENSG00000105220, ENSG00000168209, ENSG00000141510	1293	120	9889	1.46589	1	0.742141	0.733369
GOTERM_BP_FAT	GO:0009308~amine metabolic process	11	0.745763	0.061426	ENSG00000131203, ENSG00000189221, ENSG00000095059, ENSG00000091483, ENSG00000103507, ENSG00000002726, ENSG00000123505, ENSG00000155096, ENSG00000102886, ENSG00000141504, ENSG00000142920	1293	45	9889	1.86954	1	0.743464	0.734676
GOTERM_BP_FAT	GO:0050810~regulation of steroid biosynthetic process	11	0.745763	0.061426	ENSG00000148926, ENSG00000125629, ENSG00000125538, ENSG00000125845, ENSG00000072310, ENSG00000115008, ENSG00000120738, ENSG00000109819, ENSG00000162552, ENSG00000163399, ENSG00000019549	1293	45	9889	1.86954	1	0.743464	0.734676
GOTERM_BP_FAT	GO:0043954~cellular component maintenance	11	0.745763	0.061426	ENSG00000181104, ENSG00000100151, ENSG00000095397, ENSG00000101040, ENSG00000140859, ENSG00000169992, ENSG00000139899, ENSG00000198954, ENSG00000119048, ENSG00000163347, ENSG00000162105	1293	45	9889	1.86954	1	0.743464	0.734676
GOTERM_BP_FAT	GO:0030282~bone mineralization	13	0.881356	0.0616158	ENSG00000187608, ENSG00000166949, ENSG00000105329, ENSG00000112773, ENSG00000169252, ENSG00000143369, ENSG00000125845, ENSG00000120899, ENSG00000140279, ENSG00000162552, ENSG00000087494, ENSG00000143367, ENSG00000084073	1293	57	9889	1.7443	1	0.744068	0.735273
GOTERM_BP_FAT	GO:0007420~brain development	74	5.01695	0.0617106	ENSG00000069011, ENSG00000179348, ENSG00000099942, ENSG00000170525, ENSG00000167325, ENSG00000128918, ENSG00000168214, ENSG00000125845, ENSG00000030110, ENSG00000085224, ENSG00000163482, ENSG00000088930, ENSG00000125968, ENSG00000185950, ENSG00000130827, ENSG00000123384, ENSG00000162552, ENSG00000127663, ENSG00000108465, ENSG00000067560, ENSG00000128245, ENSG00000069667, ENSG00000127152, ENSG0000…	1293	470	9889	1.20417	1	0.744068	0.735273
GOTERM_BP_FAT	GO:0071496~cellular response to external stimulus	43	2.91525	0.0617372	ENSG00000177169, ENSG00000108821, ENSG00000217128, ENSG00000114867, ENSG00000154803, ENSG00000103091, ENSG00000135821, ENSG00000084207, ENSG00000114388, ENSG00000173402, ENSG00000146648, ENSG00000001084, ENSG00000030110, ENSG00000117394, ENSG00000260428, ENSG00000055332, ENSG00000125347, ENSG00000103335, ENSG00000162552, ENSG00000176171, ENSG00000163565, ENSG00000126775, ENSG00000141510, ENSG0000…	1293	254	9889	1.29476	1	0.744068	0.735273
GOTERM_BP_FAT	GO:0048878~chemical homeostasis	99	6.71186	0.0618497	ENSG00000131400, ENSG00000181104, ENSG00000096433, ENSG00000197930, ENSG00000084207, ENSG00000095066, ENSG00000148926, ENSG00000167323, ENSG00000185950, ENSG00000149577, ENSG00000156381, ENSG00000141458, ENSG00000108588, ENSG00000148248, ENSG00000143631, ENSG00000175197, ENSG00000095059, ENSG00000112715, ENSG00000074410, ENSG00000104936, ENSG00000007516, ENSG00000112033, ENSG00000010310, ENSG0000…	1293	648	9889	1.16846	1	0.744374	0.735576
GOTERM_BP_FAT	GO:0046879~hormone secretion	28	1.89831	0.0619833	ENSG00000171388, ENSG00000135821, ENSG00000138796, ENSG00000148926, ENSG00000184381, ENSG00000146648, ENSG00000102606, ENSG00000185950, ENSG00000054148, ENSG00000149577, ENSG00000090006, ENSG00000123384, ENSG00000110719, ENSG00000100151, ENSG00000141959, ENSG00000072310, ENSG00000167470, ENSG00000118263, ENSG00000007516, ENSG00000112033, ENSG00000010310, ENSG00000011347, ENSG00000125538, ENSG0000…	1293	153	9889	1.39965	1	0.744932	0.736128
GOTERM_BP_FAT	GO:0006261~DNA-dependent DNA replication	26	1.76271	0.0628127	ENSG00000108469, ENSG00000198783, ENSG00000073111, ENSG00000049541, ENSG00000076003, ENSG00000154920, ENSG00000171865, ENSG00000167325, ENSG00000143799, ENSG00000168411, ENSG00000085224, ENSG00000168496, ENSG00000181938, ENSG00000013573, ENSG00000127586, ENSG00000094804, ENSG00000084073, ENSG00000133119, ENSG00000132646, ENSG00000112118, ENSG00000132383, ENSG00000104738, ENSG00000176208, ENSG0000…	1293	140	9889	1.42036	1	0.752448	0.743554
GOTERM_BP_FAT	GO:0007167~enzyme linked receptor protein signaling pathway	87	5.89831	0.0628455	ENSG00000135966, ENSG00000177885, ENSG00000108821, ENSG00000130513, ENSG00000166949, ENSG00000099942, ENSG00000196365, ENSG00000242265, ENSG00000154803, ENSG00000198742, ENSG00000171388, ENSG00000023734, ENSG00000140682, ENSG00000143799, ENSG00000102606, ENSG00000168214, ENSG00000116285, ENSG00000165025, ENSG00000125845, ENSG00000127947, ENSG00000125968, ENSG00000185950, ENSG00000032219, ENSG0000…	1293	563	9889	1.18186	1	0.752448	0.743554
GOTERM_BP_FAT	GO:1901699~cellular response to nitrogen compound	71	4.81356	0.0628728	ENSG00000108469, ENSG00000177885, ENSG00000108821, ENSG00000130513, ENSG00000197451, ENSG00000166949, ENSG00000099942, ENSG00000196365, ENSG00000084207, ENSG00000143799, ENSG00000116285, ENSG00000085224, ENSG00000125968, ENSG00000185950, ENSG00000130707, ENSG00000138071, ENSG00000013573, ENSG00000123384, ENSG00000126456, ENSG00000094804, ENSG00000072310, ENSG00000108819, ENSG00000153786, ENSG0000…	1293	449	9889	1.20939	1	0.752448	0.743554
GOTERM_BP_FAT	GO:0043457~regulation of cellular respiration	8	0.542373	0.0637962	ENSG00000119912, ENSG00000165280, ENSG00000154803, ENSG00000182199, ENSG00000169230, ENSG00000126602, ENSG00000109819, ENSG00000176171	1293	28	9889	2.18517	1	0.761367	0.752367
GOTERM_BP_FAT	GO:0060443~mammary gland morphogenesis	8	0.542373	0.0637962	ENSG00000065320, ENSG00000105329, ENSG00000109321, ENSG00000173531, ENSG00000162552, ENSG00000117139, ENSG00000166888, ENSG00000163435	1293	28	9889	2.18517	1	0.761367	0.752367
GOTERM_BP_FAT	GO:0060070~canonical Wnt signaling pathway	33	2.23729	0.0645589	ENSG00000108821, ENSG00000166949, ENSG00000105559, ENSG00000152284, ENSG00000110888, ENSG00000111432, ENSG00000165280, ENSG00000172531, ENSG00000213923, ENSG00000171444, ENSG00000113971, ENSG00000119048, ENSG00000146648, ENSG00000168214, ENSG00000125845, ENSG00000146242, ENSG00000162552, ENSG00000175197, ENSG00000131697, ENSG00000134569, ENSG00000105329, ENSG00000175792, ENSG00000139636, ENSG0000…	1293	187	9889	1.34967	1	0.769394	0.7603
GOTERM_BP_FAT	GO:0007229~integrin-mediated signaling pathway	16	1.08475	0.0648666	ENSG00000161638, ENSG00000187608, ENSG00000130702, ENSG00000172037, ENSG00000132470, ENSG00000115414, ENSG00000072163, ENSG00000005961, ENSG00000165025, ENSG00000143537, ENSG00000120899, ENSG00000151914, ENSG00000179051, ENSG00000179295, ENSG00000053747, ENSG00000160323	1293	76	9889	1.61013	1	0.771985	0.76286
GOTERM_BP_FAT	GO:0051046~regulation of secretion	55	3.72881	0.0653526	ENSG00000172270, ENSG00000181104, ENSG00000179348, ENSG00000070087, ENSG00000171388, ENSG00000117139, ENSG00000138796, ENSG00000102606, ENSG00000165025, ENSG00000184381, ENSG00000125845, ENSG00000185950, ENSG00000149577, ENSG00000123384, ENSG00000185359, ENSG00000214274, ENSG00000141959, ENSG00000072310, ENSG00000007516, ENSG00000112033, ENSG00000149927, ENSG00000010310, ENSG00000125538, ENSG0000…	1293	338	9889	1.24451	1	0.776686	0.767506
GOTERM_BP_FAT	GO:0046661~male sex differentiation	21	1.42373	0.0657385	ENSG00000099942, ENSG00000133835, ENSG00000115008, ENSG00000111676, ENSG00000266412, ENSG00000115884, ENSG00000004478, ENSG00000167325, ENSG00000116133, ENSG00000140386, ENSG00000143537, ENSG00000121858, ENSG00000187741, ENSG00000085224, ENSG00000260428, ENSG00000032219, ENSG00000049130, ENSG00000102531, ENSG00000162552, ENSG00000107485, ENSG00000070404	1293	108	9889	1.48713	1	0.780188	0.770967
GOTERM_BP_FAT	GO:0014013~regulation of gliogenesis	15	1.01695	0.0664182	ENSG00000146072, ENSG00000065320, ENSG00000099942, ENSG00000105329, ENSG00000110107, ENSG00000173402, ENSG00000173039, ENSG00000146648, ENSG00000125538, ENSG00000125845, ENSG00000182054, ENSG00000123384, ENSG00000141644, ENSG00000141510, ENSG00000183734	1293	70	9889	1.63888	1	0.787162	0.777858
GOTERM_BP_FAT	GO:0032781~positive regulation of ATPase activity	9	0.610169	0.0672693	ENSG00000100591, ENSG00000173209, ENSG00000126803, ENSG00000135829, ENSG00000070087, ENSG00000276043, ENSG00000132002, ENSG00000264364, ENSG00000079805	1293	34	9889	2.0245	1	0.793945	0.784561
GOTERM_BP_FAT	GO:1900087~positive regulation of G1/S transition of mitotic cell cycle	9	0.610169	0.0672693	ENSG00000146834, ENSG00000167325, ENSG00000198176, ENSG00000146648, ENSG00000171848, ENSG00000114867, ENSG00000112576, ENSG00000185324, ENSG00000094804	1293	34	9889	2.0245	1	0.793945	0.784561
GOTERM_BP_FAT	GO:0060338~regulation of type I interferon-mediated signaling pathway	9	0.610169	0.0672693	ENSG00000105401, ENSG00000187608, ENSG00000101347, ENSG00000168040, ENSG00000179295, ENSG00000160710, ENSG00000257103, ENSG00000111331, ENSG00000126456	1293	34	9889	2.0245	1	0.793945	0.784561
GOTERM_BP_FAT	GO:0072503~cellular divalent inorganic cation homeostasis	36	2.44068	0.0674129	ENSG00000181104, ENSG00000096433, ENSG00000179348, ENSG00000140939, ENSG00000186815, ENSG00000113739, ENSG00000152683, ENSG00000196660, ENSG00000166949, ENSG00000197930, ENSG00000187193, ENSG00000008710, ENSG00000148926, ENSG00000163220, ENSG00000167323, ENSG00000184381, ENSG00000030110, ENSG00000120899, ENSG00000127129, ENSG00000123384, ENSG00000176171, ENSG00000108588, ENSG00000110719, ENSG0000…	1293	208	9889	1.32371	1	0.794542	0.785151
GOTERM_BP_FAT	GO:0045934~negative regulation of nucleobase-containing compound metabolic process	160	10.8475	0.0676204	ENSG00000125482, ENSG00000116809, ENSG00000108469, ENSG00000198585, ENSG00000178573, ENSG00000154803, ENSG00000174652, ENSG00000023734, ENSG00000267680, ENSG00000078699, ENSG00000276043, ENSG00000032219, ENSG00000124831, ENSG00000101158, ENSG00000162552, ENSG00000126456, ENSG00000094804, ENSG00000175197, ENSG00000067560, ENSG00000147381, ENSG00000112715, ENSG00000006704, ENSG00000134363, ENSG0000…	1293	1093	9889	1.11958	1	0.79589	0.786483
GOTERM_BP_FAT	GO:0045766~positive regulation of angiogenesis	20	1.35593	0.0681585	ENSG00000112715, ENSG00000161638, ENSG00000179348, ENSG00000179776, ENSG00000124181, ENSG00000115008, ENSG00000159399, ENSG00000173511, ENSG00000117525, ENSG00000119630, ENSG00000148926, ENSG00000143369, ENSG00000167323, ENSG00000138772, ENSG00000125538, ENSG00000167772, ENSG00000120899, ENSG00000048052, ENSG00000105287, ENSG00000176170	1293	102	9889	1.49963	1	0.80112	0.791651
GOTERM_BP_FAT	GO:0071774~response to fibroblast growth factor	13	0.881356	0.0688667	ENSG00000177885, ENSG00000108821, ENSG00000099942, ENSG00000064300, ENSG00000171388, ENSG00000117139, ENSG00000001084, ENSG00000185650, ENSG00000179295, ENSG00000123358, ENSG00000162552, ENSG00000107485, ENSG00000105287	1293	58	9889	1.71423	1	0.803036	0.793544
GOTERM_BP_FAT	GO:0033138~positive regulation of peptidyl-serine phosphorylation	13	0.881356	0.0688667	ENSG00000112715, ENSG00000070087, ENSG00000217128, ENSG00000137936, ENSG00000094631, ENSG00000114867, ENSG00000105329, ENSG00000110888, ENSG00000146648, ENSG00000225950, ENSG00000127914, ENSG00000125731, ENSG00000105287	1293	58	9889	1.71423	1	0.803036	0.793544
GOTERM_BP_FAT	GO:0048814~regulation of dendrite morphogenesis	13	0.881356	0.0688667	ENSG00000137817, ENSG00000128245, ENSG00000133216, ENSG00000110888, ENSG00000169242, ENSG00000135387, ENSG00000066248, ENSG00000176248, ENSG00000004777, ENSG00000170921, ENSG00000125968, ENSG00000044090, ENSG00000138071	1293	58	9889	1.71423	1	0.803036	0.793544
GOTERM_BP_FAT	GO:0051496~positive regulation of stress fiber assembly	10	0.677966	0.06906	ENSG00000067560, ENSG00000074964, ENSG00000070087, ENSG00000166949, ENSG00000089159, ENSG00000165699, ENSG00000162552, ENSG00000124145, ENSG00000197747, ENSG00000196405	1293	40	9889	1.91203	1	0.803036	0.793544
GOTERM_BP_FAT	GO:0001954~positive regulation of cell-matrix adhesion	10	0.677966	0.06906	ENSG00000172638, ENSG00000112715, ENSG00000166949, ENSG00000120899, ENSG00000179295, ENSG00000165699, ENSG00000162552, ENSG00000124145, ENSG00000173402, ENSG00000197747	1293	40	9889	1.91203	1	0.803036	0.793544
GOTERM_BP_FAT	GO:0030500~regulation of bone mineralization	10	0.677966	0.06906	ENSG00000143369, ENSG00000187608, ENSG00000166949, ENSG00000125845, ENSG00000120899, ENSG00000105329, ENSG00000112773, ENSG00000169252, ENSG00000162552, ENSG00000084073	1293	40	9889	1.91203	1	0.803036	0.793544
GOTERM_BP_FAT	GO:0051402~neuron apoptotic process	30	2.0339	0.0690733	ENSG00000181104, ENSG00000196660, ENSG00000064300, ENSG00000004399, ENSG00000139625, ENSG00000111676, ENSG00000109819, ENSG00000114023, ENSG00000143799, ENSG00000225950, ENSG00000001084, ENSG00000120899, ENSG00000123384, ENSG00000124155, ENSG00000176171, ENSG00000101057, ENSG00000181019, ENSG00000141510, ENSG00000067560, ENSG00000091592, ENSG00000175197, ENSG00000146072, ENSG00000173511, ENSG0000…	1293	168	9889	1.36573	1	0.803036	0.793544
GOTERM_BP_FAT	GO:0050768~negative regulation of neurogenesis	30	2.0339	0.0690733	ENSG00000178950, ENSG00000177169, ENSG00000169242, ENSG00000066248, ENSG00000026025, ENSG00000110367, ENSG00000004478, ENSG00000185033, ENSG00000125968, ENSG00000095539, ENSG00000078699, ENSG00000130827, ENSG00000123384, ENSG00000141510, ENSG00000183734, ENSG00000067560, ENSG00000128245, ENSG00000133216, ENSG00000134569, ENSG00000065320, ENSG00000012171, ENSG00000105329, ENSG00000179218, ENSG0000…	1293	168	9889	1.36573	1	0.803036	0.793544
GOTERM_BP_FAT	GO:0033135~regulation of peptidyl-serine phosphorylation	17	1.15254	0.069208	ENSG00000112715, ENSG00000070087, ENSG00000217128, ENSG00000137936, ENSG00000094631, ENSG00000114867, ENSG00000105329, ENSG00000110888, ENSG00000146648, ENSG00000225950, ENSG00000030110, ENSG00000165671, ENSG00000127914, ENSG00000164327, ENSG00000125731, ENSG00000168209, ENSG00000105287	1293	83	9889	1.56648	1	0.803413	0.793917
GOTERM_BP_FAT	GO:0016310~phosphorylation	212	14.3729	0.0692938	ENSG00000181104, ENSG00000179820, ENSG00000177885, ENSG00000099942, ENSG00000114867, ENSG00000138834, ENSG00000084207, ENSG00000120875, ENSG00000163482, ENSG00000055332, ENSG00000185950, ENSG00000094804, ENSG00000067560, ENSG00000172081, ENSG00000114978, ENSG00000103966, ENSG00000104936, ENSG00000138166, ENSG00000120885, ENSG00000141560, ENSG00000125538, ENSG00000165671, ENSG00000092853, ENSG0000…	1293	1473	9889	1.10075	1	0.803413	0.793917
GOTERM_BP_FAT	GO:0061180~mammary gland epithelium development	11	0.745763	0.0697075	ENSG00000064270, ENSG00000183856, ENSG00000065320, ENSG00000105329, ENSG00000109321, ENSG00000173531, ENSG00000162552, ENSG00000117139, ENSG00000107485, ENSG00000186715, ENSG00000166888	1293	46	9889	1.82889	1	0.805863	0.796338
GOTERM_BP_FAT	GO:1903393~positive regulation of adherens junction organization	7	0.474576	0.0698823	ENSG00000112715, ENSG00000166949, ENSG00000179295, ENSG00000165699, ENSG00000162552, ENSG00000124145, ENSG00000197747	1293	23	9889	2.32768	1	0.805863	0.796338
GOTERM_BP_FAT	GO:0034629~cellular protein complex localization	7	0.474576	0.0698823	ENSG00000180104, ENSG00000176619, ENSG00000112877, ENSG00000127914, ENSG00000179051, ENSG00000185215, ENSG00000113368	1293	23	9889	2.32768	1	0.805863	0.796338
GOTERM_BP_FAT	GO:0090322~regulation of superoxide metabolic process	7	0.474576	0.0698823	ENSG00000198198, ENSG00000165025, ENSG00000146648, ENSG00000131979, ENSG00000105329, ENSG00000102575, ENSG00000084207	1293	23	9889	2.32768	1	0.805863	0.796338
GOTERM_BP_FAT	GO:0009636~response to toxic substance	25	1.69492	0.0701062	ENSG00000176153, ENSG00000104687, ENSG00000196660, ENSG00000095303, ENSG00000173786, ENSG00000084207, ENSG00000117139, ENSG00000187193, ENSG00000004777, ENSG00000132510, ENSG00000163220, ENSG00000167468, ENSG00000030110, ENSG00000117592, ENSG00000130707, ENSG00000126432, ENSG00000181019, ENSG00000163347, ENSG00000108578, ENSG00000198198, ENSG00000137857, ENSG00000115884, ENSG00000156709, ENSG0000…	1293	135	9889	1.41632	1	0.807355	0.797812
GOTERM_BP_FAT	GO:0042060~wound healing	49	3.32203	0.0703499	ENSG00000181104, ENSG00000179348, ENSG00000108821, ENSG00000130635, ENSG00000166949, ENSG00000065534, ENSG00000173402, ENSG00000165025, ENSG00000127947, ENSG00000167880, ENSG00000162552, ENSG00000067560, ENSG00000112715, ENSG00000117525, ENSG00000112033, ENSG00000164024, ENSG00000189143, ENSG00000151914, ENSG00000187800, ENSG00000100099, ENSG00000140279, ENSG00000161638, ENSG00000065357, ENSG0000…	1293	298	9889	1.25757	1	0.809071	0.799508
GOTERM_BP_FAT	GO:0002065~columnar/cuboidal epithelial cell differentiation	16	1.08475	0.0712711	ENSG00000179348, ENSG00000095397, ENSG00000184916, ENSG00000105329, ENSG00000134363, ENSG00000169710, ENSG00000168214, ENSG00000125845, ENSG00000120756, ENSG00000109062, ENSG00000078699, ENSG00000149577, ENSG00000057657, ENSG00000124766, ENSG00000162552, ENSG00000129514	1293	77	9889	1.58922	1	0.817465	0.807803
GOTERM_BP_FAT	GO:0016575~histone deacetylation	16	1.08475	0.0712711	ENSG00000102054, ENSG00000112715, ENSG00000149480, ENSG00000198890, ENSG00000094631, ENSG00000072310, ENSG00000105329, ENSG00000167085, ENSG00000116560, ENSG00000100429, ENSG00000187531, ENSG00000048052, ENSG00000162521, ENSG00000105287, ENSG00000141510, ENSG00000127511	1293	77	9889	1.58922	1	0.817465	0.807803
GOTERM_BP_FAT	GO:0033043~regulation of organelle organization	160	10.8475	0.0719446	ENSG00000042493, ENSG00000175063, ENSG00000135966, ENSG00000179820, ENSG00000177885, ENSG00000151491, ENSG00000154803, ENSG00000164050, ENSG00000076382, ENSG00000168137, ENSG00000034510, ENSG00000168496, ENSG00000132849, ENSG00000130827, ENSG00000221978, ENSG00000162552, ENSG00000127663, ENSG00000148248, ENSG00000094804, ENSG00000067560, ENSG00000112715, ENSG00000111348, ENSG00000173210, ENSG0000…	1293	1095	9889	1.11753	1	0.824084	0.814343
GOTERM_BP_FAT	GO:0030217~T cell differentiation	29	1.9661	0.0720894	ENSG00000184916, ENSG00000080503, ENSG00000165025, ENSG00000082014, ENSG00000185650, ENSG00000125347, ENSG00000057657, ENSG00000162552, ENSG00000110719, ENSG00000141510, ENSG00000067560, ENSG00000019582, ENSG00000160712, ENSG00000069667, ENSG00000127152, ENSG00000070495, ENSG00000105329, ENSG00000115008, ENSG00000139636, ENSG00000168040, ENSG00000120738, ENSG00000113360, ENSG00000125538, ENSG0000…	1293	162	9889	1.36911	1	0.824638	0.81489
GOTERM_BP_FAT	GO:0044057~regulation of system process	39	2.64407	0.0733382	ENSG00000181104, ENSG00000140939, ENSG00000166949, ENSG00000114923, ENSG00000171388, ENSG00000109819, ENSG00000151239, ENSG00000173402, ENSG00000148926, ENSG00000169403, ENSG00000143799, ENSG00000146648, ENSG00000116285, ENSG00000127129, ENSG00000101335, ENSG00000147459, ENSG00000176170, ENSG00000084073, ENSG00000067560, ENSG00000105048, ENSG00000146072, ENSG00000156113, ENSG00000006704, ENSG0000…	1293	230	9889	1.29685	1	0.83014	0.820328
GOTERM_BP_FAT	GO:0051276~chromosome organization	148	10.0339	0.0734922	ENSG00000175063, ENSG00000072501, ENSG00000108469, ENSG00000154803, ENSG00000064961, ENSG00000076382, ENSG00000168411, ENSG00000168137, ENSG00000079785, ENSG00000168496, ENSG00000276043, ENSG00000032219, ENSG00000144045, ENSG00000127663, ENSG00000128510, ENSG00000094804, ENSG00000112715, ENSG00000115548, ENSG00000173575, ENSG00000113368, ENSG00000179833, ENSG00000170468, ENSG00000132740, ENSG0000…	1293	1009	9889	1.12182	1	0.83014	0.820328
GOTERM_BP_FAT	GO:0042098~T cell proliferation	20	1.35593	0.073804	ENSG00000131203, ENSG00000095059, ENSG00000146072, ENSG00000196352, ENSG00000105329, ENSG00000112576, ENSG00000115008, ENSG00000171793, ENSG00000205220, ENSG00000139636, ENSG00000168040, ENSG00000168071, ENSG00000165025, ENSG00000125538, ENSG00000125347, ENSG00000107099, ENSG00000049130, ENSG00000162552, ENSG00000124145, ENSG00000141510	1293	103	9889	1.48507	1	0.83014	0.820328
GOTERM_BP_FAT	GO:0045859~regulation of protein kinase activity	75	5.08475	0.073907	ENSG00000181104, ENSG00000130513, ENSG00000111432, ENSG00000167085, ENSG00000138834, ENSG00000084207, ENSG00000006432, ENSG00000173402, ENSG00000120875, ENSG00000116285, ENSG00000165025, ENSG00000125845, ENSG00000055332, ENSG00000185359, ENSG00000214274, ENSG00000094804, ENSG00000108465, ENSG00000067560, ENSG00000128563, ENSG00000112715, ENSG00000172081, ENSG00000074696, ENSG00000114978, ENSG0000…	1293	482	9889	1.19006	1	0.83014	0.820328
GOTERM_BP_FAT	GO:0002521~leukocyte differentiation	53	3.59322	0.0741926	ENSG00000179348, ENSG00000143799, ENSG00000168214, ENSG00000165025, ENSG00000030110, ENSG00000162552, ENSG00000163565, ENSG00000067560, ENSG00000112715, ENSG00000133710, ENSG00000069667, ENSG00000127152, ENSG00000070495, ENSG00000169230, ENSG00000169710, ENSG00000113360, ENSG00000124767, ENSG00000125538, ENSG00000165030, ENSG00000124766, ENSG00000067082, ENSG00000107485, ENSG00000070404, ENSG0000…	1293	327	9889	1.2396	1	0.83014	0.820328
GOTERM_BP_FAT	GO:2000107~negative regulation of leukocyte apoptotic process	8	0.542373	0.0750213	ENSG00000131203, ENSG00000019582, ENSG00000127152, ENSG00000185950, ENSG00000169242, ENSG00000168040, ENSG00000107099, ENSG00000049130	1293	29	9889	2.10982	1	0.83014	0.820328
GOTERM_BP_FAT	GO:0060997~dendritic spine morphogenesis	8	0.542373	0.0750213	ENSG00000133216, ENSG00000160305, ENSG00000094631, ENSG00000110888, ENSG00000169242, ENSG00000135387, ENSG00000066248, ENSG00000138071	1293	29	9889	2.10982	1	0.83014	0.820328
GOTERM_BP_FAT	GO:0035904~aorta development	8	0.542373	0.0750213	ENSG00000172638, ENSG00000168214, ENSG00000064300, ENSG00000004399, ENSG00000065534, ENSG00000057657, ENSG00000124766, ENSG00000123384	1293	29	9889	2.10982	1	0.83014	0.820328
GOTERM_BP_FAT	GO:1902991~regulation of amyloid precursor protein catabolic process	8	0.542373	0.0750213	ENSG00000120885, ENSG00000133318, ENSG00000169242, ENSG00000125447, ENSG00000125744, ENSG00000213923, ENSG00000107331, ENSG00000173039	1293	29	9889	2.10982	1	0.83014	0.820328
GOTERM_BP_FAT	GO:0071216~cellular response to biotic stimulus	25	1.69492	0.0750561	ENSG00000072501, ENSG00000026025, ENSG00000109819, ENSG00000084207, ENSG00000154920, ENSG00000169403, ENSG00000165025, ENSG00000130707, ENSG00000108588, ENSG00000126456, ENSG00000141510, ENSG00000084073, ENSG00000067560, ENSG00000175197, ENSG00000133216, ENSG00000105329, ENSG00000138029, ENSG00000115008, ENSG00000265972, ENSG00000112033, ENSG00000173039, ENSG00000118503, ENSG00000125538, ENSG0000…	1293	136	9889	1.4059	1	0.83014	0.820328
GOTERM_BP_FAT	GO:0015749~monosaccharide transport	14	0.949153	0.0750589	ENSG00000130304, ENSG00000159399, ENSG00000070371, ENSG00000112033, ENSG00000153786, ENSG00000125538, ENSG00000117394, ENSG00000120756, ENSG00000105270, ENSG00000185950, ENSG00000125744, ENSG00000179295, ENSG00000165699, ENSG00000164687	1293	65	9889	1.64728	1	0.83014	0.820328
GOTERM_BP_FAT	GO:0098754~detoxification	14	0.949153	0.0750589	ENSG00000176153, ENSG00000198198, ENSG00000104687, ENSG00000137857, ENSG00000196660, ENSG00000095303, ENSG00000084207, ENSG00000187193, ENSG00000163220, ENSG00000167468, ENSG00000117592, ENSG00000126432, ENSG00000140279, ENSG00000181019	1293	65	9889	1.64728	1	0.83014	0.820328
GOTERM_BP_FAT	GO:0099068~postsynapse assembly	4	0.271186	0.0750962	ENSG00000170835, ENSG00000133216, ENSG00000134569, ENSG00000169992	1293	8	9889	3.82405	1	0.83014	0.820328
GOTERM_BP_FAT	GO:0033601~positive regulation of mammary gland epithelial cell proliferation	4	0.271186	0.0750962	ENSG00000183856, ENSG00000173531, ENSG00000117139, ENSG00000186715	1293	8	9889	3.82405	1	0.83014	0.820328
GOTERM_BP_FAT	GO:0072202~cell differentiation involved in metanephros development	4	0.271186	0.0750962	ENSG00000115415, ENSG00000172037, ENSG00000100311, ENSG00000162552	1293	8	9889	3.82405	1	0.83014	0.820328
GOTERM_BP_FAT	GO:1903800~positive regulation of production of miRNAs involved in gene silencing by miRNA	4	0.271186	0.0750962	ENSG00000146648, ENSG00000105329, ENSG00000108654, ENSG00000141510	1293	8	9889	3.82405	1	0.83014	0.820328
GOTERM_BP_FAT	GO:2000630~positive regulation of miRNA metabolic process	4	0.271186	0.0750962	ENSG00000214655, ENSG00000269821, ENSG00000234741, ENSG00000173039	1293	8	9889	3.82405	1	0.83014	0.820328
GOTERM_BP_FAT	GO:0046886~positive regulation of hormone biosynthetic process	4	0.271186	0.0750962	ENSG00000148926, ENSG00000120738, ENSG00000109819, ENSG00000162552	1293	8	9889	3.82405	1	0.83014	0.820328
GOTERM_BP_FAT	GO:0010642~negative regulation of platelet-derived growth factor receptor signaling pathway	4	0.271186	0.0750962	ENSG00000127947, ENSG00000109062, ENSG00000123384, ENSG00000185359	1293	8	9889	3.82405	1	0.83014	0.820328
GOTERM_BP_FAT	GO:0034762~regulation of transmembrane transport	36	2.44068	0.0751999	ENSG00000110108, ENSG00000181104, ENSG00000186815, ENSG00000109819, ENSG00000170379, ENSG00000196517, ENSG00000168710, ENSG00000169403, ENSG00000167323, ENSG00000184381, ENSG00000164096, ENSG00000120899, ENSG00000185950, ENSG00000155096, ENSG00000142920, ENSG00000079805, ENSG00000084073, ENSG00000128245, ENSG00000133216, ENSG00000156113, ENSG00000130226, ENSG00000099337, ENSG00000124181, ENSG0000…	1293	210	9889	1.3111	1	0.83014	0.820328
GOTERM_BP_FAT	GO:1902373~negative regulation of mRNA catabolic process	6	0.40678	0.0753878	ENSG00000135316, ENSG00000135829, ENSG00000197451, ENSG00000184363, ENSG00000065978, ENSG00000070756	1293	18	9889	2.54937	1	0.83014	0.820328
GOTERM_BP_FAT	GO:0048873~homeostasis of number of cells within a tissue	6	0.40678	0.0753878	ENSG00000107798, ENSG00000181104, ENSG00000179348, ENSG00000091483, ENSG00000179295, ENSG00000126432	1293	18	9889	2.54937	1	0.83014	0.820328
GOTERM_BP_FAT	GO:0006956~complement activation	6	0.40678	0.0753878	ENSG00000120885, ENSG00000125538, ENSG00000196352, ENSG00000142748, ENSG00000108561, ENSG00000167085	1293	18	9889	2.54937	1	0.83014	0.820328
GOTERM_BP_FAT	GO:0046112~nucleobase biosynthetic process	6	0.40678	0.0753878	ENSG00000114491, ENSG00000171793, ENSG00000182199, ENSG00000147224, ENSG00000163655, ENSG00000162368	1293	18	9889	2.54937	1	0.83014	0.820328
GOTERM_BP_FAT	GO:0007339~binding of sperm to zona pellucida	6	0.40678	0.0753878	ENSG00000149925, ENSG00000135624, ENSG00000120438, ENSG00000150753, ENSG00000115257, ENSG00000163468	1293	18	9889	2.54937	1	0.83014	0.820328
GOTERM_BP_FAT	GO:0008207~C21-steroid hormone metabolic process	6	0.40678	0.0753878	ENSG00000148926, ENSG00000125845, ENSG00000131748, ENSG00000109819, ENSG00000162552, ENSG00000072506	1293	18	9889	2.54937	1	0.83014	0.820328
GOTERM_BP_FAT	GO:0009651~response to salt stress	6	0.40678	0.0753878	ENSG00000196419, ENSG00000079246, ENSG00000120899, ENSG00000185650, ENSG00000141510, ENSG00000163347	1293	18	9889	2.54937	1	0.83014	0.820328
GOTERM_BP_FAT	GO:0035633~maintenance of permeability of blood-brain barrier	6	0.40678	0.0753878	ENSG00000105289, ENSG00000112715, ENSG00000121742, ENSG00000179776, ENSG00000184009, ENSG00000163347	1293	18	9889	2.54937	1	0.83014	0.820328
GOTERM_BP_FAT	GO:0010458~exit from mitosis	6	0.40678	0.0753878	ENSG00000175470, ENSG00000175063, ENSG00000108106, ENSG00000187531, ENSG00000105329, ENSG00000151491	1293	18	9889	2.54937	1	0.83014	0.820328
GOTERM_BP_FAT	GO:0034599~cellular response to oxidative stress	37	2.50847	0.0759313	ENSG00000111912, ENSG00000140939, ENSG00000104687, ENSG00000094631, ENSG00000196365, ENSG00000109819, ENSG00000002016, ENSG00000132510, ENSG00000143799, ENSG00000147955, ENSG00000116560, ENSG00000146648, ENSG00000124214, ENSG00000234741, ENSG00000126432, ENSG00000124177, ENSG00000176171, ENSG00000181019, ENSG00000176170, ENSG00000141510, ENSG00000079805, ENSG00000198198, ENSG00000132646, ENSG0000…	1293	217	9889	1.30405	1	0.835049	0.825179
GOTERM_BP_FAT	GO:0045787~positive regulation of cell cycle	45	3.05085	0.0760404	ENSG00000175063, ENSG00000198585, ENSG00000114867, ENSG00000008710, ENSG00000119048, ENSG00000076382, ENSG00000167325, ENSG00000116560, ENSG00000146648, ENSG00000007047, ENSG00000085224, ENSG00000082014, ENSG00000168496, ENSG00000013573, ENSG00000162552, ENSG00000094804, ENSG00000176170, ENSG00000141510, ENSG00000143476, ENSG00000067560, ENSG00000105146, ENSG00000147381, ENSG00000175592, ENSG0000…	1293	272	9889	1.26531	1	0.835174	0.825302
GOTERM_BP_FAT	GO:0045682~regulation of epidermis development	13	0.881356	0.0766497	ENSG00000133710, ENSG00000064300, ENSG00000118263, ENSG00000134363, ENSG00000112033, ENSG00000133321, ENSG00000116285, ENSG00000185022, ENSG00000185650, ENSG00000122592, ENSG00000102871, ENSG00000166886, ENSG00000128422	1293	59	9889	1.68518	1	0.838503	0.828592
GOTERM_BP_FAT	GO:0090277~positive regulation of peptide hormone secretion	13	0.881356	0.0766497	ENSG00000007516, ENSG00000171388, ENSG00000135821, ENSG00000112033, ENSG00000010310, ENSG00000146648, ENSG00000102606, ENSG00000184381, ENSG00000169992, ENSG00000185950, ENSG00000054148, ENSG00000124766, ENSG00000123384	1293	59	9889	1.68518	1	0.838503	0.828592
GOTERM_BP_FAT	GO:0006936~muscle contraction	26	1.76271	0.0768891	ENSG00000181104, ENSG00000198467, ENSG00000170175, ENSG00000065534, ENSG00000169403, ENSG00000184381, ENSG00000127129, ENSG00000102125, ENSG00000147459, ENSG00000176170, ENSG00000104881, ENSG00000067560, ENSG00000105048, ENSG00000156113, ENSG00000130821, ENSG00000169252, ENSG00000173511, ENSG00000104936, ENSG00000149925, ENSG00000127914, ENSG00000123358, ENSG00000167658, ENSG00000163399, ENSG0000…	1293	143	9889	1.39056	1	0.838503	0.828592
GOTERM_BP_FAT	GO:0007610~behavior	49	3.32203	0.0769918	ENSG00000131203, ENSG00000096433, ENSG00000130513, ENSG00000114867, ENSG00000151491, ENSG00000170175, ENSG00000171388, ENSG00000143799, ENSG00000184381, ENSG00000168496, ENSG00000141458, ENSG00000138071, ENSG00000128710, ENSG00000149658, ENSG00000107331, ENSG00000105991, ENSG00000160213, ENSG00000131697, ENSG00000175592, ENSG00000108819, ENSG00000169992, ENSG00000184254, ENSG00000079215, ENSG0000…	1293	300	9889	1.24919	1	0.838503	0.828592
GOTERM_BP_FAT	GO:0048584~positive regulation of response to stimulus	202	13.6949	0.0771768	ENSG00000181104, ENSG00000099942, ENSG00000138834, ENSG00000141574, ENSG00000079785, ENSG00000151923, ENSG00000163482, ENSG00000055332, ENSG00000067560, ENSG00000132507, ENSG00000176208, ENSG00000163131, ENSG00000010310, ENSG00000138166, ENSG00000120885, ENSG00000125538, ENSG00000121858, ENSG00000129219, ENSG00000102871, ENSG00000101782, ENSG00000166888, ENSG00000124201, ENSG00000105464, ENSG0000…	1293	1406	9889	1.0988	1	0.838503	0.828592
GOTERM_BP_FAT	GO:0009409~response to cold	9	0.610169	0.0776653	ENSG00000148926, ENSG00000117054, ENSG00000130304, ENSG00000126803, ENSG00000162390, ENSG00000166819, ENSG00000169252, ENSG00000109819, ENSG00000072778	1293	35	9889	1.96666	1	0.838503	0.828592
GOTERM_BP_FAT	GO:0045912~negative regulation of carbohydrate metabolic process	9	0.610169	0.0776653	ENSG00000242515, ENSG00000105329, ENSG00000167470, ENSG00000154803, ENSG00000173531, ENSG00000109819, ENSG00000168209, ENSG00000141510, ENSG00000141367	1293	35	9889	1.96666	1	0.838503	0.828592
GOTERM_BP_FAT	GO:0021536~diencephalon development	9	0.610169	0.0776653	ENSG00000179348, ENSG00000128918, ENSG00000069011, ENSG00000168214, ENSG00000125845, ENSG00000130827, ENSG00000162552, ENSG00000140279, ENSG00000143178	1293	35	9889	1.96666	1	0.838503	0.828592
GOTERM_BP_FAT	GO:0050772~positive regulation of axonogenesis	12	0.813559	0.077903	ENSG00000112715, ENSG00000065320, ENSG00000198742, ENSG00000198753, ENSG00000004399, ENSG00000130827, ENSG00000176248, ENSG00000164050, ENSG00000115414, ENSG00000123384, ENSG00000143320, ENSG00000203879	1293	53	9889	1.73165	1	0.838503	0.828592
GOTERM_BP_FAT	GO:0098869~cellular oxidant detoxification	12	0.813559	0.077903	ENSG00000163220, ENSG00000176153, ENSG00000167468, ENSG00000198198, ENSG00000104687, ENSG00000137857, ENSG00000117592, ENSG00000095303, ENSG00000126432, ENSG00000084207, ENSG00000140279, ENSG00000181019	1293	53	9889	1.73165	1	0.838503	0.828592
GOTERM_BP_FAT	GO:0043901~negative regulation of multi-organism process	24	1.62712	0.07827	ENSG00000106785, ENSG00000019582, ENSG00000244509, ENSG00000133710, ENSG00000187608, ENSG00000111348, ENSG00000137802, ENSG00000153560, ENSG00000077942, ENSG00000196199, ENSG00000179750, ENSG00000115415, ENSG00000179218, ENSG00000105939, ENSG00000111331, ENSG00000143379, ENSG00000118503, ENSG00000055332, ENSG00000142748, ENSG00000108561, ENSG00000130726, ENSG00000163565, ENSG00000101782, ENSG0000…	1293	130	9889	1.41196	1	0.838503	0.828592
GOTERM_BP_FAT	GO:0043549~regulation of kinase activity	83	5.62712	0.0786096	ENSG00000181104, ENSG00000130513, ENSG00000111432, ENSG00000167085, ENSG00000138834, ENSG00000084207, ENSG00000114388, ENSG00000006432, ENSG00000173402, ENSG00000120875, ENSG00000116285, ENSG00000165025, ENSG00000125845, ENSG00000055332, ENSG00000185950, ENSG00000185359, ENSG00000214274, ENSG00000126775, ENSG00000094804, ENSG00000108465, ENSG00000067560, ENSG00000128563, ENSG00000112715, ENSG0000…	1293	541	9889	1.17337	1	0.838503	0.828592
GOTERM_BP_FAT	GO:0033077~T cell differentiation in thymus	11	0.745763	0.0786625	ENSG00000019582, ENSG00000125538, ENSG00000184916, ENSG00000127152, ENSG00000070495, ENSG00000185650, ENSG00000115008, ENSG00000168040, ENSG00000162552, ENSG00000107485, ENSG00000141510	1293	47	9889	1.78998	1	0.838503	0.828592
GOTERM_BP_FAT	GO:0033692~cellular polysaccharide biosynthetic process	11	0.745763	0.0786625	ENSG00000103044, ENSG00000173281, ENSG00000219607, ENSG00000235194, ENSG00000117054, ENSG00000158470, ENSG00000104812, ENSG00000119938, ENSG00000185950, ENSG00000172531, ENSG00000164776	1293	47	9889	1.78998	1	0.838503	0.828592
GOTERM_BP_FAT	GO:1902170~cellular response to reactive nitrogen species	5	0.338983	0.078684	ENSG00000156709, ENSG00000109819, ENSG00000152234, ENSG00000079805, ENSG00000166888	1293	13	9889	2.94158	1	0.838503	0.828592
GOTERM_BP_FAT	GO:0010529~negative regulation of transposition	5	0.338983	0.078684	ENSG00000244509, ENSG00000134668, ENSG00000187531, ENSG00000155363, ENSG00000179750	1293	13	9889	2.94158	1	0.838503	0.828592
GOTERM_BP_FAT	GO:0010894~negative regulation of steroid biosynthetic process	5	0.338983	0.078684	ENSG00000125629, ENSG00000125845, ENSG00000162552, ENSG00000163399, ENSG00000019549	1293	13	9889	2.94158	1	0.838503	0.828592
GOTERM_BP_FAT	GO:0070233~negative regulation of T cell apoptotic process	5	0.338983	0.078684	ENSG00000131203, ENSG00000127152, ENSG00000169242, ENSG00000168040, ENSG00000107099	1293	13	9889	2.94158	1	0.838503	0.828592
GOTERM_BP_FAT	GO:0006415~translational termination	5	0.338983	0.078684	ENSG00000164062, ENSG00000132507, ENSG00000164163, ENSG00000120705, ENSG00000103342	1293	13	9889	2.94158	1	0.838503	0.828592
GOTERM_BP_FAT	GO:0045987~positive regulation of smooth muscle contraction	5	0.338983	0.078684	ENSG00000067560, ENSG00000181104, ENSG00000169403, ENSG00000127129, ENSG00000176170	1293	13	9889	2.94158	1	0.838503	0.828592
GOTERM_BP_FAT	GO:2000628~regulation of miRNA metabolic process	5	0.338983	0.078684	ENSG00000113360, ENSG00000214655, ENSG00000269821, ENSG00000234741, ENSG00000173039	1293	13	9889	2.94158	1	0.838503	0.828592
GOTERM_BP_FAT	GO:0010528~regulation of transposition	5	0.338983	0.078684	ENSG00000244509, ENSG00000134668, ENSG00000187531, ENSG00000155363, ENSG00000179750	1293	13	9889	2.94158	1	0.838503	0.828592
GOTERM_BP_FAT	GO:0051931~regulation of sensory perception	5	0.338983	0.078684	ENSG00000181104, ENSG00000169403, ENSG00000115008, ENSG00000164687, ENSG00000105464	1293	13	9889	2.94158	1	0.838503	0.828592
GOTERM_BP_FAT	GO:0097061~dendritic spine organization	10	0.677966	0.0786986	ENSG00000100151, ENSG00000133216, ENSG00000160305, ENSG00000101040, ENSG00000094631, ENSG00000110888, ENSG00000169242, ENSG00000135387, ENSG00000066248, ENSG00000138071	1293	41	9889	1.86539	1	0.838503	0.828592
GOTERM_BP_FAT	GO:0051493~regulation of cytoskeleton organization	65	4.40678	0.0789594	ENSG00000042493, ENSG00000179820, ENSG00000177885, ENSG00000074964, ENSG00000070087, ENSG00000166949, ENSG00000151491, ENSG00000111432, ENSG00000164050, ENSG00000196405, ENSG00000076382, ENSG00000102606, ENSG00000007047, ENSG00000034510, ENSG00000125968, ENSG00000105270, ENSG00000132849, ENSG00000130827, ENSG00000149499, ENSG00000138071, ENSG00000221978, ENSG00000123384, ENSG00000162552, ENSG0000…	1293	413	9889	1.2037	1	0.840047	0.830118
GOTERM_BP_FAT	GO:0098771~inorganic ion homeostasis	59	4	0.0790401	ENSG00000181104, ENSG00000096433, ENSG00000179348, ENSG00000113739, ENSG00000166949, ENSG00000197930, ENSG00000068724, ENSG00000117410, ENSG00000148926, ENSG00000167323, ENSG00000184381, ENSG00000030110, ENSG00000156381, ENSG00000123384, ENSG00000108588, ENSG00000071967, ENSG00000175197, ENSG00000196352, ENSG00000074410, ENSG00000104936, ENSG00000010310, ENSG00000167895, ENSG00000166165, ENSG0000…	1293	371	9889	1.21628	1	0.840047	0.830118
GOTERM_BP_FAT	GO:0042742~defense response to bacterium	20	1.35593	0.0797551	ENSG00000091592, ENSG00000133710, ENSG00000187608, ENSG00000160712, ENSG00000137802, ENSG00000111331, ENSG00000148926, ENSG00000163220, ENSG00000165025, ENSG00000184381, ENSG00000113360, ENSG00000138772, ENSG00000168214, ENSG00000125538, ENSG00000189334, ENSG00000102575, ENSG00000214274, ENSG00000162654, ENSG00000124201, ENSG00000165799	1293	104	9889	1.47079	1	0.846592	0.836586
GOTERM_BP_FAT	GO:2000379~positive regulation of reactive oxygen species metabolic process	15	1.01695	0.0805041	ENSG00000177885, ENSG00000166949, ENSG00000105329, ENSG00000084207, ENSG00000159228, ENSG00000140254, ENSG00000165025, ENSG00000146648, ENSG00000120885, ENSG00000125538, ENSG00000120899, ENSG00000100311, ENSG00000130707, ENSG00000141510, ENSG00000079805	1293	72	9889	1.59336	1	0.852426	0.84235
GOTERM_BP_FAT	GO:0005976~polysaccharide metabolic process	15	1.01695	0.0805041	ENSG00000103044, ENSG00000173281, ENSG00000219607, ENSG00000235194, ENSG00000105329, ENSG00000104812, ENSG00000172531, ENSG00000044446, ENSG00000117054, ENSG00000158470, ENSG00000119938, ENSG00000185950, ENSG00000100311, ENSG00000164776, ENSG00000141367	1293	72	9889	1.59336	1	0.852426	0.84235
GOTERM_BP_FAT	GO:0045935~positive regulation of nucleobase-containing compound metabolic process	206	13.9661	0.080892	ENSG00000116809, ENSG00000181104, ENSG00000111912, ENSG00000186918, ENSG00000108509, ENSG00000189190, ENSG00000166197, ENSG00000267680, ENSG00000276043, ENSG00000032219, ENSG00000103044, ENSG00000128245, ENSG00000175592, ENSG00000127152, ENSG00000132507, ENSG00000065029, ENSG00000179833, ENSG00000176208, ENSG00000143621, ENSG00000164463, ENSG00000010310, ENSG00000185022, ENSG00000125538, ENSG0000…	1293	1438	9889	1.09563	1	0.855473	0.845361
GOTERM_BP_FAT	GO:0032269~negative regulation of cellular protein metabolic process	113	7.66102	0.0816223	ENSG00000111912, ENSG00000179820, ENSG00000187608, ENSG00000112208, ENSG00000099942, ENSG00000114867, ENSG00000154803, ENSG00000064961, ENSG00000073792, ENSG00000084207, ENSG00000120875, ENSG00000151923, ENSG00000055332, ENSG00000127663, ENSG00000108465, ENSG00000112715, ENSG00000133710, ENSG00000115548, ENSG00000138166, ENSG00000113360, ENSG00000125538, ENSG00000123358, ENSG00000187446, ENSG0000…	1293	758	9889	1.14015	1	0.861094	0.850916
GOTERM_BP_FAT	GO:0090257~regulation of muscle system process	23	1.55932	0.081625	ENSG00000067560, ENSG00000105048, ENSG00000181104, ENSG00000140939, ENSG00000156113, ENSG00000006704, ENSG00000166949, ENSG00000169252, ENSG00000104936, ENSG00000109819, ENSG00000151239, ENSG00000173402, ENSG00000169403, ENSG00000143799, ENSG00000116285, ENSG00000127914, ENSG00000127129, ENSG00000101335, ENSG00000123358, ENSG00000163399, ENSG00000147459, ENSG00000176170, ENSG00000167657	1293	124	9889	1.4186	1	0.861094	0.850916
GOTERM_BP_FAT	GO:0090101~negative regulation of transmembrane receptor protein serine/threonine kinase signaling pathway	17	1.15254	0.0823735	ENSG00000102054, ENSG00000158747, ENSG00000147162, ENSG00000242265, ENSG00000198742, ENSG00000134363, ENSG00000023734, ENSG00000140682, ENSG00000125845, ENSG00000124225, ENSG00000032219, ENSG00000123384, ENSG00000070404, ENSG00000162521, ENSG00000141510, ENSG00000079805	1293	85	9889	1.52962	1	0.867248	0.856998
GOTERM_BP_FAT	GO:0071479~cellular response to ionizing radiation	14	0.949153	0.0828244	ENSG00000110108, ENSG00000177885, ENSG00000105329, ENSG00000171792, ENSG00000120738, ENSG00000172613, ENSG00000196419, ENSG00000079246, ENSG00000188486, ENSG00000163565, ENSG00000141510, ENSG00000079805, ENSG00000019549, ENSG00000084073	1293	66	9889	1.62233	1	0.867248	0.856998
GOTERM_BP_FAT	GO:0008584~male gonad development	19	1.28814	0.0829256	ENSG00000099942, ENSG00000133835, ENSG00000115008, ENSG00000111676, ENSG00000266412, ENSG00000115884, ENSG00000167325, ENSG00000140386, ENSG00000143537, ENSG00000121858, ENSG00000187741, ENSG00000085224, ENSG00000260428, ENSG00000032219, ENSG00000049130, ENSG00000102531, ENSG00000162552, ENSG00000107485, ENSG00000070404	1293	98	9889	1.4828	1	0.867248	0.856998
GOTERM_BP_FAT	GO:0043401~steroid hormone mediated signaling pathway	19	1.28814	0.0829256	ENSG00000067560, ENSG00000128245, ENSG00000094631, ENSG00000173153, ENSG00000132471, ENSG00000167085, ENSG00000115548, ENSG00000179218, ENSG00000112033, ENSG00000266412, ENSG00000004478, ENSG00000143799, ENSG00000012822, ENSG00000164040, ENSG00000124225, ENSG00000129514, ENSG00000086061, ENSG00000108654, ENSG00000198171	1293	98	9889	1.4828	1	0.867248	0.856998
GOTERM_BP_FAT	GO:1902903~regulation of supramolecular fiber organization	44	2.98305	0.0831634	ENSG00000042493, ENSG00000177885, ENSG00000179820, ENSG00000074964, ENSG00000070087, ENSG00000166949, ENSG00000094631, ENSG00000151491, ENSG00000152527, ENSG00000151239, ENSG00000196405, ENSG00000004478, ENSG00000197948, ENSG00000034510, ENSG00000102606, ENSG00000120899, ENSG00000125968, ENSG00000105270, ENSG00000138071, ENSG00000162552, ENSG00000184009, ENSG00000090924, ENSG00000067560, ENSG0000…	1293	267	9889	1.26036	1	0.867248	0.856998
GOTERM_BP_FAT	GO:0090184~positive regulation of kidney development	7	0.474576	0.0833249	ENSG00000112715, ENSG00000160712, ENSG00000105329, ENSG00000120738, ENSG00000100311, ENSG00000162552, ENSG00000107485	1293	24	9889	2.2307	1	0.867248	0.856998
GOTERM_BP_FAT	GO:0034063~stress granule assembly	7	0.474576	0.0833249	ENSG00000168488, ENSG00000141738, ENSG00000138757, ENSG00000110367, ENSG00000149658, ENSG00000257103, ENSG00000087263	1293	24	9889	2.2307	1	0.867248	0.856998
GOTERM_BP_FAT	GO:1901570~fatty acid derivative biosynthetic process	7	0.474576	0.0833249	ENSG00000019582, ENSG00000165025, ENSG00000125538, ENSG00000095303, ENSG00000127129, ENSG00000131067, ENSG00000159228	1293	24	9889	2.2307	1	0.867248	0.856998
GOTERM_BP_FAT	GO:0046456~icosanoid biosynthetic process	7	0.474576	0.0833249	ENSG00000019582, ENSG00000165025, ENSG00000125538, ENSG00000095303, ENSG00000127129, ENSG00000131067, ENSG00000159228	1293	24	9889	2.2307	1	0.867248	0.856998
GOTERM_BP_FAT	GO:0036314~response to sterol	7	0.474576	0.0833249	ENSG00000125629, ENSG00000069667, ENSG00000105329, ENSG00000006025, ENSG00000107331, ENSG00000173402, ENSG00000089351	1293	24	9889	2.2307	1	0.867248	0.856998
GOTERM_BP_FAT	GO:0006730~one-carbon metabolic process	7	0.474576	0.0833249	ENSG00000168710, ENSG00000107159, ENSG00000100714, ENSG00000074410, ENSG00000168906, ENSG00000182199, ENSG00000101444	1293	24	9889	2.2307	1	0.867248	0.856998
GOTERM_BP_FAT	GO:0006869~lipid transport	36	2.44068	0.0835934	ENSG00000131748, ENSG00000108846, ENSG00000117139, ENSG00000178878, ENSG00000119688, ENSG00000147955, ENSG00000165025, ENSG00000184381, ENSG00000166471, ENSG00000117394, ENSG00000163382, ENSG00000185950, ENSG00000141458, ENSG00000123384, ENSG00000125166, ENSG00000107331, ENSG00000167525, ENSG00000156599, ENSG00000128284, ENSG00000130304, ENSG00000176463, ENSG00000130703, ENSG00000115008, ENSG0000…	1293	212	9889	1.29873	1	0.868985	0.858714
GOTERM_BP_FAT	GO:1901992~positive regulation of mitotic cell cycle phase transition	16	1.08475	0.0852984	ENSG00000198176, ENSG00000175063, ENSG00000114867, ENSG00000105329, ENSG00000112576, ENSG00000146834, ENSG00000167325, ENSG00000146648, ENSG00000126803, ENSG00000171848, ENSG00000161692, ENSG00000082014, ENSG00000179051, ENSG00000185324, ENSG00000143476, ENSG00000094804	1293	79	9889	1.54898	1	0.873036	0.862717
GOTERM_BP_FAT	GO:1903409~reactive oxygen species biosynthetic process	16	1.08475	0.0852984	ENSG00000067560, ENSG00000137857, ENSG00000196660, ENSG00000069667, ENSG00000166949, ENSG00000131979, ENSG00000140254, ENSG00000120885, ENSG00000125538, ENSG00000120899, ENSG00000126602, ENSG00000130707, ENSG00000140279, ENSG00000102575, ENSG00000181019, ENSG00000079805	1293	79	9889	1.54898	1	0.873036	0.862717
GOTERM_BP_FAT	GO:0043252~sodium-independent organic anion transport	3	0.20339	0.0854135	ENSG00000109736, ENSG00000176463, ENSG00000101187	1293	4	9889	5.73608	1	0.873036	0.862717
GOTERM_BP_FAT	GO:0097252~oligodendrocyte apoptotic process	3	0.20339	0.0854135	ENSG00000131016, ENSG00000146072, ENSG00000141510	1293	4	9889	5.73608	1	0.873036	0.862717
GOTERM_BP_FAT	GO:2000182~regulation of progesterone biosynthetic process	3	0.20339	0.0854135	ENSG00000148926, ENSG00000120738, ENSG00000109819	1293	4	9889	5.73608	1	0.873036	0.862717
GOTERM_BP_FAT	GO:0033567~DNA replication, Okazaki fragment processing	3	0.20339	0.0854135	ENSG00000168496, ENSG00000171865, ENSG00000105486	1293	4	9889	5.73608	1	0.873036	0.862717
GOTERM_BP_FAT	GO:0043654~recognition of apoptotic cell	3	0.20339	0.0854135	ENSG00000070495, ENSG00000142748, ENSG00000187800	1293	4	9889	5.73608	1	0.873036	0.862717
GOTERM_BP_FAT	GO:0097105~presynaptic membrane assembly	3	0.20339	0.0854135	ENSG00000170835, ENSG00000134569, ENSG00000169992	1293	4	9889	5.73608	1	0.873036	0.862717
GOTERM_BP_FAT	GO:1901874~negative regulation of post-translational protein modification	3	0.20339	0.0854135	ENSG00000154803, ENSG00000170275, ENSG00000119048	1293	4	9889	5.73608	1	0.873036	0.862717
GOTERM_BP_FAT	GO:0072224~metanephric glomerulus development	3	0.20339	0.0854135	ENSG00000172037, ENSG00000120738, ENSG00000100311	1293	4	9889	5.73608	1	0.873036	0.862717
GOTERM_BP_FAT	GO:0006701~progesterone biosynthetic process	3	0.20339	0.0854135	ENSG00000148926, ENSG00000131748, ENSG00000109819	1293	4	9889	5.73608	1	0.873036	0.862717
GOTERM_BP_FAT	GO:0060754~positive regulation of mast cell chemotaxis	3	0.20339	0.0854135	ENSG00000112715, ENSG00000173511, ENSG00000119630	1293	4	9889	5.73608	1	0.873036	0.862717
GOTERM_BP_FAT	GO:0003207~cardiac chamber formation	3	0.20339	0.0854135	ENSG00000125845, ENSG00000082014, ENSG00000124766	1293	4	9889	5.73608	1	0.873036	0.862717
GOTERM_BP_FAT	GO:0097090~presynaptic membrane organization	3	0.20339	0.0854135	ENSG00000170835, ENSG00000134569, ENSG00000169992	1293	4	9889	5.73608	1	0.873036	0.862717
GOTERM_BP_FAT	GO:0008406~gonad development	25	1.69492	0.0856576	ENSG00000198783, ENSG00000099942, ENSG00000111676, ENSG00000266412, ENSG00000138413, ENSG00000167325, ENSG00000140386, ENSG00000143537, ENSG00000085224, ENSG00000260428, ENSG00000032219, ENSG00000162552, ENSG00000214274, ENSG00000112715, ENSG00000133835, ENSG00000115008, ENSG00000134363, ENSG00000115884, ENSG00000121039, ENSG00000121858, ENSG00000187741, ENSG00000049130, ENSG00000102531, ENSG0000…	1293	138	9889	1.38553	1	0.874486	0.864149
GOTERM_BP_FAT	GO:1901989~positive regulation of cell cycle phase transition	18	1.22034	0.0861858	ENSG00000198176, ENSG00000175063, ENSG00000114867, ENSG00000105329, ENSG00000112576, ENSG00000176208, ENSG00000146834, ENSG00000167325, ENSG00000146648, ENSG00000126803, ENSG00000171848, ENSG00000161692, ENSG00000082014, ENSG00000179051, ENSG00000185324, ENSG00000143476, ENSG00000094804, ENSG00000198171	1293	92	9889	1.49637	1	0.877781	0.867406
GOTERM_BP_FAT	GO:0043467~regulation of generation of precursor metabolites and energy	18	1.22034	0.0861858	ENSG00000067560, ENSG00000173281, ENSG00000219607, ENSG00000235194, ENSG00000147162, ENSG00000154803, ENSG00000165280, ENSG00000172531, ENSG00000169230, ENSG00000109819, ENSG00000119912, ENSG00000119938, ENSG00000185950, ENSG00000182199, ENSG00000126602, ENSG00000168209, ENSG00000176171, ENSG00000141510	1293	92	9889	1.49637	1	0.877781	0.867406
GOTERM_BP_FAT	GO:0060322~head development	78	5.28814	0.0865603	ENSG00000069011, ENSG00000179348, ENSG00000108821, ENSG00000099942, ENSG00000167522, ENSG00000170525, ENSG00000167325, ENSG00000128918, ENSG00000168214, ENSG00000125845, ENSG00000030110, ENSG00000085224, ENSG00000163482, ENSG00000088930, ENSG00000125968, ENSG00000185950, ENSG00000130827, ENSG00000123384, ENSG00000162552, ENSG00000127663, ENSG00000108465, ENSG00000067560, ENSG00000128245, ENSG0000…	1293	508	9889	1.17432	1	0.87921	0.868818
GOTERM_BP_FAT	GO:0034765~regulation of ion transmembrane transport	34	2.30508	0.0866091	ENSG00000110108, ENSG00000181104, ENSG00000186815, ENSG00000109819, ENSG00000170379, ENSG00000196517, ENSG00000168710, ENSG00000169403, ENSG00000167323, ENSG00000184381, ENSG00000164096, ENSG00000120899, ENSG00000185950, ENSG00000079805, ENSG00000084073, ENSG00000128245, ENSG00000133216, ENSG00000156113, ENSG00000130226, ENSG00000099337, ENSG00000124181, ENSG00000105329, ENSG00000169252, ENSG0000…	1293	199	9889	1.30671	1	0.87921	0.868818
GOTERM_BP_FAT	GO:0002526~acute inflammatory response	12	0.813559	0.0868427	ENSG00000145623, ENSG00000160712, ENSG00000125538, ENSG00000196352, ENSG00000115008, ENSG00000108561, ENSG00000167085, ENSG00000117525, ENSG00000130707, ENSG00000115414, ENSG00000084207, ENSG00000107485	1293	54	9889	1.69958	1	0.87921	0.868818
GOTERM_BP_FAT	GO:0019217~regulation of fatty acid metabolic process	12	0.813559	0.0868427	ENSG00000242515, ENSG00000125629, ENSG00000019582, ENSG00000125538, ENSG00000072310, ENSG00000165175, ENSG00000185950, ENSG00000109819, ENSG00000112033, ENSG00000072778, ENSG00000164687, ENSG00000152256	1293	54	9889	1.69958	1	0.87921	0.868818
GOTERM_BP_FAT	GO:0071417~cellular response to organonitrogen compound	58	3.9322	0.0869495	ENSG00000108469, ENSG00000177885, ENSG00000108821, ENSG00000130513, ENSG00000197451, ENSG00000196365, ENSG00000084207, ENSG00000143799, ENSG00000116285, ENSG00000125968, ENSG00000185950, ENSG00000130707, ENSG00000138071, ENSG00000013573, ENSG00000123384, ENSG00000094804, ENSG00000072310, ENSG00000108819, ENSG00000153786, ENSG00000165474, ENSG00000125538, ENSG00000127914, ENSG00000079215, ENSG0000…	1293	366	9889	1.21199	1	0.87921	0.868818
GOTERM_BP_FAT	GO:0035066~positive regulation of histone acetylation	8	0.542373	0.0873301	ENSG00000104872, ENSG00000125538, ENSG00000105329, ENSG00000132471, ENSG00000109819, ENSG00000107485, ENSG00000019549, ENSG00000108773	1293	30	9889	2.03949	1	0.87921	0.868818
GOTERM_BP_FAT	GO:0007215~glutamate receptor signaling pathway	8	0.542373	0.0873301	ENSG00000196517, ENSG00000133216, ENSG00000169992, ENSG00000120899, ENSG00000169252, ENSG00000141503, ENSG00000109819, ENSG00000105464	1293	30	9889	2.03949	1	0.87921	0.868818
GOTERM_BP_FAT	GO:0016242~negative regulation of macroautophagy	8	0.542373	0.0873301	ENSG00000103197, ENSG00000185189, ENSG00000116260, ENSG00000254505, ENSG00000265808, ENSG00000141458, ENSG00000165699, ENSG00000141510	1293	30	9889	2.03949	1	0.87921	0.868818
GOTERM_BP_FAT	GO:0061001~regulation of dendritic spine morphogenesis	8	0.542373	0.0873301	ENSG00000170921, ENSG00000133216, ENSG00000110888, ENSG00000169242, ENSG00000135387, ENSG00000066248, ENSG00000138071, ENSG00000004777	1293	30	9889	2.03949	1	0.87921	0.868818
GOTERM_BP_FAT	GO:0050727~regulation of inflammatory response	35	2.37288	0.0873551	ENSG00000131203, ENSG00000135829, ENSG00000121281, ENSG00000166949, ENSG00000167085, ENSG00000084207, ENSG00000163220, ENSG00000167468, ENSG00000165025, ENSG00000146648, ENSG00000108561, ENSG00000129667, ENSG00000126456, ENSG00000091592, ENSG00000068079, ENSG00000133216, ENSG00000179776, ENSG00000196352, ENSG00000069667, ENSG00000124181, ENSG00000115602, ENSG00000112033, ENSG00000213918, ENSG0000…	1293	206	9889	1.29944	1	0.87921	0.868818
GOTERM_BP_FAT	GO:0022411~cellular component disassembly	50	3.38983	0.0878039	ENSG00000042493, ENSG00000177169, ENSG00000151491, ENSG00000243156, ENSG00000120705, ENSG00000140600, ENSG00000102125, ENSG00000126775, ENSG00000108465, ENSG00000132507, ENSG00000108819, ENSG00000119335, ENSG00000163131, ENSG00000164062, ENSG00000088325, ENSG00000102996, ENSG00000198171, ENSG00000178950, ENSG00000103197, ENSG00000094631, ENSG00000159399, ENSG00000170473, ENSG00000165280, ENSG0000…	1293	310	9889	1.23357	1	0.880842	0.870431
GOTERM_BP_FAT	GO:0031347~regulation of defense response	65	4.40678	0.0879853	ENSG00000131203, ENSG00000187608, ENSG00000121281, ENSG00000166949, ENSG00000167085, ENSG00000084207, ENSG00000143799, ENSG00000116560, ENSG00000165025, ENSG00000142748, ENSG00000163840, ENSG00000163565, ENSG00000126456, ENSG00000133710, ENSG00000196352, ENSG00000069667, ENSG00000112033, ENSG00000163131, ENSG00000113360, ENSG00000125538, ENSG00000148356, ENSG00000101347, ENSG00000102871, ENSG0000…	1293	416	9889	1.19502	1	0.880842	0.870431
GOTERM_BP_FAT	GO:0060359~response to ammonium ion	15	1.01695	0.0882146	ENSG00000099942, ENSG00000002726, ENSG00000108819, ENSG00000168040, ENSG00000173039, ENSG00000169403, ENSG00000120899, ENSG00000125968, ENSG00000079215, ENSG00000130707, ENSG00000125166, ENSG00000141644, ENSG00000105220, ENSG00000079805, ENSG00000125740	1293	73	9889	1.57153	1	0.880842	0.870431
GOTERM_BP_FAT	GO:0010332~response to gamma radiation	11	0.745763	0.0882956	ENSG00000110108, ENSG00000196419, ENSG00000143799, ENSG00000079246, ENSG00000030110, ENSG00000188486, ENSG00000115008, ENSG00000120738, ENSG00000107485, ENSG00000141510, ENSG00000084073	1293	48	9889	1.75269	1	0.880842	0.870431
GOTERM_BP_FAT	GO:0016101~diterpenoid metabolic process	11	0.745763	0.0882956	ENSG00000170835, ENSG00000121039, ENSG00000128918, ENSG00000146648, ENSG00000163803, ENSG00000184254, ENSG00000165092, ENSG00000177666, ENSG00000123384, ENSG00000143320, ENSG00000112033	1293	48	9889	1.75269	1	0.880842	0.870431
GOTERM_BP_FAT	GO:0045071~negative regulation of viral genome replication	11	0.745763	0.0882956	ENSG00000143379, ENSG00000244509, ENSG00000187608, ENSG00000196199, ENSG00000055332, ENSG00000179750, ENSG00000130726, ENSG00000105939, ENSG00000163565, ENSG00000111331, ENSG00000124201	1293	48	9889	1.75269	1	0.880842	0.870431
GOTERM_BP_FAT	GO:0007422~peripheral nervous system development	11	0.745763	0.0882956	ENSG00000284770, ENSG00000225950, ENSG00000117407, ENSG00000172037, ENSG00000132470, ENSG00000104419, ENSG00000128710, ENSG00000166886, ENSG00000173039, ENSG00000173402, ENSG00000163347	1293	48	9889	1.75269	1	0.880842	0.870431
GOTERM_BP_FAT	GO:0051258~protein polymerization	37	2.50847	0.0886159	ENSG00000042493, ENSG00000175063, ENSG00000177885, ENSG00000108106, ENSG00000179820, ENSG00000070087, ENSG00000151491, ENSG00000037042, ENSG00000151239, ENSG00000186081, ENSG00000131462, ENSG00000196405, ENSG00000004478, ENSG00000197948, ENSG00000167468, ENSG00000034510, ENSG00000102606, ENSG00000120899, ENSG00000105270, ENSG00000138071, ENSG00000214274, ENSG00000079805, ENSG00000090924, ENSG0000…	1293	220	9889	1.28627	1	0.880842	0.870431
GOTERM_BP_FAT	GO:0061061~muscle structure development	63	4.27119	0.0887642	ENSG00000069011, ENSG00000130513, ENSG00000166949, ENSG00000172037, ENSG00000170175, ENSG00000064961, ENSG00000065534, ENSG00000065978, ENSG00000173402, ENSG00000196923, ENSG00000148926, ENSG00000168214, ENSG00000117054, ENSG00000125845, ENSG00000103335, ENSG00000130707, ENSG00000102125, ENSG00000128710, ENSG00000162552, ENSG00000067560, ENSG00000175197, ENSG00000112715, ENSG00000069667, ENSG0000…	1293	402	9889	1.19858	1	0.880842	0.870431
GOTERM_BP_FAT	GO:0010821~regulation of mitochondrion organization	27	1.83051	0.0889405	ENSG00000103197, ENSG00000241878, ENSG00000140939, ENSG00000104765, ENSG00000094631, ENSG00000154803, ENSG00000159399, ENSG00000109819, ENSG00000114023, ENSG00000184381, ENSG00000187531, ENSG00000001084, ENSG00000030110, ENSG00000140983, ENSG00000176171, ENSG00000141279, ENSG00000141510, ENSG00000105401, ENSG00000198890, ENSG00000173210, ENSG00000072310, ENSG00000169230, ENSG00000120885, ENSG0000…	1293	152	9889	1.35854	1	0.880842	0.870431
GOTERM_BP_FAT	GO:0070231~T cell apoptotic process	9	0.610169	0.088967	ENSG00000131203, ENSG00000030110, ENSG00000127152, ENSG00000169242, ENSG00000139636, ENSG00000169230, ENSG00000168040, ENSG00000107099, ENSG00000141510	1293	36	9889	1.91203	1	0.880842	0.870431
GOTERM_BP_FAT	GO:0032722~positive regulation of chemokine production	9	0.610169	0.088967	ENSG00000019582, ENSG00000165025, ENSG00000160712, ENSG00000125538, ENSG00000055332, ENSG00000115602, ENSG00000120738, ENSG00000123384, ENSG00000111331	1293	36	9889	1.91203	1	0.880842	0.870431
GOTERM_BP_FAT	GO:0034661~ncRNA catabolic process	9	0.610169	0.088967	ENSG00000113360, ENSG00000198585, ENSG00000166938, ENSG00000197157, ENSG00000214655, ENSG00000006744, ENSG00000269821, ENSG00000234741, ENSG00000214274	1293	36	9889	1.91203	1	0.880842	0.870431
GOTERM_BP_FAT	GO:0060191~regulation of lipase activity	10	0.677966	0.0891137	ENSG00000265190, ENSG00000067560, ENSG00000169403, ENSG00000146648, ENSG00000167772, ENSG00000167085, ENSG00000048052, ENSG00000264230, ENSG00000123384, ENSG00000214274	1293	42	9889	1.82098	1	0.880842	0.870431
GOTERM_BP_FAT	GO:0002931~response to ischemia	10	0.677966	0.0891137	ENSG00000165474, ENSG00000140939, ENSG00000120899, ENSG00000156709, ENSG00000159399, ENSG00000120738, ENSG00000109819, ENSG00000167658, ENSG00000181019, ENSG00000141510	1293	42	9889	1.82098	1	0.880842	0.870431
GOTERM_BP_FAT	GO:0010648~negative regulation of cell communication	126	8.54237	0.0891666	ENSG00000179820, ENSG00000187608, ENSG00000242265, ENSG00000154803, ENSG00000198742, ENSG00000171388, ENSG00000084207, ENSG00000023734, ENSG00000138796, ENSG00000120875, ENSG00000148926, ENSG00000127947, ENSG00000078699, ENSG00000032219, ENSG00000162552, ENSG00000108465, ENSG00000175197, ENSG00000067560, ENSG00000141959, ENSG00000111344, ENSG00000169230, ENSG00000134363, ENSG00000176208, ENSG0000…	1293	856	9889	1.12577	1	0.880842	0.870431
GOTERM_BP_FAT	GO:0031214~biomineral tissue development	17	1.15254	0.0895255	ENSG00000187608, ENSG00000108821, ENSG00000166949, ENSG00000105329, ENSG00000112773, ENSG00000169252, ENSG00000143369, ENSG00000167323, ENSG00000125845, ENSG00000120899, ENSG00000168397, ENSG00000140279, ENSG00000162552, ENSG00000110719, ENSG00000087494, ENSG00000143367, ENSG00000084073	1293	86	9889	1.51183	1	0.882108	0.871682
GOTERM_BP_FAT	GO:0046546~development of primary male sexual characteristics	19	1.28814	0.0895742	ENSG00000099942, ENSG00000133835, ENSG00000115008, ENSG00000111676, ENSG00000266412, ENSG00000115884, ENSG00000167325, ENSG00000140386, ENSG00000143537, ENSG00000121858, ENSG00000187741, ENSG00000085224, ENSG00000260428, ENSG00000032219, ENSG00000049130, ENSG00000102531, ENSG00000162552, ENSG00000107485, ENSG00000070404	1293	99	9889	1.46782	1	0.882108	0.871682
GOTERM_BP_FAT	GO:0044282~small molecule catabolic process	39	2.64407	0.0896044	ENSG00000131203, ENSG00000106049, ENSG00000131844, ENSG00000067057, ENSG00000159399, ENSG00000111674, ENSG00000135821, ENSG00000132199, ENSG00000132793, ENSG00000138796, ENSG00000104808, ENSG00000119688, ENSG00000113790, ENSG00000117054, ENSG00000120437, ENSG00000185950, ENSG00000272325, ENSG00000167969, ENSG00000125166, ENSG00000072778, ENSG00000141510, ENSG00000108578, ENSG00000141959, ENSG0000…	1293	234	9889	1.27468	1	0.882108	0.871682
GOTERM_BP_FAT	GO:0016054~organic acid catabolic process	28	1.89831	0.0903422	ENSG00000131203, ENSG00000106049, ENSG00000131844, ENSG00000135821, ENSG00000132199, ENSG00000132793, ENSG00000138796, ENSG00000119688, ENSG00000113790, ENSG00000117054, ENSG00000120437, ENSG00000185950, ENSG00000167969, ENSG00000125166, ENSG00000072778, ENSG00000108578, ENSG00000135838, ENSG00000133835, ENSG00000138029, ENSG00000117448, ENSG00000112033, ENSG00000170835, ENSG00000103507, ENSG0000…	1293	159	9889	1.34684	1	0.887327	0.876839
GOTERM_BP_FAT	GO:0046395~carboxylic acid catabolic process	28	1.89831	0.0903422	ENSG00000131203, ENSG00000106049, ENSG00000131844, ENSG00000135821, ENSG00000132199, ENSG00000132793, ENSG00000138796, ENSG00000119688, ENSG00000113790, ENSG00000117054, ENSG00000120437, ENSG00000185950, ENSG00000167969, ENSG00000125166, ENSG00000072778, ENSG00000108578, ENSG00000135838, ENSG00000133835, ENSG00000138029, ENSG00000117448, ENSG00000112033, ENSG00000170835, ENSG00000103507, ENSG0000…	1293	159	9889	1.34684	1	0.887327	0.876839
GOTERM_BP_FAT	GO:0006897~endocytosis	68	4.61017	0.0905848	ENSG00000213983, ENSG00000179348, ENSG00000177885, ENSG00000171388, ENSG00000095066, ENSG00000196923, ENSG00000148926, ENSG00000165025, ENSG00000184381, ENSG00000105270, ENSG00000142748, ENSG00000140600, ENSG00000141458, ENSG00000104140, ENSG00000123384, ENSG00000107331, ENSG00000185359, ENSG00000109113, ENSG00000148248, ENSG00000112715, ENSG00000134569, ENSG00000070495, ENSG00000061938, ENSG0000…	1293	438	9889	1.18738	1	0.888688	0.878184
GOTERM_BP_FAT	GO:0032970~regulation of actin filament-based process	44	2.98305	0.0911138	ENSG00000042493, ENSG00000177885, ENSG00000179820, ENSG00000074964, ENSG00000070087, ENSG00000166949, ENSG00000151491, ENSG00000111432, ENSG00000152527, ENSG00000075275, ENSG00000151239, ENSG00000196405, ENSG00000197948, ENSG00000034510, ENSG00000120899, ENSG00000125968, ENSG00000054148, ENSG00000138071, ENSG00000123384, ENSG00000162552, ENSG00000184009, ENSG00000090924, ENSG00000067560, ENSG0000…	1293	269	9889	1.25099	1	0.892852	0.882299
GOTERM_BP_FAT	GO:1901565~organonitrogen compound catabolic process	34	2.30508	0.0913057	ENSG00000131203, ENSG00000106049, ENSG00000244509, ENSG00000198585, ENSG00000076248, ENSG00000133805, ENSG00000131844, ENSG00000165280, ENSG00000135821, ENSG00000131067, ENSG00000132199, ENSG00000184381, ENSG00000102886, ENSG00000272325, ENSG00000125166, ENSG00000176170, ENSG00000141279, ENSG00000095059, ENSG00000108578, ENSG00000163803, ENSG00000105329, ENSG00000179750, ENSG00000135677, ENSG0000…	1293	200	9889	1.30018	1	0.893586	0.883024
GOTERM_BP_FAT	GO:0051186~cofactor metabolic process	53	3.59322	0.0913978	ENSG00000131203, ENSG00000160209, ENSG00000131844, ENSG00000154803, ENSG00000111674, ENSG00000095066, ENSG00000196517, ENSG00000162390, ENSG00000123505, ENSG00000181019, ENSG00000141959, ENSG00000131979, ENSG00000133835, ENSG00000117448, ENSG00000197601, ENSG00000152256, ENSG00000138363, ENSG00000169710, ENSG00000149925, ENSG00000163931, ENSG00000168906, ENSG00000182199, ENSG00000142657, ENSG0000…	1293	332	9889	1.22093	1	0.893586	0.883024
GOTERM_BP_FAT	GO:0035036~sperm-egg recognition	6	0.40678	0.0917765	ENSG00000149925, ENSG00000135624, ENSG00000120438, ENSG00000150753, ENSG00000115257, ENSG00000163468	1293	19	9889	2.41519	1	0.896263	0.885669
GOTERM_BP_FAT	GO:0043009~chordate embryonic development	71	4.81356	0.0921635	ENSG00000179348, ENSG00000177885, ENSG00000108821, ENSG00000198783, ENSG00000166949, ENSG00000154803, ENSG00000113971, ENSG00000119048, ENSG00000065978, ENSG00000170921, ENSG00000148926, ENSG00000128918, ENSG00000168214, ENSG00000166197, ENSG00000125845, ENSG00000101115, ENSG00000128710, ENSG00000100220, ENSG00000105991, ENSG00000183734, ENSG00000175592, ENSG00000112715, ENSG00000162517, ENSG0000…	1293	460	9889	1.18047	1	0.899015	0.888388
GOTERM_BP_FAT	GO:0019079~viral genome replication	20	1.35593	0.092588	ENSG00000102241, ENSG00000244509, ENSG00000187608, ENSG00000196199, ENSG00000074696, ENSG00000179750, ENSG00000165280, ENSG00000167085, ENSG00000105939, ENSG00000111331, ENSG00000077097, ENSG00000143379, ENSG00000166471, ENSG00000055332, ENSG00000130726, ENSG00000124214, ENSG00000163565, ENSG00000160710, ENSG00000070756, ENSG00000124201	1293	106	9889	1.44304	1	0.902126	0.891463
GOTERM_BP_FAT	GO:0046390~ribose phosphate biosynthetic process	30	2.0339	0.0927341	ENSG00000133805, ENSG00000121281, ENSG00000154803, ENSG00000165280, ENSG00000109819, ENSG00000158864, ENSG00000097021, ENSG00000143799, ENSG00000167323, ENSG00000102125, ENSG00000129467, ENSG00000110955, ENSG00000198276, ENSG00000105329, ENSG00000171793, ENSG00000169252, ENSG00000152234, ENSG00000010310, ENSG00000138363, ENSG00000149925, ENSG00000100714, ENSG00000114491, ENSG00000127914, ENSG0000…	1293	173	9889	1.32626	1	0.90252	0.891853
GOTERM_BP_FAT	GO:0007266~Rho protein signal transduction	16	1.08475	0.0929294	ENSG00000067560, ENSG00000181104, ENSG00000131037, ENSG00000111348, ENSG00000065320, ENSG00000074696, ENSG00000171680, ENSG00000151491, ENSG00000064300, ENSG00000154803, ENSG00000099331, ENSG00000139679, ENSG00000075275, ENSG00000177106, ENSG00000104140, ENSG00000076928	1293	80	9889	1.52962	1	0.903392	0.892714
GOTERM_BP_FAT	GO:0044708~single-organism behavior	37	2.50847	0.0931462	ENSG00000161638, ENSG00000096433, ENSG00000114867, ENSG00000151491, ENSG00000173786, ENSG00000170175, ENSG00000173267, ENSG00000143799, ENSG00000184381, ENSG00000146648, ENSG00000225950, ENSG00000168496, ENSG00000146242, ENSG00000141458, ENSG00000165209, ENSG00000138071, ENSG00000128710, ENSG00000149658, ENSG00000105991, ENSG00000160213, ENSG00000084073, ENSG00000131697, ENSG00000175592, ENSG0000…	1293	221	9889	1.28045	1	0.903444	0.892765
GOTERM_BP_FAT	GO:0030900~forebrain development	37	2.50847	0.0931462	ENSG00000179348, ENSG00000069011, ENSG00000099942, ENSG00000173786, ENSG00000109819, ENSG00000096093, ENSG00000132510, ENSG00000077097, ENSG00000167325, ENSG00000128918, ENSG00000146648, ENSG00000138772, ENSG00000168214, ENSG00000125845, ENSG00000117394, ENSG00000188486, ENSG00000085224, ENSG00000088930, ENSG00000130827, ENSG00000123384, ENSG00000162552, ENSG00000143178, ENSG00000176171, ENSG0000…	1293	221	9889	1.28045	1	0.903444	0.892765
GOTERM_BP_FAT	GO:0035239~tube morphogenesis	38	2.57627	0.0936176	ENSG00000172270, ENSG00000103197, ENSG00000166949, ENSG00000172531, ENSG00000004399, ENSG00000075275, ENSG00000117139, ENSG00000008710, ENSG00000113971, ENSG00000173402, ENSG00000148926, ENSG00000146648, ENSG00000168214, ENSG00000125845, ENSG00000101115, ENSG00000162552, ENSG00000143013, ENSG00000105991, ENSG00000067560, ENSG00000112715, ENSG00000065320, ENSG00000130702, ENSG00000105329, ENSG0000…	1293	228	9889	1.27468	1	0.906986	0.896266
GOTERM_BP_FAT	GO:0072091~regulation of stem cell proliferation	13	0.881356	0.0938325	ENSG00000112715, ENSG00000123080, ENSG00000077942, ENSG00000105329, ENSG00000168214, ENSG00000151923, ENSG00000185650, ENSG00000055332, ENSG00000082014, ENSG00000185950, ENSG00000049130, ENSG00000141510, ENSG00000019549	1293	61	9889	1.62992	1	0.908039	0.897307
GOTERM_BP_FAT	GO:0052547~regulation of peptidase activity	45	3.05085	0.095393	ENSG00000131467, ENSG00000129521, ENSG00000181104, ENSG00000140939, ENSG00000166949, ENSG00000217128, ENSG00000064300, ENSG00000169242, ENSG00000165280, ENSG00000115414, ENSG00000264230, ENSG00000114023, ENSG00000163220, ENSG00000165025, ENSG00000100767, ENSG00000030110, ENSG00000123384, ENSG00000126432, ENSG00000129667, ENSG00000107331, ENSG00000163565, ENSG00000160213, ENSG00000067560, ENSG0000…	1293	277	9889	1.24247	1	0.922097	0.911198
GOTERM_BP_FAT	GO:0006721~terpenoid metabolic process	12	0.813559	0.096385	ENSG00000170835, ENSG00000121039, ENSG00000128918, ENSG00000146648, ENSG00000163803, ENSG00000184254, ENSG00000165092, ENSG00000079459, ENSG00000177666, ENSG00000123384, ENSG00000143320, ENSG00000112033	1293	55	9889	1.66868	1	0.929292	0.918308
GOTERM_BP_FAT	GO:0006635~fatty acid beta-oxidation	12	0.813559	0.096385	ENSG00000119688, ENSG00000113790, ENSG00000117054, ENSG00000120437, ENSG00000133835, ENSG00000185950, ENSG00000138029, ENSG00000167969, ENSG00000112033, ENSG00000072778, ENSG00000138796, ENSG00000072506	1293	55	9889	1.66868	1	0.929292	0.918308
GOTERM_BP_FAT	GO:0043086~negative regulation of catalytic activity	76	5.15254	0.0964637	ENSG00000073111, ENSG00000112208, ENSG00000154803, ENSG00000111432, ENSG00000084207, ENSG00000114388, ENSG00000120875, ENSG00000116285, ENSG00000164096, ENSG00000125845, ENSG00000185950, ENSG00000123384, ENSG00000163840, ENSG00000163565, ENSG00000181019, ENSG00000108465, ENSG00000160213, ENSG00000242515, ENSG00000128563, ENSG00000112715, ENSG00000133710, ENSG00000061938, ENSG00000108819, ENSG0000…	1293	497	9889	1.16953	1	0.929292	0.918308
GOTERM_BP_FAT	GO:0045137~development of primary sexual characteristics	25	1.69492	0.0972114	ENSG00000198783, ENSG00000099942, ENSG00000111676, ENSG00000266412, ENSG00000138413, ENSG00000167325, ENSG00000140386, ENSG00000143537, ENSG00000085224, ENSG00000260428, ENSG00000032219, ENSG00000162552, ENSG00000214274, ENSG00000112715, ENSG00000133835, ENSG00000115008, ENSG00000134363, ENSG00000115884, ENSG00000121039, ENSG00000121858, ENSG00000187741, ENSG00000049130, ENSG00000102531, ENSG0000…	1293	140	9889	1.36573	1	0.931549	0.920539
GOTERM_BP_FAT	GO:1901214~regulation of neuron death	37	2.50847	0.0978296	ENSG00000111912, ENSG00000129521, ENSG00000181104, ENSG00000106305, ENSG00000196660, ENSG00000114867, ENSG00000111674, ENSG00000004399, ENSG00000139625, ENSG00000109819, ENSG00000173267, ENSG00000143799, ENSG00000147955, ENSG00000225950, ENSG00000001084, ENSG00000120899, ENSG00000182087, ENSG00000123384, ENSG00000101057, ENSG00000181019, ENSG00000141510, ENSG00000067560, ENSG00000175197, ENSG0000…	1293	222	9889	1.27468	1	0.931549	0.920539
GOTERM_BP_FAT	GO:0007162~negative regulation of cell adhesion	30	2.0339	0.0980424	ENSG00000131203, ENSG00000179820, ENSG00000108821, ENSG00000076641, ENSG00000120708, ENSG00000004399, ENSG00000164050, ENSG00000143537, ENSG00000125845, ENSG00000125347, ENSG00000130827, ENSG00000122592, ENSG00000130707, ENSG00000123384, ENSG00000067560, ENSG00000110955, ENSG00000019582, ENSG00000112715, ENSG00000146072, ENSG00000133216, ENSG00000111348, ENSG00000077942, ENSG00000147044, ENSG0000…	1293	174	9889	1.31864	1	0.931549	0.920539
GOTERM_BP_FAT	GO:0042743~hydrogen peroxide metabolic process	7	0.474576	0.0980914	ENSG00000140254, ENSG00000146648, ENSG00000137857, ENSG00000117592, ENSG00000094631, ENSG00000126432, ENSG00000140279	1293	25	9889	2.14147	1	0.931549	0.920539
GOTERM_BP_FAT	GO:0030501~positive regulation of bone mineralization	7	0.474576	0.0980914	ENSG00000187608, ENSG00000166949, ENSG00000125845, ENSG00000105329, ENSG00000112773, ENSG00000169252, ENSG00000162552	1293	25	9889	2.14147	1	0.931549	0.920539
GOTERM_BP_FAT	GO:1903727~positive regulation of phospholipid metabolic process	7	0.474576	0.0980914	ENSG00000120899, ENSG00000105329, ENSG00000196455, ENSG00000100311, ENSG00000102125, ENSG00000187446, ENSG00000126775	1293	25	9889	2.14147	1	0.931549	0.920539
GOTERM_BP_FAT	GO:0051567~histone H3-K9 methylation	7	0.474576	0.0980914	ENSG00000143379, ENSG00000104872, ENSG00000171606, ENSG00000085224, ENSG00000115548, ENSG00000032219, ENSG00000127663	1293	25	9889	2.14147	1	0.931549	0.920539
GOTERM_BP_FAT	GO:0006775~fat-soluble vitamin metabolic process	7	0.474576	0.0980914	ENSG00000170835, ENSG00000128918, ENSG00000125538, ENSG00000112033, ENSG00000181019, ENSG00000019549, ENSG00000159228	1293	25	9889	2.14147	1	0.931549	0.920539
GOTERM_BP_FAT	GO:0043065~positive regulation of apoptotic process	67	4.54237	0.0983085	ENSG00000131203, ENSG00000129521, ENSG00000181104, ENSG00000166949, ENSG00000154803, ENSG00000006432, ENSG00000114023, ENSG00000148926, ENSG00000128918, ENSG00000116560, ENSG00000102606, ENSG00000165025, ENSG00000184381, ENSG00000125845, ENSG00000030110, ENSG00000105270, ENSG00000181019, ENSG00000067560, ENSG00000175197, ENSG00000131016, ENSG00000175592, ENSG00000003756, ENSG00000132507, ENSG0000…	1293	433	9889	1.18343	1	0.931549	0.920539
GOTERM_BP_FAT	GO:0060840~artery development	11	0.745763	0.0986072	ENSG00000175197, ENSG00000172638, ENSG00000112715, ENSG00000168214, ENSG00000064300, ENSG00000004399, ENSG00000065534, ENSG00000057657, ENSG00000124766, ENSG00000123384, ENSG00000105991	1293	49	9889	1.71692	1	0.931549	0.920539
GOTERM_BP_FAT	GO:2001057~reactive nitrogen species metabolic process	11	0.745763	0.0986072	ENSG00000120885, ENSG00000125538, ENSG00000166949, ENSG00000069667, ENSG00000131979, ENSG00000120899, ENSG00000130707, ENSG00000126432, ENSG00000102575, ENSG00000181019, ENSG00000079805	1293	49	9889	1.71692	1	0.931549	0.920539
GOTERM_BP_FAT	GO:0050730~regulation of peptidyl-tyrosine phosphorylation	26	1.76271	0.0987905	ENSG00000161638, ENSG00000196365, ENSG00000169242, ENSG00000115053, ENSG00000138496, ENSG00000165025, ENSG00000146648, ENSG00000116285, ENSG00000120899, ENSG00000141510, ENSG00000019582, ENSG00000112715, ENSG00000134569, ENSG00000173193, ENSG00000160712, ENSG00000068971, ENSG00000105329, ENSG00000061938, ENSG00000103966, ENSG00000173511, ENSG00000164327, ENSG00000109321, ENSG00000049130, ENSG0000…	1293	147	9889	1.35273	1	0.931549	0.920539
GOTERM_BP_FAT	GO:0023057~negative regulation of signaling	126	8.54237	0.0988196	ENSG00000179820, ENSG00000187608, ENSG00000242265, ENSG00000154803, ENSG00000198742, ENSG00000171388, ENSG00000084207, ENSG00000023734, ENSG00000138796, ENSG00000120875, ENSG00000148926, ENSG00000127947, ENSG00000078699, ENSG00000032219, ENSG00000162552, ENSG00000108465, ENSG00000175197, ENSG00000067560, ENSG00000141959, ENSG00000111344, ENSG00000169230, ENSG00000134363, ENSG00000176208, ENSG0000…	1293	860	9889	1.12054	1	0.931549	0.920539
GOTERM_BP_FAT	GO:0051961~negative regulation of nervous system development	31	2.10169	0.0989859	ENSG00000178950, ENSG00000177169, ENSG00000169242, ENSG00000066248, ENSG00000026025, ENSG00000110367, ENSG00000004478, ENSG00000185033, ENSG00000125968, ENSG00000095539, ENSG00000078699, ENSG00000130827, ENSG00000123384, ENSG00000141510, ENSG00000183734, ENSG00000067560, ENSG00000128245, ENSG00000146072, ENSG00000133216, ENSG00000134569, ENSG00000065320, ENSG00000012171, ENSG00000105329, ENSG0000…	1293	181	9889	1.3099	1	0.931549	0.920539
GOTERM_BP_FAT	GO:0010566~regulation of ketone biosynthetic process	5	0.338983	0.0992172	ENSG00000148926, ENSG00000125845, ENSG00000120738, ENSG00000109819, ENSG00000162552	1293	14	9889	2.73147	1	0.931549	0.920539
GOTERM_BP_FAT	GO:1902004~positive regulation of beta-amyloid formation	5	0.338983	0.0992172	ENSG00000120885, ENSG00000169242, ENSG00000213923, ENSG00000107331, ENSG00000173039	1293	14	9889	2.73147	1	0.931549	0.920539
GOTERM_BP_FAT	GO:0032928~regulation of superoxide anion generation	5	0.338983	0.0992172	ENSG00000165025, ENSG00000146648, ENSG00000105329, ENSG00000102575, ENSG00000084207	1293	14	9889	2.73147	1	0.931549	0.920539
GOTERM_BP_FAT	GO:0002320~lymphoid progenitor cell differentiation	5	0.338983	0.0992172	ENSG00000167005, ENSG00000217128, ENSG00000154803, ENSG00000124766, ENSG00000107485	1293	14	9889	2.73147	1	0.931549	0.920539
GOTERM_BP_FAT	GO:0034331~cell junction maintenance	5	0.338983	0.0992172	ENSG00000181104, ENSG00000095397, ENSG00000140859, ENSG00000169992, ENSG00000163347	1293	14	9889	2.73147	1	0.931549	0.920539
GOTERM_BP_FAT	GO:0046457~prostanoid biosynthetic process	5	0.338983	0.0992172	ENSG00000019582, ENSG00000125538, ENSG00000095303, ENSG00000127129, ENSG00000159228	1293	14	9889	2.73147	1	0.931549	0.920539
GOTERM_BP_FAT	GO:1990173~protein localization to nucleoplasm	5	0.338983	0.0992172	ENSG00000146834, ENSG00000135624, ENSG00000120438, ENSG00000150753, ENSG00000163468	1293	14	9889	2.73147	1	0.931549	0.920539
GOTERM_BP_FAT	GO:0001516~prostaglandin biosynthetic process	5	0.338983	0.0992172	ENSG00000019582, ENSG00000125538, ENSG00000095303, ENSG00000127129, ENSG00000159228	1293	14	9889	2.73147	1	0.931549	0.920539
GOTERM_BP_FAT	GO:0032196~transposition	5	0.338983	0.0992172	ENSG00000244509, ENSG00000134668, ENSG00000187531, ENSG00000155363, ENSG00000179750	1293	14	9889	2.73147	1	0.931549	0.920539
GOTERM_BP_FAT	GO:0055065~metal ion homeostasis	51	3.45763	0.0993144	ENSG00000181104, ENSG00000096433, ENSG00000179348, ENSG00000113739, ENSG00000166949, ENSG00000197930, ENSG00000068724, ENSG00000148926, ENSG00000167323, ENSG00000184381, ENSG00000030110, ENSG00000156381, ENSG00000123384, ENSG00000108588, ENSG00000071967, ENSG00000175197, ENSG00000196352, ENSG00000104936, ENSG00000010310, ENSG00000167895, ENSG00000079215, ENSG00000127954, ENSG00000185989, ENSG0000…	1293	320	9889	1.21892	1	0.931549	0.920539
GOTERM_BP_FAT	GO:0051216~cartilage development	20	1.35593	0.0994748	ENSG00000069011, ENSG00000108821, ENSG00000166949, ENSG00000178573, ENSG00000105329, ENSG00000173153, ENSG00000169231, ENSG00000120708, ENSG00000134013, ENSG00000008710, ENSG00000143369, ENSG00000196739, ENSG00000125845, ENSG00000260428, ENSG00000160200, ENSG00000179295, ENSG00000087494, ENSG00000019549, ENSG00000198171, ENSG00000084073	1293	107	9889	1.42955	1	0.931558	0.920547
GOTERM_BP_FAT	GO:0006275~regulation of DNA replication	23	1.55932	0.0997815	ENSG00000125482, ENSG00000133119, ENSG00000132646, ENSG00000112118, ENSG00000198783, ENSG00000135829, ENSG00000073111, ENSG00000137936, ENSG00000049541, ENSG00000175792, ENSG00000171320, ENSG00000076003, ENSG00000104738, ENSG00000176208, ENSG00000146648, ENSG00000161692, ENSG00000085224, ENSG00000181938, ENSG00000100297, ENSG00000127586, ENSG00000141510, ENSG00000094804, ENSG00000084073	1293	127	9889	1.38509	1	0.931558	0.920547
GOTERM_BP_FAT	GO:0007498~mesoderm development	14	0.949153	0.0998265	ENSG00000112715, ENSG00000166949, ENSG00000132470, ENSG00000132510, ENSG00000157216, ENSG00000141574, ENSG00000198728, ENSG00000260428, ENSG00000185650, ENSG00000126705, ENSG00000105220, ENSG00000143178, ENSG00000149922, ENSG00000186866	1293	68	9889	1.57461	1	0.931558	0.920547

## Sheet: CA14314_inf_vs_uninf_DAVID_GO
Category	Term	Count	%	PValue	Genes	List Total	Pop Hits	Pop Total	Fold Enrichment	Bonferroni	Benjamini	FDR
GOTERM_BP_FAT	GO:0001666~response to hypoxia	48	4.0404	1.34312e-06	ENSG00000074800, ENSG00000107159, ENSG00000129521, ENSG00000140939, ENSG00000104765, ENSG00000166949, ENSG00000159399, ENSG00000135245, ENSG00000134013, ENSG00000197930, ENSG00000109819, ENSG00000134333, ENSG00000114023, ENSG00000148926, ENSG00000196839, ENSG00000168214, ENSG00000125845, ENSG00000117394, ENSG00000120899, ENSG00000185650, ENSG00000083444, ENSG00000101412, ENSG00000142208, ENSG0000…	1064	215	9889	2.07498	0.0107526	0.00624358	0.00619006
GOTERM_BP_FAT	GO:0036293~response to decreased oxygen levels	50	4.20875	1.55139e-06	ENSG00000074800, ENSG00000129521, ENSG00000166949, ENSG00000135245, ENSG00000197930, ENSG00000114023, ENSG00000148926, ENSG00000168214, ENSG00000196839, ENSG00000125845, ENSG00000083444, ENSG00000145730, ENSG00000214274, ENSG00000112715, ENSG00000069667, ENSG00000104419, ENSG00000072274, ENSG00000112033, ENSG00000152256, ENSG00000118689, ENSG00000167772, ENSG00000184216, ENSG00000087470, ENSG0000…	1064	229	9889	2.0293	0.0124095	0.00624358	0.00619006
GOTERM_BP_FAT	GO:0070482~response to oxygen levels	52	4.3771	5.9585e-06	ENSG00000074800, ENSG00000129521, ENSG00000108821, ENSG00000166949, ENSG00000135245, ENSG00000197930, ENSG00000114023, ENSG00000148926, ENSG00000168214, ENSG00000196839, ENSG00000125845, ENSG00000083444, ENSG00000145730, ENSG00000214274, ENSG00000112715, ENSG00000069667, ENSG00000159720, ENSG00000104419, ENSG00000072274, ENSG00000112033, ENSG00000152256, ENSG00000118689, ENSG00000167772, ENSG0000…	1064	253	9889	1.91026	0.0468282	0.0159867	0.0158496
GOTERM_BP_FAT	GO:0036294~cellular response to decreased oxygen levels	30	2.52525	1.40368e-05	ENSG00000074800, ENSG00000129521, ENSG00000140939, ENSG00000104765, ENSG00000135245, ENSG00000197930, ENSG00000109819, ENSG00000114023, ENSG00000168214, ENSG00000185650, ENSG00000101412, ENSG00000142208, ENSG00000251562, ENSG00000176171, ENSG00000102144, ENSG00000141279, ENSG00000112715, ENSG00000069667, ENSG00000198793, ENSG00000104419, ENSG00000120738, ENSG00000112033, ENSG00000152256, ENSG0000…	1064	118	9889	2.36293	0.106834	0.0282456	0.0280035
GOTERM_BP_FAT	GO:0010942~positive regulation of cell death	80	6.73401	2.32027e-05	ENSG00000131203, ENSG00000129521, ENSG00000166949, ENSG00000104228, ENSG00000181220, ENSG00000114867, ENSG00000154803, ENSG00000109919, ENSG00000006432, ENSG00000112242, ENSG00000172115, ENSG00000114023, ENSG00000148926, ENSG00000164056, ENSG00000143799, ENSG00000116560, ENSG00000102606, ENSG00000184381, ENSG00000125845, ENSG00000035681, ENSG00000105270, ENSG00000123384, ENSG00000131653, ENSG0000…	1064	467	9889	1.59215	0.170357	0.0338943	0.0336037
GOTERM_BP_FAT	GO:0009892~negative regulation of metabolic process	264	22.2222	4.01699e-05	ENSG00000181588, ENSG00000111912, ENSG00000179820, ENSG00000181220, ENSG00000114867, ENSG00000073792, ENSG00000138279, ENSG00000138035, ENSG00000267680, ENSG00000185950, ENSG00000276043, ENSG00000032219, ENSG00000094804, ENSG00000133710, ENSG00000113648, ENSG00000181472, ENSG00000134001, ENSG00000158435, ENSG00000170468, ENSG00000151247, ENSG00000130684, ENSG00000164463, ENSG00000008441, ENSG0000…	1064	1980	9889	1.23922	0.276268	0.0338943	0.0336037
GOTERM_BP_FAT	GO:0031324~negative regulation of cellular metabolic process	244	20.5387	4.50152e-05	ENSG00000181588, ENSG00000111912, ENSG00000179820, ENSG00000181220, ENSG00000114867, ENSG00000073792, ENSG00000267680, ENSG00000185950, ENSG00000276043, ENSG00000032219, ENSG00000094804, ENSG00000133710, ENSG00000113648, ENSG00000181472, ENSG00000134001, ENSG00000158435, ENSG00000170468, ENSG00000151247, ENSG00000130684, ENSG00000164463, ENSG00000008441, ENSG00000196705, ENSG00000118689, ENSG0000…	1064	1812	9889	1.25153	0.303951	0.0338943	0.0336037
GOTERM_BP_FAT	GO:0071456~cellular response to hypoxia	27	2.27273	4.74912e-05	ENSG00000074800, ENSG00000129521, ENSG00000140939, ENSG00000104765, ENSG00000135245, ENSG00000197930, ENSG00000109819, ENSG00000114023, ENSG00000168214, ENSG00000185650, ENSG00000101412, ENSG00000142208, ENSG00000251562, ENSG00000176171, ENSG00000102144, ENSG00000141279, ENSG00000112715, ENSG00000069667, ENSG00000198793, ENSG00000104419, ENSG00000120738, ENSG00000112033, ENSG00000152256, ENSG0000…	1064	107	9889	2.34526	0.317686	0.0338943	0.0336037
GOTERM_BP_FAT	GO:0005996~monosaccharide metabolic process	40	3.367	4.80322e-05	ENSG00000074800, ENSG00000219607, ENSG00000173281, ENSG00000196363, ENSG00000067057, ENSG00000159399, ENSG00000111674, ENSG00000171124, ENSG00000109819, ENSG00000095066, ENSG00000196547, ENSG00000114268, ENSG00000170525, ENSG00000010322, ENSG00000117394, ENSG00000100889, ENSG00000185950, ENSG00000162337, ENSG00000142208, ENSG00000160211, ENSG00000162772, ENSG00000184207, ENSG00000186866, ENSG0000…	1064	190	9889	1.95667	0.320651	0.0338943	0.0336037
GOTERM_BP_FAT	GO:0019318~hexose metabolic process	37	3.11448	5.33808e-05	ENSG00000074800, ENSG00000219607, ENSG00000173281, ENSG00000196363, ENSG00000067057, ENSG00000159399, ENSG00000111674, ENSG00000171124, ENSG00000109819, ENSG00000095066, ENSG00000196547, ENSG00000114268, ENSG00000170525, ENSG00000010322, ENSG00000100889, ENSG00000185950, ENSG00000162337, ENSG00000142208, ENSG00000160211, ENSG00000162772, ENSG00000184207, ENSG00000186866, ENSG00000102144, ENSG0000…	1064	171	9889	2.01102	0.349278	0.0338943	0.0336037
GOTERM_BP_FAT	GO:0044723~single-organism carbohydrate metabolic process	58	4.88215	5.38875e-05	ENSG00000074800, ENSG00000173281, ENSG00000219607, ENSG00000196363, ENSG00000154803, ENSG00000111674, ENSG00000095066, ENSG00000114268, ENSG00000170525, ENSG00000100504, ENSG00000185950, ENSG00000160211, ENSG00000164776, ENSG00000109107, ENSG00000111669, ENSG00000104812, ENSG00000112033, ENSG00000152256, ENSG00000149925, ENSG00000100417, ENSG00000119938, ENSG00000141568, ENSG00000142657, ENSG0000…	1064	316	9889	1.70589	0.351927	0.0338943	0.0336037
GOTERM_BP_FAT	GO:0071453~cellular response to oxygen levels	31	2.60943	5.83557e-05	ENSG00000074800, ENSG00000129521, ENSG00000140939, ENSG00000104765, ENSG00000135245, ENSG00000197930, ENSG00000109819, ENSG00000114023, ENSG00000168214, ENSG00000185650, ENSG00000101412, ENSG00000142208, ENSG00000251562, ENSG00000176171, ENSG00000102144, ENSG00000141279, ENSG00000112715, ENSG00000069667, ENSG00000198793, ENSG00000159720, ENSG00000104419, ENSG00000120738, ENSG00000112033, ENSG0000…	1064	133	9889	2.16631	0.374822	0.0338943	0.0336037
GOTERM_BP_FAT	GO:0006082~organic acid metabolic process	105	8.83838	5.96355e-05	ENSG00000133943, ENSG00000074800, ENSG00000154803, ENSG00000197930, ENSG00000095066, ENSG00000143753, ENSG00000116120, ENSG00000162390, ENSG00000183010, ENSG00000185950, ENSG00000086475, ENSG00000133835, ENSG00000171793, ENSG00000112033, ENSG00000116237, ENSG00000100219, ENSG00000121578, ENSG00000141568, ENSG00000142657, ENSG00000105220, ENSG00000072506, ENSG00000163655, ENSG00000105135, ENSG0000…	1064	672	9889	1.45221	0.381229	0.0338943	0.0336037
GOTERM_BP_FAT	GO:0044283~small molecule biosynthetic process	61	5.13468	6.09042e-05	ENSG00000131203, ENSG00000160209, ENSG00000196363, ENSG00000095303, ENSG00000111674, ENSG00000143753, ENSG00000148926, ENSG00000125845, ENSG00000183010, ENSG00000084774, ENSG00000160211, ENSG00000086475, ENSG00000125166, ENSG00000109107, ENSG00000149485, ENSG00000111669, ENSG00000074696, ENSG00000115548, ENSG00000113161, ENSG00000138363, ENSG00000169710, ENSG00000100219, ENSG00000164300, ENSG0000…	1064	339	9889	1.6724	0.387516	0.0338943	0.0336037
GOTERM_BP_FAT	GO:0019752~carboxylic acid metabolic process	96	8.08081	6.45662e-05	ENSG00000133943, ENSG00000131203, ENSG00000074800, ENSG00000129521, ENSG00000115758, ENSG00000095303, ENSG00000154803, ENSG00000111674, ENSG00000197930, ENSG00000095066, ENSG00000143753, ENSG00000116120, ENSG00000162390, ENSG00000120437, ENSG00000183010, ENSG00000084774, ENSG00000167363, ENSG00000185950, ENSG00000086475, ENSG00000145730, ENSG00000125166, ENSG00000109107, ENSG00000149485, ENSG0000…	1064	603	9889	1.47967	0.405307	0.0338943	0.0336037
GOTERM_BP_FAT	GO:0070887~cellular response to chemical stimulus	238	20.0337	6.87787e-05	ENSG00000111912, ENSG00000197930, ENSG00000138035, ENSG00000185950, ENSG00000032219, ENSG00000167601, ENSG00000094804, ENSG00000128245, ENSG00000012171, ENSG00000170581, ENSG00000149043, ENSG00000132507, ENSG00000111344, ENSG00000134001, ENSG00000151247, ENSG00000164463, ENSG00000118689, ENSG00000100219, ENSG00000123358, ENSG00000102871, ENSG00000101782, ENSG00000086061, ENSG00000166888, ENSG0000…	1064	1771	9889	1.24902	0.425134	0.0338943	0.0336037
GOTERM_BP_FAT	GO:0043436~oxoacid metabolic process	104	8.75421	7.15869e-05	ENSG00000133943, ENSG00000074800, ENSG00000154803, ENSG00000197930, ENSG00000095066, ENSG00000143753, ENSG00000116120, ENSG00000162390, ENSG00000183010, ENSG00000185950, ENSG00000086475, ENSG00000133835, ENSG00000171793, ENSG00000112033, ENSG00000116237, ENSG00000100219, ENSG00000121578, ENSG00000141568, ENSG00000142657, ENSG00000105220, ENSG00000072506, ENSG00000163655, ENSG00000105135, ENSG0000…	1064	667	9889	1.44917	0.437983	0.0338943	0.0336037
GOTERM_BP_FAT	GO:0010033~response to organic substance	249	20.9596	8.56582e-05	ENSG00000160888, ENSG00000137868, ENSG00000114867, ENSG00000197930, ENSG00000138279, ENSG00000196839, ENSG00000138035, ENSG00000185950, ENSG00000168936, ENSG00000032219, ENSG00000167601, ENSG00000182446, ENSG00000094804, ENSG00000128245, ENSG00000126067, ENSG00000170581, ENSG00000132507, ENSG00000134001, ENSG00000151247, ENSG00000164463, ENSG00000010310, ENSG00000118689, ENSG00000058056, ENSG0000…	1064	1871	9889	1.2369	0.498169	0.0383035	0.0379751
GOTERM_BP_FAT	GO:0010605~negative regulation of macromolecule metabolic process	246	20.7071	0.000100754	ENSG00000181588, ENSG00000111912, ENSG00000179820, ENSG00000181220, ENSG00000114867, ENSG00000073792, ENSG00000138279, ENSG00000138035, ENSG00000267680, ENSG00000276043, ENSG00000032219, ENSG00000094804, ENSG00000133710, ENSG00000113648, ENSG00000181472, ENSG00000134001, ENSG00000158435, ENSG00000170468, ENSG00000151247, ENSG00000130684, ENSG00000164463, ENSG00000008441, ENSG00000196705, ENSG0000…	1064	1851	9889	1.23521	0.555591	0.0426825	0.0423166
GOTERM_BP_FAT	GO:0071345~cellular response to cytokine stimulus	78	6.56566	0.000155981	ENSG00000131323, ENSG00000108821, ENSG00000116649, ENSG00000115875, ENSG00000117139, ENSG00000138035, ENSG00000157193, ENSG00000184787, ENSG00000167601, ENSG00000069667, ENSG00000132507, ENSG00000170581, ENSG00000115548, ENSG00000136068, ENSG00000072274, ENSG00000117525, ENSG00000087903, ENSG00000138363, ENSG00000118689, ENSG00000169710, ENSG00000100219, ENSG00000100417, ENSG00000165030, ENSG0000…	1064	478	9889	1.51662	0.715092	0.0627745	0.0622364
[truncated: 702 more rows]

## Sheet: CA01887_vs_CA14314_DAVID_GO
Category	Term	Count	%	PValue	Genes	List Total	Pop Hits	Pop Total	Fold Enrichment	Bonferroni	Benjamini	FDR
[truncated: 381 more rows]

## Sheet: CA01887_inf_vs_uninf_PanthDBGO
Analysis Type:	PANTHER Overrepresentation Test (Released 20221013)
Annotation Version and Release Date:	PANTHER version 17.0 Released 2022-02-22
Analyzed List:	Client Text Box Input (Homo sapiens)
Reference List:	backgroud_base_mean_gt_10.txt (Homo sapiens)
[truncated: 178 more rows]

## Sheet: CA14314_inf_vs_uninf_PanthDBGO
Analysis Type:	PANTHER Overrepresentation Test (Released 20221013)
[truncated: 2,197 more rows]

[truncated: 5 more sheets: CA01887_vs_CA14314_PanthDBGO, CA01887_inf_vs_uninf_FDR<0.01, CA14314_inf_vs_uninf_FDR<0.01, CA01887_vs_CA14314_FDR<0.05, Background_Genes]
