# Supplementary material for: A New Phenotype in Candida-Epithelial Cell Interaction Distinguishes Colonization- versus Vulvovaginal Candidiasis-Associated Strains
Source: mBio. 2023 Mar 1;14(2):e00107-23. doi: 10.1128/mbio.00107-23 (PMC10128025; doi:10.1128/mbio.00107-23)
Supplement: DATA SET S5 [file mbio.00107-23-s0008.xlsx]

## Sheet: 01887 ifx vs mock
GeneID	baseMean	log2FoldChange	lfcSE	stat	pvalue	padj	Gene.name	Gene.description	Gene.type	Chromosome.scaffold.name	Gene.start..bp.	Gene.end..bp.	Strand
ENSG00000176171	950.422	5.31303	0.265325	20.0246	3.36339e-89	4.67175e-85	BNIP3	BCL2 interacting protein 3 [Source:HGNC Symbol;Acc:HGNC:1084]	protein_coding	10	131966455	131982013	-1
ENSG00000104419	8368.41	4.89351	0.27134	18.0346	1.04184e-72	7.23559e-69	NDRG1	N-myc downstream regulated 1 [Source:HGNC Symbol;Acc:HGNC:7679]	protein_coding	8	133237175	133302022	-1
ENSG00000111674	1181.95	4.86358	0.278196	17.4826	1.94382e-68	8.99989e-65	ENO2	enolase 2 [Source:HGNC Symbol;Acc:HGNC:3353]	protein_coding	12	6913745	6923698	1
ENSG00000167772	271.17	7.65675	0.439704	17.4134	6.52825e-68	2.26693e-64	ANGPTL4	angiopoietin like 4 [Source:HGNC Symbol;Acc:HGNC:16039]	protein_coding	19	8363289	8374370	1
ENSG00000143847	249.143	5.93606	0.357052	16.6252	4.58105e-62	1.27262e-58	PPFIA4	PTPRF interacting protein alpha 4 [Source:HGNC Symbol;Acc:HGNC:9248]	protein_coding	1	203026498	203078740	1
ENSG00000186352	266.226	5.80472	0.352598	16.4627	6.79678e-61	1.57345e-57	ANKRD37	ankyrin repeat domain 37 [Source:HGNC Symbol;Acc:HGNC:29593]	protein_coding	4	185396021	185400628	1
ENSG00000135245	695.036	4.72772	0.290392	16.2805	1.35849e-59	2.69564e-56	HILPDA	hypoxia inducible lipid droplet associated [Source:HGNC Symbol;Acc:HGNC:28859]	protein_coding	7	128455849	128458418	1
ENSG00000161638	1798.89	3.94933	0.251025	15.7328	9.01346e-56	1.56496e-52	ITGA5	integrin subunit alpha 5 [Source:HGNC Symbol;Acc:HGNC:6141]	protein_coding	12	54395261	54419266	-1
ENSG00000127129	306.303	6.03198	0.403485	14.9497	1.56449e-50	2.41453e-47	EDN2	endothelin 2 [Source:HGNC Symbol;Acc:HGNC:3177]	protein_coding	1	41478775	41484683	-1
ENSG00000148926	5617.78	4.22066	0.285712	14.7724	2.20685e-49	3.06532e-46	ADM	adrenomedullin [Source:HGNC Symbol;Acc:HGNC:259]	protein_coding	11	10305073	10307397	1
ENSG00000173110	264.214	5.21737	0.387944	13.4488	3.13054e-41	3.95302e-38	HSPA6	heat shock protein family A (Hsp70) member 6 [Source:HGNC Symbol;Acc:HGNC:5239]	protein_coding	1	161524540	161526894	1
ENSG00000107159	512.112	4.73132	0.357871	13.2208	6.65911e-40	7.70792e-37	CA9	carbonic anhydrase 9 [Source:HGNC Symbol;Acc:HGNC:1383]	protein_coding	9	35673918	35681159	1
ENSG00000118503	564.268	4.21685	0.322828	13.0622	5.41327e-39	5.78388e-36	TNFAIP3	TNF alpha induced protein 3 [Source:HGNC Symbol;Acc:HGNC:11896]	protein_coding	6	137867214	137883312	1
ENSG00000129521	237.859	4.61254	0.358381	12.8705	6.59628e-38	6.54445e-35	EGLN3	egl-9 family hypoxia inducible factor 3 [Source:HGNC Symbol;Acc:HGNC:14661]	protein_coding	14	33924227	34462774	-1
ENSG00000196968	481.956	4.0213	0.32572	12.3459	5.12606e-35	4.74673e-32	FUT11	fucosyltransferase 11 [Source:HGNC Symbol;Acc:HGNC:19233]	protein_coding	10	73772276	73780251	1
ENSG00000178573	210.997	4.60636	0.37331	12.3392	5.56803e-35	4.83374e-32	MAF	MAF bZIP transcription factor [Source:HGNC Symbol;Acc:HGNC:6776]	protein_coding	16	79585843	79600737	-1
ENSG00000112715	4067.76	2.84876	0.232925	12.2304	2.13935e-34	1.74798e-31	VEGFA	vascular endothelial growth factor A [Source:HGNC Symbol;Acc:HGNC:12680]	protein_coding	6	43770184	43786487	1
ENSG00000020577	261.053	4.18506	0.355936	11.7579	6.43217e-32	4.96349e-29	SAMD4A	sterile alpha motif domain containing 4A [Source:HGNC Symbol;Acc:HGNC:23023]	protein_coding	14	54566117	54793315	1
ENSG00000164096	1044.49	3.02136	0.262327	11.5175	1.07663e-30	7.87074e-28	C4orf3	chromosome 4 open reading frame 3 [Source:HGNC Symbol;Acc:HGNC:19225]	protein_coding	4	119296419	119304445	-1
ENSG00000114268	371.381	3.72568	0.327467	11.3773	5.42719e-30	3.76918e-27	PFKFB4	6-phosphofructo-2-kinase/fructose-2,6-biphosphatase 4 [Source:HGNC Symbol;Acc:HGNC:8875]	protein_coding	3	48517684	48562015	-1
ENSG00000163516	1279.28	3.45428	0.312954	11.0377	2.51442e-28	1.66311e-25	ANKZF1	ankyrin repeat and zinc finger peptidyl tRNA hydrolase 1 [Source:HGNC Symbol;Acc:HGNC:25527]	protein_coding	2	219229783	219236679	1
ENSG00000230795	426.368	3.78836	0.34798	10.8867	1.3338e-27	8.42112e-25	HLA-K	major histocompatibility complex, class I, K (pseudogene) [Source:HGNC Symbol;Acc:HGNC:4969]	unprocessed_pseudogene	6	29926459	29929232	1
ENSG00000117394	3458.54	2.54843	0.235785	10.8083	3.14487e-27	1.89923e-24	SLC2A1	solute carrier family 2 member 1 [Source:HGNC Symbol;Acc:HGNC:11005]	protein_coding	1	42925353	42958893	-1
ENSG00000179046	204.242	4.3924	0.408805	10.7445	6.29116e-27	3.64101e-24	TRIML2	tripartite motif family like 2 [Source:HGNC Symbol;Acc:HGNC:26378]	protein_coding	4	188091273	188109603	-1
ENSG00000064270	158.409	4.06831	0.378903	10.7371	6.81724e-27	3.78766e-24	ATP2C2	ATPase secretory pathway Ca2+ transporting 2 [Source:HGNC Symbol;Acc:HGNC:29103]	protein_coding	16	84368527	84464187	1
ENSG00000159399	486.222	3.17756	0.30139	10.543	5.47203e-26	2.92332e-23	HK2	hexokinase 2 [Source:HGNC Symbol;Acc:HGNC:4923]	protein_coding	2	74834127	74893359	1
ENSG00000185567	3070.84	2.49453	0.239997	10.394	2.63967e-25	1.35796e-22	AHNAK2	AHNAK nucleoprotein 2 [Source:HGNC Symbol;Acc:HGNC:20125]	protein_coding	14	104937244	104978374	-1
ENSG00000177169	784.256	2.99533	0.29601	10.119	4.54981e-24	2.25703e-21	ULK1	unc-51 like autophagy activating kinase 1 [Source:HGNC Symbol;Acc:HGNC:12558]	protein_coding	12	131894622	131923150	1
ENSG00000117525	3294.85	2.55158	0.25398	10.0464	9.52964e-24	4.56437e-21	F3	coagulation factor III, tissue factor [Source:HGNC Symbol;Acc:HGNC:3541]	protein_coding	1	94529173	94541759	-1
ENSG00000225177	260.94	3.54172	0.355483	9.96311	2.21039e-23	1.02341e-20	AL590617.2	novel transcript	lncRNA	6	138692548	138697288	1
ENSG00000132793	1018.32	3.09866	0.311145	9.95891	2.30576e-23	1.03313e-20	LPIN3	lipin 3 [Source:HGNC Symbol;Acc:HGNC:14451]	protein_coding	20	41340821	41360582	1
ENSG00000214193	719.403	3.21858	0.32435	9.92318	3.30056e-23	1.43265e-20	SH3D21	SH3 domain containing 21 [Source:HGNC Symbol;Acc:HGNC:26236]	protein_coding	1	36306368	36329340	1
ENSG00000104812	875.432	2.65682	0.268106	9.90959	3.78196e-23	1.59186e-20	GYS1	glycogen synthase 1 [Source:HGNC Symbol;Acc:HGNC:4706]	protein_coding	19	48968130	48993310	-1
ENSG00000225138	290.823	3.80038	0.39146	9.70824	2.78097e-22	1.13611e-19	SLC9A3-AS1	SLC9A3 antisense RNA 1 [Source:HGNC Symbol;Acc:HGNC:40550]	lncRNA	5	473236	480884	1
ENSG00000258667	135.951	5.0141	0.517074	9.69708	3.10246e-22	1.23123e-19	HIF1A-AS3	HIF1A antisense RNA 3 [Source:HGNC Symbol;Acc:HGNC:54284]	lncRNA	14	61707564	61751099	-1
ENSG00000182472	183.604	3.7122	0.384851	9.64582	5.11993e-22	1.97544e-19	CAPN12	calpain 12 [Source:HGNC Symbol;Acc:HGNC:13249]	protein_coding	19	38730187	38769904	-1
ENSG00000130827	1047.8	3.43671	0.36299	9.46778	2.85862e-21	1.07314e-18	PLXNA3	plexin A3 [Source:HGNC Symbol;Acc:HGNC:9101]	protein_coding	X	154458281	154477779	1
ENSG00000109046	1009.76	2.74643	0.293252	9.36545	7.5726e-21	2.69958e-18	WSB1	WD repeat and SOCS box containing 1 [Source:HGNC Symbol;Acc:HGNC:19221]	protein_coding	17	27294076	27315926	1
ENSG00000059728	594.89	2.88389	0.307931	9.36535	7.57981e-21	2.69958e-18	MXD1	MAX dimerization protein 1 [Source:HGNC Symbol;Acc:HGNC:6761]	protein_coding	2	69897688	69942945	1
ENSG00000104881	2132.69	2.45496	0.265643	9.24159	2.42867e-20	8.43357e-18	PPP1R13L	protein phosphatase 1 regulatory subunit 13 like [Source:HGNC Symbol;Acc:HGNC:18838]	protein_coding	19	45379638	45406349	-1
ENSG00000152256	237.093	3.30596	0.358243	9.22824	2.75108e-20	9.32011e-18	PDK1	pyruvate dehydrogenase kinase 1 [Source:HGNC Symbol;Acc:HGNC:8809]	protein_coding	2	172555373	172608669	1
ENSG00000231317	115.254	5.02703	0.545005	9.22383	2.86663e-20	9.48035e-18	AC091812.1	coiled-coil domain containing 144C (CCDC144C) pseudogene	unprocessed_pseudogene	7	55656768	55678490	-1
ENSG00000117266	608.176	3.07979	0.334543	9.20596	3.38624e-20	1.09383e-17	CDK18	cyclin dependent kinase 18 [Source:HGNC Symbol;Acc:HGNC:8751]	protein_coding	1	205504596	205532793	1
ENSG00000179335	1343.08	2.77891	0.304044	9.13981	6.25638e-20	1.97503e-17	CLK3	CDC like kinase 3 [Source:HGNC Symbol;Acc:HGNC:2071]	protein_coding	15	74598500	74645414	1
ENSG00000123416	1039.14	-2.90984	0.318693	-9.13055	6.81551e-20	2.10372e-17	TUBA1B	tubulin alpha 1b [Source:HGNC Symbol;Acc:HGNC:18809]	protein_coding	12	49127782	49131397	-1
ENSG00000061656	120.382	3.96292	0.434475	9.12116	7.43256e-20	2.24431e-17	SPAG4	sperm associated antigen 4 [Source:HGNC Symbol;Acc:HGNC:11214]	protein_coding	20	35615829	35621094	1
ENSG00000226145	851.766	3.59464	0.395765	9.08277	1.05848e-19	3.12814e-17	KRT16P6	keratin 16 pseudogene 6 [Source:HGNC Symbol;Acc:HGNC:50719]	transcribed_unprocessed_pseudogene	17	16817983	16822579	-1
ENSG00000279283	121.846	4.33898	0.484984	8.94665	3.66449e-19	1.06041e-16	AC131009.4	novel transcript	TEC	12	131896500	131898239	1
ENSG00000130822	42.1587	5.32198	0.599522	8.87703	6.86686e-19	1.94655e-16	PNCK	pregnancy up-regulated nonubiquitous CaM kinase [Source:HGNC Symbol;Acc:HGNC:13415]	protein_coding	X	153669733	153689010	-1
ENSG00000125629	429.193	2.6664	0.300939	8.86027	7.98217e-19	2.21745e-16	INSIG2	insulin induced gene 2 [Source:HGNC Symbol;Acc:HGNC:20452]	protein_coding	2	118088452	118110997	1
ENSG00000163872	751.295	2.61119	0.295405	8.83935	9.62736e-19	2.62204e-16	YEATS2	YEATS domain containing 2 [Source:HGNC Symbol;Acc:HGNC:25489]	protein_coding	3	183697797	183812624	1
ENSG00000112033	672.28	2.44918	0.280386	8.73501	2.4363e-18	6.50774e-16	PPARD	peroxisome proliferator activated receptor delta [Source:HGNC Symbol;Acc:HGNC:9235]	protein_coding	6	35342558	35428191	1
ENSG00000132432	488.665	2.38884	0.273891	8.72184	2.7371e-18	7.17328e-16	SEC61G	SEC61 translocon subunit gamma [Source:HGNC Symbol;Acc:HGNC:18277]	protein_coding	7	54752250	54759974	-1
ENSG00000118263	1053.17	2.51689	0.289961	8.6801	3.95406e-18	1.01707e-15	KLF7	Kruppel like factor 7 [Source:HGNC Symbol;Acc:HGNC:6350]	protein_coding	2	207074137	207167267	-1
ENSG00000134668	1165.01	2.78258	0.320653	8.67786	4.03297e-18	1.01851e-15	SPOCD1	SPOC domain containing 1 [Source:HGNC Symbol;Acc:HGNC:26338]	protein_coding	1	31790422	31816051	-1
ENSG00000154803	351.312	2.97382	0.344662	8.62821	6.23186e-18	1.54572e-15	FLCN	folliculin [Source:HGNC Symbol;Acc:HGNC:27310]	protein_coding	17	17212212	17237188	-1
ENSG00000167549	581.248	2.9528	0.344838	8.56286	1.10101e-17	2.683e-15	CORO6	coronin 6 [Source:HGNC Symbol;Acc:HGNC:21356]	protein_coding	17	29614756	29622907	-1
ENSG00000203392	116.788	3.62392	0.426807	8.49077	2.05271e-17	4.91589e-15	AC105020.1	novel transcript, antisense to CSPG4	lncRNA	15	75678548	75680752	1
ENSG00000079308	502.914	2.64504	0.312036	8.47671	2.31646e-17	5.45351e-15	TNS1	tensin 1 [Source:HGNC Symbol;Acc:HGNC:11973]	protein_coding	2	217799588	218033982	-1
ENSG00000144045	297.04	3.16892	0.376283	8.42164	3.71262e-17	8.52943e-15	DQX1	DEAQ-box RNA dependent ATPase 1 [Source:HGNC Symbol;Acc:HGNC:20410]	protein_coding	2	74518131	74526281	-1
ENSG00000128422	8674.58	2.92813	0.347734	8.42059	3.74583e-17	8.52943e-15	KRT17	keratin 17 [Source:HGNC Symbol;Acc:HGNC:6427]	protein_coding	17	41619442	41624842	-1
ENSG00000173210	815.32	2.18933	0.262997	8.32454	8.46596e-17	1.89665e-14	ABLIM3	actin binding LIM protein family member 3 [Source:HGNC Symbol;Acc:HGNC:29132]	protein_coding	5	149141483	149260542	1
ENSG00000156113	67.585	3.82565	0.459686	8.32232	8.62552e-17	1.90172e-14	KCNMA1	potassium calcium-activated channel subfamily M alpha 1 [Source:HGNC Symbol;Acc:HGNC:6284]	protein_coding	10	76869601	77638369	-1
ENSG00000141527	178.547	2.86114	0.3444	8.30762	9.76418e-17	2.11913e-14	CARD14	caspase recruitment domain family member 14 [Source:HGNC Symbol;Acc:HGNC:16446]	protein_coding	17	80169992	80209331	1
ENSG00000173281	169.418	3.17291	0.382854	8.28752	1.15633e-16	2.47099e-14	PPP1R3B	protein phosphatase 1 regulatory subunit 3B [Source:HGNC Symbol;Acc:HGNC:14942]	protein_coding	8	9136255	9151574	-1
ENSG00000227533	145.849	3.77005	0.456403	8.26035	1.45244e-16	3.05673e-14	SLC2A1-AS1	SLC2A1 antisense RNA 1 [Source:HGNC Symbol;Acc:HGNC:44187]	lncRNA	1	42959049	42996814	1
ENSG00000224271	427.069	3.59434	0.436974	8.22553	1.94335e-16	4.02883e-14	AL117329.1	novel transcript	lncRNA	22	47630827	48023004	1
ENSG00000116017	122.532	3.39884	0.416497	8.16054	3.33531e-16	6.81286e-14	ARID3A	AT-rich interaction domain 3A [Source:HGNC Symbol;Acc:HGNC:3031]	protein_coding	19	925781	975939	1
ENSG00000205129	77.7025	4.27262	0.526322	8.11789	4.74344e-16	9.51952e-14	C4orf47	chromosome 4 open reading frame 47 [Source:HGNC Symbol;Acc:HGNC:34346]	protein_coding	4	185426249	185449826	1
ENSG00000149925	91.3493	3.42619	0.422126	8.11652	4.79746e-16	9.51952e-14	ALDOA	aldolase, fructose-bisphosphate A [Source:HGNC Symbol;Acc:HGNC:414]	protein_coding	16	30064164	30070457	1
ENSG00000177728	709.757	2.39142	0.294799	8.11201	4.979e-16	9.74061e-14	TMEM94	transmembrane protein 94 [Source:HGNC Symbol;Acc:HGNC:28983]	protein_coding	17	75441159	75500452	1
ENSG00000183506	633.194	3.04963	0.376324	8.10374	5.32938e-16	1.02813e-13	PI4KAP2	phosphatidylinositol 4-kinase alpha pseudogene 2 [Source:HGNC Symbol;Acc:HGNC:33577]	transcribed_unitary_pseudogene	22	21473000	21517533	-1
ENSG00000100099	601.664	2.36935	0.292714	8.09442	5.75356e-16	1.09475e-13	HPS4	HPS4 biogenesis of lysosomal organelles complex 3 subunit 2 [Source:HGNC Symbol;Acc:HGNC:15844]	protein_coding	22	26443423	26483837	-1
ENSG00000185033	1325.38	2.03968	0.252152	8.08906	6.01245e-16	1.11624e-13	SEMA4B	semaphorin 4B [Source:HGNC Symbol;Acc:HGNC:10730]	protein_coding	15	90160604	90229679	1
ENSG00000272870	103.251	4.00147	0.494736	8.08809	6.06087e-16	1.11624e-13	SAP30-DT	SAP30 divergent transcript [Source:HGNC Symbol;Acc:HGNC:54424]	lncRNA	4	173349543	173370721	-1
ENSG00000163803	171.133	3.24303	0.401011	8.08715	6.1076e-16	1.11624e-13	PLB1	phospholipase B1 [Source:HGNC Symbol;Acc:HGNC:30041]	protein_coding	2	28457145	28644142	1
ENSG00000173727	483.157	2.58551	0.322523	8.0165	1.08797e-15	1.96258e-13	AP000769.1	Finkel-Biskis-Reilly murine sarcoma virus (FBR-MuSV) ubiquitously expressed (FAU) pseudogene	transcribed_unprocessed_pseudogene	11	65455258	65466720	1
ENSG00000126870	577.01	2.73396	0.341805	7.99859	1.25849e-15	2.24108e-13	DYNC2I1	dynein 2 intermediate chain 1 [Source:HGNC Symbol;Acc:HGNC:21862]	protein_coding	7	158856558	158956747	1
ENSG00000197930	1220.18	2.10801	0.264405	7.97265	1.55313e-15	2.73075e-13	ERO1A	endoplasmic reticulum oxidoreductase 1 alpha [Source:HGNC Symbol;Acc:HGNC:13280]	protein_coding	14	52639915	52695900	-1
ENSG00000090006	445.93	2.24412	0.286025	7.84591	4.29841e-15	7.46311e-13	LTBP4	latent transforming growth factor beta binding protein 4 [Source:HGNC Symbol;Acc:HGNC:6717]	protein_coding	19	40592883	40629818	1
ENSG00000251562	116959	2.80278	0.358031	7.82833	4.94379e-15	8.47769e-13	MALAT1	metastasis associated lung adenocarcinoma transcript 1 [Source:HGNC Symbol;Acc:HGNC:29665]	lncRNA	11	65497688	65506516	1
ENSG00000197586	1038.21	2.20665	0.28256	7.80952	5.74076e-15	9.72429e-13	ENTPD6	ectonucleoside triphosphate diphosphohydrolase 6 [Source:HGNC Symbol;Acc:HGNC:3368]	protein_coding	20	25195693	25228075	1
ENSG00000116133	926.351	-2.29017	0.299356	-7.65031	2.00495e-14	3.35528e-12	DHCR24	24-dehydrocholesterol reductase [Source:HGNC Symbol;Acc:HGNC:2859]	protein_coding	1	54849627	54887195	-1
ENSG00000138413	528.589	-2.49087	0.326921	-7.61919	2.55267e-14	4.22102e-12	IDH1	isocitrate dehydrogenase (NADP(+)) 1 [Source:HGNC Symbol;Acc:HGNC:5382]	protein_coding	2	208236229	208266074	-1
ENSG00000023191	81.8506	-4.79897	0.632087	-7.59227	3.14355e-14	5.13693e-12	RNH1	ribonuclease/angiogenin inhibitor 1 [Source:HGNC Symbol;Acc:HGNC:10074]	protein_coding	11	494512	507300	-1
ENSG00000165474	488.321	2.1918	0.289552	7.56963	3.74288e-14	6.04519e-12	GJB2	gap junction protein beta 2 [Source:HGNC Symbol;Acc:HGNC:4284]	protein_coding	13	20187463	20192938	-1
ENSG00000123384	3035.61	2.07378	0.274103	7.5657	3.85793e-14	6.15938e-12	LRP1	LDL receptor related protein 1 [Source:HGNC Symbol;Acc:HGNC:6692]	protein_coding	12	57128483	57213361	1
ENSG00000183876	275.618	-2.99873	0.396905	-7.55531	4.17879e-14	6.59585e-12	ARSI	arylsulfatase family member I [Source:HGNC Symbol;Acc:HGNC:32521]	protein_coding	5	150296343	150339307	-1
ENSG00000168209	4924.32	2.18837	0.289934	7.54783	4.42576e-14	6.90716e-12	DDIT4	DNA damage inducible transcript 4 [Source:HGNC Symbol;Acc:HGNC:24944]	protein_coding	10	72273919	72276036	1
ENSG00000100038	304.184	2.55248	0.338957	7.53039	5.0589e-14	7.80756e-12	TOP3B	DNA topoisomerase III beta [Source:HGNC Symbol;Acc:HGNC:11993]	protein_coding	22	21957025	21982813	-1
ENSG00000130821	543.188	2.32846	0.309927	7.51292	5.78232e-14	8.82598e-12	SLC6A8	solute carrier family 6 member 8 [Source:HGNC Symbol;Acc:HGNC:11055]	protein_coding	X	153687926	153696588	1
ENSG00000067365	258.429	2.62398	0.350623	7.48376	7.22254e-14	1.09045e-11	METTL22	methyltransferase like 22 [Source:HGNC Symbol;Acc:HGNC:28368]	protein_coding	16	8621683	8649654	1
ENSG00000114270	1722.42	2.18679	0.292811	7.46825	8.12699e-14	1.21381e-11	COL7A1	collagen type VII alpha 1 chain [Source:HGNC Symbol;Acc:HGNC:2214]	protein_coding	3	48564073	48595329	-1
ENSG00000122884	540.361	2.14126	0.287326	7.45237	9.16765e-14	1.35467e-11	P4HA1	prolyl 4-hydroxylase subunit alpha 1 [Source:HGNC Symbol;Acc:HGNC:8546]	protein_coding	10	73007217	73096974	-1
ENSG00000011021	283.011	2.46043	0.331195	7.42894	1.09467e-13	1.60053e-11	CLCN6	chloride voltage-gated channel 6 [Source:HGNC Symbol;Acc:HGNC:2024]	protein_coding	1	11806096	11848079	1
ENSG00000183856	839.224	2.27995	0.307553	7.41319	1.23293e-13	1.7839e-11	IQGAP3	IQ motif containing GTPase activating protein 3 [Source:HGNC Symbol;Acc:HGNC:20669]	protein_coding	1	156525405	156572604	-1
ENSG00000176826	112.056	3.22846	0.435589	7.41171	1.24684e-13	1.78542e-11	FKBP9P1	FKBP prolyl isomerase 9 pseudogene 1 [Source:HGNC Symbol;Acc:HGNC:23568]	transcribed_unprocessed_pseudogene	7	55681074	55713252	-1
ENSG00000014914	317.667	2.42169	0.328358	7.37516	1.64152e-13	2.29547e-11	MTMR11	myotubularin related protein 11 [Source:HGNC Symbol;Acc:HGNC:24307]	protein_coding	1	149928651	149936879	-1
ENSG00000013441	958.941	2.41786	0.327873	7.3744	1.65092e-13	2.29547e-11	CLK1	CDC like kinase 1 [Source:HGNC Symbol;Acc:HGNC:2068]	protein_coding	2	200853009	200864744	-1
ENSG00000121858	723.609	-2.61435	0.354524	-7.37426	1.6526e-13	2.29547e-11	TNFSF10	TNF superfamily member 10 [Source:HGNC Symbol;Acc:HGNC:11925]	protein_coding	3	172505508	172523475	-1
ENSG00000126705	441.116	2.20939	0.300737	7.34658	2.03335e-13	2.77592e-11	AHDC1	AT-hook DNA binding motif containing 1 [Source:HGNC Symbol;Acc:HGNC:25230]	protein_coding	1	27534035	27604431	-1
ENSG00000170835	176.845	2.89413	0.39396	7.34625	2.03847e-13	2.77592e-11	CEL	carboxyl ester lipase [Source:HGNC Symbol;Acc:HGNC:1848]	protein_coding	9	133061981	133071861	1
ENSG00000141503	873.837	2.13346	0.290564	7.34247	2.09684e-13	2.82768e-11	MINK1	misshapen like kinase 1 [Source:HGNC Symbol;Acc:HGNC:17565]	protein_coding	17	4833340	4898061	1
ENSG00000075426	934.811	1.99956	0.272632	7.3343	2.22877e-13	2.97669e-11	FOSL2	FOS like 2, AP-1 transcription factor subunit [Source:HGNC Symbol;Acc:HGNC:3798]	protein_coding	2	28392448	28417317	1
ENSG00000134013	364.907	2.44203	0.333884	7.31401	2.5929e-13	3.43003e-11	LOXL2	lysyl oxidase like 2 [Source:HGNC Symbol;Acc:HGNC:6666]	protein_coding	8	23296897	23425328	-1
ENSG00000115548	458.928	2.26213	0.30967	7.30496	2.77351e-13	3.63434e-11	KDM3A	lysine demethylase 3A [Source:HGNC Symbol;Acc:HGNC:20815]	protein_coding	2	86440647	86492716	1
ENSG00000170379	72.6724	3.56453	0.489231	7.286	3.19295e-13	4.14486e-11	TCAF2	TRPM8 channel associated factor 2 [Source:HGNC Symbol;Acc:HGNC:26878]	protein_coding	7	143620952	143730409	1
ENSG00000087494	82.8185	3.05639	0.421315	7.25441	4.0343e-13	5.18856e-11	PTHLH	parathyroid hormone like hormone [Source:HGNC Symbol;Acc:HGNC:9607]	protein_coding	12	27958084	27972733	-1
ENSG00000189143	395.843	-2.60126	0.360043	-7.22486	5.01626e-13	6.39227e-11	CLDN4	claudin 4 [Source:HGNC Symbol;Acc:HGNC:2046]	protein_coding	7	73799542	73832690	1
ENSG00000188994	1970.86	2.43575	0.338007	7.20621	5.75322e-13	7.22346e-11	ZNF292	zinc finger protein 292 [Source:HGNC Symbol;Acc:HGNC:18410]	protein_coding	6	87152833	87265943	1
ENSG00000074410	208.756	2.80628	0.38945	7.20575	5.77253e-13	7.22346e-11	CA12	carbonic anhydrase 12 [Source:HGNC Symbol;Acc:HGNC:1371]	protein_coding	15	63321378	63381846	-1
ENSG00000203879	817.518	2.2223	0.309694	7.17581	7.18829e-13	8.91476e-11	GDI1	GDP dissociation inhibitor 1 [Source:HGNC Symbol;Acc:HGNC:4226]	protein_coding	X	154436913	154443467	1
ENSG00000185100	88.1722	2.92385	0.407776	7.17024	7.48637e-13	9.20227e-11	ADSS1	adenylosuccinate synthase 1 [Source:HGNC Symbol;Acc:HGNC:20093]	protein_coding	14	104724229	104747325	1
ENSG00000183963	385.87	2.54832	0.355832	7.16158	7.97551e-13	9.71753e-11	SMTN	smoothelin [Source:HGNC Symbol;Acc:HGNC:11126]	protein_coding	22	31064105	31104757	1
ENSG00000172638	145.619	3.2862	0.459158	7.15701	8.24557e-13	9.95922e-11	EFEMP2	EGF containing fibulin extracellular matrix protein 2 [Source:HGNC Symbol;Acc:HGNC:3219]	protein_coding	11	65866441	65873592	-1
ENSG00000120885	1550.42	-2.42072	0.341254	-7.09359	1.3068e-12	1.56478e-10	CLU	clusterin [Source:HGNC Symbol;Acc:HGNC:2095]	protein_coding	8	27596917	27614700	-1
ENSG00000164400	39.8113	4.10594	0.57994	7.07995	1.44208e-12	1.71201e-10	CSF2	colony stimulating factor 2 [Source:HGNC Symbol;Acc:HGNC:2434]	protein_coding	5	132073789	132076170	1
ENSG00000132646	755.592	-1.96202	0.278411	-7.0472	1.82548e-12	2.14881e-10	PCNA	proliferating cell nuclear antigen [Source:HGNC Symbol;Acc:HGNC:8729]	protein_coding	20	5114953	5126626	-1
ENSG00000166165	132.339	2.61671	0.372473	7.02522	2.13736e-12	2.49478e-10	CKB	creatine kinase B [Source:HGNC Symbol;Acc:HGNC:1991]	protein_coding	14	103519667	103522833	-1
ENSG00000107331	337.757	2.18759	0.312364	7.00332	2.4996e-12	2.89329e-10	ABCA2	ATP binding cassette subfamily A member 2 [Source:HGNC Symbol;Acc:HGNC:32]	protein_coding	9	137007234	137028922	-1
ENSG00000141258	895.664	2.18181	0.311731	6.99903	2.57749e-12	2.95878e-10	SGSM2	small G protein signaling modulator 2 [Source:HGNC Symbol;Acc:HGNC:29026]	protein_coding	17	2337498	2381058	1
ENSG00000137171	586.395	1.97305	0.282871	6.9751	3.05654e-12	3.47995e-10	KLC4	kinesin light chain 4 [Source:HGNC Symbol;Acc:HGNC:21624]	protein_coding	6	43040777	43075095	1
ENSG00000109736	457.023	2.02077	0.289901	6.97056	3.15688e-12	3.56497e-10	MFSD10	major facilitator superfamily domain containing 10 [Source:HGNC Symbol;Acc:HGNC:16894]	protein_coding	4	2930561	2934834	-1
ENSG00000103245	338.741	2.08819	0.30073	6.94373	3.81881e-12	4.27768e-10	CIAO3	cytosolic iron-sulfur assembly component 3 [Source:HGNC Symbol;Acc:HGNC:14179]	protein_coding	16	729760	741329	-1
ENSG00000181458	197.345	2.41357	0.348065	6.93424	4.08403e-12	4.53818e-10	TMEM45A	transmembrane protein 45A [Source:HGNC Symbol;Acc:HGNC:25480]	protein_coding	3	100492619	100577444	1
ENSG00000109819	928.818	2.04985	0.295812	6.92958	4.221e-12	4.65315e-10	PPARGC1A	PPARG coactivator 1 alpha [Source:HGNC Symbol;Acc:HGNC:9237]	protein_coding	4	23755041	23904089	-1
ENSG00000235823	215.767	2.50116	0.362536	6.89907	5.23423e-12	5.69906e-10	OLMALINC	oligodendrocyte maturation-associated long intergenic non-coding RNA [Source:HGNC Symbol;Acc:HGNC:28060]	lncRNA	10	100373099	100454043	1
ENSG00000103995	279.18	2.44035	0.353746	6.8986	5.25183e-12	5.69906e-10	CEP152	centrosomal protein 152 [Source:HGNC Symbol;Acc:HGNC:29298]	protein_coding	15	48712928	48811146	-1
ENSG00000114023	990.941	2.16755	0.314875	6.88383	5.82662e-12	6.27378e-10	FAM162A	family with sequence similarity 162 member A [Source:HGNC Symbol;Acc:HGNC:17865]	protein_coding	3	122384176	122412334	1
ENSG00000167785	178.847	2.59725	0.377819	6.87434	6.22763e-12	6.65399e-10	ZNF558	zinc finger protein 558 [Source:HGNC Symbol;Acc:HGNC:26422]	protein_coding	19	8806170	8832314	-1
ENSG00000214145	74.9232	3.08441	0.449514	6.86164	6.80734e-12	7.21786e-10	LINC00887	long intergenic non-protein coding RNA 887 [Source:HGNC Symbol;Acc:HGNC:48574]	lncRNA	3	194296191	194322871	-1
ENSG00000197261	123.791	3.22436	0.470423	6.85418	7.17234e-12	7.54726e-10	C6orf141	chromosome 6 open reading frame 141 [Source:HGNC Symbol;Acc:HGNC:21351]	protein_coding	6	49550646	49561907	1
ENSG00000125968	874.106	-2.44394	0.359526	-6.79768	1.0632e-11	1.11037e-09	ID1	inhibitor of DNA binding 1, HLH protein [Source:HGNC Symbol;Acc:HGNC:5360]	protein_coding	20	31605283	31606515	1
ENSG00000167553	700.114	-2.05054	0.302429	-6.78023	1.19985e-11	1.24372e-09	TUBA1C	tubulin alpha 1c [Source:HGNC Symbol;Acc:HGNC:20768]	protein_coding	12	49188736	49274600	1
ENSG00000169252	252.497	2.28939	0.337739	6.77859	1.21355e-11	1.24861e-09	ADRB2	adrenoceptor beta 2 [Source:HGNC Symbol;Acc:HGNC:286]	protein_coding	5	148826611	148828623	1
ENSG00000072682	529.507	1.87183	0.27619	6.77733	1.22415e-11	1.25026e-09	P4HA2	prolyl 4-hydroxylase subunit alpha 2 [Source:HGNC Symbol;Acc:HGNC:8547]	protein_coding	5	132190147	132295315	-1
ENSG00000105376	84.8415	2.98152	0.440973	6.76123	1.36824e-11	1.38722e-09	ICAM5	intercellular adhesion molecule 5 [Source:HGNC Symbol;Acc:HGNC:5348]	protein_coding	19	10289952	10296778	1
ENSG00000104946	639.943	2.13998	0.316741	6.75624	1.41616e-11	1.4254e-09	TBC1D17	TBC1 domain family member 17 [Source:HGNC Symbol;Acc:HGNC:25699]	protein_coding	19	49877425	49888750	1
ENSG00000225217	28.111	4.34604	0.644796	6.74018	1.58192e-11	1.58078e-09	HSPA7	heat shock protein family A (Hsp70) member 7 (pseudogene) [Source:HGNC Symbol;Acc:HGNC:5240]	unprocessed_pseudogene	1	161606291	161608217	1
ENSG00000026025	32.2432	4.58879	0.681339	6.73495	1.63981e-11	1.62693e-09	VIM	vimentin [Source:HGNC Symbol;Acc:HGNC:12692]	protein_coding	10	17228241	17237593	1
ENSG00000017483	990.125	1.70508	0.253334	6.73057	1.69004e-11	1.66487e-09	SLC38A5	solute carrier family 38 member 5 [Source:HGNC Symbol;Acc:HGNC:18070]	protein_coding	X	48458537	48470260	-1
ENSG00000160471	89.1689	2.9882	0.44432	6.72532	1.75203e-11	1.71379e-09	COX6B2	cytochrome c oxidase subunit 6B2 [Source:HGNC Symbol;Acc:HGNC:24380]	protein_coding	19	55349306	55354719	-1
ENSG00000213859	214.974	2.30226	0.342435	6.72319	1.77786e-11	1.72688e-09	KCTD11	potassium channel tetramerization domain containing 11 [Source:HGNC Symbol;Acc:HGNC:21302]	protein_coding	17	7351889	7354944	1
ENSG00000132879	259.95	2.15017	0.320052	6.7182	1.83988e-11	1.77471e-09	FBXO44	F-box protein 44 [Source:HGNC Symbol;Acc:HGNC:24847]	protein_coding	1	11654375	11663327	1
ENSG00000274602	346.495	2.80625	0.418002	6.71349	1.90023e-11	1.797e-09	PI4KAP1	phosphatidylinositol 4-kinase alpha pseudogene 1 [Source:HGNC Symbol;Acc:HGNC:33576]	transcribed_unprocessed_pseudogene	22	18533646	18577968	-1
ENSG00000164687	544.448	1.98741	0.296035	6.71343	1.90097e-11	1.797e-09	FABP5	fatty acid binding protein 5 [Source:HGNC Symbol;Acc:HGNC:3560]	protein_coding	8	81280536	81284777	1
ENSG00000136002	543.724	2.11346	0.314813	6.71337	1.90179e-11	1.797e-09	ARHGEF4	Rho guanine nucleotide exchange factor 4 [Source:HGNC Symbol;Acc:HGNC:684]	protein_coding	2	130836914	131047263	1
ENSG00000143631	42.7436	3.80803	0.568387	6.69971	2.0883e-11	1.9599e-09	FLG	filaggrin [Source:HGNC Symbol;Acc:HGNC:3748]	protein_coding	1	152302165	152325239	-1
ENSG00000105329	459.853	2.16152	0.323054	6.6909	2.21806e-11	2.06771e-09	TGFB1	transforming growth factor beta 1 [Source:HGNC Symbol;Acc:HGNC:11766]	protein_coding	19	41301587	41353922	-1
ENSG00000110888	232.942	2.50575	0.375045	6.68122	2.36967e-11	2.19431e-09	CAPRIN2	caprin family member 2 [Source:HGNC Symbol;Acc:HGNC:21259]	protein_coding	12	30709552	30754951	-1
ENSG00000228109	127.089	2.87792	0.430973	6.67774	2.42649e-11	2.23205e-09	MELTF-AS1	MELTF antisense RNA 1 [Source:HGNC Symbol;Acc:HGNC:40373]	lncRNA	3	196999460	197004744	1
ENSG00000141562	632.702	2.12344	0.318128	6.67478	2.476e-11	2.26261e-09	NARF	nuclear prelamin A recognition factor [Source:HGNC Symbol;Acc:HGNC:29916]	protein_coding	17	82458180	82490537	1
ENSG00000102890	591.129	1.83438	0.274901	6.67288	2.50834e-11	2.27718e-09	ELMO3	engulfment and cell motility 3 [Source:HGNC Symbol;Acc:HGNC:17289]	protein_coding	16	67199111	67204029	1
ENSG00000175592	410.229	2.46028	0.369071	6.66614	2.6261e-11	2.3686e-09	FOSL1	FOS like 1, AP-1 transcription factor subunit [Source:HGNC Symbol;Acc:HGNC:13718]	protein_coding	11	65892049	65900573	-1
ENSG00000185101	831.288	2.39768	0.360156	6.65735	2.78805e-11	2.49846e-09	ANO9	anoctamin 9 [Source:HGNC Symbol;Acc:HGNC:20679]	protein_coding	11	417933	442011	-1
ENSG00000138772	168.235	2.69976	0.40651	6.64131	3.10912e-11	2.76831e-09	ANXA3	annexin A3 [Source:HGNC Symbol;Acc:HGNC:541]	protein_coding	4	78551747	78610451	1
ENSG00000131037	765.835	2.11386	0.318818	6.63032	3.34955e-11	2.96339e-09	EPS8L1	EPS8 like 1 [Source:HGNC Symbol;Acc:HGNC:21295]	protein_coding	19	55072020	55087923	1
ENSG00000119630	105.51	3.19284	0.48162	6.62938	3.37092e-11	2.96342e-09	PGF	placental growth factor [Source:HGNC Symbol;Acc:HGNC:8893]	protein_coding	14	74941834	74955626	-1
ENSG00000196739	747.849	2.32457	0.350944	6.62376	3.50169e-11	3.05902e-09	COL27A1	collagen type XXVII alpha 1 chain [Source:HGNC Symbol;Acc:HGNC:22986]	protein_coding	9	114155537	114312511	1
ENSG00000086061	565.515	-2.10457	0.318248	-6.613	3.76615e-11	3.26949e-09	DNAJA1	DnaJ heat shock protein family (Hsp40) member A1 [Source:HGNC Symbol;Acc:HGNC:5229]	protein_coding	9	33025273	33039907	1
ENSG00000171456	721.856	1.86021	0.281448	6.60942	3.85836e-11	3.32873e-09	ASXL1	ASXL transcriptional regulator 1 [Source:HGNC Symbol;Acc:HGNC:18318]	protein_coding	20	32358330	32439319	1
ENSG00000005448	301.586	2.07256	0.313717	6.60646	3.93607e-11	3.37481e-09	WDR54	WD repeat domain 54 [Source:HGNC Symbol;Acc:HGNC:25770]	protein_coding	2	74421678	74425755	1
ENSG00000126001	499.143	2.20564	0.33524	6.57929	4.72691e-11	4.02802e-09	CEP250	centrosomal protein 250 [Source:HGNC Symbol;Acc:HGNC:1859]	protein_coding	20	35455164	35519280	1
ENSG00000146067	472.991	2.15252	0.327985	6.56287	5.27818e-11	4.47036e-09	FAM193B	family with sequence similarity 193 member B [Source:HGNC Symbol;Acc:HGNC:25524]	protein_coding	5	177519789	177554563	-1
ENSG00000125731	380.372	1.97147	0.300511	6.56038	5.36707e-11	4.5181e-09	SH2D3A	SH2 domain containing 3A [Source:HGNC Symbol;Acc:HGNC:16885]	protein_coding	19	6752160	6767463	-1
ENSG00000140859	232.337	2.1993	0.335425	6.55676	5.49902e-11	4.5854e-09	KIFC3	kinesin family member C3 [Source:HGNC Symbol;Acc:HGNC:6326]	protein_coding	16	57758217	57863053	-1
ENSG00000004399	65.7646	3.28251	0.500659	6.55638	5.51305e-11	4.5854e-09	PLXND1	plexin D1 [Source:HGNC Symbol;Acc:HGNC:9107]	protein_coding	3	129555214	129606676	-1
ENSG00000261286	183.308	2.78986	0.425619	6.55483	5.57057e-11	4.60567e-09	ATP2C2-AS1	ATP2C2 antisense RNA 1 [Source:HGNC Symbol;Acc:HGNC:53167]	lncRNA	16	84459259	84467361	-1
ENSG00000154358	235.262	2.42799	0.371207	6.5408	6.11914e-11	5.02928e-09	OBSCN	obscurin, cytoskeletal calmodulin and titin-interacting RhoGEF [Source:HGNC Symbol;Acc:HGNC:15719]	protein_coding	1	228208044	228378876	1
ENSG00000138834	1932.88	2.17622	0.33335	6.52833	6.65062e-11	5.43395e-09	MAPK8IP3	mitogen-activated protein kinase 8 interacting protein 3 [Source:HGNC Symbol;Acc:HGNC:6884]	protein_coding	16	1706183	1770351	1
ENSG00000108846	612.173	2.3254	0.357341	6.50749	7.64159e-11	6.20712e-09	ABCC3	ATP binding cassette subfamily C member 3 [Source:HGNC Symbol;Acc:HGNC:54]	protein_coding	17	50634777	50692253	1
ENSG00000127511	423.72	2.09745	0.322366	6.50644	7.69528e-11	6.21438e-09	SIN3B	SIN3 transcription regulator family member B [Source:HGNC Symbol;Acc:HGNC:19354]	protein_coding	19	16829398	16880353	1
ENSG00000228451	67.81	3.05428	0.469584	6.50422	7.80992e-11	6.25513e-09	SDAD1P1	SDA1 domain containing 1 pseudogene 1 [Source:HGNC Symbol;Acc:HGNC:31403]	transcribed_processed_pseudogene	8	26375913	26382953	-1
ENSG00000186918	1347.09	1.65096	0.253849	6.50372	7.8358e-11	6.25513e-09	ZNF395	zinc finger protein 395 [Source:HGNC Symbol;Acc:HGNC:18737]	protein_coding	8	28345590	28402701	-1
ENSG00000185324	1122.59	2.13755	0.328886	6.49935	8.06665e-11	6.40262e-09	CDK10	cyclin dependent kinase 10 [Source:HGNC Symbol;Acc:HGNC:1770]	protein_coding	16	89680737	89696354	1
ENSG00000182481	217.17	-2.5829	0.397624	-6.49585	8.25663e-11	6.51617e-09	KPNA2	karyopherin subunit alpha 2 [Source:HGNC Symbol;Acc:HGNC:6395]	protein_coding	17	68035636	68047364	1
ENSG00000142046	183.383	2.51023	0.387031	6.48586	8.8229e-11	6.92373e-09	TMEM91	transmembrane protein 91 [Source:HGNC Symbol;Acc:HGNC:32393]	protein_coding	19	41350911	41384083	1
ENSG00000128923	1128.33	1.95947	0.302736	6.47255	9.63627e-11	7.51954e-09	MINDY2	MINDY lysine 48 deubiquitinase 2 [Source:HGNC Symbol;Acc:HGNC:26954]	protein_coding	15	58771192	58861900	1
ENSG00000241852	69.8401	2.85485	0.442371	6.45352	1.09281e-10	8.47993e-09	C8orf58	chromosome 8 open reading frame 58 [Source:HGNC Symbol;Acc:HGNC:32233]	protein_coding	8	22599599	22604150	1
ENSG00000143382	1327.03	1.98377	0.308723	6.42571	1.31252e-10	1.01283e-08	ADAMTSL4	ADAMTS like 4 [Source:HGNC Symbol;Acc:HGNC:19706]	protein_coding	1	150549369	150560937	1
ENSG00000113368	183.331	-2.53694	0.398646	-6.36389	1.9671e-10	1.50956e-08	LMNB1	lamin B1 [Source:HGNC Symbol;Acc:HGNC:6637]	protein_coding	5	126776623	126837020	1
ENSG00000159348	476.857	1.81033	0.284662	6.35958	2.02312e-10	1.54402e-08	CYB5R1	cytochrome b5 reductase 1 [Source:HGNC Symbol;Acc:HGNC:13397]	protein_coding	1	202961873	202967275	-1
ENSG00000243679	199.686	2.60292	0.41022	6.34518	2.22161e-10	1.68624e-08	AC018638.5	novel pseudogene	processed_pseudogene	7	128653969	128654722	1
ENSG00000105559	431.152	1.82736	0.289311	6.31626	2.67972e-10	2.0229e-08	PLEKHA4	pleckstrin homology domain containing A4 [Source:HGNC Symbol;Acc:HGNC:14339]	protein_coding	19	48837097	48868617	-1
ENSG00000115602	50.1153	3.28156	0.519823	6.31285	2.73941e-10	2.05678e-08	IL1RL1	interleukin 1 receptor like 1 [Source:HGNC Symbol;Acc:HGNC:5998]	protein_coding	2	102311502	102352037	1
ENSG00000266714	130.405	2.92037	0.462991	6.30761	2.83379e-10	2.11348e-08	MYO15B	myosin XVB [Source:HGNC Symbol;Acc:HGNC:14083]	protein_coding	17	75588058	75626849	1
ENSG00000076003	109.02	-3.20034	0.507428	-6.30698	2.84536e-10	2.11348e-08	MCM6	minichromosome maintenance complex component 6 [Source:HGNC Symbol;Acc:HGNC:6949]	protein_coding	2	135839626	135876443	-1
ENSG00000134590	235.631	2.0431	0.324403	6.29804	3.01441e-10	2.22713e-08	RTL8C	retrotransposon Gag like 8C [Source:HGNC Symbol;Acc:HGNC:2569]	protein_coding	X	135032355	135033546	1
ENSG00000186815	375.488	1.94399	0.309227	6.28662	3.2445e-10	2.38445e-08	TPCN1	two pore segment channel 1 [Source:HGNC Symbol;Acc:HGNC:18182]	protein_coding	12	113221050	113298585	1
ENSG00000131584	324.707	1.89067	0.300839	6.28465	3.28591e-10	2.40217e-08	ACAP3	ArfGAP with coiled-coil, ankyrin repeat and PH domains 3 [Source:HGNC Symbol;Acc:HGNC:16754]	protein_coding	1	1292390	1309609	-1
ENSG00000064607	279.397	2.02839	0.323703	6.2662	3.69966e-10	2.69048e-08	SUGP2	SURP and G-patch domain containing 2 [Source:HGNC Symbol;Acc:HGNC:18641]	protein_coding	19	18990888	19034023	-1
ENSG00000169231	459.974	2.12784	0.340587	6.24758	4.16853e-10	3.01567e-08	THBS3	thrombospondin 3 [Source:HGNC Symbol;Acc:HGNC:11787]	protein_coding	1	155195588	155209051	-1
ENSG00000095066	972.177	2.16721	0.349061	6.20868	5.34305e-10	3.84534e-08	HOOK2	hook microtubule tethering protein 2 [Source:HGNC Symbol;Acc:HGNC:19885]	protein_coding	19	12763003	12872740	-1
ENSG00000125447	449.324	2.02696	0.326659	6.20512	5.46566e-10	3.9133e-08	GGA3	golgi associated, gamma adaptin ear containing, ARF binding protein 3 [Source:HGNC Symbol;Acc:HGNC:17079]	protein_coding	17	75236599	75262363	-1
ENSG00000268621	1083.78	1.86141	0.300158	6.20144	5.5949e-10	3.98529e-08	IGFL2-AS1	IGFL2 antisense RNA 1 [Source:HGNC Symbol;Acc:HGNC:52559]	lncRNA	19	46189029	46203160	-1
ENSG00000069667	30.0153	3.87654	0.625462	6.19788	5.72277e-10	4.05557e-08	RORA	RAR related orphan receptor A [Source:HGNC Symbol;Acc:HGNC:10258]	protein_coding	15	60488284	61229302	-1
ENSG00000178038	2574.3	1.99378	0.321735	6.19697	5.75622e-10	4.05857e-08	ALS2CL	ALS2 C-terminal like [Source:HGNC Symbol;Acc:HGNC:20605]	protein_coding	3	46668995	46693704	-1
ENSG00000146072	746.359	-1.9138	0.309523	-6.18308	6.28637e-10	4.40627e-08	TNFRSF21	TNF receptor superfamily member 21 [Source:HGNC Symbol;Acc:HGNC:13469]	protein_coding	6	47231532	47309905	-1
ENSG00000119938	26.7786	3.98306	0.644257	6.18242	6.3128e-10	4.40627e-08	PPP1R3C	protein phosphatase 1 regulatory subunit 3C [Source:HGNC Symbol;Acc:HGNC:9293]	protein_coding	10	91628442	91633071	-1
ENSG00000100949	352.006	2.18733	0.354168	6.17598	6.57543e-10	4.56664e-08	RABGGTA	Rab geranylgeranyltransferase subunit alpha [Source:HGNC Symbol;Acc:HGNC:9795]	protein_coding	14	24265538	24271611	-1
ENSG00000108602	1232.04	-1.75769	0.28482	-6.17123	6.776e-10	4.68252e-08	ALDH3A1	aldehyde dehydrogenase 3 family member A1 [Source:HGNC Symbol;Acc:HGNC:405]	protein_coding	17	19737984	19748943	-1
ENSG00000278266	171.136	2.19421	0.355933	6.16466	7.0636e-10	4.8571e-08	AC079949.2	novel transcript	lncRNA	12	127147149	127150081	1
ENSG00000231298	58.4745	2.9559	0.479699	6.16199	7.18377e-10	4.90767e-08	MANCR	mitotically associated long non coding RNA [Source:HGNC Symbol;Acc:HGNC:44678]	lncRNA	10	4650158	4678185	-1
ENSG00000215788	456.511	2.216	0.359655	6.16146	7.20781e-10	4.90767e-08	TNFRSF25	TNF receptor superfamily member 25 [Source:HGNC Symbol;Acc:HGNC:11910]	protein_coding	1	6460786	6466175	-1
ENSG00000105339	313.702	2.10059	0.342756	6.12853	8.86958e-10	5.99668e-08	DENND3	DENN domain containing 3 [Source:HGNC Symbol;Acc:HGNC:29134]	protein_coding	8	141117278	141195808	1
ENSG00000113971	326.264	2.51997	0.411215	6.1281	8.89356e-10	5.99668e-08	NPHP3	nephrocystin 3 [Source:HGNC Symbol;Acc:HGNC:7907]	protein_coding	3	132680609	132722414	-1
ENSG00000067057	1095.27	1.99018	0.324896	6.12559	9.03497e-10	6.06259e-08	PFKP	phosphofructokinase, platelet [Source:HGNC Symbol;Acc:HGNC:8878]	protein_coding	10	3066333	3137718	1
ENSG00000010322	444.766	1.93216	0.315806	6.11821	9.46341e-10	6.31956e-08	NISCH	nischarin [Source:HGNC Symbol;Acc:HGNC:18006]	protein_coding	3	52455118	52493068	1
ENSG00000169242	697.266	1.87245	0.306472	6.1097	9.9818e-10	6.63383e-08	EFNA1	ephrin A1 [Source:HGNC Symbol;Acc:HGNC:3221]	protein_coding	1	155127876	155134899	1
ENSG00000189171	207.621	2.50056	0.410732	6.08806	1.14285e-09	7.55913e-08	S100A13	S100 calcium binding protein A13 [Source:HGNC Symbol;Acc:HGNC:10490]	protein_coding	1	153618787	153631360	-1
ENSG00000119986	328.463	2.00257	0.329034	6.0862	1.15622e-09	7.61136e-08	AVPI1	arginine vasopressin induced 1 [Source:HGNC Symbol;Acc:HGNC:30898]	protein_coding	10	97677424	97687241	-1
ENSG00000188229	597.077	-1.8109	0.297769	-6.08155	1.19029e-09	7.79865e-08	TUBB4B	tubulin beta 4B class IVb [Source:HGNC Symbol;Acc:HGNC:20771]	protein_coding	9	137241287	137243707	1
ENSG00000112139	112.593	2.29623	0.377878	6.07665	1.22717e-09	8.00253e-08	MDGA1	MAM domain containing glycosylphosphatidylinositol anchor 1 [Source:HGNC Symbol;Acc:HGNC:19267]	protein_coding	6	37630679	37699306	-1
ENSG00000135821	1779.18	-1.87439	0.308732	-6.07126	1.26914e-09	8.23753e-08	GLUL	glutamate-ammonia ligase [Source:HGNC Symbol;Acc:HGNC:4341]	protein_coding	1	182378098	182392206	-1
ENSG00000173402	113.341	-2.94724	0.486298	-6.06056	1.35645e-09	8.76328e-08	DAG1	dystroglycan 1 [Source:HGNC Symbol;Acc:HGNC:2666]	protein_coding	3	49468703	49535618	1
ENSG00000160213	3260.48	1.93327	0.31972	6.04678	1.4777e-09	9.5024e-08	CSTB	cystatin B [Source:HGNC Symbol;Acc:HGNC:2482]	protein_coding	21	43772511	43776330	-1
ENSG00000104738	265.433	-2.15014	0.355912	-6.04121	1.52963e-09	9.7713e-08	MCM4	minichromosome maintenance complex component 4 [Source:HGNC Symbol;Acc:HGNC:6947]	protein_coding	8	47960185	47978160	1
ENSG00000170525	1422.81	1.70559	0.282345	6.04079	1.53358e-09	9.7713e-08	PFKFB3	6-phosphofructo-2-kinase/fructose-2,6-biphosphatase 3 [Source:HGNC Symbol;Acc:HGNC:8874]	protein_coding	10	6144934	6254644	1
ENSG00000175984	235.015	2.04402	0.338462	6.03914	1.54938e-09	9.82686e-08	DENND2C	DENN domain containing 2C [Source:HGNC Symbol;Acc:HGNC:24748]	protein_coding	1	114582848	114670422	-1
ENSG00000127586	531.265	1.73211	0.286927	6.03675	1.57246e-09	9.91583e-08	CHTF18	chromosome transmission fidelity factor 18 [Source:HGNC Symbol;Acc:HGNC:18435]	protein_coding	16	788046	800737	1
ENSG00000129514	81.2489	-3.55905	0.589615	-6.03622	1.57768e-09	9.91583e-08	FOXA1	forkhead box A1 [Source:HGNC Symbol;Acc:HGNC:5021]	protein_coding	14	37589552	37596059	-1
ENSG00000116809	263.265	2.08243	0.346355	6.01241	1.82786e-09	1.14365e-07	ZBTB17	zinc finger and BTB domain containing 17 [Source:HGNC Symbol;Acc:HGNC:12936]	protein_coding	1	15941869	15976132	-1
ENSG00000265972	80.5947	-3.2474	0.540708	-6.00583	1.90356e-09	1.18567e-07	TXNIP	thioredoxin interacting protein [Source:HGNC Symbol;Acc:HGNC:16952]	protein_coding	1	145992435	145996579	-1
ENSG00000044446	406.88	2.1895	0.364929	5.99981	1.97547e-09	1.22497e-07	PHKA2	phosphorylase kinase regulatory subunit alpha 2 [Source:HGNC Symbol;Acc:HGNC:8926]	protein_coding	X	18892298	18984114	-1
ENSG00000131435	560.551	1.67509	0.279309	5.99726	2.00673e-09	1.23882e-07	PDLIM4	PDZ and LIM domain 4 [Source:HGNC Symbol;Acc:HGNC:16501]	protein_coding	5	132257696	132273454	1
ENSG00000137857	786.892	1.85033	0.30938	5.98077	2.22084e-09	1.36493e-07	DUOX1	dual oxidase 1 [Source:HGNC Symbol;Acc:HGNC:3062]	protein_coding	15	45129933	45165576	1
ENSG00000099840	74.3156	2.94715	0.493927	5.96678	2.41987e-09	1.48071e-07	IZUMO4	IZUMO family member 4 [Source:HGNC Symbol;Acc:HGNC:26950]	protein_coding	19	2096429	2099593	1
ENSG00000125740	350.981	-2.17946	0.365645	-5.96058	2.51347e-09	1.53124e-07	FOSB	FosB proto-oncogene, AP-1 transcription factor subunit [Source:HGNC Symbol;Acc:HGNC:3797]	protein_coding	19	45467995	45475179	1
ENSG00000026652	166.318	2.21694	0.373248	5.9396	2.8572e-09	1.73304e-07	AGPAT4	1-acylglycerol-3-phosphate O-acyltransferase 4 [Source:HGNC Symbol;Acc:HGNC:20885]	protein_coding	6	161129967	161274061	-1
ENSG00000114626	794.398	1.58977	0.267728	5.93801	2.88495e-09	1.74226e-07	ABTB1	ankyrin repeat and BTB domain containing 1 [Source:HGNC Symbol;Acc:HGNC:18275]	protein_coding	3	127672935	127680926	1
ENSG00000185215	1337.94	-1.89197	0.318788	-5.93488	2.94066e-09	1.76822e-07	TNFAIP2	TNF alpha induced protein 2 [Source:HGNC Symbol;Acc:HGNC:11895]	protein_coding	14	103121476	103137439	1
ENSG00000130707	1719.23	-1.71422	0.289767	-5.91586	3.30147e-09	1.97661e-07	ASS1	argininosuccinate synthase 1 [Source:HGNC Symbol;Acc:HGNC:758]	protein_coding	9	130444961	130501274	1
ENSG00000143013	191.389	-2.43026	0.411085	-5.91183	3.38326e-09	2.01689e-07	LMO4	LIM domain only 4 [Source:HGNC Symbol;Acc:HGNC:6644]	protein_coding	1	87328880	87348923	1
ENSG00000186866	277.487	2.01039	0.340349	5.90684	3.48733e-09	2.07004e-07	POFUT2	protein O-fucosyltransferase 2 [Source:HGNC Symbol;Acc:HGNC:14683]	protein_coding	21	45263928	45287898	-1
ENSG00000122644	157.452	2.17086	0.367714	5.90366	3.55529e-09	2.1014e-07	ARL4A	ADP ribosylation factor like GTPase 4A [Source:HGNC Symbol;Acc:HGNC:695]	protein_coding	7	12686856	12690958	1
ENSG00000175063	1037.62	1.66742	0.282882	5.8944	3.76056e-09	2.21331e-07	UBE2C	ubiquitin conjugating enzyme E2 C [Source:HGNC Symbol;Acc:HGNC:15937]	protein_coding	20	45812576	45816957	1
ENSG00000120899	817.956	1.71286	0.291065	5.88481	3.98508e-09	2.33556e-07	PTK2B	protein tyrosine kinase 2 beta [Source:HGNC Symbol;Acc:HGNC:9612]	protein_coding	8	27311482	27459391	1
ENSG00000196660	18.6812	4.09682	0.697141	5.8766	4.18772e-09	2.44401e-07	SLC30A10	solute carrier family 30 member 10 [Source:HGNC Symbol;Acc:HGNC:25355]	protein_coding	1	219685427	219958647	-1
ENSG00000135473	505.888	1.95135	0.332239	5.87332	4.27152e-09	2.48248e-07	PAN2	poly(A) specific ribonuclease subunit PAN2 [Source:HGNC Symbol;Acc:HGNC:20074]	protein_coding	12	56316223	56334053	-1
ENSG00000166140	534.076	1.8406	0.313433	5.87238	4.29574e-09	2.48616e-07	ZFYVE19	zinc finger FYVE-type containing 19 [Source:HGNC Symbol;Acc:HGNC:20758]	protein_coding	15	40807086	40815084	1
ENSG00000121742	192.429	2.09014	0.356254	5.86698	4.43796e-09	2.55781e-07	GJB6	gap junction protein beta 6 [Source:HGNC Symbol;Acc:HGNC:4288]	protein_coding	13	20221962	20232365	-1
ENSG00000141574	104.037	-2.85401	0.488182	-5.8462	5.02943e-09	2.88551e-07	SECTM1	secreted and transmembrane 1 [Source:HGNC Symbol;Acc:HGNC:10707]	protein_coding	17	82321024	82334074	-1
ENSG00000102606	417.957	1.77148	0.303047	5.84558	5.04808e-09	2.88551e-07	ARHGEF7	Rho guanine nucleotide exchange factor 7 [Source:HGNC Symbol;Acc:HGNC:15607]	protein_coding	13	111114559	111305737	1
ENSG00000185640	47.4047	3.10495	0.531499	5.84186	5.16199e-09	2.93853e-07	KRT79	keratin 79 [Source:HGNC Symbol;Acc:HGNC:28930]	protein_coding	12	52821408	52834311	-1
ENSG00000214176	272.086	2.17656	0.373087	5.83392	5.41405e-09	3.06943e-07	PLEKHM1P1	pleckstrin homology and RUN domain containing M1 pseudogene 1 [Source:HGNC Symbol;Acc:HGNC:35411]	transcribed_unprocessed_pseudogene	17	64779259	64837154	-1
ENSG00000134333	6366.7	1.39637	0.239649	5.82676	5.65145e-09	3.18984e-07	LDHA	lactate dehydrogenase A [Source:HGNC Symbol;Acc:HGNC:6535]	protein_coding	11	18394560	18408425	1
ENSG00000130703	571.943	1.73384	0.297596	5.82614	5.67236e-09	3.18984e-07	OSBPL2	oxysterol binding protein like 2 [Source:HGNC Symbol;Acc:HGNC:15761]	protein_coding	20	62231922	62296213	1
ENSG00000104892	282.643	2.04437	0.351254	5.82021	5.87746e-09	3.29185e-07	KLC3	kinesin light chain 3 [Source:HGNC Symbol;Acc:HGNC:20717]	protein_coding	19	45333434	45351520	1
ENSG00000100429	62.282	2.91295	0.500701	5.81774	5.96491e-09	3.32741e-07	HDAC10	histone deacetylase 10 [Source:HGNC Symbol;Acc:HGNC:18128]	protein_coding	22	50245183	50251405	-1
ENSG00000140939	354.95	1.9042	0.327859	5.808	6.32237e-09	3.51271e-07	NOL3	nucleolar protein 3 [Source:HGNC Symbol;Acc:HGNC:7869]	protein_coding	16	67170154	67175735	1
ENSG00000130702	5471.34	1.65303	0.285156	5.79693	6.75391e-09	3.73752e-07	LAMA5	laminin subunit alpha 5 [Source:HGNC Symbol;Acc:HGNC:6485]	protein_coding	20	62307955	62367312	-1
ENSG00000173575	1785	1.7663	0.30503	5.79056	7.01525e-09	3.86674e-07	CHD2	chromodomain helicase DNA binding protein 2 [Source:HGNC Symbol;Acc:HGNC:1917]	protein_coding	15	92900189	93027996	1
ENSG00000146242	337.64	1.90265	0.329333	5.77729	7.59147e-09	4.16617e-07	TPBG	trophoblast glycoprotein [Source:HGNC Symbol;Acc:HGNC:12004]	protein_coding	6	82363206	82367420	1
ENSG00000090924	130.165	2.30566	0.399132	5.77669	7.61847e-09	4.16617e-07	PLEKHG2	pleckstrin homology and RhoGEF domain containing G2 [Source:HGNC Symbol;Acc:HGNC:29515]	protein_coding	19	39412669	39428415	1
ENSG00000285887	131.261	2.59402	0.449254	5.77407	7.73776e-09	4.2148e-07	AL009176.1	novel transcript	lncRNA	6	169419004	169425156	-1
ENSG00000077150	410.285	1.64342	0.284727	5.77192	7.83724e-09	4.25231e-07	NFKB2	nuclear factor kappa B subunit 2 [Source:HGNC Symbol;Acc:HGNC:7795]	protein_coding	10	102394110	102402524	1
ENSG00000168397	388.146	1.79832	0.3121	5.76198	8.31307e-09	4.49294e-07	ATG4B	autophagy related 4B cysteine peptidase [Source:HGNC Symbol;Acc:HGNC:20790]	protein_coding	2	241637213	241673857	1
ENSG00000172613	879.592	2.18168	0.37941	5.7502	8.91377e-09	4.79892e-07	RAD9A	RAD9 checkpoint clamp component A [Source:HGNC Symbol;Acc:HGNC:9827]	protein_coding	11	67317871	67398410	1
ENSG00000130684	301.894	1.8206	0.316662	5.74935	8.95862e-09	4.80445e-07	ZNF337	zinc finger protein 337 [Source:HGNC Symbol;Acc:HGNC:15809]	protein_coding	20	25673195	25696853	-1
ENSG00000131016	83.6073	2.67195	0.464842	5.74808	9.02599e-09	4.82196e-07	AKAP12	A-kinase anchoring protein 12 [Source:HGNC Symbol;Acc:HGNC:370]	protein_coding	6	151239967	151358559	1
ENSG00000198915	116.221	2.20584	0.383988	5.74456	9.21629e-09	4.90476e-07	RASGEF1A	RasGEF domain family member 1A [Source:HGNC Symbol;Acc:HGNC:24246]	protein_coding	10	43194535	43267065	-1
ENSG00000152952	737.537	1.60798	0.280203	5.73862	9.54491e-09	5.06026e-07	PLOD2	procollagen-lysine,2-oxoglutarate 5-dioxygenase 2 [Source:HGNC Symbol;Acc:HGNC:9082]	protein_coding	3	146069440	146163653	-1
ENSG00000198753	169.527	2.29066	0.39934	5.73613	9.6866e-09	5.11585e-07	PLXNB3	plexin B3 [Source:HGNC Symbol;Acc:HGNC:9105]	protein_coding	X	153764196	153779346	1
ENSG00000167880	1837.77	1.68948	0.294835	5.73024	1.00288e-08	5.26274e-07	EVPL	envoplakin [Source:HGNC Symbol;Acc:HGNC:3503]	protein_coding	17	76004502	76027306	-1
ENSG00000165280	801.057	-1.57353	0.27461	-5.73004	1.00405e-08	5.26274e-07	VCP	valosin containing protein [Source:HGNC Symbol;Acc:HGNC:12666]	protein_coding	9	35053928	35072668	-1
ENSG00000103044	181.143	2.28273	0.39953	5.71354	1.1065e-08	5.77668e-07	HAS3	hyaluronan synthase 3 [Source:HGNC Symbol;Acc:HGNC:4820]	protein_coding	16	69105653	69118719	1
ENSG00000196419	913.617	-1.72962	0.302754	-5.71294	1.11042e-08	5.77668e-07	XRCC6	X-ray repair cross complementing 6 [Source:HGNC Symbol;Acc:HGNC:4055]	protein_coding	22	41621163	41664048	1
ENSG00000273142	197.454	2.59002	0.454932	5.69321	1.24671e-08	6.46149e-07	LINC02604	long intergenic non-protein coding RNA 2604 [Source:HGNC Symbol;Acc:HGNC:53972]	lncRNA	7	66902857	66906297	1
ENSG00000172081	306.778	1.76791	0.311207	5.6808	1.34069e-08	6.92272e-07	MOB3A	MOB kinase activator 3A [Source:HGNC Symbol;Acc:HGNC:29802]	protein_coding	19	2071036	2096673	-1
ENSG00000132002	1605.21	1.74368	0.307057	5.6787	1.35718e-08	6.98196e-07	DNAJB1	DnaJ heat shock protein family (Hsp40) member B1 [Source:HGNC Symbol;Acc:HGNC:5270]	protein_coding	19	14514769	14560391	-1
ENSG00000172965	165.17	2.06666	0.364046	5.67693	1.37136e-08	7.02884e-07	MIR4435-2HG	MIR4435-2 host gene [Source:HGNC Symbol;Acc:HGNC:35163]	lncRNA	2	111006015	111523376	-1
ENSG00000106333	93.6824	2.70907	0.477439	5.67416	1.39367e-08	7.11696e-07	PCOLCE	procollagen C-endopeptidase enhancer [Source:HGNC Symbol;Acc:HGNC:8738]	protein_coding	7	100602363	100608175	1
ENSG00000092621	697.712	-1.7105	0.301557	-5.67222	1.40962e-08	7.17204e-07	PHGDH	phosphoglycerate dehydrogenase [Source:HGNC Symbol;Acc:HGNC:8923]	protein_coding	1	119648411	119744218	1
ENSG00000143390	52.5345	-3.45668	0.611153	-5.656	1.54945e-08	7.85472e-07	RFX5	regulatory factor X5 [Source:HGNC Symbol;Acc:HGNC:9986]	protein_coding	1	151340640	151347326	-1
ENSG00000136068	1391.22	1.52105	0.269004	5.65437	1.56415e-08	7.90037e-07	FLNB	filamin B [Source:HGNC Symbol;Acc:HGNC:3755]	protein_coding	3	58008400	58172251	1
ENSG00000076641	33.886	3.19525	0.565191	5.65341	1.57299e-08	7.91626e-07	PAG1	phosphoprotein membrane anchor with glycosphingolipid microdomains 1 [Source:HGNC Symbol;Acc:HGNC:30043]	protein_coding	8	80967810	81112068	-1
ENSG00000088325	513.058	-1.87168	0.331404	-5.64775	1.62563e-08	8.13417e-07	TPX2	TPX2 microtubule nucleation factor [Source:HGNC Symbol;Acc:HGNC:1249]	protein_coding	20	31739271	31801805	1
ENSG00000188042	354.85	1.69401	0.299957	5.6475	1.62801e-08	8.13417e-07	ARL4C	ADP ribosylation factor like GTPase 4C [Source:HGNC Symbol;Acc:HGNC:698]	protein_coding	2	234493041	234497081	-1
ENSG00000154920	212.253	1.93677	0.343026	5.64613	1.641e-08	8.14707e-07	EME1	essential meiotic structure-specific endonuclease 1 [Source:HGNC Symbol;Acc:HGNC:24965]	protein_coding	17	50373220	50381483	1
ENSG00000185650	1380.4	1.49391	0.264597	5.64599	1.64232e-08	8.14707e-07	ZFP36L1	ZFP36 ring finger protein like 1 [Source:HGNC Symbol;Acc:HGNC:1107]	protein_coding	14	68787660	68796253	-1
ENSG00000108773	1013.09	1.89317	0.335595	5.64123	1.68844e-08	8.34604e-07	KAT2A	lysine acetyltransferase 2A [Source:HGNC Symbol;Acc:HGNC:4201]	protein_coding	17	42113111	42121367	-1
ENSG00000105443	906.587	1.75862	0.311828	5.63972	1.70324e-08	8.38936e-07	CYTH2	cytohesin 2 [Source:HGNC Symbol;Acc:HGNC:9502]	protein_coding	19	48469208	48482314	1
ENSG00000266412	355.448	-1.95055	0.346191	-5.63432	1.75751e-08	8.62609e-07	NCOA4	nuclear receptor coactivator 4 [Source:HGNC Symbol;Acc:HGNC:7671]	protein_coding	10	46005088	46030623	-1
ENSG00000168476	680.113	1.58847	0.282104	5.63079	1.79388e-08	8.77361e-07	REEP4	receptor accessory protein 4 [Source:HGNC Symbol;Acc:HGNC:26176]	protein_coding	8	22138020	22141951	-1
ENSG00000168906	174.203	-2.5757	0.458033	-5.62339	1.87242e-08	9.12556e-07	MAT2A	methionine adenosyltransferase 2A [Source:HGNC Symbol;Acc:HGNC:6904]	protein_coding	2	85539168	85545281	1
ENSG00000140682	203.776	1.85051	0.329151	5.62207	1.88688e-08	9.14124e-07	TGFB1I1	transforming growth factor beta 1 induced transcript 1 [Source:HGNC Symbol;Acc:HGNC:11767]	protein_coding	16	31471585	31477960	1
ENSG00000231672	14.7332	3.99149	0.709992	5.62189	1.88879e-08	9.14124e-07	DIRC3	disrupted in renal carcinoma 3 [Source:HGNC Symbol;Acc:HGNC:17805]	lncRNA	2	217284019	217756593	-1
ENSG00000139318	174.731	2.24199	0.398849	5.62114	1.89697e-08	9.14894e-07	DUSP6	dual specificity phosphatase 6 [Source:HGNC Symbol;Acc:HGNC:3072]	protein_coding	12	89347235	89352501	-1
ENSG00000115641	290.392	1.92169	0.342056	5.61806	1.93111e-08	9.28136e-07	FHL2	four and a half LIM domains 2 [Source:HGNC Symbol;Acc:HGNC:3703]	protein_coding	2	105357712	105438513	-1
ENSG00000019582	140.072	-2.91844	0.521682	-5.59429	2.2153e-08	1.06105e-06	CD74	CD74 molecule [Source:HGNC Symbol;Acc:HGNC:1697]	protein_coding	5	150400041	150412969	-1
ENSG00000168071	453.134	1.88708	0.339957	5.55093	2.84156e-08	1.35633e-06	CCDC88B	coiled-coil domain containing 88B [Source:HGNC Symbol;Acc:HGNC:26757]	protein_coding	11	64340204	64357534	1
ENSG00000134287	265.586	-1.88758	0.340351	-5.54597	2.92332e-08	1.39058e-06	ARF3	ADP ribosylation factor 3 [Source:HGNC Symbol;Acc:HGNC:654]	protein_coding	12	48935723	48957487	-1
ENSG00000116285	317.308	2.16406	0.390506	5.54169	2.99568e-08	1.42014e-06	ERRFI1	ERBB receptor feedback inhibitor 1 [Source:HGNC Symbol;Acc:HGNC:18185]	protein_coding	1	8004404	8026309	-1
ENSG00000143799	261.584	-2.14057	0.386367	-5.54026	3.02029e-08	1.42693e-06	PARP1	poly(ADP-ribose) polymerase 1 [Source:HGNC Symbol;Acc:HGNC:270]	protein_coding	1	226360210	226408154	-1
ENSG00000197948	301.799	1.886	0.340984	5.53105	3.18315e-08	1.49878e-06	FCHSD1	FCH and double SH3 domains 1 [Source:HGNC Symbol;Acc:HGNC:25463]	protein_coding	5	141639302	141651418	-1
ENSG00000008710	576.757	1.62796	0.294479	5.52829	3.23371e-08	1.51744e-06	PKD1	polycystin 1, transient receptor potential channel interacting [Source:HGNC Symbol;Acc:HGNC:9008]	protein_coding	16	2088708	2135898	-1
ENSG00000183741	515.291	-1.64763	0.298163	-5.52595	3.27717e-08	1.53265e-06	CBX6	chromobox 6 [Source:HGNC Symbol;Acc:HGNC:1556]	protein_coding	22	38861422	38872249	-1
ENSG00000130226	40.8059	3.25461	0.589226	5.52354	3.32229e-08	1.54854e-06	DPP6	dipeptidyl peptidase like 6 [Source:HGNC Symbol;Acc:HGNC:3010]	protein_coding	7	153887097	154894285	1
ENSG00000105464	165.736	2.17299	0.393872	5.517	3.44831e-08	1.60191e-06	GRIN2D	glutamate ionotropic receptor NMDA type subunit 2D [Source:HGNC Symbol;Acc:HGNC:4588]	protein_coding	19	48393668	48444931	1
ENSG00000214274	49.2395	3.14085	0.569402	5.51606	3.46688e-08	1.60516e-06	ANG	angiogenin [Source:HGNC Symbol;Acc:HGNC:483]	protein_coding	14	20684177	20698971	1
ENSG00000129467	52.1128	2.80398	0.508742	5.51161	3.55573e-08	1.63927e-06	ADCY4	adenylate cyclase 4 [Source:HGNC Symbol;Acc:HGNC:235]	protein_coding	14	24318349	24335093	-1
ENSG00000187961	316.145	1.89996	0.344745	5.51119	3.56414e-08	1.63927e-06	KLHL17	kelch like family member 17 [Source:HGNC Symbol;Acc:HGNC:24023]	protein_coding	1	960584	965719	1
ENSG00000124225	435.556	1.95897	0.356084	5.50144	3.76707e-08	1.72689e-06	PMEPA1	prostate transmembrane protein, androgen induced 1 [Source:HGNC Symbol;Acc:HGNC:14107]	protein_coding	20	57648392	57711536	-1
ENSG00000100297	362.443	-1.76955	0.321713	-5.50041	3.78904e-08	1.73124e-06	MCM5	minichromosome maintenance complex component 5 [Source:HGNC Symbol;Acc:HGNC:6948]	protein_coding	22	35400134	35425431	1
ENSG00000095397	100.018	2.18765	0.398129	5.49484	3.91073e-08	1.78098e-06	WHRN	whirlin [Source:HGNC Symbol;Acc:HGNC:16361]	protein_coding	9	114402080	114505473	-1
ENSG00000145107	78.7481	2.40575	0.438127	5.49098	3.99712e-08	1.80348e-06	TM4SF19	transmembrane 4 L six family member 19 [Source:HGNC Symbol;Acc:HGNC:25167]	protein_coding	3	196319342	196338503	-1
ENSG00000008838	418.034	1.79748	0.327355	5.49092	3.99835e-08	1.80348e-06	MED24	mediator complex subunit 24 [Source:HGNC Symbol;Acc:HGNC:22963]	protein_coding	17	40019097	40061215	-1
ENSG00000170037	287.983	1.8841	0.343131	5.49089	3.99907e-08	1.80348e-06	CNTROB	centrobin, centriole duplication and spindle assembly protein [Source:HGNC Symbol;Acc:HGNC:29616]	protein_coding	17	7932101	7949920	1
ENSG00000072778	1725.36	1.5747	0.287109	5.48469	4.14204e-08	1.85153e-06	ACADVL	acyl-CoA dehydrogenase very long chain [Source:HGNC Symbol;Acc:HGNC:92]	protein_coding	17	7217125	7225266	1
ENSG00000178252	743.681	1.56935	0.286136	5.48463	4.14332e-08	1.85153e-06	WDR6	WD repeat domain 6 [Source:HGNC Symbol;Acc:HGNC:12758]	protein_coding	3	49007062	49015953	1
ENSG00000188493	222.905	1.84296	0.336029	5.48453	4.14562e-08	1.85153e-06	C19orf54	chromosome 19 open reading frame 54 [Source:HGNC Symbol;Acc:HGNC:24758]	protein_coding	19	40740856	40751553	-1
ENSG00000108465	165.917	2.18836	0.399397	5.47915	4.27373e-08	1.90263e-06	CDK5RAP3	CDK5 regulatory subunit associated protein 3 [Source:HGNC Symbol;Acc:HGNC:18673]	protein_coding	17	47967810	47981781	1
ENSG00000251474	145.672	2.22522	0.406185	5.47833	4.2935e-08	1.90533e-06	RPL32P3	ribosomal protein L32 pseudogene 3 [Source:HGNC Symbol;Acc:HGNC:27024]	transcribed_unprocessed_pseudogene	3	129382922	129399655	-1
ENSG00000166938	75.4756	-2.85338	0.521008	-5.47664	4.33469e-08	1.91748e-06	DIS3L	DIS3 like exosome 3'-5' exoribonuclease [Source:HGNC Symbol;Acc:HGNC:28698]	protein_coding	15	66293217	66333898	1
ENSG00000165092	405.894	-1.95343	0.356907	-5.47323	4.41905e-08	1.94859e-06	ALDH1A1	aldehyde dehydrogenase 1 family member A1 [Source:HGNC Symbol;Acc:HGNC:402]	protein_coding	9	72900671	73080442	-1
ENSG00000246273	190.609	2.06482	0.37752	5.46943	4.51489e-08	1.98455e-06	SBF2-AS1	SBF2 antisense RNA 1 [Source:HGNC Symbol;Acc:HGNC:27438]	lncRNA	11	9758268	9811335	1
ENSG00000087266	311.119	1.81167	0.331364	5.4673	4.56942e-08	2.00219e-06	SH3BP2	SH3 domain binding protein 2 [Source:HGNC Symbol;Acc:HGNC:10825]	protein_coding	4	2793071	2841098	1
ENSG00000165699	346.276	1.82063	0.333244	5.46335	4.67227e-08	2.04081e-06	TSC1	TSC complex subunit 1 [Source:HGNC Symbol;Acc:HGNC:12362]	protein_coding	9	132891348	132946874	-1
ENSG00000168496	131.377	-2.60478	0.47856	-5.44295	5.24039e-08	2.27943e-06	FEN1	flap structure-specific endonuclease 1 [Source:HGNC Symbol;Acc:HGNC:3650]	protein_coding	11	61792911	61797238	1
ENSG00000169403	300.811	1.6714	0.307097	5.44258	5.25138e-08	2.27943e-06	PTAFR	platelet activating factor receptor [Source:HGNC Symbol;Acc:HGNC:9582]	protein_coding	1	28147166	28193936	-1
ENSG00000095539	81.3322	2.44293	0.449608	5.43347	5.52696e-08	2.39157e-06	SEMA4G	semaphorin 4G [Source:HGNC Symbol;Acc:HGNC:10735]	protein_coding	10	100969518	100985871	1
ENSG00000101187	31.5191	3.3531	0.61814	5.4245	5.81186e-08	2.50704e-06	SLCO4A1	solute carrier organic anion transporter family member 4A1 [Source:HGNC Symbol;Acc:HGNC:10953]	protein_coding	20	62642503	62685785	1
ENSG00000248323	20.0908	3.77775	0.696589	5.42321	5.85397e-08	2.51739e-06	LUCAT1	lung cancer associated transcript 1 [Source:HGNC Symbol;Acc:HGNC:48498]	lncRNA	5	91054834	91314547	-1
ENSG00000032219	659.23	1.858	0.342664	5.42222	5.88628e-08	2.52347e-06	ARID4A	AT-rich interaction domain 4A [Source:HGNC Symbol;Acc:HGNC:9885]	protein_coding	14	58298504	58373887	1
ENSG00000167525	61.3165	2.85734	0.527457	5.41719	6.05422e-08	2.58748e-06	PROCA1	protein interacting with cyclin A1 [Source:HGNC Symbol;Acc:HGNC:28600]	protein_coding	17	28703197	28711854	-1
ENSG00000142748	13.3372	3.80745	0.703685	5.41074	6.27665e-08	2.67432e-06	FCN3	ficolin 3 [Source:HGNC Symbol;Acc:HGNC:3625]	protein_coding	1	27369110	27374824	-1
ENSG00000172037	683.509	1.61243	0.299316	5.38706	7.16194e-08	3.04218e-06	LAMB2	laminin subunit beta 2 [Source:HGNC Symbol;Acc:HGNC:6487]	protein_coding	3	49121114	49133118	-1
ENSG00000185989	71.1741	2.49101	0.462896	5.38136	7.39234e-08	3.13048e-06	RASA3	RAS p21 protein activator 3 [Source:HGNC Symbol;Acc:HGNC:20331]	protein_coding	13	113977783	114132623	-1
ENSG00000177156	993.432	-1.41303	0.262717	-5.37853	7.50948e-08	3.17042e-06	TALDO1	transaldolase 1 [Source:HGNC Symbol;Acc:HGNC:11559]	protein_coding	11	747415	765012	1
ENSG00000166886	262.009	1.72874	0.321493	5.37723	7.56399e-08	3.18375e-06	NAB2	NGFI-A binding protein 2 [Source:HGNC Symbol;Acc:HGNC:7627]	protein_coding	12	57089043	57095476	1
ENSG00000180638	235.34	2.01803	0.375668	5.37185	7.79315e-08	3.2703e-06	SLC47A2	solute carrier family 47 member 2 [Source:HGNC Symbol;Acc:HGNC:26439]	protein_coding	17	19678288	19718979	-1
ENSG00000262152	79.4004	2.62932	0.48985	5.3676	7.97914e-08	3.33048e-06	LINC00514	long intergenic non-protein coding RNA 514 [Source:HGNC Symbol;Acc:HGNC:27549]	protein_coding	16	2988256	3002016	1
ENSG00000213983	1259.45	1.67996	0.312989	5.36748	7.98452e-08	3.33048e-06	AP1G2	adaptor related protein complex 1 subunit gamma 2 [Source:HGNC Symbol;Acc:HGNC:556]	protein_coding	14	23559565	23568070	-1
ENSG00000170175	96.4415	2.43396	0.453569	5.36624	8.03962e-08	3.34342e-06	CHRNB1	cholinergic receptor nicotinic beta 1 subunit [Source:HGNC Symbol;Acc:HGNC:1961]	protein_coding	17	7445061	7457710	1
ENSG00000012171	515.897	1.82155	0.339535	5.36485	8.10177e-08	3.35921e-06	SEMA3B	semaphorin 3B [Source:HGNC Symbol;Acc:HGNC:10724]	protein_coding	3	50267558	50277546	1
ENSG00000124224	144.633	2.01706	0.376137	5.36255	8.2055e-08	3.3921e-06	PPP4R1L	protein phosphatase 4 regulatory subunit 1 like (pseudogene) [Source:HGNC Symbol;Acc:HGNC:15755]	transcribed_unprocessed_pseudogene	20	58228940	58309451	-1
ENSG00000160796	643.89	1.58623	0.296003	5.35883	8.37627e-08	3.45241e-06	NBEAL2	neurobeachin like 2 [Source:HGNC Symbol;Acc:HGNC:31928]	protein_coding	3	46979666	47009704	1
ENSG00000035664	365.848	1.83606	0.342759	5.3567	8.47535e-08	3.47626e-06	DAPK2	death associated protein kinase 2 [Source:HGNC Symbol;Acc:HGNC:2675]	protein_coding	15	63907036	64072033	-1
ENSG00000178150	397.118	1.86038	0.347311	5.35652	8.48419e-08	3.47626e-06	ZNF114	zinc finger protein 114 [Source:HGNC Symbol;Acc:HGNC:12894]	protein_coding	19	48270081	48287608	1
ENSG00000170949	141.985	2.12279	0.396487	5.35399	8.60361e-08	3.50757e-06	ZNF160	zinc finger protein 160 [Source:HGNC Symbol;Acc:HGNC:12948]	protein_coding	19	53066606	53103436	-1
ENSG00000096433	1156.38	1.68794	0.315285	5.3537	8.61748e-08	3.50757e-06	ITPR3	inositol 1,4,5-trisphosphate receptor type 3 [Source:HGNC Symbol;Acc:HGNC:6182]	protein_coding	6	33620365	33696574	1
ENSG00000142657	504.759	-1.68915	0.315535	-5.3533	8.63634e-08	3.50757e-06	PGD	phosphogluconate dehydrogenase [Source:HGNC Symbol;Acc:HGNC:8891]	protein_coding	1	10398592	10420511	1
ENSG00000111788	110.306	2.32031	0.43391	5.34745	8.92026e-08	3.61232e-06	AC009533.1	DEAD/H (Asp-Glu-Ala-Asp/His) box polypeptide like pseudogene	unprocessed_pseudogene	12	9277235	9313241	1
ENSG00000140400	658.289	1.86432	0.348837	5.34439	9.07203e-08	3.6631e-06	MAN2C1	mannosidase alpha class 2C member 1 [Source:HGNC Symbol;Acc:HGNC:6827]	protein_coding	15	75355207	75368612	-1
ENSG00000147224	52.9112	-3.22953	0.604413	-5.34325	9.12949e-08	3.67561e-06	PRPS1	phosphoribosyl pyrophosphate synthetase 1 [Source:HGNC Symbol;Acc:HGNC:9462]	protein_coding	X	107628428	107651993	1
ENSG00000091592	341.228	1.91449	0.358376	5.34214	9.18547e-08	3.68746e-06	NLRP1	NLR family pyrin domain containing 1 [Source:HGNC Symbol;Acc:HGNC:14374]	protein_coding	17	5499427	5619424	-1
ENSG00000139636	194.534	1.93104	0.361639	5.33969	9.31047e-08	3.72687e-06	LMBR1L	limb development membrane protein 1 like [Source:HGNC Symbol;Acc:HGNC:18268]	protein_coding	12	49097136	49110900	-1
ENSG00000076248	116.993	-2.32396	0.435653	-5.33444	9.58424e-08	3.82543e-06	UNG	uracil DNA glycosylase [Source:HGNC Symbol;Acc:HGNC:12572]	protein_coding	12	109097597	109110992	1
ENSG00000137802	583.288	1.64247	0.308174	5.32966	9.83953e-08	3.91607e-06	MAPKBP1	mitogen-activated protein kinase binding protein 1 [Source:HGNC Symbol;Acc:HGNC:29536]	protein_coding	15	41774434	41827855	1
ENSG00000130158	166.367	1.99093	0.373597	5.3291	9.87001e-08	3.91698e-06	DOCK6	dedicator of cytokinesis 6 [Source:HGNC Symbol;Acc:HGNC:19189]	protein_coding	19	11199295	11262524	-1
ENSG00000168710	336.876	-1.71503	0.321976	-5.32659	1.00075e-07	3.96023e-06	AHCYL1	adenosylhomocysteinase like 1 [Source:HGNC Symbol;Acc:HGNC:344]	protein_coding	1	109984765	110023742	1
ENSG00000167702	349.787	1.87472	0.352195	5.32296	1.02092e-07	4.02858e-06	KIFC2	kinesin family member C2 [Source:HGNC Symbol;Acc:HGNC:29530]	protein_coding	8	144466043	144474202	1
ENSG00000141279	1108.41	1.37478	0.258314	5.32211	1.02572e-07	4.03606e-06	NPEPPS	aminopeptidase puromycin sensitive [Source:HGNC Symbol;Acc:HGNC:7900]	protein_coding	17	47522942	47624665	1
ENSG00000189190	214.51	2.16556	0.407471	5.31463	1.06873e-07	4.19339e-06	ZNF600	zinc finger protein 600 [Source:HGNC Symbol;Acc:HGNC:30951]	protein_coding	19	52749942	52786807	-1
ENSG00000069011	485.038	-1.77013	0.333354	-5.31005	1.09597e-07	4.28819e-06	PITX1	paired like homeodomain 1 [Source:HGNC Symbol;Acc:HGNC:9004]	protein_coding	5	135027734	135034813	-1
ENSG00000090238	755.355	1.93802	0.365094	5.30826	1.10675e-07	4.31644e-06	YPEL3	yippee like 3 [Source:HGNC Symbol;Acc:HGNC:18327]	protein_coding	16	30092314	30096915	-1
ENSG00000231035	14.5987	3.80123	0.716156	5.30783	1.10941e-07	4.31644e-06	RPL7L1P9	ribosomal protein L7 like 1 pseudogene 9 [Source:HGNC Symbol;Acc:HGNC:39491]	processed_pseudogene	2	217760547	217761291	-1
ENSG00000166888	1979.06	1.50724	0.284254	5.30246	1.14251e-07	4.43282e-06	STAT6	signal transducer and activator of transcription 6 [Source:HGNC Symbol;Acc:HGNC:11368]	protein_coding	12	57095408	57132139	-1
ENSG00000111653	188.696	2.08633	0.393683	5.29952	1.16104e-07	4.49217e-06	ING4	inhibitor of growth family member 4 [Source:HGNC Symbol;Acc:HGNC:19423]	protein_coding	12	6650301	6663142	-1
ENSG00000261649	10.5272	3.82357	0.72189	5.29662	1.17968e-07	4.55158e-06	GOLGA6L7	golgin A6 family like 7 [Source:HGNC Symbol;Acc:HGNC:37442]	protein_coding	15	28841833	28848675	-1
ENSG00000198728	598.169	1.62455	0.307161	5.28891	1.23049e-07	4.73448e-06	LDB1	LIM domain binding 1 [Source:HGNC Symbol;Acc:HGNC:6532]	protein_coding	10	102106489	102120368	-1
ENSG00000179361	73.2345	2.36716	0.448237	5.28105	1.28443e-07	4.92839e-06	ARID3B	AT-rich interaction domain 3B [Source:HGNC Symbol;Acc:HGNC:14350]	protein_coding	15	74541206	74598131	1
ENSG00000044090	365.347	1.63066	0.309307	5.272	1.34943e-07	5.16353e-06	CUL7	cullin 7 [Source:HGNC Symbol;Acc:HGNC:21024]	protein_coding	6	43037617	43053943	-1
ENSG00000140983	628.039	1.41411	0.268351	5.26962	1.36705e-07	5.21656e-06	RHOT2	ras homolog family member T2 [Source:HGNC Symbol;Acc:HGNC:21169]	protein_coding	16	668105	674174	1
ENSG00000163347	886.276	-1.57857	0.299635	-5.26832	1.37678e-07	5.23929e-06	CLDN1	claudin 1 [Source:HGNC Symbol;Acc:HGNC:2032]	protein_coding	3	190305707	190322446	-1
ENSG00000143369	1889.19	1.70263	0.323343	5.26571	1.39645e-07	5.29964e-06	ECM1	extracellular matrix protein 1 [Source:HGNC Symbol;Acc:HGNC:3153]	protein_coding	1	150508062	150513789	1
ENSG00000113739	168.983	1.88954	0.359058	5.26249	1.42115e-07	5.37867e-06	STC2	stanniocalcin 2 [Source:HGNC Symbol;Acc:HGNC:11374]	protein_coding	5	173314723	173328447	-1
ENSG00000159788	236.023	1.83407	0.349226	5.2518	1.50618e-07	5.68503e-06	RGS12	regulator of G protein signaling 12 [Source:HGNC Symbol;Acc:HGNC:9994]	protein_coding	4	3293028	3439913	1
ENSG00000181019	916.834	-1.54558	0.294329	-5.2512	1.51112e-07	5.6882e-06	NQO1	NAD(P)H quinone dehydrogenase 1 [Source:HGNC Symbol;Acc:HGNC:2874]	protein_coding	16	69706996	69726668	-1
ENSG00000130635	80.6003	2.8678	0.54628	5.24969	1.52357e-07	5.71318e-06	COL5A1	collagen type V alpha 1 chain [Source:HGNC Symbol;Acc:HGNC:2209]	protein_coding	9	134641803	134844843	1
ENSG00000189057	104.11	-2.33171	0.444186	-5.2494	1.52598e-07	5.71318e-06	FAM111B	family with sequence similarity 111 member B [Source:HGNC Symbol;Acc:HGNC:24200]	protein_coding	11	59107185	59127412	1
ENSG00000127914	1984.76	2.02269	0.385495	5.24699	1.54607e-07	5.77281e-06	AKAP9	A-kinase anchoring protein 9 [Source:HGNC Symbol;Acc:HGNC:379]	protein_coding	7	91940840	92110673	1
ENSG00000147162	1246.59	1.64994	0.314687	5.2431	1.57904e-07	5.87646e-06	OGT	O-linked N-acetylglucosamine (GlcNAc) transferase [Source:HGNC Symbol;Acc:HGNC:8127]	protein_coding	X	71533104	71575892	1
ENSG00000221995	59.9109	2.46555	0.470281	5.24272	1.58229e-07	5.87646e-06	TIAF1	TGFB1-induced anti-apoptotic factor 1 [Source:HGNC Symbol;Acc:HGNC:11803]	protein_coding	17	29073521	29078857	-1
ENSG00000171680	219.579	1.79942	0.343277	5.2419	1.58935e-07	5.88695e-06	PLEKHG5	pleckstrin homology and RhoGEF domain containing G5 [Source:HGNC Symbol;Acc:HGNC:29105]	protein_coding	1	6467122	6520074	-1
ENSG00000117226	178.103	-2.07398	0.395806	-5.2399	1.60661e-07	5.93506e-06	GBP3	guanylate binding protein 3 [Source:HGNC Symbol;Acc:HGNC:4184]	protein_coding	1	89006679	89022894	-1
ENSG00000160209	1450.93	1.48194	0.28287	5.23896	1.61488e-07	5.94978e-06	PDXK	pyridoxal kinase [Source:HGNC Symbol;Acc:HGNC:8819]	protein_coding	21	43719094	43762307	1
ENSG00000002726	172.741	-2.42345	0.462698	-5.23764	1.62641e-07	5.97643e-06	AOC1	amine oxidase copper containing 1 [Source:HGNC Symbol;Acc:HGNC:80]	protein_coding	7	150824627	150861504	1
ENSG00000114735	139.001	2.10222	0.401414	5.23703	1.63182e-07	5.98047e-06	HEMK1	HemK methyltransferase family member 1 [Source:HGNC Symbol;Acc:HGNC:24923]	protein_coding	3	50569152	50596168	1
ENSG00000198954	50.9167	-3.17746	0.60684	-5.23608	1.64021e-07	5.99541e-06	KIFBP	kinesin family binding protein [Source:HGNC Symbol;Acc:HGNC:23419]	protein_coding	10	68988803	69043544	1
ENSG00000104765	369.193	1.63118	0.311724	5.23276	1.67001e-07	6.07983e-06	BNIP3L	BCL2 interacting protein 3 like [Source:HGNC Symbol;Acc:HGNC:1085]	protein_coding	8	26383054	26505636	1
ENSG00000173548	537.509	1.5888	0.303664	5.23211	1.67584e-07	6.07983e-06	SNX33	sorting nexin 33 [Source:HGNC Symbol;Acc:HGNC:28468]	protein_coding	15	75647912	75662301	1
ENSG00000265808	138.263	-2.24069	0.428262	-5.23205	1.67644e-07	6.07983e-06	SEC22B	SEC22 homolog B, vesicle trafficking protein [Source:HGNC Symbol;Acc:HGNC:10700]	protein_coding	1	120150898	120176520	-1
ENSG00000075275	1232.57	1.57659	0.301788	5.22417	1.74933e-07	6.32767e-06	CELSR1	cadherin EGF LAG seven-pass G-type receptor 1 [Source:HGNC Symbol;Acc:HGNC:1850]	protein_coding	22	46360834	46537620	-1
ENSG00000100417	256.282	1.66247	0.318603	5.21799	1.80876e-07	6.52562e-06	PMM1	phosphomannomutase 1 [Source:HGNC Symbol;Acc:HGNC:9114]	protein_coding	22	41576900	41589871	-1
ENSG00000237609	12.145	3.73827	0.717311	5.21151	1.87309e-07	6.74022e-06	AF064858.2	novel transcript	lncRNA	21	39028536	39029128	-1
ENSG00000108821	286.933	2.09204	0.401468	5.21099	1.87838e-07	6.74179e-06	COL1A1	collagen type I alpha 1 chain [Source:HGNC Symbol;Acc:HGNC:2197]	protein_coding	17	50184101	50201632	-1
ENSG00000132740	249.073	1.85532	0.356111	5.20994	1.88899e-07	6.75069e-06	IGHMBP2	immunoglobulin mu DNA binding protein 2 [Source:HGNC Symbol;Acc:HGNC:5542]	protein_coding	11	68903863	68940602	1
ENSG00000164463	117.608	1.97914	0.379889	5.20979	1.89058e-07	6.75069e-06	CREBRF	CREB3 regulatory factor [Source:HGNC Symbol;Acc:HGNC:24050]	protein_coding	5	173056352	173139284	1
ENSG00000108799	243.028	1.78122	0.342622	5.1988	2.00579e-07	7.14371e-06	EZH1	enhancer of zeste 1 polycomb repressive complex 2 subunit [Source:HGNC Symbol;Acc:HGNC:3526]	protein_coding	17	42700275	42745049	-1
ENSG00000099954	43.5748	2.72822	0.525286	5.19379	2.06061e-07	7.32015e-06	CECR2	CECR2 histone acetyl-lysine reader [Source:HGNC Symbol;Acc:HGNC:1840]	protein_coding	22	17359949	17558149	1
ENSG00000214826	196.809	2.28513	0.440074	5.1926	2.07379e-07	7.34821e-06	DDX12P	DEAD/H-box helicase 12, pseudogene [Source:HGNC Symbol;Acc:HGNC:2737]	unprocessed_pseudogene	12	9418673	9448229	-1
ENSG00000101104	601.711	1.62105	0.312559	5.18639	2.14409e-07	7.57796e-06	PABPC1L	poly(A) binding protein cytoplasmic 1 like [Source:HGNC Symbol;Acc:HGNC:15797]	protein_coding	20	44910060	44959035	1
ENSG00000100591	358.667	-1.69671	0.327177	-5.1859	2.14973e-07	7.57861e-06	AHSA1	activator of HSP90 ATPase activity 1 [Source:HGNC Symbol;Acc:HGNC:1189]	protein_coding	14	77457870	77469472	1
ENSG00000197355	21.8203	3.31798	0.640129	5.1833	2.17997e-07	7.66577e-06	UAP1L1	UDP-N-acetylglucosamine pyrophosphorylase 1 like 1 [Source:HGNC Symbol;Acc:HGNC:28082]	protein_coding	9	137077517	137084539	1
ENSG00000165916	414.383	-1.62691	0.31393	-5.18241	2.19033e-07	7.68274e-06	PSMC3	proteasome 26S subunit, ATPase 3 [Source:HGNC Symbol;Acc:HGNC:9549]	protein_coding	11	47418769	47426473	-1
ENSG00000075673	23.2772	3.2172	0.620985	5.1808	2.20939e-07	7.72441e-06	ATP12A	ATPase H+/K+ transporting non-gastric alpha2 subunit [Source:HGNC Symbol;Acc:HGNC:13816]	protein_coding	13	24680408	24712472	1
ENSG00000002016	114.073	2.14089	0.413262	5.18047	2.21333e-07	7.72441e-06	RAD52	RAD52 homolog, DNA repair protein [Source:HGNC Symbol;Acc:HGNC:9824]	protein_coding	12	911736	990053	-1
ENSG00000108469	353.005	1.76592	0.341008	5.17852	2.23651e-07	7.78576e-06	RECQL5	RecQ like helicase 5 [Source:HGNC Symbol;Acc:HGNC:9950]	protein_coding	17	75626845	75667189	-1
ENSG00000179532	161.979	2.22548	0.429838	5.17748	2.24906e-07	7.80987e-06	DNHD1	dynein heavy chain domain 1 [Source:HGNC Symbol;Acc:HGNC:26532]	protein_coding	11	6497260	6593758	1
ENSG00000127663	152.396	1.83483	0.354431	5.17685	2.25664e-07	7.81664e-06	KDM4B	lysine demethylase 4B [Source:HGNC Symbol;Acc:HGNC:29136]	protein_coding	19	4969113	5153598	1
ENSG00000179833	312.073	1.64431	0.317775	5.17443	2.28607e-07	7.89888e-06	SERTAD2	SERTA domain containing 2 [Source:HGNC Symbol;Acc:HGNC:30784]	protein_coding	2	64631621	64751005	-1
ENSG00000182087	1559.05	1.39648	0.270339	5.16568	2.39566e-07	8.257e-06	TMEM259	transmembrane protein 259 [Source:HGNC Symbol;Acc:HGNC:17039]	protein_coding	19	1009648	1021179	-1
ENSG00000197912	1206.79	1.73909	0.337156	5.15813	2.49428e-07	8.57563e-06	SPG7	SPG7 matrix AAA peptidase subunit, paraplegin [Source:HGNC Symbol;Acc:HGNC:11237]	protein_coding	16	89490719	89557766	1
ENSG00000203875	300.148	1.57307	0.305032	5.15707	2.50838e-07	8.60283e-06	SNHG5	small nucleolar RNA host gene 5 [Source:HGNC Symbol;Acc:HGNC:21026]	lncRNA	6	85650491	85678932	-1
ENSG00000012822	430.93	1.66174	0.32292	5.14598	2.66123e-07	9.10454e-06	CALCOCO1	calcium binding and coiled-coil domain 1 [Source:HGNC Symbol;Acc:HGNC:29306]	protein_coding	12	53708517	53727745	-1
ENSG00000185359	792.143	1.38895	0.270149	5.14142	2.72663e-07	9.30537e-06	HGS	hepatocyte growth factor-regulated tyrosine kinase substrate [Source:HGNC Symbol;Acc:HGNC:4897]	protein_coding	17	81683326	81703138	1
ENSG00000138166	441.504	1.73475	0.337524	5.13963	2.75283e-07	9.37178e-06	DUSP5	dual specificity phosphatase 5 [Source:HGNC Symbol;Acc:HGNC:3071]	protein_coding	10	110497907	110511533	1
ENSG00000103197	686.183	1.63049	0.318125	5.12532	2.97036e-07	1.00876e-05	TSC2	TSC complex subunit 2 [Source:HGNC Symbol;Acc:HGNC:12363]	protein_coding	16	2047967	2089491	1
ENSG00000173599	468.715	1.49517	0.292046	5.11965	3.06108e-07	1.03703e-05	PC	pyruvate carboxylase [Source:HGNC Symbol;Acc:HGNC:8636]	protein_coding	11	66848417	66958386	-1
ENSG00000108671	281.589	-1.76153	0.344485	-5.1135	3.16242e-07	1.06876e-05	PSMD11	proteasome 26S subunit, non-ATPase 11 [Source:HGNC Symbol;Acc:HGNC:9556]	protein_coding	17	32444379	32483319	1
ENSG00000099875	912.15	1.4312	0.280047	5.11056	3.212e-07	1.08288e-05	MKNK2	MAPK interacting serine/threonine kinase 2 [Source:HGNC Symbol;Acc:HGNC:7111]	protein_coding	19	2037465	2051244	-1
ENSG00000125347	465.889	-1.55998	0.305743	-5.10225	3.35647e-07	1.12876e-05	IRF1	interferon regulatory factor 1 [Source:HGNC Symbol;Acc:HGNC:6116]	protein_coding	5	132440440	132508719	-1
ENSG00000171163	350.44	1.84682	0.361994	5.1018	3.36435e-07	1.12876e-05	ZNF692	zinc finger protein 692 [Source:HGNC Symbol;Acc:HGNC:26049]	protein_coding	1	248850006	248859144	-1
ENSG00000087903	104.998	2.06367	0.404658	5.09979	3.40024e-07	1.13806e-05	RFX2	regulatory factor X2 [Source:HGNC Symbol;Acc:HGNC:9983]	protein_coding	19	5993164	6199572	-1
ENSG00000164050	1006.48	1.47989	0.290411	5.09586	3.4716e-07	1.15915e-05	PLXNB1	plexin B1 [Source:HGNC Symbol;Acc:HGNC:9103]	protein_coding	3	48403854	48430086	-1
ENSG00000087074	1314.24	1.37276	0.269483	5.09404	3.5051e-07	1.16753e-05	PPP1R15A	protein phosphatase 1 regulatory subunit 15A [Source:HGNC Symbol;Acc:HGNC:14375]	protein_coding	19	48872421	48876058	1
ENSG00000167969	169.214	-1.93618	0.380346	-5.09057	3.56995e-07	1.18512e-05	ECI1	enoyl-CoA delta isomerase 1 [Source:HGNC Symbol;Acc:HGNC:2703]	protein_coding	16	2239402	2252300	-1
ENSG00000136514	116.03	-2.45936	0.483146	-5.0903	3.57498e-07	1.18512e-05	RTP4	receptor transporter protein 4 [Source:HGNC Symbol;Acc:HGNC:23992]	protein_coding	3	187368385	187372076	1
ENSG00000169733	303.048	1.64568	0.323644	5.08486	3.67899e-07	1.2167e-05	RFNG	RFNG O-fucosylpeptide 3-beta-N-acetylglucosaminyltransferase [Source:HGNC Symbol;Acc:HGNC:9974]	protein_coding	17	82047902	82051831	-1
ENSG00000256006	70.9689	2.72794	0.536615	5.0836	3.70349e-07	1.22156e-05	AC084117.1	novel transcript	lncRNA	11	18405609	18406731	1
ENSG00000131067	325.433	1.58371	0.311558	5.0832	3.71128e-07	1.22156e-05	GGT7	gamma-glutamyltransferase 7 [Source:HGNC Symbol;Acc:HGNC:4259]	protein_coding	20	34844720	34872856	-1
ENSG00000103168	776.421	1.68125	0.330847	5.08167	3.74137e-07	1.22855e-05	TAF1C	TATA-box binding protein associated factor, RNA polymerase I subunit C [Source:HGNC Symbol;Acc:HGNC:11534]	protein_coding	16	84177847	84187070	-1
ENSG00000228288	48.4765	2.68006	0.527917	5.07667	3.84104e-07	1.2583e-05	PCAT6	prostate cancer associated transcript 6 [Source:HGNC Symbol;Acc:HGNC:43714]	lncRNA	1	202810954	202812156	1
ENSG00000058453	1330.43	1.55608	0.3066	5.07526	3.8696e-07	1.26429e-05	CROCC	ciliary rootlet coiled-coil, rootletin [Source:HGNC Symbol;Acc:HGNC:21299]	protein_coding	1	16740273	16972964	1
ENSG00000187800	143.012	1.81827	0.358289	5.07487	3.87751e-07	1.26429e-05	PEAR1	platelet endothelial aggregation receptor 1 [Source:HGNC Symbol;Acc:HGNC:33631]	protein_coding	1	156893698	156916434	1
ENSG00000213923	499.274	1.71988	0.339234	5.0699	3.98017e-07	1.29279e-05	CSNK1E	casein kinase 1 epsilon [Source:HGNC Symbol;Acc:HGNC:2453]	protein_coding	22	38290691	38318084	-1
ENSG00000221978	2344.94	1.73878	0.342972	5.06974	3.98354e-07	1.29279e-05	CCNL2	cyclin L2 [Source:HGNC Symbol;Acc:HGNC:20570]	protein_coding	1	1385711	1399335	-1
ENSG00000105220	1829.66	1.28892	0.254265	5.06919	3.99518e-07	1.29355e-05	GPI	glucose-6-phosphate isomerase [Source:HGNC Symbol;Acc:HGNC:4458]	protein_coding	19	34359480	34402413	1
ENSG00000131467	146.039	-2.26114	0.446391	-5.06537	4.07598e-07	1.31664e-05	PSME3	proteasome activator subunit 3 [Source:HGNC Symbol;Acc:HGNC:9570]	protein_coding	17	42824385	42843760	1
ENSG00000131400	45.7039	2.8888	0.571575	5.0541	4.32414e-07	1.39356e-05	NAPSA	napsin A aspartic peptidase [Source:HGNC Symbol;Acc:HGNC:13395]	protein_coding	19	50358477	50365830	-1
ENSG00000223695	12.2323	3.55623	0.704091	5.05081	4.39937e-07	1.41149e-05	FO393418.1	novel transcript	lncRNA	22	36388626	36396517	1
ENSG00000170606	288.126	-1.78921	0.354245	-5.05078	4.40011e-07	1.41149e-05	HSPA4	heat shock protein family A (Hsp70) member 4 [Source:HGNC Symbol;Acc:HGNC:5237]	protein_coding	5	133052013	133106449	1
ENSG00000158863	408.175	1.57299	0.311578	5.04847	4.45356e-07	1.42534e-05	FAM160B2	family with sequence similarity 160 member B2 [Source:HGNC Symbol;Acc:HGNC:16492]	protein_coding	8	22089150	22104911	1
ENSG00000189136	73.4254	2.53013	0.503011	5.02996	4.9057e-07	1.56644e-05	UBE2Q2P1	ubiquitin conjugating enzyme E2 Q2 pseudogene 1 [Source:HGNC Symbol;Acc:HGNC:37439]	transcribed_unprocessed_pseudogene	15	84526781	84571216	-1
ENSG00000072163	42.2335	2.5918	0.518031	5.00318	5.63932e-07	1.79656e-05	LIMS2	LIM zinc finger domain containing 2 [Source:HGNC Symbol;Acc:HGNC:16084]	protein_coding	2	127638381	127681786	-1
ENSG00000101019	276.453	1.55912	0.312038	4.99658	5.83553e-07	1.85482e-05	UQCC1	ubiquinol-cytochrome c reductase complex assembly factor 1 [Source:HGNC Symbol;Acc:HGNC:15891]	protein_coding	20	35302566	35412031	-1
ENSG00000167978	3725.59	1.46116	0.29257	4.99423	5.907e-07	1.87325e-05	SRRM2	serine/arginine repetitive matrix 2 [Source:HGNC Symbol;Acc:HGNC:16639]	protein_coding	16	2752626	2772538	1
ENSG00000104859	573.253	1.55681	0.311902	4.99132	5.99665e-07	1.89735e-05	CLASRP	CLK4 associating serine/arginine rich protein [Source:HGNC Symbol;Acc:HGNC:17731]	protein_coding	19	45039045	45070956	1
ENSG00000141002	768.288	1.58071	0.316762	4.9902	6.03181e-07	1.90413e-05	TCF25	transcription factor 25 [Source:HGNC Symbol;Acc:HGNC:29181]	protein_coding	16	89873570	89913627	1
ENSG00000100097	450.805	1.67729	0.336698	4.98157	6.30712e-07	1.98653e-05	LGALS1	galectin 1 [Source:HGNC Symbol;Acc:HGNC:6561]	protein_coding	22	37675636	37679802	1
ENSG00000167107	672.962	1.569	0.315033	4.98043	6.34431e-07	1.99372e-05	ACSF2	acyl-CoA synthetase family member 2 [Source:HGNC Symbol;Acc:HGNC:26101]	protein_coding	17	50426158	50474845	1
ENSG00000140398	359.729	1.81012	0.363577	4.97865	6.40304e-07	2.00764e-05	NEIL1	nei like DNA glycosylase 1 [Source:HGNC Symbol;Acc:HGNC:18448]	protein_coding	15	75346955	75357115	1
ENSG00000117448	493.872	-1.49515	0.300599	-4.97391	6.56154e-07	2.0527e-05	AKR1A1	aldo-keto reductase family 1 member A1 [Source:HGNC Symbol;Acc:HGNC:380]	protein_coding	1	45550543	45570049	1
ENSG00000181652	68.931	2.75748	0.554641	4.97165	6.63862e-07	2.0704e-05	ATG9B	autophagy related 9B [Source:HGNC Symbol;Acc:HGNC:21899]	protein_coding	7	151012209	151024499	-1
ENSG00000187193	213.819	2.22252	0.447064	4.97138	6.64792e-07	2.0704e-05	MT1X	metallothionein 1X [Source:HGNC Symbol;Acc:HGNC:7405]	protein_coding	16	56682470	56684196	1
ENSG00000248787	35.3452	2.88007	0.57996	4.96598	6.83555e-07	2.12407e-05	AC092903.2	novel transcript	lncRNA	3	125907765	125916360	-1
ENSG00000124177	440.349	1.5048	0.303188	4.96328	6.9314e-07	2.14904e-05	CHD6	chromodomain helicase DNA binding protein 6 [Source:HGNC Symbol;Acc:HGNC:19057]	protein_coding	20	41402083	41618384	-1
ENSG00000186301	194.216	2.01021	0.405573	4.95647	7.17844e-07	2.22068e-05	MST1P2	macrophage stimulating 1 pseudogene 2 [Source:HGNC Symbol;Acc:HGNC:7383]	unprocessed_pseudogene	1	16645622	16650289	1
ENSG00000105700	221.584	1.59758	0.322562	4.95278	7.31622e-07	2.25558e-05	KXD1	KxDL motif containing 1 [Source:HGNC Symbol;Acc:HGNC:28420]	protein_coding	19	18557762	18569387	1
ENSG00000141738	607.799	1.43274	0.289291	4.95258	7.32373e-07	2.25558e-05	GRB7	growth factor receptor bound protein 7 [Source:HGNC Symbol;Acc:HGNC:4567]	protein_coding	17	39737927	39747291	1
ENSG00000186635	646.637	1.33063	0.26878	4.95064	7.39699e-07	2.2731e-05	ARAP1	ArfGAP with RhoGAP domain, ankyrin repeat and PH domain 1 [Source:HGNC Symbol;Acc:HGNC:16925]	protein_coding	11	72685069	72793599	-1
ENSG00000284138	9.73582	3.57364	0.722022	4.94949	7.44071e-07	2.28149e-05	ATP6V0CP4	ATPase H+ transporting V0 subunit c pseudogene 4 [Source:HGNC Symbol;Acc:HGNC:40002]	processed_pseudogene	1	42952202	42952641	-1
ENSG00000188785	229.917	1.87764	0.379657	4.94562	7.59027e-07	2.32222e-05	ZNF548	zinc finger protein 548 [Source:HGNC Symbol;Acc:HGNC:26561]	protein_coding	19	57389850	57402992	1
ENSG00000163482	276.388	2.01883	0.408489	4.94219	7.725e-07	2.35825e-05	STK36	serine/threonine kinase 36 [Source:HGNC Symbol;Acc:HGNC:17209]	protein_coding	2	218672069	218702716	1
ENSG00000173039	387.439	1.57783	0.319338	4.94094	7.77463e-07	2.36819e-05	RELA	RELA proto-oncogene, NF-kB subunit [Source:HGNC Symbol;Acc:HGNC:9955]	protein_coding	11	65653597	65663090	-1
ENSG00000080031	206.906	1.77616	0.359812	4.93636	7.95949e-07	2.41871e-05	PTPRH	protein tyrosine phosphatase receptor type H [Source:HGNC Symbol;Acc:HGNC:9672]	protein_coding	19	55181247	55209506	-1
ENSG00000260404	107.029	2.16711	0.439044	4.93597	7.97529e-07	2.41871e-05	AC110079.1	general transcription factor IIi (GTF2I) pseudogene	transcribed_unprocessed_pseudogene	4	118591773	118633729	1
ENSG00000168077	253.211	-1.69983	0.344541	-4.93361	8.07243e-07	2.44283e-05	SCARA3	scavenger receptor class A member 3 [Source:HGNC Symbol;Acc:HGNC:19000]	protein_coding	8	27633868	27676776	1
ENSG00000133835	168.318	-1.86936	0.379427	-4.92681	8.35838e-07	2.52387e-05	HSD17B4	hydroxysteroid 17-beta dehydrogenase 4 [Source:HGNC Symbol;Acc:HGNC:5213]	protein_coding	5	119452473	119637199	1
ENSG00000067082	571.805	1.55406	0.315593	4.92424	8.46885e-07	2.55168e-05	KLF6	Kruppel like factor 6 [Source:HGNC Symbol;Acc:HGNC:2235]	protein_coding	10	3775996	3785281	-1
ENSG00000243716	537.175	2.10748	0.428164	4.92212	8.56102e-07	2.56894e-05	NPIPB5	nuclear pore complex interacting protein family member B5 [Source:HGNC Symbol;Acc:HGNC:37233]	protein_coding	16	22479121	22536521	1
ENSG00000124214	365.05	-1.74623	0.354776	-4.92207	8.56314e-07	2.56894e-05	STAU1	staufen double-stranded RNA binding protein 1 [Source:HGNC Symbol;Acc:HGNC:11370]	protein_coding	20	49113339	49188367	-1
ENSG00000099326	192.103	1.66088	0.337865	4.91581	8.8415e-07	2.64673e-05	MZF1	myeloid zinc finger 1 [Source:HGNC Symbol;Acc:HGNC:13108]	protein_coding	19	58561931	58573575	-1
ENSG00000100416	302.842	1.47106	0.299411	4.91317	8.96134e-07	2.67684e-05	TRMU	tRNA mitochondrial 2-thiouridylase [Source:HGNC Symbol;Acc:HGNC:25481]	protein_coding	22	46330875	46357340	1
ENSG00000170421	1411.12	-1.33335	0.271461	-4.91176	9.02641e-07	2.69049e-05	KRT8	keratin 8 [Source:HGNC Symbol;Acc:HGNC:6446]	protein_coding	12	52897187	52949954	-1
ENSG00000176092	397.996	1.48865	0.303178	4.91014	9.10129e-07	2.707e-05	CRYBG2	crystallin beta-gamma domain containing 2 [Source:HGNC Symbol;Acc:HGNC:17295]	protein_coding	1	26321698	26360080	-1
ENSG00000117410	251.684	-1.64668	0.335432	-4.90914	9.14789e-07	2.71505e-05	ATP6V0B	ATPase H+ transporting V0 subunit b [Source:HGNC Symbol;Acc:HGNC:861]	protein_coding	1	43974487	43978295	1
ENSG00000138071	570.783	-1.38551	0.282298	-4.90796	9.20296e-07	2.72557e-05	ACTR2	actin related protein 2 [Source:HGNC Symbol;Acc:HGNC:169]	protein_coding	2	65227788	65271253	1
ENSG00000159461	350.352	-1.63875	0.334297	-4.90209	9.48215e-07	2.80228e-05	AMFR	autocrine motility factor receptor [Source:HGNC Symbol;Acc:HGNC:463]	protein_coding	16	56361452	56425545	-1
ENSG00000133805	183.502	1.72641	0.352629	4.89581	9.78995e-07	2.8871e-05	AMPD3	adenosine monophosphate deaminase 3 [Source:HGNC Symbol;Acc:HGNC:470]	protein_coding	11	10308313	10507579	1
ENSG00000196123	132.688	1.8099	0.36978	4.89454	9.85365e-07	2.89738e-05	KIAA0895L	KIAA0895 like [Source:HGNC Symbol;Acc:HGNC:34408]	protein_coding	16	67175599	67184040	-1
ENSG00000138764	289.891	1.86114	0.380268	4.89428	9.86654e-07	2.89738e-05	CCNG2	cyclin G2 [Source:HGNC Symbol;Acc:HGNC:1593]	protein_coding	4	77157207	77433388	1
ENSG00000101654	251.52	1.75784	0.359234	4.8933	9.91587e-07	2.90573e-05	RNMT	RNA guanine-7 methyltransferase [Source:HGNC Symbol;Acc:HGNC:10075]	protein_coding	18	13726660	13764556	1
ENSG00000006432	198.18	1.698	0.347149	4.89126	1.00191e-06	2.92979e-05	MAP3K9	mitogen-activated protein kinase kinase kinase 9 [Source:HGNC Symbol;Acc:HGNC:6861]	protein_coding	14	70722526	70809534	-1
ENSG00000023608	167.559	1.71214	0.350217	4.8888	1.01455e-06	2.96052e-05	SNAPC1	small nuclear RNA activating complex polypeptide 1 [Source:HGNC Symbol;Acc:HGNC:11134]	protein_coding	14	61762420	61796428	1
ENSG00000100083	375.613	1.58683	0.32462	4.88826	1.01729e-06	2.9623e-05	GGA1	golgi associated, gamma adaptin ear containing, ARF binding protein 1 [Source:HGNC Symbol;Acc:HGNC:17842]	protein_coding	22	37608725	37633564	1
ENSG00000138002	312.227	1.80201	0.368871	4.8852	1.03323e-06	3.00241e-05	IFT172	intraflagellar transport 172 [Source:HGNC Symbol;Acc:HGNC:30391]	protein_coding	2	27444377	27489805	-1
ENSG00000121281	282.062	1.4827	0.303686	4.88232	1.04843e-06	3.04022e-05	ADCY7	adenylate cyclase 7 [Source:HGNC Symbol;Acc:HGNC:238]	protein_coding	16	50246137	50318135	1
ENSG00000111676	604.341	1.45269	0.297953	4.87556	1.08501e-06	3.13975e-05	ATN1	atrophin 1 [Source:HGNC Symbol;Acc:HGNC:3033]	protein_coding	12	6924463	6942321	1
ENSG00000183889	14.7219	3.48415	0.714828	4.87411	1.09297e-06	3.15622e-05	AC138969.1	novel member of the nuclear pore complex interacting protein NPIP gene family	protein_coding	16	16317444	16350590	1
ENSG00000113282	489.264	-1.46286	0.300194	-4.87304	1.09892e-06	3.16373e-05	CLINT1	clathrin interactor 1 [Source:HGNC Symbol;Acc:HGNC:23186]	protein_coding	5	157785743	157859145	-1
ENSG00000007516	85.1805	2.25038	0.461822	4.87283	1.10013e-06	3.16373e-05	BAIAP3	BAI1 associated protein 3 [Source:HGNC Symbol;Acc:HGNC:948]	protein_coding	16	1333638	1349441	1
ENSG00000139899	76.6087	2.3675	0.48594	4.87199	1.1048e-06	3.1706e-05	CBLN3	cerebellin 3 precursor [Source:HGNC Symbol;Acc:HGNC:20146]	protein_coding	14	24426545	24430954	-1
ENSG00000135624	473.856	-1.57781	0.323921	-4.87097	1.11054e-06	3.18051e-05	CCT7	chaperonin containing TCP1 subunit 7 [Source:HGNC Symbol;Acc:HGNC:1622]	protein_coding	2	73233420	73253021	1
ENSG00000186184	488.475	1.39822	0.287289	4.86694	1.13337e-06	3.23919e-05	POLR1D	RNA polymerase I and III subunit D [Source:HGNC Symbol;Acc:HGNC:20422]	protein_coding	13	27620742	27744237	1
ENSG00000102886	164.214	2.08805	0.42917	4.86534	1.14263e-06	3.25895e-05	GDPD3	glycerophosphodiester phosphodiesterase domain containing 3 [Source:HGNC Symbol;Acc:HGNC:28638]	protein_coding	16	30104810	30113537	-1
ENSG00000132635	456.643	1.58016	0.325061	4.86111	1.16727e-06	3.32243e-05	PCED1A	PC-esterase domain containing 1A [Source:HGNC Symbol;Acc:HGNC:16212]	protein_coding	20	2835314	2841190	-1
ENSG00000178363	703.281	-1.38804	0.285688	-4.85859	1.18223e-06	3.35812e-05	CALML3	calmodulin like 3 [Source:HGNC Symbol;Acc:HGNC:1452]	protein_coding	10	5524961	5526771	1
ENSG00000276043	111.399	-2.23295	0.460038	-4.85384	1.21094e-06	3.43265e-05	UHRF1	ubiquitin like with PHD and ring finger domains 1 [Source:HGNC Symbol;Acc:HGNC:12556]	protein_coding	19	4903080	4962154	1
ENSG00000085117	255.625	-1.71307	0.353691	-4.8434	1.27636e-06	3.60157e-05	CD82	CD82 molecule [Source:HGNC Symbol;Acc:HGNC:6210]	protein_coding	11	44564427	44620358	1
ENSG00000135596	147.879	1.81022	0.373769	4.84315	1.27794e-06	3.60157e-05	MICAL1	microtubule associated monooxygenase, calponin and LIM domain containing 1 [Source:HGNC Symbol;Acc:HGNC:20619]	protein_coding	6	109444062	109465968	-1
ENSG00000110107	283.532	-1.72989	0.357186	-4.8431	1.27831e-06	3.60157e-05	PRPF19	pre-mRNA processing factor 19 [Source:HGNC Symbol;Acc:HGNC:17896]	protein_coding	11	60890547	60906585	-1
ENSG00000227036	444.133	1.38559	0.286561	4.83522	1.32998e-06	3.73957e-05	LINC00511	long intergenic non-protein coding RNA 511 [Source:HGNC Symbol;Acc:HGNC:43564]	lncRNA	17	72290091	72640472	-1
ENSG00000132510	137.575	1.84209	0.381086	4.83379	1.33955e-06	3.75886e-05	KDM6B	lysine demethylase 6B [Source:HGNC Symbol;Acc:HGNC:29012]	protein_coding	17	7834217	7854796	1
ENSG00000162654	126.142	-2.23116	0.462135	-4.82794	1.3795e-06	3.86316e-05	GBP4	guanylate binding protein 4 [Source:HGNC Symbol;Acc:HGNC:20480]	protein_coding	1	89181144	89198942	-1
ENSG00000163283	189.516	-1.98967	0.412306	-4.82571	1.39504e-06	3.89882e-05	ALPP	alkaline phosphatase, placental [Source:HGNC Symbol;Acc:HGNC:439]	protein_coding	2	232378724	232382889	1
ENSG00000148356	173.256	1.73316	0.359343	4.82312	1.41327e-06	3.94183e-05	LRSAM1	leucine rich repeat and sterile alpha motif containing 1 [Source:HGNC Symbol;Acc:HGNC:25135]	protein_coding	9	127451489	127503499	1
ENSG00000213918	164.832	1.91396	0.396877	4.82255	1.41731e-06	3.94518e-05	DNASE1	deoxyribonuclease 1 [Source:HGNC Symbol;Acc:HGNC:2956]	protein_coding	16	3611728	3680143	1
ENSG00000028310	375.041	1.82292	0.378619	4.81467	1.47444e-06	4.09599e-05	BRD9	bromodomain containing 9 [Source:HGNC Symbol;Acc:HGNC:25818]	protein_coding	5	850291	892801	-1
ENSG00000163141	72.2877	2.31529	0.481071	4.81277	1.4885e-06	4.12679e-05	BNIPL	BCL2 interacting protein like [Source:HGNC Symbol;Acc:HGNC:16976]	protein_coding	1	151036321	151047720	1
ENSG00000168040	563.937	-1.76258	0.366302	-4.81181	1.49567e-06	4.13842e-05	FADD	Fas associated via death domain [Source:HGNC Symbol;Acc:HGNC:3573]	protein_coding	11	70203296	70207390	1
ENSG00000180098	480.204	1.68898	0.351176	4.8095	1.51306e-06	4.17822e-05	TRNAU1AP	tRNA selenocysteine 1 associated protein 1 [Source:HGNC Symbol;Acc:HGNC:30813]	protein_coding	1	28553085	28578545	1
ENSG00000116260	932.665	1.36661	0.284421	4.80487	1.5485e-06	4.26303e-05	QSOX1	quiescin sulfhydryl oxidase 1 [Source:HGNC Symbol;Acc:HGNC:9756]	protein_coding	1	180154869	180204030	1
ENSG00000148730	306.179	-1.70841	0.355572	-4.80469	1.54991e-06	4.26303e-05	EIF4EBP2	eukaryotic translation initiation factor 4E binding protein 2 [Source:HGNC Symbol;Acc:HGNC:3289]	protein_coding	10	70404145	70428618	1
ENSG00000183624	392.174	-1.55839	0.324577	-4.80129	1.5765e-06	4.32759e-05	HMCES	5-hydroxymethylcytosine binding, ES cell specific [Source:HGNC Symbol;Acc:HGNC:24446]	protein_coding	3	129278828	129306186	1
ENSG00000187741	433.822	1.53994	0.320976	4.79768	1.60511e-06	4.39742e-05	FANCA	FA complementation group A [Source:HGNC Symbol;Acc:HGNC:3582]	protein_coding	16	89737549	89816657	-1
ENSG00000164327	262.881	1.56475	0.32626	4.79602	1.61847e-06	4.4253e-05	RICTOR	RPTOR independent companion of MTOR complex 2 [Source:HGNC Symbol;Acc:HGNC:28611]	protein_coding	5	38937920	39074399	-1
ENSG00000011347	119.647	2.09738	0.437371	4.79542	1.62331e-06	4.42981e-05	SYT7	synaptotagmin 7 [Source:HGNC Symbol;Acc:HGNC:11514]	protein_coding	11	61513714	61581148	-1
ENSG00000180229	146.323	1.87698	0.39197	4.78859	1.67959e-06	4.57442e-05	HERC2P3	hect domain and RLD 2 pseudogene 3 [Source:HGNC Symbol;Acc:HGNC:4871]	transcribed_unprocessed_pseudogene	15	20379495	20506180	-1
ENSG00000147421	339.343	1.76028	0.367722	4.78699	1.693e-06	4.60191e-05	HMBOX1	homeobox containing 1 [Source:HGNC Symbol;Acc:HGNC:26137]	protein_coding	8	28890395	29064764	1
ENSG00000102878	206.836	1.99316	0.416406	4.78659	1.69643e-06	4.60222e-05	HSF4	heat shock transcription factor 4 [Source:HGNC Symbol;Acc:HGNC:5227]	protein_coding	16	67164681	67169945	1
ENSG00000187446	227.697	-1.78845	0.374463	-4.77603	1.78788e-06	4.84088e-05	CHP1	calcineurin like EF-hand protein 1 [Source:HGNC Symbol;Acc:HGNC:17433]	protein_coding	15	41230839	41281887	1
ENSG00000256812	34.9927	2.60281	0.545224	4.77382	1.80761e-06	4.88476e-05	CAPNS2	calpain small subunit 2 [Source:HGNC Symbol;Acc:HGNC:16371]	protein_coding	16	55566684	55567687	1
ENSG00000085552	150.054	1.77708	0.372511	4.77055	1.83721e-06	4.95511e-05	IGSF9	immunoglobulin superfamily member 9 [Source:HGNC Symbol;Acc:HGNC:18132]	protein_coding	1	159927039	159945613	-1
ENSG00000184009	10185.9	1.24059	0.260084	4.76995	1.84273e-06	4.96036e-05	ACTG1	actin gamma 1 [Source:HGNC Symbol;Acc:HGNC:144]	protein_coding	17	81509413	81523847	-1
ENSG00000164776	60.8908	2.40105	0.504585	4.75846	1.95074e-06	5.24096e-05	PHKG1	phosphorylase kinase catalytic subunit gamma 1 [Source:HGNC Symbol;Acc:HGNC:8930]	protein_coding	7	56080283	56092996	-1
ENSG00000198040	202.242	1.78133	0.374434	4.75739	1.96112e-06	5.25868e-05	ZNF84	zinc finger protein 84 [Source:HGNC Symbol;Acc:HGNC:13159]	protein_coding	12	133037292	133063304	1
ENSG00000173531	147.96	1.97368	0.41534	4.75198	2.01439e-06	5.39112e-05	MST1	macrophage stimulating 1 [Source:HGNC Symbol;Acc:HGNC:7380]	protein_coding	3	49683947	49689501	-1
ENSG00000141580	485.352	1.32565	0.279155	4.74881	2.04618e-06	5.46566e-05	WDR45B	WD repeat domain 45B [Source:HGNC Symbol;Acc:HGNC:25072]	protein_coding	17	82614562	82648553	-1
ENSG00000198546	91.7508	2.00856	0.423322	4.74475	2.08764e-06	5.5657e-05	ZNF511	zinc finger protein 511 [Source:HGNC Symbol;Acc:HGNC:28445]	protein_coding	10	133308914	133313162	1
ENSG00000162910	257.544	1.52621	0.321803	4.74268	2.10908e-06	5.61208e-05	MRPL55	mitochondrial ribosomal protein L55 [Source:HGNC Symbol;Acc:HGNC:16686]	protein_coding	1	228106679	228109312	-1
ENSG00000138180	192.956	-1.81375	0.382525	-4.74151	2.12131e-06	5.63383e-05	CEP55	centrosomal protein 55 [Source:HGNC Symbol;Acc:HGNC:1161]	protein_coding	10	93496612	93529092	1
ENSG00000198598	108.197	1.8625	0.392981	4.7394	2.14349e-06	5.68188e-05	MMP17	matrix metallopeptidase 17 [Source:HGNC Symbol;Acc:HGNC:7163]	protein_coding	12	131828393	131851783	1
ENSG00000197451	288.389	-1.71582	0.362132	-4.73811	2.15721e-06	5.70736e-05	HNRNPAB	heterogeneous nuclear ribonucleoprotein A/B [Source:HGNC Symbol;Acc:HGNC:5034]	protein_coding	5	178204533	178211163	1
ENSG00000117984	3152.13	-1.49248	0.315036	-4.7375	2.16376e-06	5.7138e-05	CTSD	cathepsin D [Source:HGNC Symbol;Acc:HGNC:2529]	protein_coding	11	1752752	1764573	-1
ENSG00000149792	117.246	-2.34475	0.495371	-4.73331	2.20884e-06	5.82178e-05	MRPL49	mitochondrial ribosomal protein L49 [Source:HGNC Symbol;Acc:HGNC:1176]	protein_coding	11	65122183	65127371	1
ENSG00000006025	503.919	1.8245	0.385529	4.73246	2.21814e-06	5.83522e-05	OSBPL7	oxysterol binding protein like 7 [Source:HGNC Symbol;Acc:HGNC:16387]	protein_coding	17	47807372	47821834	-1
ENSG00000124181	428.309	1.4195	0.300098	4.73013	2.24376e-06	5.89145e-05	PLCG1	phospholipase C gamma 1 [Source:HGNC Symbol;Acc:HGNC:9065]	protein_coding	20	41136960	41196801	1
ENSG00000255031	370.162	1.99623	0.422245	4.72766	2.27122e-06	5.95232e-05	AP002807.1	novel transcript, antisense to CHKA	lncRNA	11	68050740	68053762	1
ENSG00000142798	1124.93	1.41072	0.298591	4.72459	2.30581e-06	6.03157e-05	HSPG2	heparan sulfate proteoglycan 2 [Source:HGNC Symbol;Acc:HGNC:5273]	protein_coding	1	21822244	21937310	-1
ENSG00000159256	379.635	1.42726	0.302246	4.72217	2.33344e-06	6.09237e-05	MORC3	MORC family CW-type zinc finger 3 [Source:HGNC Symbol;Acc:HGNC:23572]	protein_coding	21	36320189	36386148	1
ENSG00000228049	41.5949	2.69173	0.57135	4.71118	2.46287e-06	6.41824e-05	POLR2J2	RNA polymerase II subunit J2 [Source:HGNC Symbol;Acc:HGNC:23208]	protein_coding	7	102665368	102671629	-1
ENSG00000066248	146.051	1.75998	0.373699	4.70963	2.48165e-06	6.45116e-05	NGEF	neuronal guanine nucleotide exchange factor [Source:HGNC Symbol;Acc:HGNC:7807]	protein_coding	2	232878701	233013256	-1
ENSG00000114923	112.393	1.81831	0.38612	4.70918	2.48716e-06	6.45116e-05	SLC4A3	solute carrier family 4 member 3 [Source:HGNC Symbol;Acc:HGNC:11029]	protein_coding	2	219627394	219641980	1
ENSG00000228107	36.6498	2.82783	0.600516	4.70899	2.48943e-06	6.45116e-05	AP000692.1	novel transcript, sense overlapping MORC3	lncRNA	21	36360630	36362040	1
ENSG00000104936	388.997	1.70484	0.362392	4.70441	2.54597e-06	6.58539e-05	DMPK	DM1 protein kinase [Source:HGNC Symbol;Acc:HGNC:2933]	protein_coding	19	45769709	45782552	-1
ENSG00000219607	29.3139	2.87751	0.612059	4.70136	2.58439e-06	6.67234e-05	PPP1R3G	protein phosphatase 1 regulatory subunit 3G [Source:HGNC Symbol;Acc:HGNC:14945]	protein_coding	6	5085341	5089487	1
ENSG00000141504	153.046	1.68083	0.357696	4.69904	2.61393e-06	6.73608e-05	SAT2	spermidine/spermine N1-acetyltransferase family member 2 [Source:HGNC Symbol;Acc:HGNC:23160]	protein_coding	17	7626234	7627876	-1
ENSG00000173193	373.438	-1.54599	0.329048	-4.69837	2.62245e-06	6.74552e-05	PARP14	poly(ADP-ribose) polymerase family member 14 [Source:HGNC Symbol;Acc:HGNC:29232]	protein_coding	3	122680839	122730840	1
ENSG00000128563	316.47	1.48629	0.316784	4.6918	2.70813e-06	6.95303e-05	PRKRIP1	PRKR interacting protein 1 [Source:HGNC Symbol;Acc:HGNC:21894]	protein_coding	7	102363872	102426676	1
ENSG00000139182	391.423	1.60623	0.342449	4.69043	2.7263e-06	6.98677e-05	CLSTN3	calsyntenin 3 [Source:HGNC Symbol;Acc:HGNC:18371]	protein_coding	12	7129698	7158945	1
ENSG00000158864	520.517	1.55259	0.331107	4.68909	2.74416e-06	7.0196e-05	NDUFS2	NADH:ubiquinone oxidoreductase core subunit S2 [Source:HGNC Symbol;Acc:HGNC:7708]	protein_coding	1	161197104	161214723	1
ENSG00000244128	132.092	2.31418	0.494176	4.68291	2.82835e-06	7.22165e-05	LINC01322	long intergenic non-protein coding RNA 1322 [Source:HGNC Symbol;Acc:HGNC:50528]	lncRNA	3	165206929	165846519	1
ENSG00000143162	435.086	-1.48958	0.31816	-4.68185	2.84298e-06	7.24568e-05	CREG1	cellular repressor of E1A stimulated genes 1 [Source:HGNC Symbol;Acc:HGNC:2351]	protein_coding	1	167529117	167553805	-1
ENSG00000131844	82.439	-2.38467	0.510517	-4.67108	2.99617e-06	7.62213e-05	MCCC2	methylcrotonoyl-CoA carboxylase 2 [Source:HGNC Symbol;Acc:HGNC:6937]	protein_coding	5	71587288	71658706	1
ENSG00000117139	796.792	1.25338	0.26842	4.66945	3.02e-06	7.66871e-05	KDM5B	lysine demethylase 5B [Source:HGNC Symbol;Acc:HGNC:18039]	protein_coding	1	202724495	202808487	-1
ENSG00000128510	43.6299	2.42379	0.519411	4.66642	3.06487e-06	7.76843e-05	CPA4	carboxypeptidase A4 [Source:HGNC Symbol;Acc:HGNC:15740]	protein_coding	7	130293134	130324180	1
ENSG00000178950	346.352	1.45869	0.312761	4.66393	3.10231e-06	7.84902e-05	GAK	cyclin G associated kinase [Source:HGNC Symbol;Acc:HGNC:4113]	protein_coding	4	849276	932373	-1
ENSG00000101745	1670.29	1.66238	0.356725	4.6601	3.16052e-06	7.98174e-05	ANKRD12	ankyrin repeat domain 12 [Source:HGNC Symbol;Acc:HGNC:29135]	protein_coding	18	9136228	9285985	1
ENSG00000250564	210.823	1.95661	0.419972	4.65891	3.17886e-06	8.0135e-05	AC109454.3	uncharacterized LOC102546229 [Source:NCBI gene (formerly Entrezgene);Acc:102546229]	lncRNA	5	134429051	134460615	-1
ENSG00000065534	218.443	1.52106	0.326717	4.6556	3.2304e-06	8.12867e-05	MYLK	myosin light chain kinase [Source:HGNC Symbol;Acc:HGNC:7590]	protein_coding	3	123610049	123884332	-1
ENSG00000073331	223.27	1.78706	0.384342	4.64967	3.32469e-06	8.35079e-05	ALPK1	alpha kinase 1 [Source:HGNC Symbol;Acc:HGNC:20917]	protein_coding	4	112285509	112442621	1
ENSG00000171320	54.2004	-2.75444	0.593076	-4.64434	3.41172e-06	8.55393e-05	ESCO2	establishment of sister chromatid cohesion N-acetyltransferase 2 [Source:HGNC Symbol;Acc:HGNC:27230]	protein_coding	8	27771949	27812640	1
ENSG00000101115	152.339	1.97613	0.425547	4.64375	3.42146e-06	8.56289e-05	SALL4	spalt like transcription factor 4 [Source:HGNC Symbol;Acc:HGNC:15924]	protein_coding	20	51782331	51802521	-1
ENSG00000180198	538.694	-1.43316	0.309146	-4.63587	3.55438e-06	8.87956e-05	RCC1	regulator of chromosome condensation 1 [Source:HGNC Symbol;Acc:HGNC:1913]	protein_coding	1	28505943	28539300	1
ENSG00000156381	305.815	1.37092	0.296045	4.63079	3.64272e-06	9.08391e-05	ANKRD9	ankyrin repeat domain 9 [Source:HGNC Symbol;Acc:HGNC:20096]	protein_coding	14	102501767	102509799	-1
ENSG00000102901	581.689	1.63325	0.353439	4.62101	3.81873e-06	9.50577e-05	CENPT	centromere protein T [Source:HGNC Symbol;Acc:HGNC:25787]	protein_coding	16	67828157	67847811	-1
ENSG00000073111	430.199	-1.68699	0.365501	-4.61555	3.92057e-06	9.74181e-05	MCM2	minichromosome maintenance complex component 2 [Source:HGNC Symbol;Acc:HGNC:6944]	protein_coding	3	127598410	127622436	1
ENSG00000276550	47.292	2.39745	0.519932	4.61109	4.0057e-06	9.93556e-05	HERC2P2	hect domain and RLD 2 pseudogene 2 [Source:HGNC Symbol;Acc:HGNC:4870]	transcribed_unprocessed_pseudogene	15	22495570	22590815	1
ENSG00000205488	442.268	1.55069	0.336439	4.60913	4.04352e-06	0.000100086	CALML3-AS1	CALML3 antisense RNA 1 [Source:HGNC Symbol;Acc:HGNC:44682]	lncRNA	10	5510036	5526246	-1
ENSG00000214049	365.062	1.63025	0.353725	4.60882	4.04956e-06	0.000100086	UCA1	urothelial cancer associated 1 [Source:HGNC Symbol;Acc:HGNC:37126]	lncRNA	19	15828206	15836328	1
ENSG00000101040	709.448	1.54865	0.336144	4.60711	4.08309e-06	0.000100736	ZMYND8	zinc finger MYND-type containing 8 [Source:HGNC Symbol;Acc:HGNC:9397]	protein_coding	20	47209214	47356889	-1
ENSG00000128918	29.0117	2.60837	0.566768	4.60218	4.18086e-06	0.00010274	ALDH1A2	aldehyde dehydrogenase 1 family member A2 [Source:HGNC Symbol;Acc:HGNC:15472]	protein_coding	15	57953424	58497866	-1
ENSG00000179406	122.954	2.00836	0.436394	4.60217	4.18105e-06	0.00010274	LINC00174	long intergenic non-protein coding RNA 174 [Source:HGNC Symbol;Acc:HGNC:27788]	lncRNA	7	66376044	66493566	-1
ENSG00000168434	265.765	1.53841	0.334298	4.6019	4.18651e-06	0.00010274	COG7	component of oligomeric golgi complex 7 [Source:HGNC Symbol;Acc:HGNC:18622]	protein_coding	16	23388493	23453189	-1
ENSG00000163399	834.023	-1.56925	0.341118	-4.6003	4.21876e-06	0.000103348	ATP1A1	ATPase Na+/K+ transporting subunit alpha 1 [Source:HGNC Symbol;Acc:HGNC:799]	protein_coding	1	116372668	116410261	1
ENSG00000155363	849.704	1.48319	0.322911	4.59317	4.36561e-06	0.000106758	MOV10	Mov10 RISC complex RNA helicase [Source:HGNC Symbol;Acc:HGNC:7200]	protein_coding	1	112673141	112700746	1
ENSG00000166197	290.941	-1.69424	0.369787	-4.58167	4.61267e-06	0.000112577	NOLC1	nucleolar and coiled-body phosphoprotein 1 [Source:HGNC Symbol;Acc:HGNC:15608]	protein_coding	10	102152176	102163871	1
ENSG00000065357	787.61	1.41588	0.309052	4.58135	4.6198e-06	0.000112577	DGKA	diacylglycerol kinase alpha [Source:HGNC Symbol;Acc:HGNC:2849]	protein_coding	12	55927319	55954027	1
ENSG00000102054	411.977	-1.36443	0.297955	-4.5793	4.66535e-06	0.000113488	RBBP7	RB binding protein 7, chromatin remodeling factor [Source:HGNC Symbol;Acc:HGNC:9890]	protein_coding	X	16839283	16870362	-1
ENSG00000125817	288.724	-1.90241	0.415645	-4.577	4.71689e-06	0.000114541	CENPB	centromere protein B [Source:HGNC Symbol;Acc:HGNC:1852]	protein_coding	20	3783851	3786740	-1
ENSG00000003756	457	1.38593	0.303121	4.57222	4.82595e-06	0.000116985	RBM5	RNA binding motif protein 5 [Source:HGNC Symbol;Acc:HGNC:9902]	protein_coding	3	50088919	50119021	1
ENSG00000226928	42.7183	2.7311	0.597719	4.56921	4.89572e-06	0.00011847	RPS14P4	ribosomal protein S14 pseudogene 4 [Source:HGNC Symbol;Acc:HGNC:36419]	processed_pseudogene	2	111295629	111296046	-1
ENSG00000170271	130.868	1.79136	0.392337	4.56587	4.97433e-06	0.000120163	FAXDC2	fatty acid hydroxylase domain containing 2 [Source:HGNC Symbol;Acc:HGNC:1334]	protein_coding	5	154818492	154859252	-1
ENSG00000109475	1775.34	1.38444	0.303302	4.56455	5.0056e-06	0.000120708	RPL34	ribosomal protein L34 [Source:HGNC Symbol;Acc:HGNC:10340]	protein_coding	4	108620569	108630412	1
ENSG00000179051	575.085	-1.44058	0.315751	-4.56241	5.05708e-06	0.000121738	RCC2	regulator of chromosome condensation 2 [Source:HGNC Symbol;Acc:HGNC:30297]	protein_coding	1	17406760	17439677	-1
ENSG00000161558	82.0155	1.94289	0.425901	4.56185	5.07059e-06	0.000121852	TMEM143	transmembrane protein 143 [Source:HGNC Symbol;Acc:HGNC:25603]	protein_coding	19	48332356	48364059	-1
ENSG00000042493	434.701	-1.37839	0.302307	-4.55959	5.12547e-06	0.000122949	CAPG	capping actin protein, gelsolin like [Source:HGNC Symbol;Acc:HGNC:1474]	protein_coding	2	85394753	85418432	-1
ENSG00000132017	187.059	1.61351	0.353899	4.55924	5.13395e-06	0.000122949	DCAF15	DDB1 and CUL4 associated factor 15 [Source:HGNC Symbol;Acc:HGNC:25095]	protein_coding	19	13952492	13961449	1
ENSG00000135829	390.904	-1.42758	0.313324	-4.55626	5.20726e-06	0.00012449	DHX9	DExH-box helicase 9 [Source:HGNC Symbol;Acc:HGNC:2750]	protein_coding	1	182839347	182887982	1
ENSG00000100280	166.586	-1.86784	0.410009	-4.55561	5.22343e-06	0.000124662	AP1B1	adaptor related protein complex 1 subunit beta 1 [Source:HGNC Symbol;Acc:HGNC:554]	protein_coding	22	29327680	29388583	-1
ENSG00000160712	284.15	1.55608	0.341916	4.55105	5.33784e-06	0.000127174	IL6R	interleukin 6 receptor [Source:HGNC Symbol;Acc:HGNC:6019]	protein_coding	1	154405193	154469450	1
ENSG00000135749	118.988	1.77829	0.391024	4.54779	5.42121e-06	0.000128939	PCNX2	pecanex 2 [Source:HGNC Symbol;Acc:HGNC:8736]	protein_coding	1	232983435	233295725	-1
ENSG00000127481	725.171	1.54027	0.338866	4.54538	5.48367e-06	0.000130011	UBR4	ubiquitin protein ligase E3 component n-recognin 4 [Source:HGNC Symbol;Acc:HGNC:30313]	protein_coding	1	19074510	19210266	-1
ENSG00000225950	107.259	1.92778	0.424124	4.54533	5.48498e-06	0.000130011	NTF4	neurotrophin 4 [Source:HGNC Symbol;Acc:HGNC:8024]	protein_coding	19	49061066	49065054	-1
ENSG00000166012	361.048	1.53518	0.337884	4.54353	5.53195e-06	0.000130901	TAF1D	TATA-box binding protein associated factor, RNA polymerase I subunit D [Source:HGNC Symbol;Acc:HGNC:28759]	protein_coding	11	93729948	93784391	-1
ENSG00000165156	77.1982	-2.33044	0.513077	-4.54209	5.56998e-06	0.000131577	ZHX1	zinc fingers and homeoboxes 1 [Source:HGNC Symbol;Acc:HGNC:12871]	protein_coding	8	123248451	123275541	-1
ENSG00000197562	284.467	1.35877	0.299225	4.54097	5.5996e-06	0.000132052	RAB40C	RAB40C, member RAS oncogene family [Source:HGNC Symbol;Acc:HGNC:18285]	protein_coding	16	589357	629272	1
ENSG00000104714	174.717	1.81578	0.400247	4.53666	5.71523e-06	0.00013448	ERICH1	glutamate rich 1 [Source:HGNC Symbol;Acc:HGNC:27234]	protein_coding	8	614746	738106	-1
ENSG00000162521	379.667	-1.45758	0.321306	-4.53641	5.72194e-06	0.00013448	RBBP4	RB binding protein 4, chromatin remodeling factor [Source:HGNC Symbol;Acc:HGNC:9887]	protein_coding	1	32651142	32686211	1
ENSG00000213339	216.637	1.58005	0.348345	4.53589	5.7362e-06	0.000134587	QTRT1	queuine tRNA-ribosyltransferase catalytic subunit 1 [Source:HGNC Symbol;Acc:HGNC:23797]	protein_coding	19	10701430	10713437	1
ENSG00000070404	126.504	1.88882	0.416766	4.53208	5.8405e-06	0.000136576	FSTL3	follistatin like 3 [Source:HGNC Symbol;Acc:HGNC:3973]	protein_coding	19	676392	683392	1
ENSG00000142230	267.298	-1.72772	0.381244	-4.53179	5.84847e-06	0.000136576	SAE1	SUMO1 activating enzyme subunit 1 [Source:HGNC Symbol;Acc:HGNC:30660]	protein_coding	19	47113274	47210636	1
ENSG00000177106	2894.75	1.20317	0.265498	4.53172	5.85044e-06	0.000136576	EPS8L2	EPS8 like 2 [Source:HGNC Symbol;Acc:HGNC:21296]	protein_coding	11	694438	727727	1
ENSG00000173786	188.047	-1.85119	0.408849	-4.52782	5.95942e-06	0.000138886	CNP	2',3'-cyclic nucleotide 3' phosphodiesterase [Source:HGNC Symbol;Acc:HGNC:2158]	protein_coding	17	41966763	41977740	1
ENSG00000120875	127.035	2.02454	0.447457	4.52455	6.05238e-06	0.000140817	DUSP4	dual specificity phosphatase 4 [Source:HGNC Symbol;Acc:HGNC:3070]	protein_coding	8	29333064	29350684	-1
ENSG00000134107	1151.36	1.22721	0.27126	4.52413	6.06443e-06	0.000140861	BHLHE40	basic helix-loop-helix family member e40 [Source:HGNC Symbol;Acc:HGNC:1046]	protein_coding	3	4979437	4985323	1
ENSG00000119048	538.094	1.3286	0.2937	4.52368	6.0774e-06	0.000140927	UBE2B	ubiquitin conjugating enzyme E2 B [Source:HGNC Symbol;Acc:HGNC:12473]	protein_coding	5	134371469	134392108	1
ENSG00000124155	215.887	-1.62846	0.360538	-4.51674	6.2799e-06	0.00014538	PIGT	phosphatidylinositol glycan anchor biosynthesis class T [Source:HGNC Symbol;Acc:HGNC:14938]	protein_coding	20	45416084	45456934	1
ENSG00000213930	142.965	1.79515	0.397698	4.51385	6.36606e-06	0.000147129	GALT	galactose-1-phosphate uridylyltransferase [Source:HGNC Symbol;Acc:HGNC:4135]	protein_coding	9	34638133	34651035	1
ENSG00000142634	1451.16	1.10521	0.244949	4.512	6.42199e-06	0.000148175	EFHD2	EF-hand domain family member D2 [Source:HGNC Symbol;Acc:HGNC:28670]	protein_coding	1	15409888	15430339	1
ENSG00000124201	201.455	-1.64533	0.365331	-4.50366	6.67924e-06	0.000153855	ZNFX1	zinc finger NFX1-type containing 1 [Source:HGNC Symbol;Acc:HGNC:29271]	protein_coding	20	49237946	49278426	-1
ENSG00000125810	10.1142	3.22875	0.717019	4.50301	6.69963e-06	0.000154069	CD93	CD93 molecule [Source:HGNC Symbol;Acc:HGNC:15855]	protein_coding	20	23079360	23086324	-1
ENSG00000160305	404.429	1.44548	0.321123	4.50133	6.75294e-06	0.000155039	DIP2A	disco interacting protein 2 homolog A [Source:HGNC Symbol;Acc:HGNC:17217]	protein_coding	21	46458891	46570015	1
ENSG00000285596	35.6564	2.7981	0.621797	4.50002	6.79472e-06	0.00015574	AC017116.2	novel transcript	lncRNA	7	44011882	44038978	-1
ENSG00000127054	895.68	1.34523	0.299185	4.49629	6.91482e-06	0.000158232	INTS11	integrator complex subunit 11 [Source:HGNC Symbol;Acc:HGNC:26052]	protein_coding	1	1311585	1324687	-1
ENSG00000184254	1610.57	-1.32667	0.29519	-4.49431	6.97967e-06	0.000159453	ALDH1A3	aldehyde dehydrogenase 1 family member A3 [Source:HGNC Symbol;Acc:HGNC:409]	protein_coding	15	100877714	100916626	1
ENSG00000276168	177.433	-1.99949	0.444929	-4.49395	6.99125e-06	0.000159456	RN7SL1	RNA component of signal recognition particle 7SL1 [Source:HGNC Symbol;Acc:HGNC:10038]	misc_RNA	14	49586580	49586878	1
ENSG00000227051	277.748	1.40007	0.311585	4.49338	7.00999e-06	0.000159621	C14orf132	chromosome 14 open reading frame 132 [Source:HGNC Symbol;Acc:HGNC:20346]	protein_coding	14	96039362	96093971	1
ENSG00000019549	307.365	1.52054	0.338457	4.49257	7.03683e-06	0.00015997	SNAI2	snail family transcriptional repressor 2 [Source:HGNC Symbol;Acc:HGNC:11094]	protein_coding	8	48917598	48921740	-1
ENSG00000105011	66.3001	-2.55666	0.569538	-4.489	7.15567e-06	0.000162406	ASF1B	anti-silencing function 1B histone chaperone [Source:HGNC Symbol;Acc:HGNC:20996]	protein_coding	19	14119512	14136613	-1
ENSG00000259153	79.643	1.9467	0.433868	4.48686	7.22811e-06	0.000163782	AC004816.1	novel transcript	lncRNA	14	70809841	70815994	1
ENSG00000134030	154.413	1.78576	0.398623	4.47981	7.47085e-06	0.000169007	CTIF	cap binding complex dependent translation initiation factor [Source:HGNC Symbol;Acc:HGNC:23925]	protein_coding	18	48539031	48863217	1
ENSG00000158062	946.585	1.57584	0.352076	4.47586	7.61046e-06	0.000171885	UBXN11	UBX domain protein 11 [Source:HGNC Symbol;Acc:HGNC:30600]	protein_coding	1	26281328	26318363	-1
ENSG00000160271	149.957	1.84203	0.411958	4.47141	7.77058e-06	0.000175216	RALGDS	ral guanine nucleotide dissociation stimulator [Source:HGNC Symbol;Acc:HGNC:9842]	protein_coding	9	133097720	133149334	-1
ENSG00000072506	133.764	-1.83383	0.410499	-4.46731	7.92086e-06	0.000178316	HSD17B10	hydroxysteroid 17-beta dehydrogenase 10 [Source:HGNC Symbol;Acc:HGNC:4800]	protein_coding	X	53431258	53434370	-1
ENSG00000165175	236.438	-1.79947	0.402914	-4.46614	7.96418e-06	0.000179001	MID1IP1	MID1 interacting protein 1 [Source:HGNC Symbol;Acc:HGNC:20715]	protein_coding	X	38801432	38806537	1
ENSG00000174450	12.6003	3.19983	0.717114	4.4621	8.116e-06	0.000181728	GOLGA6L2	golgin A6 family like 2 [Source:HGNC Symbol;Acc:HGNC:26695]	protein_coding	15	23439038	23447243	-1
ENSG00000115053	1722.44	-1.21186	0.271599	-4.46195	8.12165e-06	0.000181728	NCL	nucleolin [Source:HGNC Symbol;Acc:HGNC:7667]	protein_coding	2	231453531	231483641	-1
ENSG00000150991	6989.01	1.30245	0.291907	4.46187	8.12476e-06	0.000181728	UBC	ubiquitin C [Source:HGNC Symbol;Acc:HGNC:12468]	protein_coding	12	124911604	124917368	-1
ENSG00000196878	2925.62	1.26732	0.284353	4.45684	8.31749e-06	0.000185526	LAMB3	laminin subunit beta 3 [Source:HGNC Symbol;Acc:HGNC:6490]	protein_coding	1	209614870	209652425	-1
ENSG00000138640	162.06	1.68719	0.378571	4.45675	8.32127e-06	0.000185526	FAM13A	family with sequence similarity 13 member A [Source:HGNC Symbol;Acc:HGNC:19367]	protein_coding	4	88725955	89111398	-1
ENSG00000007384	225.543	1.67266	0.37536	4.45615	8.3445e-06	0.000185745	RHBDF1	rhomboid 5 homolog 1 [Source:HGNC Symbol;Acc:HGNC:20561]	protein_coding	16	58059	76355	-1
ENSG00000269821	235.584	1.9438	0.436304	4.45514	8.38373e-06	0.00018632	KCNQ1OT1	KCNQ1 opposite strand/antisense transcript 1 [Source:HGNC Symbol;Acc:HGNC:6295]	lncRNA	11	2608328	2699994	-1
ENSG00000116237	153.227	-1.98169	0.445169	-4.45155	8.52543e-06	0.000189166	ICMT	isoprenylcysteine carboxyl methyltransferase [Source:HGNC Symbol;Acc:HGNC:5350]	protein_coding	1	6221193	6235972	-1
ENSG00000109062	372.679	-1.62185	0.36443	-4.45038	8.57196e-06	0.000189896	SLC9A3R1	SLC9A3 regulator 1 [Source:HGNC Symbol;Acc:HGNC:11075]	protein_coding	17	74748628	74769353	1
ENSG00000111665	237.151	1.4813	0.333191	4.4458	8.75638e-06	0.000193672	CDCA3	cell division cycle associated 3 [Source:HGNC Symbol;Acc:HGNC:14624]	protein_coding	12	6844793	6851292	-1
ENSG00000149577	72.2296	2.09277	0.470832	4.44482	8.79635e-06	0.000194247	SIDT2	SID1 transmembrane family member 2 [Source:HGNC Symbol;Acc:HGNC:24272]	protein_coding	11	117178736	117197445	1
ENSG00000151914	911.357	1.36744	0.307777	4.44296	8.87297e-06	0.000195628	DST	dystonin [Source:HGNC Symbol;Acc:HGNC:1090]	protein_coding	6	56457987	56954830	-1
ENSG00000111432	135.2	1.80838	0.407084	4.44227	8.90135e-06	0.000195942	FZD10	frizzled class receptor 10 [Source:HGNC Symbol;Acc:HGNC:4039]	protein_coding	12	130162459	130165740	1
ENSG00000147955	127.697	-1.79431	0.403986	-4.44152	8.93246e-06	0.000196316	SIGMAR1	sigma non-opioid intracellular receptor 1 [Source:HGNC Symbol;Acc:HGNC:8157]	protein_coding	9	34634722	34637844	-1
ENSG00000168488	615.363	1.28165	0.288751	4.43862	9.05395e-06	0.000198672	ATXN2L	ataxin 2 like [Source:HGNC Symbol;Acc:HGNC:31326]	protein_coding	16	28823035	28837237	1
ENSG00000072501	205.215	-1.74119	0.392367	-4.43766	9.09439e-06	0.000199245	SMC1A	structural maintenance of chromosomes 1A [Source:HGNC Symbol;Acc:HGNC:11111]	protein_coding	X	53374149	53422728	-1
ENSG00000130714	210.397	1.50249	0.338686	4.43623	9.15468e-06	0.00020025	POMT1	protein O-mannosyltransferase 1 [Source:HGNC Symbol;Acc:HGNC:9202]	protein_coding	9	131502789	131523806	1
ENSG00000143537	597.856	-1.26539	0.285647	-4.42989	9.42792e-06	0.000205902	ADAM15	ADAM metallopeptidase domain 15 [Source:HGNC Symbol;Acc:HGNC:193]	protein_coding	1	155050566	155062775	1
ENSG00000211460	161.641	-1.70042	0.38419	-4.42598	9.60074e-06	0.000209347	TSN	translin [Source:HGNC Symbol;Acc:HGNC:12379]	protein_coding	2	121737103	121767853	1
ENSG00000084090	207.318	-1.96237	0.443688	-4.42286	9.74046e-06	0.000212061	STARD7	StAR related lipid transfer domain containing 7 [Source:HGNC Symbol;Acc:HGNC:18063]	protein_coding	2	96184859	96208827	-1
ENSG00000095303	510.864	1.34193	0.303487	4.4217	9.79256e-06	0.000212538	PTGS1	prostaglandin-endoperoxide synthase 1 [Source:HGNC Symbol;Acc:HGNC:9604]	protein_coding	9	122370530	122395703	1
ENSG00000184445	453.624	1.50666	0.340742	4.42169	9.79299e-06	0.000212538	KNTC1	kinetochore associated 1 [Source:HGNC Symbol;Acc:HGNC:17255]	protein_coding	12	122527246	122626396	1
ENSG00000068137	405.393	1.44045	0.325883	4.42016	9.86268e-06	0.000213717	PLEKHH3	pleckstrin homology, MyTH4 and FERM domain containing H3 [Source:HGNC Symbol;Acc:HGNC:26105]	protein_coding	17	42667914	42676994	-1
ENSG00000198089	242.365	1.50655	0.34092	4.41908	9.91212e-06	0.000214454	SFI1	SFI1 centrin binding protein [Source:HGNC Symbol;Acc:HGNC:29064]	protein_coding	22	31488688	31618588	1
ENSG00000110274	229.565	1.65549	0.374963	4.41508	1.00973e-05	0.000218121	CEP164	centrosomal protein 164 [Source:HGNC Symbol;Acc:HGNC:29182]	protein_coding	11	117314557	117413266	1
ENSG00000157216	225.412	-1.61225	0.365206	-4.41463	1.01183e-05	0.000218235	SSBP3	single stranded DNA binding protein 3 [Source:HGNC Symbol;Acc:HGNC:15674]	protein_coding	1	54225433	54413479	-1
ENSG00000152527	133.3	1.80625	0.409673	4.40899	1.03853e-05	0.000223646	PLEKHH2	pleckstrin homology, MyTH4 and FERM domain containing H2 [Source:HGNC Symbol;Acc:HGNC:30506]	protein_coding	2	43637260	43767987	1
ENSG00000088340	581.114	1.70085	0.385922	4.40724	1.04695e-05	0.000225109	FER1L4	fer-1 like family member 4 (pseudogene) [Source:HGNC Symbol;Acc:HGNC:15801]	transcribed_unitary_pseudogene	20	35558737	35607562	-1
ENSG00000170919	188.334	1.87312	0.425157	4.40571	1.05438e-05	0.000226359	TPT1-AS1	TPT1 antisense RNA 1 [Source:HGNC Symbol;Acc:HGNC:43686]	lncRNA	13	45341345	45417975	1
ENSG00000249859	221.611	1.67148	0.379864	4.4002	1.0815e-05	0.000231541	PVT1	Pvt1 oncogene [Source:HGNC Symbol;Acc:HGNC:9709]	lncRNA	8	127794526	128187101	1
ENSG00000172531	474.805	-1.42558	0.323986	-4.40013	1.08186e-05	0.000231541	PPP1CA	protein phosphatase 1 catalytic subunit alpha [Source:HGNC Symbol;Acc:HGNC:9281]	protein_coding	11	67398181	67421183	-1
ENSG00000196199	965.379	1.65449	0.376395	4.39563	1.10452e-05	0.000236028	MPHOSPH8	M-phase phosphoprotein 8 [Source:HGNC Symbol;Acc:HGNC:29810]	protein_coding	13	19633659	19673441	1
ENSG00000142733	327.429	1.65359	0.37629	4.39445	1.11055e-05	0.00023661	MAP3K6	mitogen-activated protein kinase kinase kinase 6 [Source:HGNC Symbol;Acc:HGNC:6858]	protein_coding	1	27354067	27366961	-1
ENSG00000169992	122.626	1.7511	0.398482	4.39443	1.11065e-05	0.00023661	NLGN2	neuroligin 2 [Source:HGNC Symbol;Acc:HGNC:14290]	protein_coding	17	7404874	7419860	1
ENSG00000137221	730.43	1.19414	0.271842	4.39276	1.11919e-05	0.000238063	TJAP1	tight junction associated protein 1 [Source:HGNC Symbol;Acc:HGNC:17949]	protein_coding	6	43477523	43506556	1
ENSG00000120708	2079.53	1.0506	0.239269	4.39086	1.12902e-05	0.000239787	TGFBI	transforming growth factor beta induced [Source:HGNC Symbol;Acc:HGNC:11771]	protein_coding	5	136028988	136063818	1
ENSG00000084652	151.843	-1.85351	0.422188	-4.39025	1.13221e-05	0.000240098	TXLNA	taxilin alpha [Source:HGNC Symbol;Acc:HGNC:30685]	protein_coding	1	32179675	32198285	1
ENSG00000167895	22.3009	2.71606	0.618792	4.3893	1.13718e-05	0.000240691	TMC8	transmembrane channel like 8 [Source:HGNC Symbol;Acc:HGNC:20474]	protein_coding	17	78130770	78142968	1
ENSG00000260710	39.6241	2.38193	0.542699	4.38905	1.13848e-05	0.000240691	AC120498.4	novel transcript	lncRNA	16	1294551	1299166	-1
ENSG00000185896	605.163	-1.41195	0.322204	-4.38218	1.17498e-05	0.000248033	LAMP1	lysosomal associated membrane protein 1 [Source:HGNC Symbol;Acc:HGNC:6499]	protein_coding	13	113297239	113323672	1
ENSG00000089157	4763.33	-1.38	0.314996	-4.38101	1.18133e-05	0.000248994	RPLP0	ribosomal protein lateral stalk subunit P0 [Source:HGNC Symbol;Acc:HGNC:10371]	protein_coding	12	120196699	120201235	-1
ENSG00000047056	304.805	1.37229	0.313497	4.37735	1.2013e-05	0.000252818	WDR37	WD repeat domain 37 [Source:HGNC Symbol;Acc:HGNC:31406]	protein_coding	10	1049538	1132384	1
ENSG00000143106	298.486	-1.52869	0.349869	-4.36933	1.2463e-05	0.000261892	PSMA5	proteasome 20S subunit alpha 5 [Source:HGNC Symbol;Acc:HGNC:9534]	protein_coding	1	109399042	109426448	-1
ENSG00000186283	60.2019	-2.37471	0.543546	-4.36892	1.24865e-05	0.00026199	TOR3A	torsin family 3 member A [Source:HGNC Symbol;Acc:HGNC:11997]	protein_coding	1	179082070	179098023	1
ENSG00000099917	1121.63	1.20325	0.27554	4.36689	1.26029e-05	0.000264034	MED15	mediator complex subunit 15 [Source:HGNC Symbol;Acc:HGNC:14248]	protein_coding	22	20495913	20587632	1
ENSG00000077942	829.416	-1.29875	0.29771	-4.36246	1.2861e-05	0.000269036	FBLN1	fibulin 1 [Source:HGNC Symbol;Acc:HGNC:3600]	protein_coding	22	45502238	45601135	1
ENSG00000167085	505.242	-1.29295	0.296439	-4.36159	1.2912e-05	0.000269224	PHB	prohibitin [Source:HGNC Symbol;Acc:HGNC:8912]	protein_coding	17	49404052	49414901	-1
ENSG00000180104	337.165	1.43242	0.328439	4.36129	1.29298e-05	0.000269224	EXOC3	exocyst complex component 3 [Source:HGNC Symbol;Acc:HGNC:30378]	protein_coding	5	443175	471937	1
ENSG00000147689	2155.46	1.15696	0.265281	4.36129	1.293e-05	0.000269224	FAM83A	family with sequence similarity 83 member A [Source:HGNC Symbol;Acc:HGNC:28210]	protein_coding	8	123178960	123210079	1
ENSG00000142102	127.504	1.75053	0.401406	4.36099	1.29476e-05	0.000269224	PGGHG	protein-glucosylgalactosylhydroxylysine glucosidase [Source:HGNC Symbol;Acc:HGNC:26210]	protein_coding	11	289126	296107	1
ENSG00000125775	143.605	1.64447	0.377349	4.35796	1.31281e-05	0.000272569	SDCBP2	syndecan binding protein 2 [Source:HGNC Symbol;Acc:HGNC:15756]	protein_coding	20	1309909	1329139	-1
ENSG00000117000	271.32	1.41092	0.323852	4.35667	1.32057e-05	0.000273771	RLF	RLF zinc finger [Source:HGNC Symbol;Acc:HGNC:10025]	protein_coding	1	40161387	40240921	1
ENSG00000061938	929.584	1.1356	0.260702	4.35594	1.32495e-05	0.000274271	TNK2	tyrosine kinase non receptor 2 [Source:HGNC Symbol;Acc:HGNC:19297]	protein_coding	3	195863364	195911945	-1
ENSG00000176170	70.0977	2.22774	0.51188	4.35207	1.34859e-05	0.000278749	SPHK1	sphingosine kinase 1 [Source:HGNC Symbol;Acc:HGNC:11240]	protein_coding	17	76376584	76387860	1
ENSG00000110719	1335.1	1.33989	0.307911	4.35156	1.35174e-05	0.000278985	TCIRG1	T cell immune regulator 1, ATPase H+ transporting V0 subunit a3 [Source:HGNC Symbol;Acc:HGNC:11647]	protein_coding	11	68039025	68050895	1
ENSG00000150753	530.418	-1.2442	0.285944	-4.35122	1.3538e-05	0.000278996	CCT5	chaperonin containing TCP1 subunit 5 [Source:HGNC Symbol;Acc:HGNC:1618]	protein_coding	5	10249929	10266389	1
ENSG00000149480	239.885	-1.47431	0.339116	-4.34751	1.37692e-05	0.000283339	MTA2	metastasis associated 1 family member 2 [Source:HGNC Symbol;Acc:HGNC:7411]	protein_coding	11	62593214	62601865	-1
ENSG00000169813	468.979	-1.59432	0.366807	-4.34647	1.38346e-05	0.000284264	HNRNPF	heterogeneous nuclear ribonucleoprotein F [Source:HGNC Symbol;Acc:HGNC:5039]	protein_coding	10	43385617	43409166	-1
ENSG00000265982	38.9936	2.32059	0.534402	4.3424	1.40933e-05	0.000289152	AC103810.3	Rho GTPase-activating protein 27-like protein pseudogene	unprocessed_pseudogene	17	64778842	64778937	-1
ENSG00000132507	844.199	-1.35528	0.312184	-4.3413	1.41645e-05	0.000290184	EIF5A	eukaryotic translation initiation factor 5A [Source:HGNC Symbol;Acc:HGNC:3300]	protein_coding	17	7306999	7312463	1
ENSG00000161010	231.52	1.67522	0.385951	4.3405	1.4216e-05	0.00029081	MRNIP	MRN complex interacting protein [Source:HGNC Symbol;Acc:HGNC:30817]	protein_coding	5	179835133	179862173	-1
ENSG00000145014	353.611	1.42571	0.328574	4.33909	1.43077e-05	0.000292256	TMEM44	transmembrane protein 44 [Source:HGNC Symbol;Acc:HGNC:25120]	protein_coding	3	194587673	194633689	-1
ENSG00000164091	156.346	-1.6866	0.388797	-4.338	1.43788e-05	0.000293277	WDR82	WD repeat domain 82 [Source:HGNC Symbol;Acc:HGNC:28826]	protein_coding	3	52254434	52288020	-1
ENSG00000149591	73.3771	2.1827	0.503384	4.33606	1.45057e-05	0.000295431	TAGLN	transgelin [Source:HGNC Symbol;Acc:HGNC:11553]	protein_coding	11	117199370	117207464	1
ENSG00000165030	93.4576	1.98914	0.458875	4.33482	1.4588e-05	0.000296673	NFIL3	nuclear factor, interleukin 3 regulated [Source:HGNC Symbol;Acc:HGNC:7787]	protein_coding	9	91409045	91423832	-1
ENSG00000141959	1158.42	1.28725	0.297033	4.33368	1.46639e-05	0.000297781	PFKL	phosphofructokinase, liver type [Source:HGNC Symbol;Acc:HGNC:8876]	protein_coding	21	44300051	44327376	1
ENSG00000234741	890.361	1.21849	0.281191	4.33331	1.46886e-05	0.000297846	GAS5	growth arrest specific 5 [Source:HGNC Symbol;Acc:HGNC:16355]	lncRNA	1	173858559	173868882	-1
ENSG00000162148	45.441	2.32839	0.537771	4.32969	1.49316e-05	0.000302333	PPP1R32	protein phosphatase 1 regulatory subunit 32 [Source:HGNC Symbol;Acc:HGNC:28869]	protein_coding	11	61481120	61490931	1
ENSG00000124766	236.099	1.65416	0.38208	4.32935	1.49552e-05	0.000302368	SOX4	SRY-box transcription factor 4 [Source:HGNC Symbol;Acc:HGNC:11200]	protein_coding	6	21593751	21598619	1
ENSG00000185619	294.334	1.4751	0.340983	4.32601	1.51838e-05	0.000306544	PCGF3	polycomb group ring finger 3 [Source:HGNC Symbol;Acc:HGNC:10066]	protein_coding	4	705748	770640	1
ENSG00000267680	398.207	1.72844	0.400103	4.31999	1.56038e-05	0.000314567	ZNF224	zinc finger protein 224 [Source:HGNC Symbol;Acc:HGNC:13017]	protein_coding	19	44094339	44109886	1
ENSG00000139990	489.47	1.29469	0.299831	4.31806	1.57409e-05	0.000316871	DCAF5	DDB1 and CUL4 associated factor 5 [Source:HGNC Symbol;Acc:HGNC:20224]	protein_coding	14	69050881	69153150	-1
ENSG00000138496	161.055	-1.80102	0.417179	-4.31715	1.58058e-05	0.000317189	PARP9	poly(ADP-ribose) polymerase family member 9 [Source:HGNC Symbol;Acc:HGNC:24118]	protein_coding	3	122527924	122564577	-1
ENSG00000048052	102.451	1.79139	0.414971	4.3169	1.58237e-05	0.000317189	HDAC9	histone deacetylase 9 [Source:HGNC Symbol;Acc:HGNC:14065]	protein_coding	7	18086949	19002416	1
ENSG00000110917	234.305	-1.64776	0.381702	-4.31688	1.58252e-05	0.000317189	MLEC	malectin [Source:HGNC Symbol;Acc:HGNC:28973]	protein_coding	12	120687149	120701859	1
ENSG00000115415	107.667	-2.03641	0.472283	-4.31185	1.61897e-05	0.000324027	STAT1	signal transducer and activator of transcription 1 [Source:HGNC Symbol;Acc:HGNC:11362]	protein_coding	2	190908460	191020960	-1
ENSG00000099194	5590.12	-1.21264	0.281297	-4.31091	1.62587e-05	0.000324941	SCD	stearoyl-CoA desaturase [Source:HGNC Symbol;Acc:HGNC:10571]	protein_coding	10	100347233	100364826	1
ENSG00000165312	422.52	1.25129	0.290339	4.30976	1.63435e-05	0.000326165	OTUD1	OTU deubiquitinase 1 [Source:HGNC Symbol;Acc:HGNC:27346]	protein_coding	10	23439075	23442377	1
ENSG00000122359	1336.21	-1.13076	0.262482	-4.30794	1.64785e-05	0.000328389	ANXA11	annexin A11 [Source:HGNC Symbol;Acc:HGNC:535]	protein_coding	10	80150889	80205572	-1
ENSG00000230715	44.269	2.18181	0.50697	4.30363	1.68021e-05	0.000334357	AC018638.2	novel pseudogene	processed_pseudogene	7	128652841	128653243	1
ENSG00000124788	138.683	1.73234	0.402892	4.29977	1.70977e-05	0.000339753	ATXN1	ataxin 1 [Source:HGNC Symbol;Acc:HGNC:10548]	protein_coding	6	16299112	16761491	-1
ENSG00000179918	149.067	-1.7738	0.412773	-4.29727	1.72914e-05	0.00034311	SEPHS2	selenophosphate synthetase 2 [Source:HGNC Symbol;Acc:HGNC:19686]	protein_coding	16	30443631	30445874	-1
ENSG00000105939	155.72	-1.68098	0.39121	-4.29688	1.73221e-05	0.000343231	ZC3HAV1	zinc finger CCCH-type containing, antiviral 1 [Source:HGNC Symbol;Acc:HGNC:23721]	protein_coding	7	139043515	139132122	-1
ENSG00000188486	112.757	-1.80164	0.419508	-4.29464	1.74977e-05	0.000346215	H2AX	H2A.X variant histone [Source:HGNC Symbol;Acc:HGNC:4739]	protein_coding	11	119093854	119095467	-1
ENSG00000128710	204.038	1.60522	0.374148	4.29032	1.78416e-05	0.000352517	HOXD10	homeobox D10 [Source:HGNC Symbol;Acc:HGNC:5133]	protein_coding	2	176108790	176119937	1
ENSG00000074696	148.077	-1.85283	0.43192	-4.28975	1.78878e-05	0.000352928	HACD3	3-hydroxyacyl-CoA dehydratase 3 [Source:HGNC Symbol;Acc:HGNC:24175]	protein_coding	15	65530418	65578349	1
ENSG00000100413	75.9574	-2.14324	0.500165	-4.28506	1.82693e-05	0.000359944	POLR3H	RNA polymerase III subunit H [Source:HGNC Symbol;Acc:HGNC:30349]	protein_coding	22	41525799	41544606	-1
ENSG00000158470	197.217	-1.69694	0.396189	-4.28316	1.8426e-05	0.000362517	B4GALT5	beta-1,4-galactosyltransferase 5 [Source:HGNC Symbol;Acc:HGNC:928]	protein_coding	20	49632945	49713878	-1
ENSG00000111344	117.116	1.84596	0.431121	4.28177	1.85409e-05	0.000364261	RASAL1	RAS protein activator like 1 [Source:HGNC Symbol;Acc:HGNC:9873]	protein_coding	12	113098819	113136239	-1
ENSG00000226562	70.5419	2.0893	0.488198	4.27963	1.87207e-05	0.000367274	CYP4F26P	cytochrome P450 family 4 subfamily F member 26, pseudogene [Source:HGNC Symbol;Acc:HGNC:39948]	lncRNA	9	33580695	33607874	1
ENSG00000065308	348.39	1.45982	0.341142	4.27921	1.87555e-05	0.000367438	TRAM2	translocation associated membrane protein 2 [Source:HGNC Symbol;Acc:HGNC:16855]	protein_coding	6	52497408	52577060	-1
ENSG00000100151	360.249	1.36922	0.32003	4.27841	1.88236e-05	0.000368254	PICK1	protein interacting with PRKCA 1 [Source:HGNC Symbol;Acc:HGNC:9394]	protein_coding	22	38056311	38075701	1
ENSG00000188636	60.3058	-2.50955	0.586987	-4.27531	1.90871e-05	0.000372883	RTL6	retrotransposon Gag like 6 [Source:HGNC Symbol;Acc:HGNC:13343]	protein_coding	22	44492583	44498233	-1
ENSG00000100311	54.1422	2.29737	0.537575	4.27358	1.92356e-05	0.000374803	PDGFB	platelet derived growth factor subunit B [Source:HGNC Symbol;Acc:HGNC:8800]	protein_coding	22	39223359	39244982	-1
ENSG00000132746	74.3555	1.89298	0.442953	4.27354	1.92393e-05	0.000374803	ALDH3B2	aldehyde dehydrogenase 3 family member B2 [Source:HGNC Symbol;Acc:HGNC:411]	protein_coding	11	67662160	67681224	-1
ENSG00000079246	490.282	-1.43132	0.335023	-4.2723	1.9347e-05	0.000376143	XRCC5	X-ray repair cross complementing 5 [Source:HGNC Symbol;Acc:HGNC:12833]	protein_coding	2	216107464	216206303	1
ENSG00000172890	387.076	1.59828	0.374119	4.27212	1.93623e-05	0.000376143	NADSYN1	NAD synthetase 1 [Source:HGNC Symbol;Acc:HGNC:29832]	protein_coding	11	71453109	71524107	1
ENSG00000079215	24.1521	-2.93512	0.687183	-4.27123	1.94398e-05	0.000377122	SLC1A3	solute carrier family 1 member 3 [Source:HGNC Symbol;Acc:HGNC:10941]	protein_coding	5	36596588	36688334	1
ENSG00000198467	1963.4	1.31138	0.307056	4.27083	1.9475e-05	0.000377278	TPM2	tropomyosin 2 [Source:HGNC Symbol;Acc:HGNC:12011]	protein_coding	9	35681992	35690056	-1
ENSG00000260428	99.9172	1.85989	0.435783	4.26793	1.97295e-05	0.000381674	SCX	scleraxis bHLH transcription factor [Source:HGNC Symbol;Acc:HGNC:32322]	protein_coding	8	144266453	144268481	1
ENSG00000177150	126.616	1.74167	0.408736	4.26111	2.0341e-05	0.000392957	FAM210A	family with sequence similarity 210 member A [Source:HGNC Symbol;Acc:HGNC:28346]	protein_coding	18	13663347	13726663	-1
ENSG00000103275	1004.71	1.08758	0.255312	4.25982	2.04595e-05	0.000394655	UBE2I	ubiquitin conjugating enzyme E2 I [Source:HGNC Symbol;Acc:HGNC:12485]	protein_coding	16	1308880	1327018	1
ENSG00000205593	263.933	1.72952	0.406036	4.25953	2.04857e-05	0.000394655	DENND6B	DENN domain containing 6B [Source:HGNC Symbol;Acc:HGNC:32690]	protein_coding	22	50309030	50327012	-1
ENSG00000170921	221.136	1.4193	0.333331	4.25793	2.06324e-05	0.000396931	TANC2	tetratricopeptide repeat, ankyrin repeat and coiled-coil containing 2 [Source:HGNC Symbol;Acc:HGNC:30212]	protein_coding	17	63009556	63427699	1
ENSG00000133030	1275.86	1.12243	0.263665	4.25703	2.07164e-05	0.000397996	MPRIP	myosin phosphatase Rho interacting protein [Source:HGNC Symbol;Acc:HGNC:30321]	protein_coding	17	17042457	17217679	1
ENSG00000140829	648.018	1.31961	0.310233	4.25361	2.10352e-05	0.000403562	DHX38	DEAH-box helicase 38 [Source:HGNC Symbol;Acc:HGNC:17211]	protein_coding	16	72093613	72112912	1
ENSG00000066697	100.696	1.79168	0.421299	4.25275	2.11158e-05	0.000404549	MSANTD3	Myb/SANT DNA binding domain containing 3 [Source:HGNC Symbol;Acc:HGNC:23370]	protein_coding	9	100427143	100451734	1
ENSG00000101347	54.2954	-2.36466	0.556382	-4.25007	2.13703e-05	0.000408862	SAMHD1	SAM and HD domain containing deoxynucleoside triphosphate triphosphohydrolase 1 [Source:HGNC Symbol;Acc:HGNC:15925]	protein_coding	20	36890229	36951843	-1
ENSG00000173530	110.277	1.73253	0.408036	4.24601	2.17616e-05	0.000415775	TNFRSF10D	TNF receptor superfamily member 10d [Source:HGNC Symbol;Acc:HGNC:11907]	protein_coding	8	23135588	23164027	-1
ENSG00000124143	39.0348	2.30103	0.542128	4.24444	2.1914e-05	0.000418112	ARHGAP40	Rho GTPase activating protein 40 [Source:HGNC Symbol;Acc:HGNC:16226]	protein_coding	20	38601934	38651035	1
ENSG00000198585	77.7823	-2.15685	0.50833	-4.24301	2.20544e-05	0.000420213	NUDT16	nudix hydrolase 16 [Source:HGNC Symbol;Acc:HGNC:26442]	protein_coding	3	131381671	131388830	1
ENSG00000123505	103.873	-2.15242	0.507753	-4.23911	2.24412e-05	0.000426998	AMD1	adenosylmethionine decarboxylase 1 [Source:HGNC Symbol;Acc:HGNC:457]	protein_coding	6	110874770	110898879	1
ENSG00000172782	16.1851	2.92648	0.690762	4.23659	2.26936e-05	0.000431209	FADS6	fatty acid desaturase 6 [Source:HGNC Symbol;Acc:HGNC:30459]	protein_coding	17	74877302	74893781	-1
ENSG00000120437	176.132	-1.60964	0.380001	-4.23588	2.27654e-05	0.000431983	ACAT2	acetyl-CoA acetyltransferase 2 [Source:HGNC Symbol;Acc:HGNC:94]	protein_coding	6	159762045	159779112	1
ENSG00000060982	128.714	-1.94946	0.460723	-4.2313	2.32343e-05	0.000440278	BCAT1	branched chain amino acid transaminase 1 [Source:HGNC Symbol;Acc:HGNC:976]	protein_coding	12	24810024	24949101	-1
ENSG00000164663	123.441	1.72266	0.407282	4.22964	2.34065e-05	0.000442938	USP49	ubiquitin specific peptidase 49 [Source:HGNC Symbol;Acc:HGNC:20078]	protein_coding	6	41789896	41895361	-1
ENSG00000186081	9620.13	-1.2531	0.296345	-4.22851	2.35243e-05	0.000444561	KRT5	keratin 5 [Source:HGNC Symbol;Acc:HGNC:6442]	protein_coding	12	52514575	52520530	-1
ENSG00000169246	66.0116	2.12587	0.502854	4.22761	2.36182e-05	0.000445729	NPIPB3	nuclear pore complex interacting protein family member B3 [Source:HGNC Symbol;Acc:HGNC:28989]	protein_coding	16	21402237	21448567	-1
ENSG00000143178	62.2764	2.10076	0.496978	4.22708	2.36748e-05	0.000446191	TBX19	T-box transcription factor 19 [Source:HGNC Symbol;Acc:HGNC:11596]	protein_coding	1	168280877	168314426	1
ENSG00000198408	908.316	1.16904	0.276621	4.22615	2.37728e-05	0.000447431	OGA	O-GlcNAcase [Source:HGNC Symbol;Acc:HGNC:7056]	protein_coding	10	101784443	101818465	-1
ENSG00000173812	2705.6	1.02295	0.242159	4.22431	2.39673e-05	0.000450175	EIF1	eukaryotic translation initiation factor 1 [Source:HGNC Symbol;Acc:HGNC:3249]	protein_coding	17	41688885	41692668	1
ENSG00000286162	33.62	2.42686	0.57452	4.22416	2.39834e-05	0.000450175	AL162253.2	novel transcript	lncRNA	9	5457477	5629748	-1
ENSG00000068724	89.4378	-2.19357	0.519685	-4.22096	2.43263e-05	0.000455995	TTC7A	tetratricopeptide repeat domain 7A [Source:HGNC Symbol;Acc:HGNC:19750]	protein_coding	2	46916157	47076137	1
ENSG00000264230	1179.87	1.45046	0.343706	4.22004	2.44254e-05	0.00045667	ANXA8L1	annexin A8 like 1 [Source:HGNC Symbol;Acc:HGNC:23334]	protein_coding	10	46375627	46391784	1
ENSG00000149179	258.168	1.3368	0.316775	4.22002	2.44281e-05	0.00045667	C11orf49	chromosome 11 open reading frame 49 [Source:HGNC Symbol;Acc:HGNC:28720]	protein_coding	11	46936689	47164385	1
ENSG00000152234	692.791	-1.45993	0.346117	-4.21802	2.46462e-05	0.000460128	ATP5F1A	ATP synthase F1 subunit alpha [Source:HGNC Symbol;Acc:HGNC:823]	protein_coding	18	46080248	46104334	-1
ENSG00000262454	187.82	1.80598	0.428682	4.21286	2.52153e-05	0.000469572	MIR193BHG	MIR193B host gene [Source:HGNC Symbol;Acc:HGNC:51945]	lncRNA	16	14301389	14331067	1
ENSG00000124120	58.2522	-2.45201	0.582034	-4.21283	2.52196e-05	0.000469572	TTPAL	alpha tocopherol transfer protein like [Source:HGNC Symbol;Acc:HGNC:16114]	protein_coding	20	44475874	44494603	1
ENSG00000108474	57.3886	2.03196	0.482427	4.21196	2.53162e-05	0.00047074	PIGL	phosphatidylinositol glycan anchor biosynthesis class L [Source:HGNC Symbol;Acc:HGNC:8966]	protein_coding	17	16217191	16351797	1
ENSG00000182899	3102.35	1.11123	0.264278	4.20477	2.61342e-05	0.0004853	RPL35A	ribosomal protein L35a [Source:HGNC Symbol;Acc:HGNC:10345]	protein_coding	3	197950190	197956610	1
ENSG00000108509	143.502	1.50911	0.359062	4.20293	2.63487e-05	0.000488629	CAMTA2	calmodulin binding transcription activator 2 [Source:HGNC Symbol;Acc:HGNC:18807]	protein_coding	17	4967992	4987675	-1
ENSG00000165671	134.083	-1.88955	0.449627	-4.20249	2.63997e-05	0.000488922	NSD1	nuclear receptor binding SET domain protein 1 [Source:HGNC Symbol;Acc:HGNC:14234]	protein_coding	5	177133025	177300213	1
ENSG00000260685	122.03	2.21139	0.526689	4.19866	2.68496e-05	0.000496592	AC027104.1	RWD domain containing 1 (RWDD1) pseudogene	processed_pseudogene	15	75950464	75951144	-1
ENSG00000229807	2083.92	1.5976	0.38088	4.19451	2.73459e-05	0.000505099	XIST	X inactive specific transcript [Source:HGNC Symbol;Acc:HGNC:12810]	lncRNA	X	73820649	73852723	-1
ENSG00000250208	72.1691	1.88455	0.449664	4.19102	2.77706e-05	0.000512262	FZD10-AS1	FZD10 antisense divergent transcript [Source:HGNC Symbol;Acc:HGNC:48632]	lncRNA	12	130144315	130162256	-1
ENSG00000115257	101.918	1.84031	0.439158	4.19055	2.78284e-05	0.000512648	PCSK4	proprotein convertase subtilisin/kexin type 4 [Source:HGNC Symbol;Acc:HGNC:8746]	protein_coding	19	1481428	1490752	-1
ENSG00000076382	327.353	1.30979	0.312744	4.18807	2.81343e-05	0.000517596	SPAG5	sperm associated antigen 5 [Source:HGNC Symbol;Acc:HGNC:13452]	protein_coding	17	28577565	28599025	-1
ENSG00000138642	42.3894	-2.62431	0.626685	-4.18761	2.81907e-05	0.000517924	HERC6	HECT and RLD domain containing E3 ubiquitin protein ligase family member 6 [Source:HGNC Symbol;Acc:HGNC:26072]	protein_coding	4	88378739	88443097	1
ENSG00000184916	679.818	1.19042	0.284291	4.18732	2.82267e-05	0.000517924	JAG2	jagged canonical Notch ligand 2 [Source:HGNC Symbol;Acc:HGNC:6189]	protein_coding	14	105140982	105168824	-1
ENSG00000147044	123.259	-1.80637	0.431848	-4.18288	2.87843e-05	0.000527459	CASK	calcium/calmodulin dependent serine protein kinase [Source:HGNC Symbol;Acc:HGNC:1497]	protein_coding	X	41514934	41923554	-1
ENSG00000103091	685.146	1.34717	0.32216	4.1817	2.89341e-05	0.000529325	WDR59	WD repeat domain 59 [Source:HGNC Symbol;Acc:HGNC:25706]	protein_coding	16	74871362	75000173	-1
ENSG00000076928	790.694	1.12269	0.26849	4.18148	2.89623e-05	0.000529325	ARHGEF1	Rho guanine nucleotide exchange factor 1 [Source:HGNC Symbol;Acc:HGNC:681]	protein_coding	19	41883173	41930150	1
ENSG00000188643	1019.55	-1.08895	0.260476	-4.18063	2.90704e-05	0.000530385	S100A16	S100 calcium binding protein A16 [Source:HGNC Symbol;Acc:HGNC:20441]	protein_coding	1	153606886	153613145	-1
ENSG00000132470	1744.25	1.0249	0.245167	4.18042	2.90967e-05	0.000530385	ITGB4	integrin subunit beta 4 [Source:HGNC Symbol;Acc:HGNC:6158]	protein_coding	17	75721328	75757818	1
ENSG00000120802	312.297	-1.40239	0.335544	-4.17946	2.92203e-05	0.000531939	TMPO	thymopoietin [Source:HGNC Symbol;Acc:HGNC:11875]	protein_coding	12	98515579	98550351	1
ENSG00000176915	717.727	1.27028	0.304513	4.1715	3.02598e-05	0.000550143	ANKLE2	ankyrin repeat and LEM domain containing 2 [Source:HGNC Symbol;Acc:HGNC:29101]	protein_coding	12	132725503	132761832	-1
ENSG00000167103	75.7967	2.022	0.484852	4.17034	3.0414e-05	0.000551995	PIP5KL1	phosphatidylinositol-4-phosphate 5-kinase like 1 [Source:HGNC Symbol;Acc:HGNC:28711]	protein_coding	9	127920881	127930785	-1
ENSG00000230453	405.611	1.79235	0.429805	4.17014	3.04412e-05	0.000551995	ANKRD18B	ankyrin repeat domain 18B [Source:HGNC Symbol;Acc:HGNC:23644]	protein_coding	9	33524394	33573009	1
ENSG00000140254	318.63	1.39229	0.333906	4.1697	3.04995e-05	0.000552331	DUOXA1	dual oxidase maturation factor 1 [Source:HGNC Symbol;Acc:HGNC:26507]	protein_coding	15	45117367	45129938	-1
ENSG00000168439	562.718	-1.27643	0.3063	-4.16726	3.0828e-05	0.000557553	STIP1	stress induced phosphoprotein 1 [Source:HGNC Symbol;Acc:HGNC:11387]	protein_coding	11	64185272	64204543	1
ENSG00000146648	10760	1.03452	0.248305	4.16633	3.09537e-05	0.000559099	EGFR	epidermal growth factor receptor [Source:HGNC Symbol;Acc:HGNC:3236]	protein_coding	7	55019017	55211628	1
ENSG00000180667	186.554	1.57071	0.377269	4.16336	3.13595e-05	0.000565693	YOD1	YOD1 deubiquitinase [Source:HGNC Symbol;Acc:HGNC:25035]	protein_coding	1	207043849	207052980	-1
ENSG00000155265	28.0913	2.51918	0.605224	4.16239	3.14928e-05	0.00056736	GOLGA7B	golgin A7 family member B [Source:HGNC Symbol;Acc:HGNC:31668]	protein_coding	10	97849843	97871580	1
ENSG00000173511	172.698	1.44734	0.348206	4.15656	3.23071e-05	0.000581277	VEGFB	vascular endothelial growth factor B [Source:HGNC Symbol;Acc:HGNC:12681]	protein_coding	11	64234584	64239264	1
ENSG00000242515	31.7518	-2.79514	0.672536	-4.15611	3.23705e-05	0.000581665	UGT1A10	UDP glucuronosyltransferase family 1 member A10 [Source:HGNC Symbol;Acc:HGNC:12531]	protein_coding	2	233636454	233773305	1
ENSG00000153560	83.0877	-2.17059	0.52242	-4.15487	3.25477e-05	0.000584093	UBP1	upstream binding protein 1 [Source:HGNC Symbol;Acc:HGNC:12507]	protein_coding	3	33388336	33441371	-1
ENSG00000204634	514.566	1.36183	0.32784	4.15394	3.26802e-05	0.000585239	TBC1D8	TBC1 domain family member 8 [Source:HGNC Symbol;Acc:HGNC:17791]	protein_coding	2	101007228	101252866	-1
ENSG00000115806	151.08	-1.69413	0.407849	-4.15383	3.26959e-05	0.000585239	GORASP2	golgi reassembly stacking protein 2 [Source:HGNC Symbol;Acc:HGNC:17500]	protein_coding	2	170928464	170967130	1
ENSG00000160055	130.662	1.5965	0.384742	4.14954	3.33142e-05	0.000595539	TMEM234	transmembrane protein 234 [Source:HGNC Symbol;Acc:HGNC:28837]	protein_coding	1	32214472	32222359	-1
ENSG00000131203	19.0789	-2.95202	0.71219	-4.14498	3.3984e-05	0.000606358	IDO1	indoleamine 2,3-dioxygenase 1 [Source:HGNC Symbol;Acc:HGNC:6059]	protein_coding	8	39902275	39928790	1
ENSG00000241484	79.9651	1.83169	0.441921	4.14483	3.40067e-05	0.000606358	ARHGAP8	Rho GTPase activating protein 8 [Source:HGNC Symbol;Acc:HGNC:677]	protein_coding	22	44752558	44862788	1
ENSG00000187583	200.365	1.56195	0.376884	4.14436	3.40757e-05	0.00060681	PLEKHN1	pleckstrin homology domain containing N1 [Source:HGNC Symbol;Acc:HGNC:25284]	protein_coding	1	966482	975865	1
ENSG00000078699	397.548	1.34068	0.323585	4.14321	3.42484e-05	0.000609104	CBFA2T2	CBFA2/RUNX1 partner transcriptional co-repressor 2 [Source:HGNC Symbol;Acc:HGNC:1536]	protein_coding	20	33490075	33650036	1
ENSG00000163286	88.4225	-2.29777	0.554983	-4.14025	3.46933e-05	0.000616228	ALPG	alkaline phosphatase, germ cell [Source:HGNC Symbol;Acc:HGNC:441]	protein_coding	2	232406844	232410714	1
ENSG00000258727	78.1731	1.88758	0.456129	4.13827	3.49942e-05	0.000620778	AL135999.1	novel transcript, antisense to AP1G2	lncRNA	14	23561097	23568073	1
ENSG00000250685	136.852	1.64952	0.398721	4.13703	3.51826e-05	0.000623324	AC009123.1	novel transcript, antisense to ADAD2	lncRNA	16	84192558	84197053	-1
ENSG00000139211	158.176	1.98921	0.480901	4.13643	3.52751e-05	0.000624168	AMIGO2	adhesion molecule with Ig like domain 2 [Source:HGNC Symbol;Acc:HGNC:24073]	protein_coding	12	47075707	47079959	-1
ENSG00000119943	237.988	1.55796	0.37685	4.13416	3.56248e-05	0.000629552	PYROXD2	pyridine nucleotide-disulphide oxidoreductase domain 2 [Source:HGNC Symbol;Acc:HGNC:23517]	protein_coding	10	98383565	98415182	-1
ENSG00000171467	448.867	1.2498	0.302524	4.13125	3.60789e-05	0.000636588	ZNF318	zinc finger protein 318 [Source:HGNC Symbol;Acc:HGNC:13578]	protein_coding	6	43307134	43369647	-1
ENSG00000115008	48.8034	2.18914	0.529927	4.13103	3.61145e-05	0.000636588	IL1A	interleukin 1 alpha [Source:HGNC Symbol;Acc:HGNC:5991]	protein_coding	2	112773925	112784493	-1
ENSG00000149499	452.596	1.28359	0.310904	4.12856	3.65035e-05	0.000642629	EML3	EMAP like 3 [Source:HGNC Symbol;Acc:HGNC:26666]	protein_coding	11	62602218	62612775	-1
ENSG00000168214	250.539	1.34398	0.326033	4.12224	3.75213e-05	0.00065971	RBPJ	recombination signal binding protein for immunoglobulin kappa J region [Source:HGNC Symbol;Acc:HGNC:5724]	protein_coding	4	26163455	26435131	1
ENSG00000141458	410.938	1.28526	0.311964	4.11991	3.79029e-05	0.000665194	NPC1	NPC intracellular cholesterol transporter 1 [Source:HGNC Symbol;Acc:HGNC:7897]	protein_coding	18	23506184	23586506	-1
ENSG00000072310	2124.85	1.1796	0.286328	4.11975	3.7929e-05	0.000665194	SREBF1	sterol regulatory element binding transcription factor 1 [Source:HGNC Symbol;Acc:HGNC:11289]	protein_coding	17	17810399	17837011	-1
ENSG00000166004	140.73	1.61134	0.391255	4.11839	3.81526e-05	0.000668271	CEP295	centrosomal protein 295 [Source:HGNC Symbol;Acc:HGNC:29366]	protein_coding	11	93661682	93730358	1
ENSG00000142920	43.7083	2.11585	0.514587	4.11174	3.9268e-05	0.000686943	AZIN2	antizyme inhibitor 2 [Source:HGNC Symbol;Acc:HGNC:29957]	protein_coding	1	33081104	33123492	1
ENSG00000179820	169.38	1.48786	0.362238	4.1074	4.00143e-05	0.000699119	MYADM	myeloid associated differentiation marker [Source:HGNC Symbol;Acc:HGNC:7544]	protein_coding	19	53864763	53876435	1
ENSG00000125845	37.9518	2.28931	0.557423	4.10695	4.0091e-05	0.000699578	BMP2	bone morphogenetic protein 2 [Source:HGNC Symbol;Acc:HGNC:1069]	protein_coding	20	6767686	6780246	1
ENSG00000144589	212.166	1.53332	0.373718	4.10288	4.08043e-05	0.000711131	STK11IP	serine/threonine kinase 11 interacting protein [Source:HGNC Symbol;Acc:HGNC:19184]	protein_coding	2	219597857	219616451	1
ENSG00000112983	457.296	1.16679	0.284642	4.09915	4.14679e-05	0.000721791	BRD8	bromodomain containing 8 [Source:HGNC Symbol;Acc:HGNC:19874]	protein_coding	5	138139770	138178953	-1
ENSG00000260284	84.3443	1.92923	0.470755	4.09817	4.16427e-05	0.000723802	TPSP2	tryptase pseudogene 2 [Source:HGNC Symbol;Acc:HGNC:14136]	unprocessed_pseudogene	16	1286351	1288837	-1
ENSG00000126803	110.258	-1.83553	0.447917	-4.09792	4.16877e-05	0.000723802	HSPA2	heat shock protein family A (Hsp70) member 2 [Source:HGNC Symbol;Acc:HGNC:5235]	protein_coding	14	64535905	64546173	1
ENSG00000142765	1208.03	1.22064	0.29814	4.09418	4.23661e-05	0.000734663	SYTL1	synaptotagmin like 1 [Source:HGNC Symbol;Acc:HGNC:15584]	protein_coding	1	27342020	27353937	1
ENSG00000162390	145.463	1.58879	0.388472	4.08983	4.31691e-05	0.000747654	ACOT11	acyl-CoA thioesterase 11 [Source:HGNC Symbol;Acc:HGNC:18156]	protein_coding	1	54542257	54639192	1
ENSG00000168137	482.481	1.23403	0.30181	4.08876	4.33685e-05	0.000750173	SETD5	SET domain containing 5 [Source:HGNC Symbol;Acc:HGNC:25566]	protein_coding	3	9397615	9479240	1
ENSG00000165792	712.198	1.35159	0.330719	4.0868	4.37357e-05	0.000755324	METTL17	methyltransferase like 17 [Source:HGNC Symbol;Acc:HGNC:19280]	protein_coding	14	20989973	20997035	1
ENSG00000250920	831.729	1.46104	0.357519	4.08659	4.37751e-05	0.000755324	AC105460.1	novel transcript	lncRNA	4	103550586	103559277	-1
ENSG00000099991	324.335	1.29523	0.31701	4.08576	4.39325e-05	0.0007571	CABIN1	calcineurin binding protein 1 [Source:HGNC Symbol;Acc:HGNC:24187]	protein_coding	22	24011192	24178628	1
ENSG00000221963	561.12	-1.29655	0.317486	-4.08382	4.43018e-05	0.000762221	APOL6	apolipoprotein L6 [Source:HGNC Symbol;Acc:HGNC:14870]	protein_coding	22	35648446	35668404	1
ENSG00000127152	50.6817	-2.41967	0.59253	-4.08362	4.43394e-05	0.000762221	BCL11B	BAF chromatin remodeling complex subunit BCL11B [Source:HGNC Symbol;Acc:HGNC:13222]	protein_coding	14	99169287	99272197	-1
ENSG00000115884	1339.94	-1.17646	0.288235	-4.08159	4.47294e-05	0.000767079	SDC1	syndecan 1 [Source:HGNC Symbol;Acc:HGNC:10658]	protein_coding	2	20200797	20225433	-1
ENSG00000153786	966.716	1.05902	0.259465	4.08157	4.47325e-05	0.000767079	ZDHHC7	zinc finger DHHC-type palmitoyltransferase 7 [Source:HGNC Symbol;Acc:HGNC:18459]	protein_coding	16	84974175	85011535	-1
ENSG00000006744	62.4085	-2.15092	0.527329	-4.0789	4.52485e-05	0.000774972	ELAC2	elaC ribonuclease Z 2 [Source:HGNC Symbol;Acc:HGNC:14198]	protein_coding	17	12991612	13018065	-1
ENSG00000173559	178.447	1.58528	0.388726	4.07815	4.53961e-05	0.000776541	NABP1	nucleic acid binding protein 1 [Source:HGNC Symbol;Acc:HGNC:26232]	protein_coding	2	191678068	191741097	1
ENSG00000134440	400.615	-1.3347	0.327324	-4.0776	4.55024e-05	0.000777402	NARS1	asparaginyl-tRNA synthetase 1 [Source:HGNC Symbol;Acc:HGNC:7643]	protein_coding	18	57600656	57622213	-1
ENSG00000273136	67.7798	2.23549	0.548738	4.07388	4.62366e-05	0.000788585	NBPF26	NBPF member 26 [Source:HGNC Symbol;Acc:HGNC:49571]	protein_coding	1	120723949	120842110	1
ENSG00000196517	42.5948	-2.38386	0.585181	-4.07371	4.62705e-05	0.000788585	SLC6A9	solute carrier family 6 member 9 [Source:HGNC Symbol;Acc:HGNC:11056]	protein_coding	1	43991500	44031467	-1
ENSG00000141510	131.866	-1.74767	0.429071	-4.07314	4.63836e-05	0.000789545	TP53	tumor protein p53 [Source:HGNC Symbol;Acc:HGNC:11998]	protein_coding	17	7661779	7687538	-1
ENSG00000070371	99.1983	1.97204	0.484454	4.07064	4.68833e-05	0.000797074	CLTCL1	clathrin heavy chain like 1 [Source:HGNC Symbol;Acc:HGNC:2093]	protein_coding	22	19179473	19291719	-1
ENSG00000124466	293.567	-1.44854	0.356038	-4.06851	4.7315e-05	0.000803429	LYPD3	LY6/PLAUR domain containing 3 [Source:HGNC Symbol;Acc:HGNC:24880]	protein_coding	19	43460787	43465608	-1
ENSG00000125450	484.288	1.30277	0.320231	4.06822	4.73741e-05	0.000803452	NUP85	nucleoporin 85 [Source:HGNC Symbol;Acc:HGNC:8734]	protein_coding	17	75205659	75235758	1
ENSG00000034510	7326.82	1.2443	0.306115	4.0648	4.80738e-05	0.000814322	TMSB10	thymosin beta 10 [Source:HGNC Symbol;Acc:HGNC:11879]	protein_coding	2	84905656	84906671	1
ENSG00000131748	278.794	1.24799	0.307054	4.06441	4.81532e-05	0.000814675	STARD3	StAR related lipid transfer domain containing 3 [Source:HGNC Symbol;Acc:HGNC:17579]	protein_coding	17	39637090	39664201	1
ENSG00000112763	243.042	1.57288	0.387044	4.06382	4.82762e-05	0.000815763	BTN2A1	butyrophilin subfamily 2 member A1 [Source:HGNC Symbol;Acc:HGNC:1136]	protein_coding	6	26457904	26476621	1
ENSG00000159860	10.3608	2.94816	0.725717	4.06241	4.85677e-05	0.000819691	TCAF2P1	TRPM8 channel associated factor 2 pseudogene 1 [Source:HGNC Symbol;Acc:HGNC:33603]	transcribed_unprocessed_pseudogene	7	143800732	143817973	1
ENSG00000103966	162.744	-1.64433	0.404845	-4.06164	4.87291e-05	0.000821078	EHD4	EH domain containing 4 [Source:HGNC Symbol;Acc:HGNC:3245]	protein_coding	15	41895933	41972557	-1
ENSG00000140157	88.6761	-1.91424	0.471319	-4.06145	4.87681e-05	0.000821078	NIPA2	NIPA magnesium transporter 2 [Source:HGNC Symbol;Acc:HGNC:17044]	protein_coding	15	22838644	22869362	1
ENSG00000144815	55.793	-2.28503	0.562877	-4.05956	4.91647e-05	0.000826753	NXPE3	neurexophilin and PC-esterase domain family member 3 [Source:HGNC Symbol;Acc:HGNC:28238]	protein_coding	3	101779202	101828231	1
ENSG00000198890	19.5623	-2.85365	0.703057	-4.05891	4.93019e-05	0.000828057	PRMT6	protein arginine methyltransferase 6 [Source:HGNC Symbol;Acc:HGNC:18241]	protein_coding	1	107056674	107067636	1
ENSG00000134222	189.569	1.47549	0.363564	4.05841	4.9407e-05	0.000828787	PSRC1	proline and serine rich coiled-coil 1 [Source:HGNC Symbol;Acc:HGNC:24472]	protein_coding	1	109279556	109283186	-1
ENSG00000074964	443.073	1.20773	0.297606	4.05814	4.94647e-05	0.000828787	ARHGEF10L	Rho guanine nucleotide exchange factor 10 like [Source:HGNC Symbol;Acc:HGNC:25540]	protein_coding	1	17539698	17697874	1
ENSG00000130726	861.96	-1.16911	0.288149	-4.05732	4.96396e-05	0.000830716	TRIM28	tripartite motif containing 28 [Source:HGNC Symbol;Acc:HGNC:16384]	protein_coding	19	58544064	58550722	1
ENSG00000123575	124.335	-1.71255	0.42214	-4.05682	4.97451e-05	0.000831479	FAM199X	family with sequence similarity 199, X-linked [Source:HGNC Symbol;Acc:HGNC:25195]	protein_coding	X	104166453	104195902	1
ENSG00000101236	127.977	1.53248	0.377799	4.05635	4.98458e-05	0.000831988	RNF24	ring finger protein 24 [Source:HGNC Symbol;Acc:HGNC:13779]	protein_coding	20	3927309	4015558	-1
ENSG00000148671	1718.77	-1.62987	0.401829	-4.05612	4.98953e-05	0.000831988	ADIRF	adipogenesis regulatory factor [Source:HGNC Symbol;Acc:HGNC:24043]	protein_coding	10	86968432	86983934	1
ENSG00000166949	1108.51	1.04901	0.258651	4.0557	4.99841e-05	0.000832381	SMAD3	SMAD family member 3 [Source:HGNC Symbol;Acc:HGNC:6769]	protein_coding	15	67063763	67195173	1
ENSG00000107957	420.469	1.22699	0.302555	4.05545	5.00387e-05	0.000832381	SH3PXD2A	SH3 and PX domains 2A [Source:HGNC Symbol;Acc:HGNC:23664]	protein_coding	10	103594027	103855543	-1
ENSG00000108819	134.529	-1.67274	0.412871	-4.05148	5.08939e-05	0.000845593	PPP1R9B	protein phosphatase 1 regulatory subunit 9B [Source:HGNC Symbol;Acc:HGNC:9298]	protein_coding	17	50133737	50150677	-1
ENSG00000143621	261.816	-1.5034	0.371158	-4.05056	5.10961e-05	0.000847938	ILF2	interleukin enhancer binding factor 2 [Source:HGNC Symbol;Acc:HGNC:6037]	protein_coding	1	153661788	153671028	-1
ENSG00000149922	48.4809	2.234	0.551645	4.04971	5.12805e-05	0.000849983	TBX6	T-box transcription factor 6 [Source:HGNC Symbol;Acc:HGNC:11605]	protein_coding	16	30085793	30091924	-1
ENSG00000196235	583.245	1.15887	0.286239	4.04862	5.15211e-05	0.000852327	SUPT5H	SPT5 homolog, DSIF elongation factor subunit [Source:HGNC Symbol;Acc:HGNC:11469]	protein_coding	19	39436156	39476670	1
ENSG00000068971	98.3569	1.64627	0.406635	4.04851	5.15446e-05	0.000852327	PPP2R5B	protein phosphatase 2 regulatory subunit B'beta [Source:HGNC Symbol;Acc:HGNC:9310]	protein_coding	11	64917553	64934475	1
ENSG00000089159	1086.58	1.06291	0.262654	4.04681	5.19201e-05	0.000857484	PXN	paxillin [Source:HGNC Symbol;Acc:HGNC:9718]	protein_coding	12	120210439	120265771	-1
ENSG00000092470	49.8057	-2.40384	0.594048	-4.04654	5.198e-05	0.000857484	WDR76	WD repeat domain 76 [Source:HGNC Symbol;Acc:HGNC:25773]	protein_coding	15	43826980	43868412	1
ENSG00000085982	360.318	1.25404	0.310024	4.04496	5.23316e-05	0.000862261	USP40	ubiquitin specific peptidase 40 [Source:HGNC Symbol;Acc:HGNC:20069]	protein_coding	2	233475520	233566782	-1
ENSG00000130347	17.613	-2.8801	0.712343	-4.04314	5.27403e-05	0.000867384	RTN4IP1	reticulon 4 interacting protein 1 [Source:HGNC Symbol;Acc:HGNC:18647]	protein_coding	6	106570771	106629498	-1
ENSG00000141560	293.578	1.35663	0.335548	4.04302	5.27674e-05	0.000867384	FN3KRP	fructosamine 3 kinase related protein [Source:HGNC Symbol;Acc:HGNC:25700]	protein_coding	17	82716706	82730328	1
ENSG00000099282	221.586	-1.51316	0.374432	-4.04122	5.31744e-05	0.00087304	TSPAN15	tetraspanin 15 [Source:HGNC Symbol;Acc:HGNC:23298]	protein_coding	10	69451465	69507666	1
ENSG00000244038	621.37	-1.27238	0.31505	-4.03866	5.37579e-05	0.000881578	DDOST	dolichyl-diphosphooligosaccharide--protein glycosyltransferase non-catalytic subunit [Source:HGNC Symbol;Acc:HGNC:2728]	protein_coding	1	20651767	20661544	-1
ENSG00000080503	100.001	-1.87757	0.465034	-4.03749	5.40268e-05	0.000884943	SMARCA2	SWI/SNF related, matrix associated, actin dependent regulator of chromatin, subfamily a, member 2 [Source:HGNC Symbol;Acc:HGNC:11098]	protein_coding	9	1980290	2193624	1
ENSG00000140105	335.566	-1.49053	0.369303	-4.03607	5.4354e-05	0.000889255	WARS1	tryptophanyl-tRNA synthetase 1 [Source:HGNC Symbol;Acc:HGNC:12729]	protein_coding	14	100333790	100376805	-1
ENSG00000132424	1815.33	1.4867	0.368465	4.03486	5.46356e-05	0.00089281	PNISR	PNN interacting serine and arginine rich protein [Source:HGNC Symbol;Acc:HGNC:21222]	protein_coding	6	99397629	99425331	-1
ENSG00000100023	373.788	1.26273	0.31298	4.03453	5.47123e-05	0.000893012	PPIL2	peptidylprolyl isomerase like 2 [Source:HGNC Symbol;Acc:HGNC:9261]	protein_coding	22	21666000	21700015	1
ENSG00000104808	43.3008	2.14447	0.532017	4.03082	5.55827e-05	0.000906154	DHDH	dihydrodiol dehydrogenase [Source:HGNC Symbol;Acc:HGNC:17887]	protein_coding	19	48933699	48944969	1
ENSG00000141524	242.086	1.32411	0.328597	4.02959	5.58749e-05	0.00090985	TMC6	transmembrane channel like 6 [Source:HGNC Symbol;Acc:HGNC:18021]	protein_coding	17	78107397	78132407	-1
ENSG00000110955	1079.93	-1.25791	0.312229	-4.02882	5.60569e-05	0.000911745	ATP5F1B	ATP synthase F1 subunit beta [Source:HGNC Symbol;Acc:HGNC:830]	protein_coding	12	56638175	56645984	-1
ENSG00000241743	10.6264	2.921	0.725163	4.02807	5.62372e-05	0.000912773	XACT	X active specific transcript [Source:HGNC Symbol;Acc:HGNC:45056]	lncRNA	X	113616300	114059289	-1
ENSG00000242436	5.7306	2.89354	0.718356	4.02801	5.62515e-05	0.000912773	RN7SL789P	RNA, 7SL, cytoplasmic 789, pseudogene [Source:HGNC Symbol;Acc:HGNC:46805]	misc_RNA	19	32655016	32655308	-1
ENSG00000171992	233.563	-1.58401	0.39339	-4.02656	5.65976e-05	0.000917317	SYNPO	synaptopodin [Source:HGNC Symbol;Acc:HGNC:30672]	protein_coding	5	150601080	150659207	1
ENSG00000125482	333.309	1.38106	0.343278	4.02314	5.74279e-05	0.000929025	TTF1	transcription termination factor 1 [Source:HGNC Symbol;Acc:HGNC:12397]	protein_coding	9	132375548	132406851	-1
ENSG00000143320	1238.65	-1.3657	0.33947	-4.02303	5.74538e-05	0.000929025	CRABP2	cellular retinoic acid binding protein 2 [Source:HGNC Symbol;Acc:HGNC:2339]	protein_coding	1	156699606	156705816	-1
ENSG00000135677	112.278	-1.8262	0.454398	-4.01894	5.84617e-05	0.000944224	GNS	glucosamine (N-acetyl)-6-sulfatase [Source:HGNC Symbol;Acc:HGNC:4422]	protein_coding	12	64713445	64759431	-1
ENSG00000169203	45.1275	2.14629	0.534087	4.01862	5.85391e-05	0.000944377	NPIPB12	nuclear pore complex interacting protein family member B12 [Source:HGNC Symbol;Acc:HGNC:37491]	protein_coding	16	29483642	29505999	-1
ENSG00000176208	202.75	1.61215	0.401882	4.01149	6.03373e-05	0.000972257	ATAD5	ATPase family AAA domain containing 5 [Source:HGNC Symbol;Acc:HGNC:25752]	protein_coding	17	30831966	30895869	1
ENSG00000185485	228.097	1.5729	0.392534	4.00705	6.14819e-05	0.000989553	SDHAP1	succinate dehydrogenase complex flavoprotein subunit A pseudogene 1 [Source:HGNC Symbol;Acc:HGNC:32455]	transcribed_unprocessed_pseudogene	3	195959748	195990318	-1
ENSG00000160299	366.74	1.40884	0.351857	4.004	6.22795e-05	0.00100123	PCNT	pericentrin [Source:HGNC Symbol;Acc:HGNC:16068]	protein_coding	21	46324141	46445769	1
ENSG00000100714	491.227	-1.37802	0.344406	-4.00114	6.30382e-05	0.00101225	MTHFD1	methylenetetrahydrofolate dehydrogenase, cyclohydrolase and formyltetrahydrofolate synthetase 1 [Source:HGNC Symbol;Acc:HGNC:7432]	protein_coding	14	64388031	64463457	1
ENSG00000185813	128.095	-1.60908	0.402237	-4.00033	6.32541e-05	0.00101455	PCYT2	phosphate cytidylyltransferase 2, ethanolamine [Source:HGNC Symbol;Acc:HGNC:8756]	protein_coding	17	81900958	81911432	-1
ENSG00000100220	113.329	-1.92553	0.481774	-3.99675	6.42176e-05	0.00102881	RTCB	RNA 2',3'-cyclic phosphate and 5'-OH ligase [Source:HGNC Symbol;Acc:HGNC:26935]	protein_coding	22	32387582	32412248	-1
ENSG00000164040	435.24	1.21258	0.303501	3.99531	6.46089e-05	0.00103299	PGRMC2	progesterone receptor membrane component 2 [Source:HGNC Symbol;Acc:HGNC:16089]	protein_coding	4	128269237	128288829	-1
ENSG00000112576	93.7212	-1.98242	0.496194	-3.99525	6.46267e-05	0.00103299	CCND3	cyclin D3 [Source:HGNC Symbol;Acc:HGNC:1585]	protein_coding	6	41934934	42050357	-1
ENSG00000100592	654.129	1.19617	0.299759	3.99043	6.59543e-05	0.001053	DAAM1	dishevelled associated activator of morphogenesis 1 [Source:HGNC Symbol;Acc:HGNC:18142]	protein_coding	14	59188646	59371405	1
ENSG00000109113	232.96	-1.4271	0.357733	-3.98931	6.6267e-05	0.00105677	RAB34	RAB34, member RAS oncogene family [Source:HGNC Symbol;Acc:HGNC:16519]	protein_coding	17	28714281	28718429	-1
ENSG00000136243	48.831	-2.34081	0.58688	-3.98857	6.64736e-05	0.00105817	NUP42	nucleoporin 42 [Source:HGNC Symbol;Acc:HGNC:17010]	protein_coding	7	23181841	23201011	1
ENSG00000176153	334.993	-1.29704	0.325199	-3.98845	6.65073e-05	0.00105817	GPX2	glutathione peroxidase 2 [Source:HGNC Symbol;Acc:HGNC:4554]	protein_coding	14	64939152	64942905	-1
ENSG00000235245	19.345	2.54975	0.639592	3.98652	6.70482e-05	0.00106503	AL360181.2	novel transcript	lncRNA	10	133295187	133295977	-1
ENSG00000185158	83.2615	1.73693	0.435716	3.98637	6.70917e-05	0.00106503	LRRC37B	leucine rich repeat containing 37B [Source:HGNC Symbol;Acc:HGNC:29070]	protein_coding	17	32007872	32053504	1
ENSG00000110108	80.7371	-2.13418	0.535417	-3.98602	6.71904e-05	0.0010651	TMEM109	transmembrane protein 109 [Source:HGNC Symbol;Acc:HGNC:28771]	protein_coding	11	60914158	60923443	1
ENSG00000182307	96.241	-2.08273	0.522537	-3.98581	6.72493e-05	0.0010651	C8orf33	chromosome 8 open reading frame 33 [Source:HGNC Symbol;Acc:HGNC:26104]	protein_coding	8	145052465	145066685	1
ENSG00000119912	48.8413	-2.25196	0.565135	-3.98482	6.75326e-05	0.00106809	IDE	insulin degrading enzyme [Source:HGNC Symbol;Acc:HGNC:5381]	protein_coding	10	92451684	92574096	-1
ENSG00000188177	106.121	1.85731	0.466121	3.98461	6.7592e-05	0.00106809	ZC3H6	zinc finger CCCH-type containing 6 [Source:HGNC Symbol;Acc:HGNC:24762]	protein_coding	2	112275597	112340063	1
ENSG00000005961	48.133	2.0569	0.51626	3.98424	6.76969e-05	0.00106853	ITGA2B	integrin subunit alpha 2b [Source:HGNC Symbol;Acc:HGNC:6138]	protein_coding	17	44372180	44389649	-1
ENSG00000185950	142.847	1.52507	0.382834	3.98363	6.78713e-05	0.00107007	IRS2	insulin receptor substrate 2 [Source:HGNC Symbol;Acc:HGNC:6126]	protein_coding	13	109752695	109786583	-1
ENSG00000164054	145.167	-1.59136	0.399614	-3.98223	6.82706e-05	0.00107515	SHISA5	shisa family member 5 [Source:HGNC Symbol;Acc:HGNC:30376]	protein_coding	3	48467798	48504826	-1
ENSG00000140279	122.374	1.58513	0.398152	3.98122	6.85622e-05	0.00107851	DUOX2	dual oxidase 2 [Source:HGNC Symbol;Acc:HGNC:13273]	protein_coding	15	45092650	45114172	-1
ENSG00000233818	21.8731	2.54918	0.640482	3.9801	6.88864e-05	0.00108239	AP000695.2	novel transcript	lncRNA	21	36445731	36532408	1
ENSG00000092929	144.046	1.4234	0.357947	3.97655	6.99221e-05	0.00109742	UNC13D	unc-13 homolog D [Source:HGNC Symbol;Acc:HGNC:23147]	protein_coding	17	75827225	75844552	-1
ENSG00000275092	19.1901	2.70893	0.681344	3.97586	7.01259e-05	0.00109938	AL031710.2	novel transcript, sense intronic to MAPK8IP3	lncRNA	16	1707252	1707973	1
ENSG00000245910	284.352	1.32768	0.33408	3.97414	7.06336e-05	0.00110609	SNHG6	small nucleolar RNA host gene 6 [Source:HGNC Symbol;Acc:HGNC:32965]	lncRNA	8	66921684	66926398	-1
ENSG00000125531	15.967	2.65046	0.667256	3.97218	7.12174e-05	0.00111276	FNDC11	fibronectin type III domain containing 11 [Source:HGNC Symbol;Acc:HGNC:28764]	protein_coding	20	63547891	63556695	1
ENSG00000141367	902.74	-1.13691	0.286219	-3.97217	7.12198e-05	0.00111276	CLTC	clathrin heavy chain [Source:HGNC Symbol;Acc:HGNC:2092]	protein_coding	17	59619689	59696956	1
ENSG00000099331	316.992	1.3133	0.33082	3.96984	7.19214e-05	0.00112197	MYO9B	myosin IXB [Source:HGNC Symbol;Acc:HGNC:7609]	protein_coding	19	17075781	17214537	1
ENSG00000179715	41.0861	2.17626	0.548222	3.96968	7.19706e-05	0.00112197	PCED1B	PC-esterase domain containing 1B [Source:HGNC Symbol;Acc:HGNC:28255]	protein_coding	12	47079603	47236662	1
ENSG00000071794	117.574	-1.69638	0.427761	-3.96573	7.31719e-05	0.00113941	HLTF	helicase like transcription factor [Source:HGNC Symbol;Acc:HGNC:11099]	protein_coding	3	149030127	149086554	-1
ENSG00000132383	202.862	-1.62398	0.409554	-3.96524	7.33212e-05	0.00114046	RPA1	replication protein A1 [Source:HGNC Symbol;Acc:HGNC:10289]	protein_coding	17	1829702	1900082	1
ENSG00000261971	81.4762	2.02185	0.510021	3.96425	7.36267e-05	0.00114393	MMP25-AS1	MMP25 antisense RNA 1 [Source:HGNC Symbol;Acc:HGNC:51372]	lncRNA	16	3037400	3059370	-1
ENSG00000121579	694.009	-1.33907	0.337929	-3.96258	7.41432e-05	0.00115067	NAA50	N-alpha-acetyltransferase 50, NatE catalytic subunit [Source:HGNC Symbol;Acc:HGNC:29533]	protein_coding	3	113716458	113746300	-1
ENSG00000197747	3344.32	1.12031	0.282808	3.9614	7.45119e-05	0.0011551	S100A10	S100 calcium binding protein A10 [Source:HGNC Symbol;Acc:HGNC:10487]	protein_coding	1	151982915	151993859	-1
ENSG00000279476	30.6337	2.46867	0.623329	3.96046	7.48057e-05	0.00115836	AC092139.2	novel transcript	TEC	16	81517824	81520617	1
ENSG00000173482	91.9594	1.7383	0.439117	3.95863	7.53818e-05	0.00116598	PTPRM	protein tyrosine phosphatase receptor type M [Source:HGNC Symbol;Acc:HGNC:9675]	protein_coding	18	7566782	8406861	1
ENSG00000185222	461.472	1.40647	0.355347	3.95801	7.5576e-05	0.00116769	TCEAL9	transcription elongation factor A like 9 [Source:HGNC Symbol;Acc:HGNC:30084]	protein_coding	X	103356489	103358462	1
ENSG00000205885	79.5689	1.91411	0.484087	3.95406	7.68361e-05	0.00118497	C1RL-AS1	C1RL antisense RNA 1 [Source:HGNC Symbol;Acc:HGNC:27461]	lncRNA	12	7108052	7122501	1
ENSG00000167766	144.628	1.71593	0.433976	3.95397	7.68653e-05	0.00118497	ZNF83	zinc finger protein 83 [Source:HGNC Symbol;Acc:HGNC:13158]	protein_coding	19	52594060	52690496	-1
ENSG00000169710	2283.44	-1.07604	0.272222	-3.95282	7.72347e-05	0.00118935	FASN	fatty acid synthase [Source:HGNC Symbol;Acc:HGNC:3594]	protein_coding	17	82078338	82098294	-1
ENSG00000196337	53.0897	2.06662	0.523038	3.95119	7.77632e-05	0.00119543	CGB7	chorionic gonadotropin subunit beta 7 [Source:HGNC Symbol;Acc:HGNC:16451]	protein_coding	19	49054275	49058860	-1
ENSG00000121039	50.5405	-2.22735	0.563749	-3.95096	7.78374e-05	0.00119543	RDH10	retinol dehydrogenase 10 [Source:HGNC Symbol;Acc:HGNC:19975]	protein_coding	8	73294602	73325281	1
ENSG00000131697	119.631	1.4622	0.370102	3.95081	7.78878e-05	0.00119543	NPHP4	nephrocystin 4 [Source:HGNC Symbol;Acc:HGNC:19104]	protein_coding	1	5862811	5992473	-1
ENSG00000117407	520.055	1.09108	0.276319	3.94862	7.86022e-05	0.00120506	ARTN	artemin [Source:HGNC Symbol;Acc:HGNC:727]	protein_coding	1	43933320	43937240	1
ENSG00000151239	147.753	-1.60119	0.405742	-3.94633	7.93597e-05	0.00121533	TWF1	twinfilin actin binding protein 1 [Source:HGNC Symbol;Acc:HGNC:9620]	protein_coding	12	43793723	43806328	-1
ENSG00000178761	259.778	1.37893	0.349472	3.94577	7.95447e-05	0.00121682	FAM219B	family with sequence similarity 219 member B [Source:HGNC Symbol;Acc:HGNC:24695]	protein_coding	15	74899992	74906883	-1
ENSG00000117308	335.398	1.16683	0.29582	3.94439	8.00032e-05	0.00122249	GALE	UDP-galactose-4-epimerase [Source:HGNC Symbol;Acc:HGNC:4116]	protein_coding	1	23795599	23800781	-1
ENSG00000123358	131.827	-1.58128	0.40101	-3.94324	8.03893e-05	0.00122704	NR4A1	nuclear receptor subfamily 4 group A member 1 [Source:HGNC Symbol;Acc:HGNC:7980]	protein_coding	12	52022832	52059507	1
ENSG00000107954	8.06681	2.86797	0.727776	3.94073	8.12329e-05	0.00123809	NEURL1	neuralized E3 ubiquitin protein ligase 1 [Source:HGNC Symbol;Acc:HGNC:7761]	protein_coding	10	103493979	103592552	1
ENSG00000138107	103.994	-1.72235	0.437083	-3.94056	8.12915e-05	0.00123809	ACTR1A	actin related protein 1A [Source:HGNC Symbol;Acc:HGNC:167]	protein_coding	10	102461881	102502712	-1
ENSG00000006282	439.08	1.38337	0.351618	3.93431	8.34369e-05	0.00126937	SPATA20	spermatogenesis associated 20 [Source:HGNC Symbol;Acc:HGNC:26125]	protein_coding	17	50543058	50555852	1
ENSG00000006704	226.047	1.32162	0.336022	3.93314	8.38432e-05	0.00127416	GTF2IRD1	GTF2I repeat domain containing 1 [Source:HGNC Symbol;Acc:HGNC:4661]	protein_coding	7	74453790	74602605	1
ENSG00000165799	26.0739	2.41256	0.613608	3.93176	8.43268e-05	0.00128011	RNASE7	ribonuclease A family member 7 [Source:HGNC Symbol;Acc:HGNC:19278]	protein_coding	14	21042316	21044234	1
ENSG00000133318	560.877	-1.21391	0.308896	-3.92984	8.50031e-05	0.00128897	RTN3	reticulon 3 [Source:HGNC Symbol;Acc:HGNC:10469]	protein_coding	11	63681446	63759891	1
ENSG00000131791	217.285	1.28315	0.326612	3.92866	8.54188e-05	0.00129354	PRKAB2	protein kinase AMP-activated non-catalytic subunit beta 2 [Source:HGNC Symbol;Acc:HGNC:9379]	protein_coding	1	147155106	147172550	-1
ENSG00000221643	27.0005	2.54094	0.646802	3.92846	8.54908e-05	0.00129354	SNORA77	small nucleolar RNA, H/ACA box 77 [Source:HGNC Symbol;Acc:HGNC:32663]	snoRNA	1	203729581	203729705	1
ENSG00000137965	104.085	-1.73486	0.441647	-3.92816	8.55988e-05	0.00129376	IFI44	interferon induced protein 44 [Source:HGNC Symbol;Acc:HGNC:16938]	protein_coding	1	78649796	78664078	1
ENSG00000142687	455.013	1.32121	0.336397	3.92752	8.58261e-05	0.00129579	KIAA0319L	KIAA0319 like [Source:HGNC Symbol;Acc:HGNC:30071]	protein_coding	1	35433492	35557950	-1
ENSG00000119669	91.9902	-2.01069	0.512204	-3.92557	8.65264e-05	0.00130494	IRF2BPL	interferon regulatory factor 2 binding protein like [Source:HGNC Symbol;Acc:HGNC:14282]	protein_coding	14	77024543	77028708	-1
ENSG00000068745	311.716	1.38736	0.354132	3.91764	8.94219e-05	0.00134715	IP6K2	inositol hexakisphosphate kinase 2 [Source:HGNC Symbol;Acc:HGNC:17313]	protein_coding	3	48688003	48740353	-1
ENSG00000171848	285.87	-1.45475	0.371494	-3.91594	9.00524e-05	0.00135518	RRM2	ribonucleotide reductase regulatory subunit M2 [Source:HGNC Symbol;Acc:HGNC:10452]	protein_coding	2	10120698	10211725	1
ENSG00000148248	217.313	-1.4448	0.36914	-3.91396	9.07939e-05	0.00136364	SURF4	surfeit 4 [Source:HGNC Symbol;Acc:HGNC:11476]	protein_coding	9	133361450	133376166	-1
ENSG00000186517	63.8718	2.13063	0.544373	3.91392	9.08109e-05	0.00136364	ARHGAP30	Rho GTPase activating protein 30 [Source:HGNC Symbol;Acc:HGNC:27414]	protein_coding	1	161046946	161069970	-1
ENSG00000007047	312.404	1.18654	0.303217	3.91316	9.10966e-05	0.00136645	MARK4	microtubule affinity regulating kinase 4 [Source:HGNC Symbol;Acc:HGNC:13538]	protein_coding	19	45079288	45305284	1
ENSG00000143379	307.312	1.36445	0.34883	3.9115	9.17254e-05	0.0013744	SETDB1	SET domain bifurcated histone lysine methyltransferase 1 [Source:HGNC Symbol;Acc:HGNC:10761]	protein_coding	1	150926263	150964744	1
ENSG00000079805	536.688	1.06418	0.272126	3.9106	9.20665e-05	0.00137741	DNM2	dynamin 2 [Source:HGNC Symbol;Acc:HGNC:2974]	protein_coding	19	10718079	10833488	1
ENSG00000178718	166.816	-1.49502	0.382314	-3.91045	9.21246e-05	0.00137741	RPP25	ribonuclease P and MRP subunit p25 [Source:HGNC Symbol;Acc:HGNC:30361]	protein_coding	15	74954418	74956772	-1
ENSG00000169908	854.063	-1.32591	0.339139	-3.90964	9.24348e-05	0.00138056	TM4SF1	transmembrane 4 L six family member 1 [Source:HGNC Symbol;Acc:HGNC:11853]	protein_coding	3	149369022	149377692	-1
ENSG00000130363	224.891	1.32405	0.338695	3.90926	9.25811e-05	0.00138126	RSPH3	radial spoke head 3 [Source:HGNC Symbol;Acc:HGNC:21054]	protein_coding	6	158972871	159000202	-1
ENSG00000173230	1691.1	1.10584	0.282931	3.90853	9.28588e-05	0.00138391	GOLGB1	golgin B1 [Source:HGNC Symbol;Acc:HGNC:4429]	protein_coding	3	121663199	121749767	-1
ENSG00000234964	59.1106	1.91338	0.489737	3.90695	9.34695e-05	0.00139152	FABP5P7	fatty acid binding protein 5 pseudogene 7 [Source:HGNC Symbol;Acc:HGNC:31070]	processed_pseudogene	11	59781318	59781722	-1
ENSG00000181126	17.7842	2.71487	0.695059	3.90596	9.38525e-05	0.00139573	HLA-V	major histocompatibility complex, class I, V (pseudogene) [Source:HGNC Symbol;Acc:HGNC:23482]	transcribed_unprocessed_pseudogene	6	29790954	29797811	1
ENSG00000215908	386.937	1.33992	0.343107	3.90525	9.41264e-05	0.00139831	CROCCP2	CROCC pseudogene 2 [Source:HGNC Symbol;Acc:HGNC:28170]	transcribed_unprocessed_pseudogene	1	16618253	16657232	-1
ENSG00000101057	287.216	-1.42193	0.364527	-3.90076	9.58902e-05	0.00142265	MYBL2	MYB proto-oncogene like 2 [Source:HGNC Symbol;Acc:HGNC:7548]	protein_coding	20	43667019	43716495	1
ENSG00000065618	1787.83	0.987063	0.253057	3.90056	9.597e-05	0.00142265	COL17A1	collagen type XVII alpha 1 chain [Source:HGNC Symbol;Acc:HGNC:2194]	protein_coding	10	104031286	104085880	-1
ENSG00000229951	17.2672	2.54665	0.653437	3.89732	9.72627e-05	0.00144028	FLJ31356	uncharacterized protein FLJ31356 [Source:NCBI gene (formerly Entrezgene);Acc:403150]	lncRNA	2	28384409	28394672	-1
ENSG00000249345	17.0487	2.5564	0.65638	3.8947	9.83192e-05	0.00145437	LINC02405	long intergenic non-protein coding RNA 2405 [Source:HGNC Symbol;Acc:HGNC:53333]	lncRNA	12	126915199	127060565	-1
ENSG00000213030	13.5704	2.80804	0.721222	3.89345	9.88282e-05	0.00146034	CGB8	chorionic gonadotropin subunit beta 8 [Source:HGNC Symbol;Acc:HGNC:16453]	protein_coding	19	49047638	49049106	-1
ENSG00000128595	168.457	-1.48231	0.380755	-3.89309	9.89772e-05	0.00146066	CALU	calumenin [Source:HGNC Symbol;Acc:HGNC:1458]	protein_coding	7	128739292	128773400	1
ENSG00000182795	599.59	-1.1207	0.287885	-3.89288	9.90601e-05	0.00146066	C1orf116	chromosome 1 open reading frame 116 [Source:HGNC Symbol;Acc:HGNC:28667]	protein_coding	1	207018522	207032756	-1
ENSG00000175782	124.736	1.59887	0.410802	3.89208	9.93898e-05	0.00146129	SLC35E3	solute carrier family 35 member E3 [Source:HGNC Symbol;Acc:HGNC:20864]	protein_coding	12	68746125	68793964	1
ENSG00000128284	237.433	-1.43973	0.36993	-3.89191	9.94594e-05	0.00146129	APOL3	apolipoprotein L3 [Source:HGNC Symbol;Acc:HGNC:14868]	protein_coding	22	36140330	36166177	-1
ENSG00000283283	50.5435	2.00444	0.515047	3.89175	9.95219e-05	0.00146129	AC013268.4	novel pseudogene, similar to zonadhesin (Zan)	unprocessed_pseudogene	2	110022447	110050064	-1
ENSG00000274615	15.8922	2.61449	0.671802	3.89175	9.95232e-05	0.00146129	AC233968.1	aminopeptidase puromycin sensitive (NPEPPS) pseudogene	unprocessed_pseudogene	17	38078262	38124770	1
ENSG00000272963	5.98995	2.78471	0.7156	3.89143	9.96548e-05	0.00146167	OR7A19P	olfactory receptor family 7 subfamily A member 19 pseudogene [Source:HGNC Symbol;Acc:HGNC:15337]	unprocessed_pseudogene	12	46592573	46593305	1
ENSG00000121417	89.1472	1.61641	0.415704	3.88837	0.000100918	0.00147864	ZNF211	zinc finger protein 211 [Source:HGNC Symbol;Acc:HGNC:13003]	protein_coding	19	57630395	57644041	1
ENSG00000159228	335.467	-1.25893	0.323993	-3.88566	0.00010205	0.00149365	CBR1	carbonyl reductase 1 [Source:HGNC Symbol;Acc:HGNC:1548]	protein_coding	21	36069941	36073166	1
ENSG00000088930	173.45	-1.64967	0.424812	-3.88328	0.000103056	0.00150678	XRN2	5'-3' exoribonuclease 2 [Source:HGNC Symbol;Acc:HGNC:12836]	protein_coding	20	21303331	21389825	1
ENSG00000139625	69.4734	1.81843	0.468313	3.88294	0.000103201	0.00150732	MAP3K12	mitogen-activated protein kinase kinase kinase 12 [Source:HGNC Symbol;Acc:HGNC:6851]	protein_coding	12	53479669	53500063	-1
ENSG00000248019	48.5961	2.12428	0.547134	3.88256	0.000103363	0.0015081	FAM13A-AS1	FAM13A antisense RNA 1 [Source:HGNC Symbol;Acc:HGNC:19370]	lncRNA	4	88709298	88730103	1
ENSG00000196923	245.375	1.46122	0.376426	3.88184	0.000103669	0.00151098	PDLIM7	PDZ and LIM domain 7 [Source:HGNC Symbol;Acc:HGNC:22958]	protein_coding	5	177483394	177497606	-1
ENSG00000100767	264.558	1.45608	0.375356	3.8792	0.000104799	0.00152585	PAPLN	papilin, proteoglycan like sulfated glycoprotein [Source:HGNC Symbol;Acc:HGNC:19262]	protein_coding	14	73237497	73274640	1
ENSG00000180071	181.989	1.95348	0.50367	3.87848	0.000105111	0.00152879	ANKRD18A	ankyrin repeat domain 18A [Source:HGNC Symbol;Acc:HGNC:23643]	protein_coding	9	38571358	38620596	-1
ENSG00000168453	273.758	1.21595	0.313918	3.87345	0.000107306	0.00155908	HR	HR lysine demethylase and nuclear receptor corepressor [Source:HGNC Symbol;Acc:HGNC:5172]	protein_coding	8	22114419	22133384	-1
ENSG00000155096	263.968	-1.43038	0.369773	-3.86826	0.000109613	0.0015906	AZIN1	antizyme inhibitor 1 [Source:HGNC Symbol;Acc:HGNC:16432]	protein_coding	8	102826308	102893864	-1
ENSG00000011007	211.133	-1.37631	0.355815	-3.86806	0.000109704	0.0015906	ELOA	elongin A [Source:HGNC Symbol;Acc:HGNC:11620]	protein_coding	1	23743155	23762059	1
ENSG00000167657	150.235	1.4999	0.388134	3.86439	0.000111368	0.00161303	DAPK3	death associated protein kinase 3 [Source:HGNC Symbol;Acc:HGNC:2676]	protein_coding	19	3958453	3971123	-1
ENSG00000057657	30.1253	2.2764	0.589315	3.86279	0.000112097	0.00162191	PRDM1	PR/SET domain 1 [Source:HGNC Symbol;Acc:HGNC:9346]	protein_coding	6	105993463	106109939	1
ENSG00000230551	202.615	1.64859	0.426968	3.86115	0.000112857	0.00163119	AC021078.1	novel transcript	lncRNA	5	149494314	149504670	-1
ENSG00000117054	151.92	-1.56309	0.404939	-3.86005	0.000113362	0.00163679	ACADM	acyl-CoA dehydrogenase medium chain [Source:HGNC Symbol;Acc:HGNC:89]	protein_coding	1	75724431	75787575	1
ENSG00000133943	378.745	1.51706	0.39312	3.85903	0.000113837	0.00163998	DGLUCY	D-glutamate cyclase [Source:HGNC Symbol;Acc:HGNC:20498]	protein_coding	14	91060333	91225632	1
ENSG00000135387	568.125	-1.18143	0.306179	-3.85863	0.000114022	0.00163998	CAPRIN1	cell cycle associated protein 1 [Source:HGNC Symbol;Acc:HGNC:6743]	protein_coding	11	34051731	34102610	1
ENSG00000109586	109.588	-1.71506	0.444481	-3.85858	0.000114049	0.00163998	GALNT7	polypeptide N-acetylgalactosaminyltransferase 7 [Source:HGNC Symbol;Acc:HGNC:4129]	protein_coding	4	173168811	173323967	1
ENSG00000180861	64.3383	1.94681	0.504544	3.85857	0.000114055	0.00163998	LINC01559	long intergenic non-protein coding RNA 1559 [Source:HGNC Symbol;Acc:HGNC:26598]	lncRNA	12	13371089	13387167	-1
ENSG00000112739	552.22	1.20543	0.312633	3.85572	0.000115387	0.00165742	PRPF4B	pre-mRNA processing factor 4B [Source:HGNC Symbol;Acc:HGNC:17346]	protein_coding	6	4021267	4064983	1
ENSG00000102871	163.974	1.34294	0.348497	3.85353	0.000116427	0.00167064	TRADD	TNFRSF1A associated via death domain [Source:HGNC Symbol;Acc:HGNC:12030]	protein_coding	16	67154185	67159909	-1
ENSG00000160323	36.7513	2.07543	0.538922	3.85107	0.000117604	0.00168578	ADAMTS13	ADAM metallopeptidase with thrombospondin type 1 motif 13 [Source:HGNC Symbol;Acc:HGNC:1366]	protein_coding	9	133414358	133459402	1
ENSG00000099337	629.271	1.26498	0.328539	3.85032	0.000117962	0.00168916	KCNK6	potassium two pore domain channel subfamily K member 6 [Source:HGNC Symbol;Acc:HGNC:6281]	protein_coding	19	38319845	38332076	1
ENSG00000265182	92.734	2.05932	0.535402	3.8463	0.000119916	0.00171538	SRP72P1	signal recognition particle 72 pseudogene 1 [Source:HGNC Symbol;Acc:HGNC:31095]	processed_pseudogene	18	49495147	49496896	-1
ENSG00000178498	193.728	1.39933	0.364061	3.84366	0.000121215	0.00173145	DTX3	deltex E3 ubiquitin ligase 3 [Source:HGNC Symbol;Acc:HGNC:24457]	protein_coding	12	57604622	57609804	1
ENSG00000269981	88.4007	1.77004	0.460527	3.84351	0.000121289	0.00173145	AL627309.7	novel pseudogene	processed_pseudogene	1	137682	137965	-1
ENSG00000153048	467.141	1.1544	0.300373	3.84324	0.000121423	0.00173158	CARHSP1	calcium regulated heat stable protein 1 [Source:HGNC Symbol;Acc:HGNC:17150]	protein_coding	16	8852942	8869012	-1
ENSG00000286190	38.9498	2.0496	0.53351	3.84173	0.000122169	0.00174044	AC055839.2	uncharacterized LOC728392 [Source:NCBI gene (formerly Entrezgene);Acc:728392]	protein_coding	17	5499427	5501006	-1
ENSG00000187531	406.965	1.19702	0.311701	3.84027	0.000122899	0.00174905	SIRT7	sirtuin 7 [Source:HGNC Symbol;Acc:HGNC:14935]	protein_coding	17	81911939	81921323	-1
ENSG00000070495	163.206	1.39523	0.363407	3.83932	0.000123377	0.00175405	JMJD6	jumonji domain containing 6, arginine demethylase and lysine hydroxylase [Source:HGNC Symbol;Acc:HGNC:19355]	protein_coding	17	76712832	76726799	-1
ENSG00000146556	73.0606	1.79427	0.467457	3.83836	0.000123857	0.00175907	WASH2P	WASP family homolog 2, pseudogene [Source:HGNC Symbol;Acc:HGNC:33145]	transcribed_unprocessed_pseudogene	2	113588550	113599043	1
ENSG00000253430	8.0056	2.79014	0.727347	3.83605	0.00012503	0.00177391	AC011726.1	novel transcript	lncRNA	8	26422593	26423929	1
ENSG00000172432	502.583	1.14198	0.297719	3.83577	0.000125173	0.00177413	GTPBP2	GTP binding protein 2 [Source:HGNC Symbol;Acc:HGNC:4670]	protein_coding	6	43605316	43629264	-1
ENSG00000055332	158.154	-1.6819	0.439362	-3.82804	0.000129166	0.001828	EIF2AK2	eukaryotic translation initiation factor 2 alpha kinase 2 [Source:HGNC Symbol;Acc:HGNC:9437]	protein_coding	2	37099210	37157522	-1
ENSG00000108679	1500.05	-1.18641	0.309937	-3.82791	0.000129237	0.001828	LGALS3BP	galectin 3 binding protein [Source:HGNC Symbol;Acc:HGNC:6564]	protein_coding	17	78971238	78979947	-1
ENSG00000167608	19.7653	2.53336	0.662118	3.82615	0.000130163	0.00183923	TMC4	transmembrane channel like 4 [Source:HGNC Symbol;Acc:HGNC:22998]	protein_coding	19	54160108	54173250	-1
ENSG00000112659	499.679	1.10899	0.289958	3.82464	0.000130961	0.00184862	CUL9	cullin 9 [Source:HGNC Symbol;Acc:HGNC:15982]	protein_coding	6	43182184	43224587	1
ENSG00000102241	293.925	-1.30956	0.342537	-3.82313	0.00013177	0.00185757	HTATSF1	HIV-1 Tat specific factor 1 [Source:HGNC Symbol;Acc:HGNC:5276]	protein_coding	X	136497079	136512346	1
ENSG00000094631	259.021	1.34621	0.352139	3.82295	0.000131862	0.00185757	HDAC6	histone deacetylase 6 [Source:HGNC Symbol;Acc:HGNC:14064]	protein_coding	X	48801377	48824982	1
ENSG00000094804	152.186	-1.60424	0.419738	-3.82201	0.00013237	0.00186284	CDC6	cell division cycle 6 [Source:HGNC Symbol;Acc:HGNC:1744]	protein_coding	17	40287879	40304657	1
ENSG00000073792	735.188	1.05514	0.27617	3.82062	0.000133114	0.00187018	IGF2BP2	insulin like growth factor 2 mRNA binding protein 2 [Source:HGNC Symbol;Acc:HGNC:28867]	protein_coding	3	185643130	185825042	-1
ENSG00000185022	160.992	1.35504	0.354674	3.82051	0.000133175	0.00187018	MAFF	MAF bZIP transcription factor F [Source:HGNC Symbol;Acc:HGNC:6780]	protein_coding	22	38200767	38216507	1
ENSG00000132471	732.269	1.01843	0.266584	3.82029	0.000133296	0.00187018	WBP2	WW domain binding protein 2 [Source:HGNC Symbol;Acc:HGNC:12738]	protein_coding	17	75845699	75856507	-1
ENSG00000143149	110.072	-1.6748	0.438468	-3.81966	0.000133635	0.00187305	ALDH9A1	aldehyde dehydrogenase 9 family member A1 [Source:HGNC Symbol;Acc:HGNC:412]	protein_coding	1	165662216	165698863	-1
ENSG00000068097	160.915	1.40562	0.368168	3.81787	0.000134608	0.00188478	HEATR6	HEAT repeat containing 6 [Source:HGNC Symbol;Acc:HGNC:24076]	protein_coding	17	60041008	60078922	-1
ENSG00000270640	10.706	2.74314	0.718908	3.8157	0.000135797	0.00189951	AC104695.3	novel transcript, sense intronic to FOSL2	lncRNA	2	28396815	28397110	1
ENSG00000117593	91.6226	-1.7409	0.456566	-3.81304	0.000137269	0.00191817	DARS2	aspartyl-tRNA synthetase 2, mitochondrial [Source:HGNC Symbol;Acc:HGNC:25538]	protein_coding	1	173824653	173858808	1
ENSG00000165025	113.217	-1.67239	0.439245	-3.80741	0.000140427	0.00196034	SYK	spleen associated tyrosine kinase [Source:HGNC Symbol;Acc:HGNC:11491]	protein_coding	9	90801787	90898549	1
ENSG00000250657	12.346	2.69918	0.709409	3.80483	0.0001419	0.0019789	AC097451.1	novel transcript	lncRNA	4	43340875	43345600	1
ENSG00000241878	282.297	1.26763	0.333229	3.80407	0.000142338	0.00198266	PISD	phosphatidylserine decarboxylase [Source:HGNC Symbol;Acc:HGNC:8999]	protein_coding	22	31618491	31662432	-1
ENSG00000223861	21.04	2.54116	0.668047	3.80387	0.000142454	0.00198266	AL365436.1	ribosomal protein S10 (RPS10) pseudogene	processed_pseudogene	1	151557446	151557940	1
ENSG00000174788	24.0322	2.37193	0.623635	3.80339	0.000142727	0.00198446	PCP2	Purkinje cell protein 2 [Source:HGNC Symbol;Acc:HGNC:30209]	protein_coding	19	7631611	7633719	-1
ENSG00000170473	124.658	-1.67146	0.439709	-3.80129	0.000143943	0.00199937	PYM1	PYM homolog 1, exon junction complex associated factor [Source:HGNC Symbol;Acc:HGNC:30258]	protein_coding	12	55901413	55932618	-1
ENSG00000156587	231.061	-1.50478	0.395893	-3.80097	0.000144132	0.00199999	UBE2L6	ubiquitin conjugating enzyme E2 L6 [Source:HGNC Symbol;Acc:HGNC:12490]	protein_coding	11	57551656	57568284	-1
ENSG00000110367	188.079	-1.49498	0.393366	-3.8005	0.000144407	0.00200181	DDX6	DEAD-box helicase 6 [Source:HGNC Symbol;Acc:HGNC:2747]	protein_coding	11	118747763	118791164	-1
ENSG00000160710	402.823	-1.46816	0.386492	-3.79868	0.000145467	0.0020145	ADAR	adenosine deaminase RNA specific [Source:HGNC Symbol;Acc:HGNC:225]	protein_coding	1	154581695	154628013	-1
ENSG00000151461	1016.92	1.29266	0.34049	3.79648	0.000146765	0.00203045	UPF2	UPF2 regulator of nonsense mediated mRNA decay [Source:HGNC Symbol;Acc:HGNC:17854]	protein_coding	10	11920022	12043170	-1
ENSG00000105287	563.086	1.26845	0.334351	3.79376	0.000148382	0.00205077	PRKD2	protein kinase D2 [Source:HGNC Symbol;Acc:HGNC:17293]	protein_coding	19	46674275	46717127	-1
ENSG00000175470	268.691	1.19207	0.314433	3.79119	0.000149929	0.0020701	PPP2R2D	protein phosphatase 2 regulatory subunit Bdelta [Source:HGNC Symbol;Acc:HGNC:23732]	protein_coding	10	131901008	131959834	1
ENSG00000215039	239.866	1.39292	0.367439	3.7909	0.000150103	0.00207043	CD27-AS1	CD27 antisense RNA 1 [Source:HGNC Symbol;Acc:HGNC:43896]	lncRNA	12	6439001	6451567	-1
ENSG00000147684	378.308	-1.27493	0.33635	-3.79049	0.000150353	0.00207182	NDUFB9	NADH:ubiquinone oxidoreductase subunit B9 [Source:HGNC Symbol;Acc:HGNC:7704]	protein_coding	8	124539101	124580648	1
ENSG00000117640	222.516	1.36709	0.361206	3.78479	0.00015384	0.00211576	MTFR1L	mitochondrial fission regulator 1 like [Source:HGNC Symbol;Acc:HGNC:28836]	protein_coding	1	25818640	25832942	1
ENSG00000259341	25.6368	2.27944	0.602265	3.78478	0.000153846	0.00211576	AC015660.1	novel transcript	lncRNA	15	99423769	99435160	-1
ENSG00000075826	40.7523	2.0522	0.542438	3.78328	0.000154774	0.00212642	SEC31B	SEC31 homolog B, COPII coat complex component [Source:HGNC Symbol;Acc:HGNC:23197]	protein_coding	10	100486646	100519864	-1
ENSG00000104852	1893.2	1.08049	0.285676	3.78224	0.000155425	0.00213138	SNRNP70	small nuclear ribonucleoprotein U1 subunit 70 [Source:HGNC Symbol;Acc:HGNC:11150]	protein_coding	19	49085419	49108605	1
ENSG00000131746	575.138	1.08723	0.287459	3.78221	0.000155442	0.00213138	TNS4	tensin 4 [Source:HGNC Symbol;Acc:HGNC:24352]	protein_coding	17	40475828	40501623	-1
ENSG00000158805	180.783	1.3309	0.351978	3.78119	0.000156079	0.00213801	ZNF276	zinc finger protein 276 [Source:HGNC Symbol;Acc:HGNC:23330]	protein_coding	16	89720400	89740925	1
ENSG00000104140	107.88	-1.64675	0.43584	-3.77833	0.00015788	0.00216055	RHOV	ras homolog family member V [Source:HGNC Symbol;Acc:HGNC:18313]	protein_coding	15	40872214	40874234	-1
ENSG00000126432	1492.31	-1.08374	0.286991	-3.7762	0.000159237	0.00217697	PRDX5	peroxiredoxin 5 [Source:HGNC Symbol;Acc:HGNC:9355]	protein_coding	11	64318121	64321811	1
ENSG00000231290	40.6415	1.96901	0.521629	3.77473	0.000160183	0.00218775	APCDD1L-DT	APCDD1L divergent transcript [Source:HGNC Symbol;Acc:HGNC:27152]	lncRNA	20	58515379	58619888	1
ENSG00000152117	190.159	1.46133	0.387207	3.77402	0.00016064	0.00219184	SMPD4BP	sphingomyelin phosphodiesterase 4B, pseudogene [Source:HGNC Symbol;Acc:HGNC:24761]	transcribed_processed_pseudogene	2	131492813	131521573	1
ENSG00000129219	211.393	1.21306	0.321479	3.77339	0.000161046	0.00219523	PLD2	phospholipase D2 [Source:HGNC Symbol;Acc:HGNC:9068]	protein_coding	17	4807152	4823434	1
ENSG00000229967	225.841	1.54187	0.408682	3.77278	0.000161436	0.00219838	MAGEA4-AS1	MAGEA4 antisense RNA 1 [Source:HGNC Symbol;Acc:HGNC:53860]	lncRNA	X	151904431	151913968	-1
ENSG00000162144	81.2563	-1.80937	0.479701	-3.77186	0.000162033	0.00220435	CYB561A3	cytochrome b561 family member A3 [Source:HGNC Symbol;Acc:HGNC:23014]	protein_coding	11	61348754	61362283	-1
ENSG00000049130	57.8732	-1.96554	0.521227	-3.77098	0.000162605	0.00220996	KITLG	KIT ligand [Source:HGNC Symbol;Acc:HGNC:6343]	protein_coding	12	88492793	88580851	-1
ENSG00000161714	466.859	-1.29101	0.342468	-3.76971	0.000163435	0.00221907	PLCD3	phospholipase C delta 3 [Source:HGNC Symbol;Acc:HGNC:9061]	protein_coding	17	45108959	45133354	-1
ENSG00000127954	40.5407	-2.34714	0.622925	-3.76794	0.000164602	0.00223274	STEAP4	STEAP4 metalloreductase [Source:HGNC Symbol;Acc:HGNC:21923]	protein_coding	7	88270892	88306894	-1
ENSG00000147381	694.191	-1.14424	0.303733	-3.76727	0.000165045	0.00223657	MAGEA4	MAGE family member A4 [Source:HGNC Symbol;Acc:HGNC:6802]	protein_coding	X	151912509	151925170	1
ENSG00000128245	166.54	-1.37553	0.365239	-3.76612	0.000165804	0.00224403	YWHAH	tyrosine 3-monooxygenase/tryptophan 5-monooxygenase activation protein eta [Source:HGNC Symbol;Acc:HGNC:12853]	protein_coding	22	31944522	31957603	1
ENSG00000198198	250.771	1.32637	0.352201	3.76595	0.00016592	0.00224403	SZT2	SZT2 subunit of KICSTOR complex [Source:HGNC Symbol;Acc:HGNC:29040]	protein_coding	1	43389882	43454247	1
ENSG00000101335	311.651	1.20787	0.320798	3.76519	0.000166419	0.0022486	MYL9	myosin light chain 9 [Source:HGNC Symbol;Acc:HGNC:15754]	protein_coding	20	36541497	36551447	1
ENSG00000102125	280.486	1.33702	0.355184	3.76431	0.000167012	0.00225442	TAZ	tafazzin [Source:HGNC Symbol;Acc:HGNC:11577]	protein_coding	X	154411524	154421726	1
ENSG00000158747	271.147	-1.30867	0.347913	-3.76148	0.000168909	0.00227781	NBL1	NBL1, DAN family BMP antagonist [Source:HGNC Symbol;Acc:HGNC:7650]	protein_coding	1	19596979	19658456	1
ENSG00000049541	111.531	-1.6014	0.425815	-3.76078	0.000169384	0.002282	RFC2	replication factor C subunit 2 [Source:HGNC Symbol;Acc:HGNC:9970]	protein_coding	7	74231499	74254458	-1
ENSG00000140988	6271.5	-1.11747	0.29745	-3.75684	0.00017207	0.00231561	RPS2	ribosomal protein S2 [Source:HGNC Symbol;Acc:HGNC:10404]	protein_coding	16	1962058	1964841	-1
ENSG00000272325	113.67	-1.64551	0.438028	-3.75664	0.000172212	0.00231561	NUDT3	nudix hydrolase 3 [Source:HGNC Symbol;Acc:HGNC:8050]	protein_coding	6	34279679	34392669	-1
ENSG00000226332	293.386	1.47258	0.392049	3.75612	0.000172568	0.00231624	AL354836.1	novel transcript	lncRNA	20	62305432	62306325	-1
ENSG00000105991	21.5864	-2.56499	0.68289	-3.75608	0.000172593	0.00231624	HOXA1	homeobox A1 [Source:HGNC Symbol;Acc:HGNC:5099]	protein_coding	7	27092993	27096000	-1
ENSG00000114388	134.273	1.47502	0.392923	3.75396	0.000174066	0.00233376	NPRL2	NPR2 like, GATOR1 complex subunit [Source:HGNC Symbol;Acc:HGNC:24969]	protein_coding	3	50347330	50350826	-1
ENSG00000112118	672.997	-1.13677	0.302889	-3.75311	0.000174656	0.00233749	MCM3	minichromosome maintenance complex component 3 [Source:HGNC Symbol;Acc:HGNC:6945]	protein_coding	6	52264014	52284881	-1
ENSG00000129667	190.726	1.23917	0.330175	3.75307	0.000174681	0.00233749	RHBDF2	rhomboid 5 homolog 2 [Source:HGNC Symbol;Acc:HGNC:20788]	protein_coding	17	76470891	76501790	-1
ENSG00000162377	46.975	-2.29226	0.611177	-3.75056	0.000176437	0.00235872	COA7	cytochrome c oxidase assembly factor 7 (putative) [Source:HGNC Symbol;Acc:HGNC:25716]	protein_coding	1	52684449	52698347	-1
ENSG00000151465	172.945	-1.44742	0.385979	-3.74998	0.000176847	0.00236193	CDC123	cell division cycle 123 [Source:HGNC Symbol;Acc:HGNC:16827]	protein_coding	10	12195965	12250589	1
ENSG00000173153	163.502	-1.40909	0.376031	-3.74726	0.000178777	0.00238419	ESRRA	estrogen related receptor alpha [Source:HGNC Symbol;Acc:HGNC:3471]	protein_coding	11	64305497	64316743	1
ENSG00000105401	842.335	1.03097	0.275133	3.74715	0.000178857	0.00238419	CDC37	cell division cycle 37, HSP90 cochaperone [Source:HGNC Symbol;Acc:HGNC:1735]	protein_coding	19	10391133	10420121	-1
ENSG00000154832	341.35	1.32524	0.353788	3.74585	0.000179781	0.00239421	CXXC1	CXXC finger protein 1 [Source:HGNC Symbol;Acc:HGNC:24343]	protein_coding	18	50282343	50287839	-1
ENSG00000125538	91.9706	1.49313	0.398847	3.74363	0.000181384	0.00241324	IL1B	interleukin 1 beta [Source:HGNC Symbol;Acc:HGNC:5992]	protein_coding	2	112829751	112836816	-1
ENSG00000186715	68.4602	1.95716	0.523161	3.74103	0.000183266	0.00243594	MST1L	macrophage stimulating 1 like [Source:HGNC Symbol;Acc:HGNC:7390]	transcribed_unprocessed_pseudogene	1	16754910	16770237	-1
ENSG00000074855	55.5303	1.86507	0.498953	3.73796	0.00018552	0.00246355	ANO8	anoctamin 8 [Source:HGNC Symbol;Acc:HGNC:29329]	protein_coding	19	17323223	17334855	-1
ENSG00000087263	72.1262	-1.88653	0.504743	-3.73761	0.000185776	0.00246459	OGFOD1	2-oxoglutarate and iron dependent oxygenase domain containing 1 [Source:HGNC Symbol;Acc:HGNC:25585]	protein_coding	16	56451521	56479104	1
ENSG00000214753	250.13	-1.34343	0.359519	-3.73674	0.000186418	0.00247075	HNRNPUL2	heterogeneous nuclear ribonucleoprotein U like 2 [Source:HGNC Symbol;Acc:HGNC:25451]	protein_coding	11	62712630	62727457	-1
ENSG00000270629	94.5181	1.67133	0.447427	3.73543	0.000187398	0.00248137	NBPF14	NBPF member 14 [Source:HGNC Symbol;Acc:HGNC:25232]	protein_coding	1	148531385	148679742	-1
ENSG00000162517	179.872	-1.38499	0.371056	-3.73258	0.000189531	0.00250722	PEF1	penta-EF-hand domain containing 1 [Source:HGNC Symbol;Acc:HGNC:30009]	protein_coding	1	31629866	31644896	-1
ENSG00000109321	108.268	1.6285	0.436702	3.72909	0.000192171	0.00253972	AREG	amphiregulin [Source:HGNC Symbol;Acc:HGNC:651]	protein_coding	4	74445136	74455005	1
ENSG00000103507	244.01	1.27902	0.343065	3.72823	0.000192831	0.00254557	BCKDK	branched chain keto acid dehydrogenase kinase [Source:HGNC Symbol;Acc:HGNC:16902]	protein_coding	16	31106107	31112791	1
ENSG00000105053	230.016	1.2446	0.333848	3.72803	0.000192979	0.00254557	VRK3	VRK serine/threonine kinase 3 [Source:HGNC Symbol;Acc:HGNC:18996]	protein_coding	19	49976468	50025946	-1
ENSG00000126775	249.705	1.20365	0.322986	3.72663	0.000194059	0.00255738	ATG14	autophagy related 14 [Source:HGNC Symbol;Acc:HGNC:19962]	protein_coding	14	55366391	55411830	-1
ENSG00000120738	877.169	-1.23113	0.330444	-3.72568	0.000194787	0.00256454	EGR1	early growth response 1 [Source:HGNC Symbol;Acc:HGNC:3238]	protein_coding	5	138465479	138469303	1
ENSG00000198707	394.364	1.39962	0.375825	3.72413	0.000195994	0.00257798	CEP290	centrosomal protein 290 [Source:HGNC Symbol;Acc:HGNC:29021]	protein_coding	12	88049016	88142099	-1
ENSG00000089351	111.698	1.57175	0.422081	3.72382	0.00019623	0.00257865	GRAMD1A	GRAM domain containing 1A [Source:HGNC Symbol;Acc:HGNC:29305]	protein_coding	19	34994784	35026471	1
ENSG00000214655	314.048	1.23389	0.331656	3.72039	0.000198919	0.00260917	ZSWIM8	zinc finger SWIM-type containing 8 [Source:HGNC Symbol;Acc:HGNC:23528]	protein_coding	10	73785606	73801797	1
ENSG00000164062	90.6836	-1.83374	0.492891	-3.72037	0.000198928	0.00260917	APEH	acylaminoacyl-peptide hydrolase [Source:HGNC Symbol;Acc:HGNC:586]	protein_coding	3	49674014	49683971	1
ENSG00000167325	356.421	-1.39821	0.375962	-3.71903	0.00019999	0.00262062	RRM1	ribonucleotide reductase catalytic subunit M1 [Source:HGNC Symbol;Acc:HGNC:10451]	protein_coding	11	4094707	4138932	1
ENSG00000105323	907.622	-1.12815	0.303383	-3.71857	0.000200355	0.00262293	HNRNPUL1	heterogeneous nuclear ribonucleoprotein U like 1 [Source:HGNC Symbol;Acc:HGNC:17011]	protein_coding	19	41262496	41307787	1
ENSG00000175550	1197.4	0.998468	0.268636	3.71681	0.000201751	0.00263754	DRAP1	DR1 associated protein 1 [Source:HGNC Symbol;Acc:HGNC:3019]	protein_coding	11	65919274	65921563	1
ENSG00000108654	948.402	-1.0183	0.27398	-3.71669	0.000201851	0.00263754	DDX5	DEAD-box helicase 5 [Source:HGNC Symbol;Acc:HGNC:2746]	protein_coding	17	64498254	64508199	-1
ENSG00000137331	56.1119	1.77348	0.477572	3.71354	0.000204379	0.00266599	IER3	immediate early response 3 [Source:HGNC Symbol;Acc:HGNC:5392]	protein_coding	6	30743199	30744548	-1
ENSG00000279765	10.0885	2.7001	0.727104	3.7135	0.000204412	0.00266599	AC013394.1	novel protein	protein_coding	15	92883413	92949230	1
ENSG00000167005	454.648	-1.22876	0.331002	-3.71224	0.000205432	0.00267678	NUDT21	nudix hydrolase 21 [Source:HGNC Symbol;Acc:HGNC:13870]	protein_coding	16	56429133	56452199	-1
ENSG00000004534	450.005	1.35331	0.364604	3.71173	0.000205847	0.00267968	RBM6	RNA binding motif protein 6 [Source:HGNC Symbol;Acc:HGNC:9903]	protein_coding	3	49940007	50100045	1
ENSG00000170836	16.6757	-2.62062	0.706219	-3.71077	0.000206631	0.00268678	PPM1D	protein phosphatase, Mg2+/Mn2+ dependent 1D [Source:HGNC Symbol;Acc:HGNC:9277]	protein_coding	17	60600183	60666280	1
ENSG00000138757	143.695	-1.71129	0.46122	-3.71035	0.000206975	0.00268678	G3BP2	G3BP stress granule assembly factor 2 [Source:HGNC Symbol;Acc:HGNC:30291]	protein_coding	4	75641849	75724589	-1
ENSG00000101782	798.291	1.00513	0.270911	3.71018	0.00020711	0.00268678	RIOK3	RIO kinase 3 [Source:HGNC Symbol;Acc:HGNC:11451]	protein_coding	18	23453287	23486603	1
ENSG00000221944	51.0943	1.7889	0.48217	3.71011	0.000207167	0.00268678	TIGD1	tigger transposable element derived 1 [Source:HGNC Symbol;Acc:HGNC:14523]	protein_coding	2	232543883	232550557	-1
ENSG00000137161	294.142	-1.21283	0.327002	-3.70893	0.00020814	0.00269377	CNPY3	canopy FGF signaling regulator 3 [Source:HGNC Symbol;Acc:HGNC:11968]	protein_coding	6	42929192	42939294	1
ENSG00000101940	362.506	1.18616	0.319822	3.70883	0.000208222	0.00269377	WDR13	WD repeat domain 13 [Source:HGNC Symbol;Acc:HGNC:14352]	protein_coding	X	48590042	48608869	1
ENSG00000064961	425.956	1.16299	0.31358	3.70875	0.000208287	0.00269377	HMG20B	high mobility group 20B [Source:HGNC Symbol;Acc:HGNC:5002]	protein_coding	19	3572777	3579088	1
ENSG00000196476	138.511	1.65423	0.446079	3.70839	0.000208582	0.00269507	C20orf96	chromosome 20 open reading frame 96 [Source:HGNC Symbol;Acc:HGNC:16227]	protein_coding	20	270863	290778	-1
ENSG00000204388	7.80265	2.67095	0.720387	3.70767	0.000209178	0.00270026	HSPA1B	heat shock protein family A (Hsp70) member 1B [Source:HGNC Symbol;Acc:HGNC:5233]	protein_coding	6	31827738	31830254	1
ENSG00000189221	222.611	-1.32958	0.358663	-3.70705	0.000209685	0.00270429	MAOA	monoamine oxidase A [Source:HGNC Symbol;Acc:HGNC:6833]	protein_coding	X	43654907	43746824	1
ENSG00000170468	14.2217	-2.66191	0.718139	-3.70668	0.000209997	0.00270451	RIOX1	ribosomal oxygenase 1 [Source:HGNC Symbol;Acc:HGNC:20968]	protein_coding	14	73490933	73493394	1
ENSG00000125944	395.115	-1.10645	0.298512	-3.70656	0.000210091	0.00270451	HNRNPR	heterogeneous nuclear ribonucleoprotein R [Source:HGNC Symbol;Acc:HGNC:5047]	protein_coding	1	23303771	23344336	-1
ENSG00000164066	99.9531	1.4713	0.396996	3.70609	0.000210487	0.0027071	INTU	inturned planar cell polarity protein [Source:HGNC Symbol;Acc:HGNC:29239]	protein_coding	4	127623271	127726737	1
ENSG00000179348	52.492	-2.02876	0.547476	-3.70567	0.000210834	0.00270905	GATA2	GATA binding protein 2 [Source:HGNC Symbol;Acc:HGNC:4171]	protein_coding	3	128479427	128493201	-1
ENSG00000135069	216.449	-1.33725	0.360938	-3.70493	0.000211451	0.00271446	PSAT1	phosphoserine aminotransferase 1 [Source:HGNC Symbol;Acc:HGNC:19129]	protein_coding	9	78297125	78330093	1
ENSG00000163468	906.068	-1.04699	0.282625	-3.70453	0.000211786	0.00271626	CCT3	chaperonin containing TCP1 subunit 3 [Source:HGNC Symbol;Acc:HGNC:1616]	protein_coding	1	156308968	156367873	-1
ENSG00000010310	53.9912	1.97984	0.53449	3.70417	0.000212084	0.00271695	GIPR	gastric inhibitory polypeptide receptor [Source:HGNC Symbol;Acc:HGNC:4271]	protein_coding	19	45668221	45683722	1
ENSG00000128626	52.4658	-2.05578	0.555016	-3.70399	0.000212231	0.00271695	MRPS12	mitochondrial ribosomal protein S12 [Source:HGNC Symbol;Acc:HGNC:10380]	protein_coding	19	38930944	38933168	1
ENSG00000177666	540.856	1.21036	0.326918	3.70232	0.000213635	0.00273241	PNPLA2	patatin like phospholipase domain containing 2 [Source:HGNC Symbol;Acc:HGNC:30802]	protein_coding	11	818914	825573	1
ENSG00000132199	284.377	1.3972	0.377415	3.70202	0.00021389	0.00273315	ENOSF1	enolase superfamily member 1 [Source:HGNC Symbol;Acc:HGNC:30365]	protein_coding	18	670318	712662	-1
ENSG00000134569	152.849	1.33297	0.360091	3.70177	0.000214104	0.00273336	LRP4	LDL receptor related protein 4 [Source:HGNC Symbol;Acc:HGNC:6696]	protein_coding	11	46856717	46918642	-1
ENSG00000178878	110.998	1.60868	0.434886	3.69908	0.000216379	0.00275987	APOLD1	apolipoprotein L domain containing 1 [Source:HGNC Symbol;Acc:HGNC:25268]	protein_coding	12	12725917	12829975	1
ENSG00000133119	61.8111	-1.91416	0.517791	-3.69679	0.000218344	0.00278238	RFC3	replication factor C subunit 3 [Source:HGNC Symbol;Acc:HGNC:9971]	protein_coding	13	33818069	33966558	1
ENSG00000147454	384.881	1.12921	0.305487	3.69641	0.000218669	0.00278397	SLC25A37	solute carrier family 25 member 37 [Source:HGNC Symbol;Acc:HGNC:29786]	protein_coding	8	23528956	23575463	1
ENSG00000166819	13.8852	2.51034	0.679797	3.69278	0.000221812	0.0028214	PLIN1	perilipin 1 [Source:HGNC Symbol;Acc:HGNC:9076]	protein_coding	15	89664367	89679427	-1
ENSG00000233006	75.6676	1.74466	0.472512	3.69231	0.000222229	0.00282412	MIR3936HG	MIR3936 host gene [Source:HGNC Symbol;Acc:HGNC:40538]	lncRNA	5	132311285	132370170	-1
ENSG00000160200	73.6846	1.61573	0.437693	3.69146	0.00022297	0.00282946	CBS	cystathionine beta-synthase [Source:HGNC Symbol;Acc:HGNC:1550]	protein_coding	21	43053191	43076943	-1
ENSG00000130193	188.121	-1.54712	0.41912	-3.69135	0.000223069	0.00282946	THEM6	thioesterase superfamily member 6 [Source:HGNC Symbol;Acc:HGNC:29656]	protein_coding	8	142727223	142736927	1
ENSG00000197965	197.597	-1.53908	0.416967	-3.69113	0.00022326	0.00282946	MPZL1	myelin protein zero like 1 [Source:HGNC Symbol;Acc:HGNC:7226]	protein_coding	1	167721192	167791919	1
ENSG00000107798	250.383	-1.25148	0.339564	-3.68555	0.00022821	0.00288955	LIPA	lipase A, lysosomal acid type [Source:HGNC Symbol;Acc:HGNC:6617]	protein_coding	10	89213569	89414557	-1
ENSG00000166181	257.283	-1.4019	0.380415	-3.68519	0.000228536	0.00289097	API5	apoptosis inhibitor 5 [Source:HGNC Symbol;Acc:HGNC:594]	protein_coding	11	43311963	43344529	1
ENSG00000157379	163.512	1.48693	0.403517	3.68491	0.000228782	0.00289097	DHRS1	dehydrogenase/reductase 1 [Source:HGNC Symbol;Acc:HGNC:16445]	protein_coding	14	24290598	24299780	-1
ENSG00000071967	119.815	-1.6257	0.441199	-3.68473	0.000228946	0.00289097	CYBRD1	cytochrome b reductase 1 [Source:HGNC Symbol;Acc:HGNC:20797]	protein_coding	2	171522247	171558129	1
ENSG00000133710	147.822	1.75708	0.476971	3.68383	0.000229755	0.00289854	SPINK5	serine peptidase inhibitor Kazal type 5 [Source:HGNC Symbol;Acc:HGNC:15464]	protein_coding	5	148025683	148137382	1
ENSG00000134909	266.178	1.2031	0.326734	3.6822	0.000231231	0.00291451	ARHGAP32	Rho GTPase activating protein 32 [Source:HGNC Symbol;Acc:HGNC:17399]	protein_coding	11	128965060	129279324	-1
ENSG00000105270	17.8216	2.45815	0.667643	3.68182	0.000231571	0.00291615	CLIP3	CAP-Gly domain containing linker protein 3 [Source:HGNC Symbol;Acc:HGNC:24314]	protein_coding	19	36014660	36033343	-1
ENSG00000184363	1677.91	1.03519	0.281194	3.68139	0.000231963	0.00291845	PKP3	plakophilin 3 [Source:HGNC Symbol;Acc:HGNC:9025]	protein_coding	11	392614	404908	1
ENSG00000243302	53.1897	1.84556	0.501827	3.67769	0.000235357	0.00295734	AC018638.4	novel pseudogene	processed_pseudogene	7	128651185	128652334	1
ENSG00000152683	55.8242	-2.10237	0.571733	-3.67718	0.000235824	0.00295734	SLC30A6	solute carrier family 30 member 6 [Source:HGNC Symbol;Acc:HGNC:19305]	protein_coding	2	32165841	32224379	1
ENSG00000184381	131.076	1.60767	0.437222	3.67702	0.000235975	0.00295734	PLA2G6	phospholipase A2 group VI [Source:HGNC Symbol;Acc:HGNC:9039]	protein_coding	22	38111495	38214778	-1
ENSG00000182004	401.914	1.06137	0.288652	3.677	0.000235992	0.00295734	SNRPE	small nuclear ribonucleoprotein polypeptide E [Source:HGNC Symbol;Acc:HGNC:11161]	protein_coding	1	203861599	203871152	1
ENSG00000159166	431.102	-1.21515	0.330496	-3.67675	0.000236221	0.00295734	LAD1	ladinin 1 [Source:HGNC Symbol;Acc:HGNC:6472]	protein_coding	1	201380833	201399915	-1
ENSG00000165244	29.9002	-2.3401	0.63648	-3.67663	0.000236332	0.00295734	ZNF367	zinc finger protein 367 [Source:HGNC Symbol;Acc:HGNC:18320]	protein_coding	9	96385941	96418370	-1
ENSG00000173218	72.8317	-1.87017	0.50904	-3.67392	0.000238861	0.00298629	VANGL1	VANGL planar cell polarity protein 1 [Source:HGNC Symbol;Acc:HGNC:15512]	protein_coding	1	115641970	115698224	1
ENSG00000175197	132.406	1.47131	0.400503	3.67366	0.000239104	0.00298666	DDIT3	DNA damage inducible transcript 3 [Source:HGNC Symbol;Acc:HGNC:2726]	protein_coding	12	57516588	57521737	-1
ENSG00000163435	2393.89	0.953775	0.259646	3.67337	0.000239376	0.00298737	ELF3	E74 like ETS transcription factor 3 [Source:HGNC Symbol;Acc:HGNC:3318]	protein_coding	1	202007945	202017183	1
ENSG00000264364	207.896	-1.45663	0.39662	-3.67261	0.000240087	0.00299354	DYNLL2	dynein light chain LC8-type 2 [Source:HGNC Symbol;Acc:HGNC:24596]	protein_coding	17	58083419	58095542	1
ENSG00000237807	36.9846	-2.28468	0.622163	-3.67215	0.000240517	0.00299621	AC022034.1	novel transcript	lncRNA	8	53493523	53524336	-1
ENSG00000146463	260.333	-1.30497	0.355703	-3.6687	0.000243788	0.00303401	ZMYM4	zinc finger MYM-type containing 4 [Source:HGNC Symbol;Acc:HGNC:13055]	protein_coding	1	35268709	35422058	1
ENSG00000181938	36.9092	-2.2224	0.605827	-3.66837	0.000244106	0.00303401	GINS3	GINS complex subunit 3 [Source:HGNC Symbol;Acc:HGNC:25851]	protein_coding	16	58295080	58406147	1
ENSG00000282100	48.9735	2.20801	0.601922	3.66826	0.000244206	0.00303401	HSP90AB4P	heat shock protein 90 alpha family class B member 4, pseudogene [Source:HGNC Symbol;Acc:HGNC:32538]	processed_pseudogene	15	58691106	58693125	-1
ENSG00000099810	196.383	-1.32181	0.360504	-3.66655	0.000245846	0.00305165	MTAP	methylthioadenosine phosphorylase [Source:HGNC Symbol;Acc:HGNC:7413]	protein_coding	9	21802636	21937651	1
ENSG00000110852	366.395	1.38891	0.378911	3.66554	0.000246817	0.00306097	CLEC2B	C-type lectin domain family 2 member B [Source:HGNC Symbol;Acc:HGNC:2053]	protein_coding	12	9852369	9869386	-1
ENSG00000235706	45.7082	1.96561	0.536368	3.66467	0.000247654	0.00306684	DICER1-AS1	DICER1 antisense RNA 1 [Source:HGNC Symbol;Acc:HGNC:43017]	lncRNA	14	95157645	95181475	1
ENSG00000198276	341.716	1.16655	0.318329	3.66459	0.000247732	0.00306684	UCKL1	uridine-cytidine kinase 1 like 1 [Source:HGNC Symbol;Acc:HGNC:15938]	protein_coding	20	63939829	63956416	-1
ENSG00000102531	51.1627	-2.13286	0.582214	-3.66337	0.00024892	0.0030788	FNDC3A	fibronectin type III domain containing 3A [Source:HGNC Symbol;Acc:HGNC:20296]	protein_coding	13	48975912	49209779	1
ENSG00000068400	474.377	1.13447	0.310022	3.65932	0.000252882	0.00312435	GRIPAP1	GRIP1 associated protein 1 [Source:HGNC Symbol;Acc:HGNC:18706]	protein_coding	X	48973720	49002264	-1
ENSG00000119688	388.003	1.23101	0.336421	3.65915	0.000253052	0.00312435	ABCD4	ATP binding cassette subfamily D member 4 [Source:HGNC Symbol;Acc:HGNC:68]	protein_coding	14	74285269	74303055	-1
ENSG00000223745	302.024	1.50432	0.411159	3.65873	0.000253466	0.00312668	CCDC18-AS1	CCDC18 antisense RNA 1 [Source:HGNC Symbol;Acc:HGNC:52262]	lncRNA	1	93262186	93346025	-1
ENSG00000227232	145.511	1.66124	0.45414	3.65798	0.000254209	0.00313307	WASH7P	WASP family homolog 7, pseudogene [Source:HGNC Symbol;Acc:HGNC:38034]	unprocessed_pseudogene	1	14404	29570	-1
ENSG00000259820	16.6885	2.41002	0.659041	3.65685	0.00025533	0.00314297	AC083843.2	novel transcript	lncRNA	8	134792020	134798272	-1
ENSG00000223705	97.9455	1.54071	0.421337	3.65672	0.000255465	0.00314297	NSUN5P1	NSUN5 pseudogene 1 [Source:HGNC Symbol;Acc:HGNC:19146]	transcribed_unprocessed_pseudogene	7	75410322	75416787	1
ENSG00000131069	675.989	1.15116	0.31495	3.65505	0.000257129	0.00316063	ACSS2	acyl-CoA synthetase short chain family member 2 [Source:HGNC Symbol;Acc:HGNC:15814]	protein_coding	20	34872146	34927962	1
ENSG00000112208	31.404	-2.32313	0.635906	-3.65325	0.00025894	0.00318009	BAG2	BAG cochaperone 2 [Source:HGNC Symbol;Acc:HGNC:938]	protein_coding	6	57172326	57189833	1
ENSG00000103642	115.211	1.48343	0.406211	3.65187	0.000260338	0.00319443	LACTB	lactamase beta [Source:HGNC Symbol;Acc:HGNC:16468]	protein_coding	15	63121833	63142061	1
ENSG00000119383	239.973	-1.31901	0.361252	-3.65122	0.000260995	0.00319966	PTPA	protein phosphatase 2 phosphatase activator [Source:HGNC Symbol;Acc:HGNC:9308]	protein_coding	9	129110950	129148946	1
ENSG00000149658	188.987	-1.30698	0.357997	-3.6508	0.000261421	0.00320207	YTHDF1	YTH N6-methyladenosine RNA binding protein 1 [Source:HGNC Symbol;Acc:HGNC:15867]	protein_coding	20	63195429	63216139	-1
ENSG00000146834	103.677	-1.74581	0.478251	-3.65041	0.000261825	0.00320419	MEPCE	methylphosphate capping enzyme [Source:HGNC Symbol;Acc:HGNC:20247]	protein_coding	7	100428790	100434118	1
ENSG00000112773	148.716	1.37742	0.377369	3.65007	0.000262174	0.00320563	TENT5A	terminal nucleotidyltransferase 5A [Source:HGNC Symbol;Acc:HGNC:18345]	protein_coding	6	81491439	81752774	-1
ENSG00000147459	373.724	1.21407	0.332878	3.6472	0.000265118	0.00323878	DOCK5	dedicator of cytokinesis 5 [Source:HGNC Symbol;Acc:HGNC:23476]	protein_coding	8	25184689	25418082	1
ENSG00000143367	220.092	1.17212	0.321825	3.6421	0.000270428	0.00329649	TUFT1	tuftelin 1 [Source:HGNC Symbol;Acc:HGNC:12422]	protein_coding	1	151540305	151583583	1
ENSG00000254505	52.5566	1.85271	0.508702	3.64203	0.000270498	0.00329649	CHMP4A	charged multivesicular body protein 4A [Source:HGNC Symbol;Acc:HGNC:20274]	protein_coding	14	24209615	24213830	-1
ENSG00000104872	475.934	1.0631	0.291902	3.64198	0.000270554	0.00329649	PIH1D1	PIH1 domain containing 1 [Source:HGNC Symbol;Acc:HGNC:26075]	protein_coding	19	49446298	49453497	-1
ENSG00000197157	455.159	-1.21856	0.334773	-3.63997	0.000272675	0.00331942	SND1	staphylococcal nuclease and tudor domain containing 1 [Source:HGNC Symbol;Acc:HGNC:30646]	protein_coding	7	127652194	128092609	1
ENSG00000065833	146.847	-1.45826	0.400807	-3.6383	0.000274446	0.00333805	ME1	malic enzyme 1 [Source:HGNC Symbol;Acc:HGNC:6983]	protein_coding	6	83210402	83431051	-1
ENSG00000086504	189.992	-1.31652	0.36198	-3.63701	0.000275826	0.0033519	MRPL28	mitochondrial ribosomal protein L28 [Source:HGNC Symbol;Acc:HGNC:14484]	protein_coding	16	366969	371289	-1
ENSG00000169991	182.983	1.65061	0.453913	3.63639	0.000276484	0.00335696	IFFO2	intermediate filament family orphan 2 [Source:HGNC Symbol;Acc:HGNC:27006]	protein_coding	1	18904280	18956676	-1
ENSG00000057608	671.916	-1.28003	0.352048	-3.63597	0.000276942	0.00335885	GDI2	GDP dissociation inhibitor 2 [Source:HGNC Symbol;Acc:HGNC:4227]	protein_coding	10	5765223	5842132	-1
ENSG00000196305	260.138	-1.50441	0.413783	-3.63575	0.000277178	0.00335885	IARS1	isoleucyl-tRNA synthetase 1 [Source:HGNC Symbol;Acc:HGNC:5330]	protein_coding	9	92210207	92293756	-1
ENSG00000269970	11.0885	2.60359	0.716144	3.63557	0.000277365	0.00335885	AL162424.1	novel transcript, sense intronic to PTGS1	lncRNA	9	122372605	122372825	1
ENSG00000163220	45.4634	-2.13518	0.587374	-3.63513	0.000277841	0.00336168	S100A9	S100 calcium binding protein A9 [Source:HGNC Symbol;Acc:HGNC:10499]	protein_coding	1	153357854	153361023	1
ENSG00000090989	308.531	1.11226	0.30605	3.63423	0.000278816	0.00337054	EXOC1	exocyst complex component 1 [Source:HGNC Symbol;Acc:HGNC:30380]	protein_coding	4	55853648	55905086	1
ENSG00000104341	482.227	-1.14388	0.314778	-3.63391	0.000279154	0.0033717	LAPTM4B	lysosomal protein transmembrane 4 beta [Source:HGNC Symbol;Acc:HGNC:13646]	protein_coding	8	97775057	97853013	1
ENSG00000132698	257.342	-1.31588	0.362147	-3.63356	0.000279536	0.0033722	RAB25	RAB25, member RAS oncogene family [Source:HGNC Symbol;Acc:HGNC:18238]	protein_coding	1	156061160	156070504	1
ENSG00000250072	27.1317	2.18827	0.60226	3.63343	0.000279682	0.0033722	SH3TC2-DT	SH3TC2 divergent transcript [Source:HGNC Symbol;Acc:HGNC:52905]	lncRNA	5	149063254	149129578	1
ENSG00000285437	84.5863	1.89096	0.520568	3.6325	0.000280692	0.0033794	POLR2J3	RNA polymerase II subunit J3 [Source:HGNC Symbol;Acc:HGNC:33853]	protein_coding	7	102562133	102572583	-1
ENSG00000211584	84.5423	-1.675	0.461123	-3.63243	0.000280765	0.0033794	SLC48A1	solute carrier family 48 member 1 [Source:HGNC Symbol;Acc:HGNC:26035]	protein_coding	12	47753916	47782751	1
ENSG00000054148	268.422	1.15474	0.317937	3.63197	0.000281263	0.00338246	PHPT1	phosphohistidine phosphatase 1 [Source:HGNC Symbol;Acc:HGNC:30033]	protein_coding	9	136848724	136851027	1
ENSG00000198171	356.582	1.129	0.31088	3.63162	0.000281649	0.00338417	DDRGK1	DDRGK domain containing 1 [Source:HGNC Symbol;Acc:HGNC:16110]	protein_coding	20	3190350	3204685	-1
ENSG00000133226	968.868	1.19768	0.330012	3.62921	0.000284291	0.00341296	SRRM1	serine and arginine repetitive matrix 1 [Source:HGNC Symbol;Acc:HGNC:16638]	protein_coding	1	24631716	24673281	1
ENSG00000148426	226.374	1.23312	0.339922	3.62767	0.000285986	0.00343036	PROSER2	proline and serine rich 2 [Source:HGNC Symbol;Acc:HGNC:23728]	protein_coding	10	11823339	11872277	1
ENSG00000088854	144.078	1.35514	0.373625	3.62701	0.000286718	0.00343616	C20orf194	chromosome 20 open reading frame 194 [Source:HGNC Symbol;Acc:HGNC:17721]	protein_coding	20	3249306	3407669	-1
ENSG00000053770	65.0418	-1.82416	0.502979	-3.62671	0.000287058	0.00343727	AP5M1	adaptor related protein complex 5 subunit mu 1 [Source:HGNC Symbol;Acc:HGNC:20192]	protein_coding	14	57268924	57298742	1
ENSG00000163840	290.344	-1.28106	0.353288	-3.62609	0.000287741	0.00344172	DTX3L	deltex E3 ubiquitin ligase 3L [Source:HGNC Symbol;Acc:HGNC:30323]	protein_coding	3	122564338	122575203	1
ENSG00000013573	362.24	1.44324	0.398034	3.62593	0.000287925	0.00344172	DDX11	DEAD/H-box helicase 11 [Source:HGNC Symbol;Acc:HGNC:2736]	protein_coding	12	31073860	31104799	1
ENSG00000174684	45.7814	-2.12362	0.586415	-3.62136	0.000293061	0.0035001	B4GAT1	beta-1,4-glucuronyltransferase 1 [Source:HGNC Symbol;Acc:HGNC:15685]	protein_coding	11	66345374	66347629	-1
ENSG00000274512	70.8039	1.86309	0.514663	3.62002	0.000294579	0.00351521	TBC1D3L	TBC1 domain family member 3L [Source:HGNC Symbol;Acc:HGNC:51246]	protein_coding	17	37977972	37989048	-1
ENSG00000171606	144.081	1.35325	0.373859	3.61968	0.000294964	0.00351648	ZNF274	zinc finger protein 274 [Source:HGNC Symbol;Acc:HGNC:13068]	protein_coding	19	58183029	58213562	1
ENSG00000125166	275.148	-1.23971	0.34251	-3.61948	0.000295192	0.00351648	GOT2	glutamic-oxaloacetic transaminase 2 [Source:HGNC Symbol;Acc:HGNC:4433]	protein_coding	16	58707131	58734342	-1
ENSG00000156599	282.336	-1.19543	0.330478	-3.61727	0.000297727	0.00354364	ZDHHC5	zinc finger DHHC-type palmitoyltransferase 5 [Source:HGNC Symbol;Acc:HGNC:18472]	protein_coding	11	57667747	57701182	1
ENSG00000013374	150.238	-1.4866	0.411244	-3.61489	0.00030047	0.00357247	NUB1	negative regulator of ubiquitin like proteins 1 [Source:HGNC Symbol;Acc:HGNC:17623]	protein_coding	7	151341772	151378449	1
ENSG00000116560	1110.83	-0.988529	0.273473	-3.61473	0.000300664	0.00357247	SFPQ	splicing factor proline and glutamine rich [Source:HGNC Symbol;Acc:HGNC:10774]	protein_coding	1	35176378	35193145	-1
ENSG00000165119	1646.47	-0.981363	0.271652	-3.61257	0.000303176	0.00359925	HNRNPK	heterogeneous nuclear ribonucleoprotein K [Source:HGNC Symbol;Acc:HGNC:5044]	protein_coding	9	83968083	83980616	-1
ENSG00000105048	585.529	1.13716	0.314806	3.61227	0.000303533	0.0036004	TNNT1	troponin T1, slow skeletal type [Source:HGNC Symbol;Acc:HGNC:11948]	protein_coding	19	55132698	55149206	-1
ENSG00000168061	39.8402	-2.14711	0.594594	-3.61105	0.000304961	0.00361426	SAC3D1	SAC3 domain containing 1 [Source:HGNC Symbol;Acc:HGNC:30179]	protein_coding	11	65040901	65044828	1
ENSG00000197601	168.786	-1.40903	0.39033	-3.60984	0.00030639	0.0036281	FAR1	fatty acyl-CoA reductase 1 [Source:HGNC Symbol;Acc:HGNC:26222]	protein_coding	11	13668668	13732346	1
ENSG00000101158	514.048	1.0717	0.297069	3.60758	0.000309071	0.00365673	NELFCD	negative elongation factor complex member C/D [Source:HGNC Symbol;Acc:HGNC:15934]	protein_coding	20	58981208	58995133	1
ENSG00000120438	687.699	-1.15296	0.31976	-3.6057	0.000311308	0.00368005	TCP1	t-complex 1 [Source:HGNC Symbol;Acc:HGNC:11655]	protein_coding	6	159778498	159789703	-1
ENSG00000147123	200.052	-1.42823	0.396394	-3.60306	0.000314494	0.00371456	NDUFB11	NADH:ubiquinone oxidoreductase subunit B11 [Source:HGNC Symbol;Acc:HGNC:20372]	protein_coding	X	47142216	47145038	-1
ENSG00000134363	177.01	1.3581	0.37721	3.6004	0.000317729	0.00374958	FST	follistatin [Source:HGNC Symbol;Acc:HGNC:3971]	protein_coding	5	53480626	53487134	1
ENSG00000171388	13.0503	2.609	0.7247	3.60011	0.000318079	0.00375053	APLN	apelin [Source:HGNC Symbol;Acc:HGNC:16665]	protein_coding	X	129645259	129654956	-1
ENSG00000026297	159.406	1.42169	0.395197	3.59741	0.000321397	0.00378644	RNASET2	ribonuclease T2 [Source:HGNC Symbol;Acc:HGNC:21686]	protein_coding	6	166922113	166957191	-1
ENSG00000284770	48.7531	1.94014	0.539518	3.59606	0.000323069	0.00380291	TBCE	tubulin folding cofactor E [Source:HGNC Symbol;Acc:HGNC:11582]	protein_coding	1	235367360	235452443	1
ENSG00000079459	331.487	-1.1759	0.327041	-3.59558	0.000323666	0.00380671	FDFT1	farnesyl-diphosphate farnesyltransferase 1 [Source:HGNC Symbol;Acc:HGNC:3629]	protein_coding	8	11795573	11839304	1
ENSG00000146278	356.401	1.22537	0.340958	3.59391	0.000325756	0.00382805	PNRC1	proline rich nuclear receptor coactivator 1 [Source:HGNC Symbol;Acc:HGNC:17278]	protein_coding	6	89080751	89085160	1
ENSG00000198265	282.918	1.12	0.311699	3.59321	0.00032663	0.00383489	HELZ	helicase with zinc finger [Source:HGNC Symbol;Acc:HGNC:16878]	protein_coding	17	67070444	67245989	-1
ENSG00000165501	32.0619	-2.25382	0.627281	-3.593	0.00032689	0.00383489	LRR1	leucine rich repeat protein 1 [Source:HGNC Symbol;Acc:HGNC:19742]	protein_coding	14	49598761	49614672	1
ENSG00000198783	180.53	1.32671	0.369358	3.59194	0.00032823	0.00384735	ZNF830	zinc finger protein 830 [Source:HGNC Symbol;Acc:HGNC:28291]	protein_coding	17	34961540	34963777	1
ENSG00000149743	151.098	1.32651	0.369411	3.59087	0.000329572	0.00385982	TRPT1	tRNA phosphotransferase 1 [Source:HGNC Symbol;Acc:HGNC:20316]	protein_coding	11	64223799	64226254	-1
ENSG00000278867	18.717	2.38314	0.663775	3.59028	0.000330322	0.00386442	AC090616.6	TEC	TEC	17	32051030	32053208	1
ENSG00000175792	211.239	-1.41541	0.394251	-3.59012	0.000330521	0.00386442	RUVBL1	RuvB like AAA ATPase 1 [Source:HGNC Symbol;Acc:HGNC:10474]	protein_coding	3	128064778	128153914	-1
ENSG00000130638	468.732	-1.08838	0.30321	-3.58953	0.000331277	0.00387001	ATXN10	ataxin 10 [Source:HGNC Symbol;Acc:HGNC:10549]	protein_coding	22	45671798	45845307	1
ENSG00000078814	41.6368	2.09566	0.583894	3.58912	0.000331799	0.00387285	MYH7B	myosin heavy chain 7B [Source:HGNC Symbol;Acc:HGNC:15906]	protein_coding	20	34955810	35002437	1
ENSG00000242265	44.2197	-2.12964	0.593869	-3.58605	0.000335728	0.00391542	PEG10	paternally expressed 10 [Source:HGNC Symbol;Acc:HGNC:14005]	protein_coding	7	94656325	94669695	1
ENSG00000156471	124.501	-1.49535	0.417053	-3.5855	0.000336428	0.00391975	PTDSS1	phosphatidylserine synthase 1 [Source:HGNC Symbol;Acc:HGNC:9587]	protein_coding	8	96261902	96336995	1
ENSG00000170854	91.0987	-1.80394	0.503151	-3.58528	0.000336716	0.00391975	RIOX2	ribosomal oxygenase 2 [Source:HGNC Symbol;Acc:HGNC:19441]	protein_coding	3	97941818	97972457	-1
ENSG00000110080	253.087	1.15031	0.320869	3.58499	0.000337087	0.00391975	ST3GAL4	ST3 beta-galactoside alpha-2,3-sialyltransferase 4 [Source:HGNC Symbol;Acc:HGNC:10864]	protein_coding	11	126355640	126440344	1
ENSG00000138867	229.356	-1.32442	0.369445	-3.58488	0.000337228	0.00391975	GUCD1	guanylyl cyclase domain containing 1 [Source:HGNC Symbol;Acc:HGNC:14237]	protein_coding	22	24540423	24555935	-1
ENSG00000176619	366.001	-1.345	0.37529	-3.58389	0.000338509	0.00393134	LMNB2	lamin B2 [Source:HGNC Symbol;Acc:HGNC:6638]	protein_coding	19	2427638	2456959	-1
ENSG00000243156	118.412	1.54326	0.430641	3.58364	0.000338842	0.00393192	MICAL3	microtubule associated monooxygenase, calponin and LIM domain containing 3 [Source:HGNC Symbol;Acc:HGNC:24694]	protein_coding	22	17787649	18024561	-1
ENSG00000185189	82.6921	1.567	0.43738	3.5827	0.000340059	0.00394223	NRBP2	nuclear receptor binding protein 2 [Source:HGNC Symbol;Acc:HGNC:19339]	protein_coding	8	143833583	143840973	-1
ENSG00000234719	8.22152	2.60633	0.727514	3.58252	0.000340297	0.00394223	NPIPB2	nuclear pore complex interacting protein family member B2 [Source:HGNC Symbol;Acc:HGNC:37451]	protein_coding	16	11927259	11976643	-1
ENSG00000114491	135.212	-1.57485	0.439654	-3.58202	0.000340943	0.00394642	UMPS	uridine monophosphate synthetase [Source:HGNC Symbol;Acc:HGNC:12563]	protein_coding	3	124730433	124749273	1
ENSG00000174652	224.134	1.42127	0.396955	3.58043	0.000343033	0.0039673	ZNF266	zinc finger protein 266 [Source:HGNC Symbol;Acc:HGNC:13059]	protein_coding	19	9412461	9435571	-1
ENSG00000179750	153.564	-1.54858	0.432603	-3.57967	0.000344032	0.00397554	APOBEC3B	apolipoprotein B mRNA editing enzyme catalytic subunit 3B [Source:HGNC Symbol;Acc:HGNC:17352]	protein_coding	22	38982347	38992804	1
ENSG00000221886	55.6891	1.66963	0.466463	3.57934	0.000344467	0.00397727	ZBED8	zinc finger BED-type containing 8 [Source:HGNC Symbol;Acc:HGNC:30804]	protein_coding	5	160393148	160400054	-1
ENSG00000161996	610.282	1.01226	0.282859	3.57865	0.000345371	0.00398438	WDR90	WD repeat domain 90 [Source:HGNC Symbol;Acc:HGNC:26960]	protein_coding	16	649311	667833	1
ENSG00000196405	205.083	1.33165	0.3722	3.57777	0.000346544	0.00399461	EVL	Enah/Vasp-like [Source:HGNC Symbol;Acc:HGNC:20234]	protein_coding	14	99971449	100144236	1
ENSG00000087111	120.076	-1.67505	0.468221	-3.57748	0.000346926	0.00399569	PIGS	phosphatidylinositol glycan anchor biosynthesis class S [Source:HGNC Symbol;Acc:HGNC:14937]	protein_coding	17	28553383	28571794	-1
ENSG00000135838	15.8823	-2.52456	0.705831	-3.57672	0.000347938	0.00400403	NPL	N-acetylneuraminate pyruvate lyase [Source:HGNC Symbol;Acc:HGNC:16781]	protein_coding	1	182789293	182830384	1
ENSG00000180573	122.736	-1.55192	0.433938	-3.57636	0.00034841	0.00400614	H2AC6	H2A clustered histone 6 [Source:HGNC Symbol;Acc:HGNC:4733]	protein_coding	6	26124145	26139116	1
ENSG00000260708	69.3715	1.75259	0.490168	3.57548	0.000349585	0.00401633	AL118516.1	novel transcript, antisense to TBC1D22A	lncRNA	22	46761894	46762563	-1
ENSG00000132434	216.91	-1.2335	0.34518	-3.5735	0.000352241	0.00404349	LANCL2	LanC like 2 [Source:HGNC Symbol;Acc:HGNC:6509]	protein_coding	7	55365337	55433737	1
ENSG00000135966	38.0776	-2.26362	0.633551	-3.57292	0.000353025	0.00404915	TGFBRAP1	transforming growth factor beta receptor associated protein 1 [Source:HGNC Symbol;Acc:HGNC:16836]	protein_coding	2	105264391	105329735	-1
ENSG00000141644	262.96	1.16825	0.327136	3.57114	0.000355433	0.0040734	MBD1	methyl-CpG binding domain protein 1 [Source:HGNC Symbol;Acc:HGNC:6916]	protein_coding	18	50266882	50281774	-1
ENSG00000004478	221.468	-1.405	0.393466	-3.57084	0.00035584	0.00407471	FKBP4	FKBP prolyl isomerase 4 [Source:HGNC Symbol;Acc:HGNC:3720]	protein_coding	12	2794970	2805423	1
ENSG00000175147	112.403	1.49386	0.418411	3.57031	0.000356561	0.0040796	TMEM51-AS1	TMEM51 antisense RNA 1 [Source:HGNC Symbol;Acc:HGNC:26301]	lncRNA	1	15111815	15153618	-1
ENSG00000128274	46.6435	-2.26858	0.635557	-3.56944	0.000357743	0.00408865	A4GALT	alpha 1,4-galactosyltransferase (P blood group) [Source:HGNC Symbol;Acc:HGNC:18149]	protein_coding	22	42692121	42721298	-1
ENSG00000129353	326.443	-1.12776	0.315978	-3.56911	0.000358197	0.00408865	SLC44A2	solute carrier family 44 member 2 [Source:HGNC Symbol;Acc:HGNC:17292]	protein_coding	19	10602457	10644557	1
ENSG00000108561	128.817	-1.4493	0.406072	-3.56908	0.000358235	0.00408865	C1QBP	complement C1q binding protein [Source:HGNC Symbol;Acc:HGNC:1243]	protein_coding	17	5432777	5448830	-1
ENSG00000081913	176.886	-1.41632	0.397086	-3.5668	0.000361373	0.00412107	PHLPP1	PH domain and leucine rich repeat protein phosphatase 1 [Source:HGNC Symbol;Acc:HGNC:20610]	protein_coding	18	62715541	62980433	1
ENSG00000094916	282.107	-1.21815	0.341566	-3.56635	0.000361984	0.00412465	CBX5	chromobox 5 [Source:HGNC Symbol;Acc:HGNC:1555]	protein_coding	12	54230942	54280133	-1
ENSG00000127947	268.092	1.20654	0.338346	3.566	0.000362474	0.00412686	PTPN12	protein tyrosine phosphatase non-receptor type 12 [Source:HGNC Symbol;Acc:HGNC:9645]	protein_coding	7	77537295	77640069	1
ENSG00000068079	97.6539	-1.614	0.452935	-3.56343	0.00036604	0.00416404	IFI35	interferon induced protein 35 [Source:HGNC Symbol;Acc:HGNC:5399]	protein_coding	17	43006740	43014456	1
ENSG00000143217	300.095	1.2331	0.346114	3.56268	0.000367083	0.00417249	NECTIN4	nectin cell adhesion molecule 4 [Source:HGNC Symbol;Acc:HGNC:19688]	protein_coding	1	161070998	161089558	-1
ENSG00000273032	12.217	2.57317	0.72241	3.56193	0.00036814	0.00418108	DGCR5	DiGeorge syndrome critical region gene 5 [Source:NCBI gene (formerly Entrezgene);Acc:26220]	lncRNA	22	18970439	19031242	1
ENSG00000183258	357.379	1.18333	0.33225	3.56156	0.000368663	0.0041836	DDX41	DEAD-box helicase 41 [Source:HGNC Symbol;Acc:HGNC:18674]	protein_coding	5	177511577	177516961	-1
ENSG00000163655	267.443	-1.46493	0.411444	-3.56047	0.000370194	0.00419755	GMPS	guanine monophosphate synthase [Source:HGNC Symbol;Acc:HGNC:4378]	protein_coding	3	155870650	155944020	1
ENSG00000047249	120.91	-1.5135	0.425196	-3.55953	0.000371517	0.00420912	ATP6V1H	ATPase H+ transporting V1 subunit H [Source:HGNC Symbol;Acc:HGNC:18303]	protein_coding	8	53715543	53843558	-1
ENSG00000167323	57.6825	-2.01029	0.564902	-3.55865	0.000372761	0.00421977	STIM1	stromal interaction molecule 1 [Source:HGNC Symbol;Acc:HGNC:11386]	protein_coding	11	3854527	4093210	1
ENSG00000197608	84.2658	1.59192	0.447629	3.55633	0.00037607	0.00425376	ZNF841	zinc finger protein 841 [Source:HGNC Symbol;Acc:HGNC:27611]	protein_coding	19	52064466	52095765	-1
ENSG00000159658	183.477	-1.39985	0.393796	-3.55476	0.000378319	0.00427571	EFCAB14	EF-hand calcium binding domain 14 [Source:HGNC Symbol;Acc:HGNC:29051]	protein_coding	1	46674659	46719146	-1
ENSG00000064300	37.5069	1.9929	0.560687	3.55439	0.000378862	0.00427836	NGFR	nerve growth factor receptor [Source:HGNC Symbol;Acc:HGNC:7809]	protein_coding	17	49495293	49515008	1
ENSG00000168028	1773.93	-1.16461	0.327814	-3.55265	0.000381366	0.00430315	RPSA	ribosomal protein SA [Source:HGNC Symbol;Acc:HGNC:6502]	protein_coding	3	39406716	39412542	1
ENSG00000138029	342.725	-1.12405	0.316748	-3.54874	0.000387085	0.00436413	HADHB	hydroxyacyl-CoA dehydrogenase trifunctional multienzyme complex subunit beta [Source:HGNC Symbol;Acc:HGNC:4803]	protein_coding	2	26243170	26290465	1
ENSG00000100335	92.2419	-1.65184	0.465529	-3.5483	0.000387725	0.00436451	MIEF1	mitochondrial elongation factor 1 [Source:HGNC Symbol;Acc:HGNC:25979]	protein_coding	22	39499432	39518132	1
ENSG00000119335	1231.68	-1.02663	0.289331	-3.54829	0.000387747	0.00436451	SET	SET nuclear proto-oncogene [Source:HGNC Symbol;Acc:HGNC:10760]	protein_coding	9	128683424	128696400	1
ENSG00000181404	197.575	1.41043	0.397584	3.5475	0.000388902	0.00437397	WASHC1	WASH complex subunit 1 [Source:HGNC Symbol;Acc:HGNC:24361]	protein_coding	9	14475	73865	-1
ENSG00000037042	253.086	1.36619	0.385237	3.54636	0.000390597	0.00438947	TUBG2	tubulin gamma 2 [Source:HGNC Symbol;Acc:HGNC:12419]	protein_coding	17	42659284	42667006	1
ENSG00000117616	468.287	1.3543	0.382393	3.54163	0.00039766	0.00446523	RSRP1	arginine and serine rich protein 1 [Source:HGNC Symbol;Acc:HGNC:25234]	protein_coding	1	25242249	25338213	-1
ENSG00000084073	107.174	-1.51063	0.426571	-3.54134	0.000398106	0.00446664	ZMPSTE24	zinc metallopeptidase STE24 [Source:HGNC Symbol;Acc:HGNC:12877]	protein_coding	1	40258041	40294180	1
ENSG00000018699	34.7701	-2.248	0.634888	-3.54079	0.000398933	0.0044723	TTC27	tetratricopeptide repeat domain 27 [Source:HGNC Symbol;Acc:HGNC:25986]	protein_coding	2	32628032	32821051	1
ENSG00000145391	96.0006	-1.68138	0.47491	-3.54042	0.000399497	0.00447501	SETD7	SET domain containing 7, histone lysine methyltransferase [Source:HGNC Symbol;Acc:HGNC:30412]	protein_coding	4	139495941	139606699	-1
ENSG00000137936	365.052	1.17085	0.330794	3.53952	0.000400849	0.00448653	BCAR3	BCAR3 adaptor protein, NSP family member [Source:HGNC Symbol;Acc:HGNC:973]	protein_coding	1	93561741	93847150	-1
ENSG00000235888	33.1052	2.06062	0.582246	3.53909	0.000401507	0.00449028	AF064858.1	novel transcript	lncRNA	21	38988569	39062894	-1
ENSG00000131979	17.3487	-2.47729	0.700366	-3.53713	0.000404497	0.00452008	GCH1	GTP cyclohydrolase 1 [Source:HGNC Symbol;Acc:HGNC:4193]	protein_coding	14	54842008	54902826	-1
ENSG00000179295	209.354	-1.38123	0.390523	-3.53687	0.000404903	0.00452098	PTPN11	protein tyrosine phosphatase non-receptor type 11 [Source:HGNC Symbol;Acc:HGNC:9644]	protein_coding	12	112418351	112509918	1
ENSG00000181045	47.3597	1.8426	0.521123	3.53583	0.000406493	0.00453509	SLC26A11	solute carrier family 26 member 11 [Source:HGNC Symbol;Acc:HGNC:14471]	protein_coding	17	80219699	80253500	1
ENSG00000196365	316.967	1.16678	0.330024	3.53545	0.000407087	0.00453807	LONP1	lon peptidase 1, mitochondrial [Source:HGNC Symbol;Acc:HGNC:9479]	protein_coding	19	5691834	5720572	-1
ENSG00000166965	152.909	1.27258	0.360043	3.53452	0.000408521	0.00455041	RCCD1	RCC1 domain containing 1 [Source:HGNC Symbol;Acc:HGNC:30457]	protein_coding	15	90954870	90963125	1
ENSG00000099942	566.695	1.28521	0.363669	3.534	0.000409328	0.00455574	CRKL	CRK like proto-oncogene, adaptor protein [Source:HGNC Symbol;Acc:HGNC:2363]	protein_coding	22	20917407	20953747	1
ENSG00000114867	1115.44	-1.1831	0.335011	-3.53152	0.000413176	0.00459489	EIF4G1	eukaryotic translation initiation factor 4 gamma 1 [Source:HGNC Symbol;Acc:HGNC:3296]	protein_coding	3	184314495	184335358	1
ENSG00000169018	446.169	1.10459	0.31287	3.5305	0.00041477	0.00460892	FEM1B	fem-1 homolog B [Source:HGNC Symbol;Acc:HGNC:3649]	protein_coding	15	68277745	68295862	1
ENSG00000171792	65.9363	-1.75984	0.498631	-3.52934	0.000416603	0.00462559	RHNO1	RAD9-HUS1-RAD1 interacting nuclear orphan 1 [Source:HGNC Symbol;Acc:HGNC:28206]	protein_coding	12	2876258	2889524	1
ENSG00000083444	676.242	0.929735	0.263514	3.52822	0.000418357	0.00464135	PLOD1	procollagen-lysine,2-oxoglutarate 5-dioxygenase 1 [Source:HGNC Symbol;Acc:HGNC:9081]	protein_coding	1	11934205	11975538	1
ENSG00000265190	2200.85	1.25406	0.355595	3.52665	0.00042086	0.0046654	ANXA8	annexin A8 [Source:HGNC Symbol;Acc:HGNC:546]	protein_coding	10	47460162	47484158	-1
ENSG00000152404	209.958	1.33353	0.378185	3.52613	0.000421672	0.00466701	CWF19L2	CWF19 like cell cycle control factor 2 [Source:HGNC Symbol;Acc:HGNC:26508]	protein_coding	11	107326345	107457844	-1
ENSG00000287665	29.1533	2.30467	0.653596	3.52613	0.000421678	0.00466701	AC092428.1	novel transcript, sense intronic to FOXK1	lncRNA	7	4725440	4728721	1
ENSG00000171634	726.407	1.07029	0.303616	3.52516	0.00042323	0.00468047	BPTF	bromodomain PHD finger transcription factor [Source:HGNC Symbol;Acc:HGNC:3581]	protein_coding	17	67825503	67984378	1
ENSG00000182054	70.9202	-1.85639	0.527018	-3.52245	0.000427576	0.0047212	IDH2	isocitrate dehydrogenase (NADP(+)) 2 [Source:HGNC Symbol;Acc:HGNC:5383]	protein_coding	15	90083045	90102477	-1
ENSG00000172270	1478.83	-1.17383	0.333244	-3.52244	0.000427593	0.0047212	BSG	basigin (Ok blood group) [Source:HGNC Symbol;Acc:HGNC:1116]	protein_coding	19	571277	583494	1
ENSG00000125503	657.466	1.03872	0.295036	3.52068	0.000430449	0.00474896	PPP1R12C	protein phosphatase 1 regulatory subunit 12C [Source:HGNC Symbol;Acc:HGNC:14947]	protein_coding	19	55090914	55117637	-1
ENSG00000112877	60.7918	1.76041	0.500133	3.51989	0.000431732	0.00475582	CEP72	centrosomal protein 72 [Source:HGNC Symbol;Acc:HGNC:25547]	protein_coding	5	612340	667168	1
ENSG00000033100	52.0176	-1.96169	0.557321	-3.51986	0.000431773	0.00475582	CHPF2	chondroitin polymerizing factor 2 [Source:HGNC Symbol;Acc:HGNC:29270]	protein_coding	7	151232489	151238827	1
ENSG00000179832	217.846	1.15986	0.329549	3.51954	0.0004323	0.00475582	MROH1	maestro heat like repeat family member 1 [Source:HGNC Symbol;Acc:HGNC:26958]	protein_coding	8	144148016	144261940	1
ENSG00000149927	99.9588	1.52816	0.434203	3.51945	0.000432441	0.00475582	DOC2A	double C2 domain alpha [Source:HGNC Symbol;Acc:HGNC:2985]	protein_coding	16	30005514	30023270	-1
ENSG00000101084	14.4072	-2.51141	0.714396	-3.51543	0.000439044	0.00482462	RAB5IF	RAB5 interacting factor [Source:HGNC Symbol;Acc:HGNC:15870]	protein_coding	20	36605779	36612557	1
ENSG00000107099	49.6837	-2.02696	0.576783	-3.51424	0.000441015	0.00484245	DOCK8	dedicator of cytokinesis 8 [Source:HGNC Symbol;Acc:HGNC:19191]	protein_coding	9	214854	465259	1
ENSG00000176248	297.834	1.15017	0.327323	3.51386	0.000441647	0.00484556	ANAPC2	anaphase promoting complex subunit 2 [Source:HGNC Symbol;Acc:HGNC:19989]	protein_coding	9	137174784	137188560	-1
ENSG00000100288	21.6017	2.20731	0.628496	3.51206	0.000444656	0.00487472	CHKB	choline kinase beta [Source:HGNC Symbol;Acc:HGNC:1938]	protein_coding	22	50578959	50601455	-1
ENSG00000080845	297.606	1.08538	0.309162	3.51071	0.000446915	0.00488947	DLGAP4	DLG associated protein 4 [Source:HGNC Symbol;Acc:HGNC:24476]	protein_coding	20	36306336	36528637	1
ENSG00000143442	380.655	1.19795	0.341228	3.5107	0.000446926	0.00488947	POGZ	pogo transposable element derived with ZNF domain [Source:HGNC Symbol;Acc:HGNC:18801]	protein_coding	1	151402724	151459494	-1
ENSG00000151491	125.335	-1.55455	0.442832	-3.51047	0.000447321	0.00488947	EPS8	epidermal growth factor receptor pathway substrate 8 [Source:HGNC Symbol;Acc:HGNC:3420]	protein_coding	12	15620134	15882329	-1
ENSG00000144524	138.424	1.29517	0.368973	3.5102	0.000447777	0.00488947	COPS7B	COP9 signalosome subunit 7B [Source:HGNC Symbol;Acc:HGNC:16760]	protein_coding	2	231781671	231809254	1
ENSG00000143420	512.432	-1.14212	0.325373	-3.51019	0.000447781	0.00488947	ENSA	endosulfine alpha [Source:HGNC Symbol;Acc:HGNC:3360]	protein_coding	1	150600851	150629612	-1
ENSG00000110841	250.901	1.21455	0.346026	3.51	0.000448113	0.00488947	PPFIBP1	PPFIA binding protein 1 [Source:HGNC Symbol;Acc:HGNC:9249]	protein_coding	12	27523431	27695564	1
ENSG00000148343	212.847	1.16117	0.331017	3.50789	0.000451681	0.00492453	MIGA2	mitoguardin 2 [Source:HGNC Symbol;Acc:HGNC:23621]	protein_coding	9	129036621	129072082	1
ENSG00000198742	343.232	1.12211	0.319904	3.50764	0.000452103	0.00492526	SMURF1	SMAD specific E3 ubiquitin protein ligase 1 [Source:HGNC Symbol;Acc:HGNC:16807]	protein_coding	7	99027440	99144108	-1
ENSG00000197226	442.17	1.09041	0.310968	3.50651	0.000454022	0.00493981	TBC1D9B	TBC1 domain family member 9B [Source:HGNC Symbol;Acc:HGNC:29097]	protein_coding	5	179862066	179907897	-1
ENSG00000143321	1102.03	-1.14498	0.32655	-3.50631	0.00045437	0.00493981	HDGF	heparin binding growth factor [Source:HGNC Symbol;Acc:HGNC:4856]	protein_coding	1	156742109	156766925	-1
ENSG00000167625	93.6416	1.46363	0.417438	3.50623	0.000454505	0.00493981	ZNF526	zinc finger protein 526 [Source:HGNC Symbol;Acc:HGNC:29415]	protein_coding	19	42220312	42228201	1
ENSG00000053747	725.908	0.974526	0.278075	3.50454	0.000457399	0.00496737	LAMA3	laminin subunit alpha 3 [Source:HGNC Symbol;Acc:HGNC:6483]	protein_coding	18	23689453	23956222	1
ENSG00000140386	185.961	1.49339	0.426266	3.50343	0.000459312	0.00498425	SCAPER	S-phase cyclin A associated protein in the ER [Source:HGNC Symbol;Acc:HGNC:13081]	protein_coding	15	76347904	76905444	-1
ENSG00000198720	172.872	1.34428	0.383945	3.50124	0.000463106	0.0050215	ANKRD13B	ankyrin repeat domain 13B [Source:HGNC Symbol;Acc:HGNC:26363]	protein_coding	17	29589769	29614761	1
ENSG00000173209	599.165	1.40599	0.40164	3.50062	0.000464173	0.00502914	AHSA2P	activator of HSP90 ATPase homolog 2, pseudogene [Source:HGNC Symbol;Acc:HGNC:20437]	transcribed_unitary_pseudogene	2	61177418	61191203	1
ENSG00000091483	146.71	-1.36237	0.389447	-3.4982	0.000468403	0.00507102	FH	fumarate hydratase [Source:HGNC Symbol;Acc:HGNC:3700]	protein_coding	1	241497603	241519755	-1
ENSG00000171530	551.211	1.02023	0.291741	3.49702	0.000470485	0.00508959	TBCA	tubulin folding cofactor A [Source:HGNC Symbol;Acc:HGNC:11579]	protein_coding	5	77691166	77868780	-1
ENSG00000136720	280.361	-1.18014	0.33762	-3.49548	0.000473215	0.00511514	HS6ST1	heparan sulfate 6-O-sulfotransferase 1 [Source:HGNC Symbol;Acc:HGNC:5201]	protein_coding	2	128236716	128318868	-1
ENSG00000103591	88.4443	-1.67869	0.480347	-3.49474	0.000474524	0.0051253	AAGAB	alpha and gamma adaptin binding protein [Source:HGNC Symbol;Acc:HGNC:25662]	protein_coding	15	67200667	67255195	-1
ENSG00000214922	32.2165	2.0725	0.59314	3.49411	0.000475636	0.00513332	HLA-F-AS1	HLA-F antisense RNA 1 [Source:HGNC Symbol;Acc:HGNC:26645]	lncRNA	6	29726601	29749049	-1
ENSG00000185955	24.1146	2.16963	0.621028	3.49362	0.000476523	0.0051389	C7orf61	chromosome 7 open reading frame 61 [Source:HGNC Symbol;Acc:HGNC:22135]	protein_coding	7	100456620	100464260	-1
ENSG00000104907	276.065	1.12786	0.322891	3.49301	0.000477612	0.00514665	TRMT1	tRNA methyltransferase 1 [Source:HGNC Symbol;Acc:HGNC:25980]	protein_coding	19	13104902	13117567	-1
ENSG00000217128	156.774	1.43388	0.410572	3.4924	0.000478697	0.00515434	FNIP1	folliculin interacting protein 1 [Source:HGNC Symbol;Acc:HGNC:29418]	protein_coding	5	131641714	131797063	-1
ENSG00000167522	2138.79	1.11038	0.317961	3.49219	0.000479084	0.00515451	ANKRD11	ankyrin repeat domain 11 [Source:HGNC Symbol;Acc:HGNC:21316]	protein_coding	16	89267630	89490561	-1
ENSG00000105655	133.569	1.33637	0.382724	3.49174	0.000479893	0.00515922	ISYNA1	inositol-3-phosphate synthase 1 [Source:HGNC Symbol;Acc:HGNC:29821]	protein_coding	19	18434388	18438167	-1
ENSG00000117751	132.751	-1.43141	0.409987	-3.49134	0.000480597	0.0051628	PPP1R8	protein phosphatase 1 regulatory subunit 8 [Source:HGNC Symbol;Acc:HGNC:9296]	protein_coding	1	27830782	27851676	1
ENSG00000185864	72.8354	1.81808	0.520818	3.49081	0.00048155	0.00516876	NPIPB4	nuclear pore complex interacting protein family member B4 [Source:HGNC Symbol;Acc:HGNC:41985]	protein_coding	16	21834569	21880827	-1
ENSG00000106397	200.438	1.14704	0.328606	3.49062	0.000481896	0.00516876	PLOD3	procollagen-lysine,2-oxoglutarate 5-dioxygenase 3 [Source:HGNC Symbol;Acc:HGNC:9083]	protein_coding	7	101205977	101218420	-1
ENSG00000102996	28.5055	-2.2713	0.651052	-3.48867	0.000485434	0.00520268	MMP15	matrix metallopeptidase 15 [Source:HGNC Symbol;Acc:HGNC:7161]	protein_coding	16	58025754	58046901	1
ENSG00000163382	149.522	-1.41939	0.406881	-3.48845	0.000485824	0.00520285	NAXE	NAD(P)HX epimerase [Source:HGNC Symbol;Acc:HGNC:18453]	protein_coding	1	156591756	156609507	1
ENSG00000280027	11.4958	-2.51255	0.72066	-3.48646	0.000489467	0.00523782	AC007342.9	novel transcript	TEC	16	53391089	53392473	1
ENSG00000182473	552.888	0.943434	0.270718	3.48493	0.000492261	0.00526	EXOC7	exocyst complex component 7 [Source:HGNC Symbol;Acc:HGNC:23214]	protein_coding	17	76081016	76121576	-1
ENSG00000128185	120.108	-1.44507	0.414666	-3.48491	0.000492297	0.00526	DGCR6L	DiGeorge syndrome critical region gene 6 like [Source:HGNC Symbol;Acc:HGNC:18551]	protein_coding	22	20314238	20320080	-1
ENSG00000183914	94.0209	1.64177	0.4712	3.48424	0.000493542	0.00526662	DNAH2	dynein axonemal heavy chain 2 [Source:HGNC Symbol;Acc:HGNC:2948]	protein_coding	17	7717354	7833744	1
ENSG00000084623	612.296	-1.02038	0.292863	-3.48417	0.000493675	0.00526662	EIF3I	eukaryotic translation initiation factor 3 subunit I [Source:HGNC Symbol;Acc:HGNC:3272]	protein_coding	1	32221077	32245397	1
ENSG00000093000	435.601	-1.03947	0.298439	-3.48303	0.00049577	0.00528342	NUP50	nucleoporin 50 [Source:HGNC Symbol;Acc:HGNC:8065]	protein_coding	22	45163925	45188017	1
ENSG00000135316	434.612	-1.13752	0.326601	-3.4829	0.00049601	0.00528342	SYNCRIP	synaptotagmin binding cytoplasmic RNA interacting protein [Source:HGNC Symbol;Acc:HGNC:16918]	protein_coding	6	85607779	85644063	-1
ENSG00000248773	16.7832	2.29056	0.657945	3.48139	0.000498823	0.00530931	AC108727.1	novel transcript	lncRNA	3	140972744	140973255	1
ENSG00000138796	96.2336	-1.51669	0.435761	-3.48056	0.000500368	0.00531591	HADH	hydroxyacyl-CoA dehydrogenase [Source:HGNC Symbol;Acc:HGNC:4799]	protein_coding	4	107989714	108035174	1
ENSG00000106305	47.0037	-1.95099	0.560568	-3.48037	0.000500716	0.00531591	AIMP2	aminoacyl tRNA synthetase complex interacting multifunctional protein 2 [Source:HGNC Symbol;Acc:HGNC:20609]	protein_coding	7	6009255	6023834	1
ENSG00000179776	74.8398	-1.8045	0.518482	-3.48036	0.000500749	0.00531591	CDH5	cadherin 5 [Source:HGNC Symbol;Acc:HGNC:1764]	protein_coding	16	66366622	66404784	1
ENSG00000188112	1228.53	-0.914347	0.262726	-3.48024	0.000500973	0.00531591	C6orf132	chromosome 6 open reading frame 132 [Source:HGNC Symbol;Acc:HGNC:21288]	protein_coding	6	42101119	42142620	-1
ENSG00000138363	173.897	-1.3184	0.378992	-3.47871	0.000503838	0.00534222	ATIC	5-aminoimidazole-4-carboxamide ribonucleotide formyltransferase/IMP cyclohydrolase [Source:HGNC Symbol;Acc:HGNC:794]	protein_coding	2	215311956	215349773	1
ENSG00000140553	710.128	1.04843	0.301406	3.47845	0.00050433	0.00534336	UNC45A	unc-45 myosin chaperone A [Source:HGNC Symbol;Acc:HGNC:30594]	protein_coding	15	90930180	90954093	1
ENSG00000096080	174.512	-1.41322	0.406337	-3.47795	0.000505257	0.0053491	MRPS18A	mitochondrial ribosomal protein S18A [Source:HGNC Symbol;Acc:HGNC:14515]	protein_coding	6	43671202	43687791	-1
ENSG00000171793	64.5042	-1.96778	0.566161	-3.47565	0.000509621	0.0053912	CTPS1	CTP synthase 1 [Source:HGNC Symbol;Acc:HGNC:2519]	protein_coding	1	40979688	41012565	1
ENSG00000248049	79.8065	1.55687	0.448062	3.47467	0.000511486	0.00540681	UBA6-AS1	UBA6 antisense RNA 1 (head to head) [Source:HGNC Symbol;Acc:HGNC:49083]	lncRNA	4	67701209	68080952	1
ENSG00000173267	275.427	-1.41726	0.407936	-3.47421	0.000512352	0.00540949	SNCG	synuclein gamma [Source:HGNC Symbol;Acc:HGNC:11141]	protein_coding	10	86958599	86963258	1
ENSG00000100439	168.537	-1.47057	0.423291	-3.47413	0.000512519	0.00540949	ABHD4	abhydrolase domain containing 4, N-acyl phospholipase B [Source:HGNC Symbol;Acc:HGNC:20154]	protein_coding	14	22598237	22613215	1
ENSG00000176978	316.982	1.09248	0.314603	3.47256	0.000515517	0.00543701	DPP7	dipeptidyl peptidase 7 [Source:HGNC Symbol;Acc:HGNC:14892]	protein_coding	9	137110546	137115177	-1
ENSG00000101596	145.418	-1.37322	0.395566	-3.47152	0.000517517	0.00545395	SMCHD1	structural maintenance of chromosomes flexible hinge domain containing 1 [Source:HGNC Symbol;Acc:HGNC:29090]	protein_coding	18	2655726	2805017	1
ENSG00000167779	1660.43	-0.996782	0.287307	-3.4694	0.000521625	0.00549308	IGFBP6	insulin like growth factor binding protein 6 [Source:HGNC Symbol;Acc:HGNC:5475]	protein_coding	12	53097436	53102345	1
ENSG00000286791	42.6061	1.80533	0.520566	3.46802	0.000524317	0.00551315	AC079949.5	novel transcript	lncRNA	12	127146535	127151330	1
ENSG00000070087	662.875	-1.01882	0.293777	-3.46801	0.000524325	0.00551315	PFN2	profilin 2 [Source:HGNC Symbol;Acc:HGNC:8882]	protein_coding	3	149964904	150050788	-1
ENSG00000124145	945.134	-1.08519	0.312956	-3.46755	0.000525222	0.0055184	SDC4	syndecan 4 [Source:HGNC Symbol;Acc:HGNC:10661]	protein_coding	20	45325288	45348424	-1
ENSG00000137817	389.01	1.13719	0.32798	3.46725	0.000525819	0.0055205	PARP6	poly(ADP-ribose) polymerase family member 6 [Source:HGNC Symbol;Acc:HGNC:26921]	protein_coding	15	72241181	72272999	-1
ENSG00000179218	2468.94	-1.10751	0.31954	-3.46596	0.000528342	0.00554176	CALR	calreticulin [Source:HGNC Symbol;Acc:HGNC:1455]	protein_coding	19	12938578	12944489	1
ENSG00000122786	540.155	1.1836	0.341507	3.46581	0.000528641	0.00554176	CALD1	caldesmon 1 [Source:HGNC Symbol;Acc:HGNC:1441]	protein_coding	7	134744252	134970729	1
ENSG00000156709	74.8622	-1.75552	0.506584	-3.46542	0.000529411	0.00554564	AIFM1	apoptosis inducing factor mitochondria associated 1 [Source:HGNC Symbol;Acc:HGNC:8768]	protein_coding	X	130124666	130165879	-1
ENSG00000119917	276.66	-1.33173	0.384366	-3.46473	0.000530769	0.00555567	IFIT3	interferon induced protein with tetratricopeptide repeats 3 [Source:HGNC Symbol;Acc:HGNC:5411]	protein_coding	10	89327307	89377473	1
ENSG00000129636	106.7	-1.49067	0.430547	-3.46227	0.000535641	0.00560245	ITFG1	integrin alpha FG-GAP repeat containing 1 [Source:HGNC Symbol;Acc:HGNC:30697]	protein_coding	16	47154387	47464149	-1
ENSG00000199805	9.31998	2.49019	0.719303	3.46194	0.000536292	0.00560504	RNU1-134P	RNA, U1 small nuclear 134, pseudogene [Source:HGNC Symbol;Acc:HGNC:48476]	snRNA	20	63908955	63909119	1
ENSG00000167468	450.565	-1.15214	0.332936	-3.46053	0.00053911	0.00563026	GPX4	glutathione peroxidase 4 [Source:HGNC Symbol;Acc:HGNC:4556]	protein_coding	19	1103926	1106791	1
ENSG00000133216	246.379	-1.19098	0.344409	-3.45804	0.000544116	0.00567827	EPHB2	EPH receptor B2 [Source:HGNC Symbol;Acc:HGNC:3393]	protein_coding	1	22710839	22921500	1
ENSG00000125744	31.1327	1.96111	0.567602	3.45508	0.000550122	0.00573664	RTN2	reticulon 2 [Source:HGNC Symbol;Acc:HGNC:10468]	protein_coding	19	45485294	45497055	-1
ENSG00000133321	340.351	-1.34146	0.38832	-3.45452	0.000551273	0.00574432	PLAAT4	phospholipase A and acyltransferase 4 [Source:HGNC Symbol;Acc:HGNC:9869]	protein_coding	11	63536808	63546462	1
ENSG00000274173	31.7909	-2.20104	0.637505	-3.45259	0.000555235	0.00578127	AL035661.1	novel transcript	lncRNA	20	24931840	24932983	1
ENSG00000247809	51.1214	1.87148	0.542091	3.45233	0.000555772	0.00578253	NR2F2-AS1	NR2F2 antisense RNA 1 [Source:HGNC Symbol;Acc:HGNC:44222]	lncRNA	15	96110040	96327361	-1
ENSG00000134574	423.999	1.07399	0.311119	3.45203	0.000556394	0.00578466	DDB2	damage specific DNA binding protein 2 [Source:HGNC Symbol;Acc:HGNC:2718]	protein_coding	11	47214465	47239217	1
ENSG00000164088	48.2677	1.69485	0.491006	3.45179	0.000556874	0.00578533	PPM1M	protein phosphatase, Mg2+/Mn2+ dependent 1M [Source:HGNC Symbol;Acc:HGNC:26506]	protein_coding	3	52245759	52250599	1
ENSG00000244509	438.694	-1.10014	0.318815	-3.45071	0.000559117	0.00580428	APOBEC3C	apolipoprotein B mRNA editing enzyme catalytic subunit 3C [Source:HGNC Symbol;Acc:HGNC:17353]	protein_coding	22	39014257	39020352	1
ENSG00000196455	88.0275	-1.55848	0.451812	-3.44939	0.000561845	0.00582825	PIK3R4	phosphoinositide-3-kinase regulatory subunit 4 [Source:HGNC Symbol;Acc:HGNC:8982]	protein_coding	3	130678934	130746829	-1
ENSG00000105289	35.2266	-2.22648	0.645793	-3.44767	0.000565454	0.0058596	TJP3	tight junction protein 3 [Source:HGNC Symbol;Acc:HGNC:11829]	protein_coding	19	3708362	3750813	1
ENSG00000163931	1714.87	-1.12982	0.327717	-3.44754	0.00056571	0.0058596	TKT	transketolase [Source:HGNC Symbol;Acc:HGNC:11834]	protein_coding	3	53224712	53256052	-1
ENSG00000169155	151.606	1.5277	0.443321	3.44604	0.000568859	0.00588781	ZBTB43	zinc finger and BTB domain containing 43 [Source:HGNC Symbol;Acc:HGNC:17908]	protein_coding	9	126805006	126838210	1
ENSG00000276645	12.0419	2.48556	0.72158	3.44461	0.000571876	0.00591464	Metazoa_SRP	Metazoan signal recognition particle RNA [Source:RFAM;Acc:RF00017]	misc_RNA	1	33029232	33029576	-1
ENSG00000168411	85.4851	-1.5891	0.461555	-3.44293	0.000575438	0.00594705	RFWD3	ring finger and WD repeat domain 3 [Source:HGNC Symbol;Acc:HGNC:25539]	protein_coding	16	74621399	74666877	-1
ENSG00000182809	381.608	1.04792	0.304399	3.44258	0.000576203	0.00595053	CRIP2	cysteine rich protein 2 [Source:HGNC Symbol;Acc:HGNC:2361]	protein_coding	14	105472962	105480162	1
ENSG00000217801	37.0275	1.99686	0.580343	3.44083	0.000579937	0.00598464	AL390719.1	protein tyrosine phosphatase family pseudogene	transcribed_unprocessed_pseudogene	1	1059708	1069355	1
ENSG00000272578	58.3606	1.94096	0.564264	3.43981	0.000582115	0.00600265	AP000347.1	glucuronidase, beta (GUSB) pseudogene	transcribed_unprocessed_pseudogene	22	23658094	23717356	-1
ENSG00000133935	268.409	-1.23409	0.358813	-3.43936	0.000583082	0.00600817	ERG28	ergosterol biosynthesis 28 homolog [Source:HGNC Symbol;Acc:HGNC:1187]	protein_coding	14	75649791	75660876	-1
ENSG00000183401	30.164	1.94281	0.565039	3.43836	0.000585244	0.00602597	CCDC159	coiled-coil domain containing 159 [Source:HGNC Symbol;Acc:HGNC:26996]	protein_coding	19	11344684	11354944	1
ENSG00000165959	402.263	1.01322	0.294705	3.43807	0.000585874	0.006028	CLMN	calmin [Source:HGNC Symbol;Acc:HGNC:19972]	protein_coding	14	95181940	95319908	-1
ENSG00000111912	299.489	-1.18114	0.343608	-3.43746	0.000587194	0.0060371	NCOA7	nuclear receptor coactivator 7 [Source:HGNC Symbol;Acc:HGNC:21081]	protein_coding	6	125781161	125932034	1
ENSG00000004777	76.4389	1.70782	0.496974	3.43643	0.000589432	0.00605562	ARHGAP33	Rho GTPase activating protein 33 [Source:HGNC Symbol;Acc:HGNC:23085]	protein_coding	19	35774532	35788822	1
ENSG00000122966	279.365	1.29487	0.376876	3.4358	0.000590807	0.00606527	CIT	citron rho-interacting serine/threonine kinase [Source:HGNC Symbol;Acc:HGNC:1985]	protein_coding	12	119685791	119877320	-1
ENSG00000167658	1955.78	-1.15286	0.335681	-3.43437	0.000593923	0.00609123	EEF2	eukaryotic translation elongation factor 2 [Source:HGNC Symbol;Acc:HGNC:3214]	protein_coding	19	3976056	3985463	-1
ENSG00000105136	67.2277	1.51394	0.440837	3.43424	0.000594213	0.00609123	ZNF419	zinc finger protein 419 [Source:HGNC Symbol;Acc:HGNC:20648]	protein_coding	19	57487711	57496098	1
ENSG00000175274	231.75	-1.28947	0.375661	-3.43252	0.000597998	0.00612551	TP53I11	tumor protein p53 inducible protein 11 [Source:HGNC Symbol;Acc:HGNC:16842]	protein_coding	11	44885903	44951306	-1
ENSG00000120705	241.849	-1.28253	0.373691	-3.43205	0.000599033	0.00613159	ETF1	eukaryotic translation termination factor 1 [Source:HGNC Symbol;Acc:HGNC:3477]	protein_coding	5	138506095	138543236	-1
ENSG00000145740	101.854	-1.55226	0.452381	-3.43132	0.000600658	0.0061437	SLC30A5	solute carrier family 30 member 5 [Source:HGNC Symbol;Acc:HGNC:19089]	protein_coding	5	69093949	69131069	1
ENSG00000126602	720.388	0.961572	0.280302	3.43049	0.000602491	0.00615791	TRAP1	TNF receptor associated protein 1 [Source:HGNC Symbol;Acc:HGNC:16264]	protein_coding	16	3651639	3717553	-1
ENSG00000105486	458.556	1.15804	0.337599	3.43021	0.000603115	0.00615975	LIG1	DNA ligase 1 [Source:HGNC Symbol;Acc:HGNC:6598]	protein_coding	19	48115445	48170603	-1
ENSG00000126456	649.383	0.96121	0.28027	3.42959	0.000604496	0.00616933	IRF3	interferon regulatory factor 3 [Source:HGNC Symbol;Acc:HGNC:6118]	protein_coding	19	49659569	49665875	-1
ENSG00000111481	302.662	-1.11038	0.324208	-3.42488	0.000615065	0.00627258	COPZ1	COPI coat complex subunit zeta 1 [Source:HGNC Symbol;Acc:HGNC:2243]	protein_coding	12	54301202	54351846	1
ENSG00000106049	134.081	-1.36565	0.39898	-3.42286	0.00061967	0.0063149	HIBADH	3-hydroxyisobutyrate dehydrogenase [Source:HGNC Symbol;Acc:HGNC:4907]	protein_coding	7	27525442	27662883	-1
ENSG00000171604	173.538	-1.35589	0.396233	-3.42195	0.000621748	0.00633143	CXXC5	CXXC finger protein 5 [Source:HGNC Symbol;Acc:HGNC:26943]	protein_coding	5	139647299	139683882	1
ENSG00000163565	512.658	-1.0318	0.30155	-3.42167	0.000622386	0.00633329	IFI16	interferon gamma inducible protein 16 [Source:HGNC Symbol;Acc:HGNC:5395]	protein_coding	1	158999968	159055155	1
ENSG00000221968	258.571	1.16616	0.340962	3.4202	0.000625741	0.00636277	FADS3	fatty acid desaturase 3 [Source:HGNC Symbol;Acc:HGNC:3576]	protein_coding	11	61873519	61892051	-1
ENSG00000103342	318.17	-1.28884	0.377168	-3.41714	0.000632819	0.00643003	GSPT1	G1 to S phase transition 1 [Source:HGNC Symbol;Acc:HGNC:4621]	protein_coding	16	11868128	11916082	-1
ENSG00000124767	246.982	-1.3153	0.384955	-3.41676	0.000633711	0.00643197	GLO1	glyoxalase I [Source:HGNC Symbol;Acc:HGNC:4323]	protein_coding	6	38675925	38703145	-1
ENSG00000097021	214.763	-1.21192	0.354708	-3.41666	0.000633936	0.00643197	ACOT7	acyl-CoA thioesterase 7 [Source:HGNC Symbol;Acc:HGNC:24157]	protein_coding	1	6264269	6393767	-1
ENSG00000037637	203.045	1.12506	0.329315	3.41637	0.00063461	0.00643411	FBXO42	F-box protein 42 [Source:HGNC Symbol;Acc:HGNC:29249]	protein_coding	1	16246840	16352480	-1
ENSG00000213995	320.624	1.03073	0.302015	3.41284	0.000642906	0.00651165	NAXD	NAD(P)HX dehydratase [Source:HGNC Symbol;Acc:HGNC:25576]	protein_coding	13	110615545	110639996	1
ENSG00000169230	207.731	-1.26853	0.371712	-3.41266	0.00064332	0.00651165	PRELID1	PRELI domain containing 1 [Source:HGNC Symbol;Acc:HGNC:30255]	protein_coding	5	177303799	177306949	1
ENSG00000124562	246.059	-1.15515	0.338503	-3.41252	0.000643664	0.00651165	SNRPC	small nuclear ribonucleoprotein polypeptide C [Source:HGNC Symbol;Acc:HGNC:11157]	protein_coding	6	34757505	34773857	1
ENSG00000151923	732.209	1.01457	0.297423	3.41119	0.000646804	0.00653616	TIAL1	TIA1 cytotoxic granule associated RNA binding protein like 1 [Source:HGNC Symbol;Acc:HGNC:11804]	protein_coding	10	119571802	119597029	-1
ENSG00000096093	472.826	1.35134	0.396159	3.41109	0.000647028	0.00653616	EFHC1	EF-hand domain containing 1 [Source:HGNC Symbol;Acc:HGNC:16406]	protein_coding	6	52362123	52529886	1
ENSG00000180902	300.737	1.20362	0.352961	3.41006	0.000649486	0.00655622	D2HGDH	D-2-hydroxyglutarate dehydrogenase [Source:HGNC Symbol;Acc:HGNC:28358]	protein_coding	2	241734602	241768816	1
ENSG00000115241	282.8	-1.11847	0.32821	-3.4078	0.000654897	0.00660043	PPM1G	protein phosphatase, Mg2+/Mn2+ dependent 1G [Source:HGNC Symbol;Acc:HGNC:9278]	protein_coding	2	27381195	27409591	-1
ENSG00000042062	15.5247	2.26608	0.664984	3.40772	0.000655072	0.00660043	RIPOR3	RIPOR family member 3 [Source:HGNC Symbol;Acc:HGNC:16168]	protein_coding	20	50586108	50691542	-1
ENSG00000185596	140.768	1.36385	0.400234	3.40763	0.000655291	0.00660043	WASH3P	WASP family homolog 3, pseudogene [Source:HGNC Symbol;Acc:HGNC:24362]	transcribed_unprocessed_pseudogene	15	101961603	101976543	1
ENSG00000023734	292.209	-1.13431	0.333039	-3.40594	0.000659378	0.00663263	STRAP	serine/threonine kinase receptor associated protein [Source:HGNC Symbol;Acc:HGNC:30796]	protein_coding	12	15882387	15903478	1
ENSG00000111331	124.843	-1.3792	0.404944	-3.40591	0.000659443	0.00663263	OAS3	2'-5'-oligoadenylate synthetase 3 [Source:HGNC Symbol;Acc:HGNC:8088]	protein_coding	12	112938051	112976460	1
ENSG00000108439	39.9287	-2.02877	0.595929	-3.40438	0.00066314	0.00666499	PNPO	pyridoxamine 5'-phosphate oxidase [Source:HGNC Symbol;Acc:HGNC:30260]	protein_coding	17	47941506	47949308	1
ENSG00000137842	48.2403	-1.92504	0.565519	-3.40402	0.000664027	0.00666908	TMEM62	transmembrane protein 62 [Source:HGNC Symbol;Acc:HGNC:26269]	protein_coding	15	43123279	43185144	1
ENSG00000108106	278.413	-1.17318	0.344677	-3.40371	0.000664773	0.00667175	UBE2S	ubiquitin conjugating enzyme E2 S [Source:HGNC Symbol;Acc:HGNC:17895]	protein_coding	19	55399745	55407788	-1
ENSG00000077312	263.84	-1.18654	0.348726	-3.40249	0.000667736	0.00669665	SNRPA	small nuclear ribonucleoprotein polypeptide A [Source:HGNC Symbol;Acc:HGNC:11151]	protein_coding	19	40750637	40765389	1
ENSG00000122068	151.691	-1.48606	0.436781	-3.40229	0.000668231	0.00669678	FYTTD1	forty-two-three domain containing 1 [Source:HGNC Symbol;Acc:HGNC:25407]	protein_coding	3	197737179	197787596	1
ENSG00000166793	10.5888	2.45892	0.722953	3.40121	0.000670874	0.00671384	YPEL4	yippee like 4 [Source:HGNC Symbol;Acc:HGNC:18328]	protein_coding	11	57645087	57649944	-1
ENSG00000132849	404.247	1.02292	0.300752	3.4012	0.0006709	0.00671384	PATJ	PATJ crumbs cell polarity complex component [Source:HGNC Symbol;Acc:HGNC:28881]	protein_coding	1	61742477	62178675	1
ENSG00000104687	254.752	-1.23147	0.362135	-3.40059	0.000672397	0.00672397	GSR	glutathione-disulfide reductase [Source:HGNC Symbol;Acc:HGNC:4623]	protein_coding	8	30678066	30727846	-1
ENSG00000117592	718.756	-0.980565	0.288425	-3.39972	0.000674538	0.00674052	PRDX6	peroxiredoxin 6 [Source:HGNC Symbol;Acc:HGNC:16753]	protein_coding	1	173477330	173488815	1
ENSG00000145623	144.883	1.24718	0.366968	3.3986	0.000677305	0.00676331	OSMR	oncostatin M receptor [Source:HGNC Symbol;Acc:HGNC:8507]	protein_coding	5	38845858	38945596	1
ENSG00000170275	141.924	-1.53002	0.450329	-3.39756	0.000679908	0.00678443	CRTAP	cartilage associated protein [Source:HGNC Symbol;Acc:HGNC:2379]	protein_coding	3	33114014	33147773	1
ENSG00000182199	336.791	-1.11245	0.327593	-3.39584	0.000684189	0.00682224	SHMT2	serine hydroxymethyltransferase 2 [Source:HGNC Symbol;Acc:HGNC:10852]	protein_coding	12	57229573	57234935	1
ENSG00000130513	63.8155	1.6245	0.47851	3.39491	0.000686516	0.00684054	GDF15	growth differentiation factor 15 [Source:HGNC Symbol;Acc:HGNC:30142]	protein_coding	19	18374731	18389176	1
ENSG00000261732	57.0738	1.94586	0.573287	3.39422	0.000688251	0.00685291	AL031708.1	novel protein	protein_coding	16	1632259	1686715	1
ENSG00000114978	338.391	-1.14711	0.337996	-3.39385	0.000689177	0.00685722	MOB1A	MOB kinase activator 1A [Source:HGNC Symbol;Acc:HGNC:16015]	protein_coding	2	74152528	74178898	-1
ENSG00000065978	4019.59	-0.951785	0.280471	-3.39352	0.000690004	0.00686053	YBX1	Y-box binding protein 1 [Source:HGNC Symbol;Acc:HGNC:8014]	protein_coding	1	42682418	42703805	1
ENSG00000133597	33.3805	-2.26019	0.666168	-3.39282	0.000691768	0.00687315	ADCK2	aarF domain containing kinase 2 [Source:HGNC Symbol;Acc:HGNC:19039]	protein_coding	7	140672945	140696261	1
ENSG00000231551	17.0377	2.25726	0.665913	3.38971	0.000699656	0.00694655	PDE4DIPP6	PDE4DIP pseudogene 6 [Source:HGNC Symbol;Acc:HGNC:55097]	transcribed_unprocessed_pseudogene	1	148402516	148432545	1
ENSG00000106785	41.0791	-2.09363	0.617691	-3.38944	0.000700354	0.00694852	TRIM14	tripartite motif containing 14 [Source:HGNC Symbol;Acc:HGNC:16283]	protein_coding	9	98069275	98119222	-1
ENSG00000147676	863.334	-0.943347	0.278563	-3.38648	0.000707951	0.00701633	MAL2	mal, T cell differentiation protein 2 [Source:HGNC Symbol;Acc:HGNC:13634]	protein_coding	8	119165034	119245673	1
ENSG00000164163	202.887	-1.21623	0.359153	-3.38638	0.0007082	0.00701633	ABCE1	ATP binding cassette subfamily E member 1 [Source:HGNC Symbol;Acc:HGNC:69]	protein_coding	4	145098288	145129524	1
ENSG00000070756	4170.15	-0.875777	0.258655	-3.38589	0.000709467	0.00702387	PABPC1	poly(A) binding protein cytoplasmic 1 [Source:HGNC Symbol;Acc:HGNC:8554]	protein_coding	8	100685816	100722809	-1
ENSG00000162105	35.0138	1.84567	0.545277	3.38483	0.000712224	0.00704614	SHANK2	SH3 and multiple ankyrin repeat domains 2 [Source:HGNC Symbol;Acc:HGNC:14295]	protein_coding	11	70467854	71252577	-1
ENSG00000249138	19.6298	2.32745	0.687855	3.38363	0.000715343	0.00707197	SLED1	proteoglycan 3, pro eosinophil major basic protein 2 pseudogene [Source:NCBI gene (formerly Entrezgene);Acc:643036]	transcribed_processed_pseudogene	4	184798296	184799046	-1
ENSG00000156697	64.258	-1.70682	0.504549	-3.38287	0.000717322	0.00708648	UTP14A	UTP14A small subunit processome component [Source:HGNC Symbol;Acc:HGNC:10665]	protein_coding	X	129906121	129929761	1
ENSG00000120756	96.7177	-1.58358	0.468204	-3.38224	0.000718978	0.00709538	PLS1	plastin 1 [Source:HGNC Symbol;Acc:HGNC:9090]	protein_coding	3	142596393	142713664	1
ENSG00000176393	295.253	-1.09059	0.322455	-3.38214	0.000719244	0.00709538	RNPEP	arginyl aminopeptidase [Source:HGNC Symbol;Acc:HGNC:10078]	protein_coding	1	201982372	202006147	1
ENSG00000203950	179.781	1.25514	0.371197	3.38132	0.000721375	0.00710928	RTL8A	retrotransposon Gag like 8A [Source:HGNC Symbol;Acc:HGNC:24514]	protein_coding	X	135050932	135052196	-1
ENSG00000001084	399.223	-1.15734	0.342287	-3.38121	0.000721676	0.00710928	GCLC	glutamate-cysteine ligase catalytic subunit [Source:HGNC Symbol;Acc:HGNC:4311]	protein_coding	6	53497341	53616970	-1
ENSG00000004059	160.876	-1.34121	0.396703	-3.3809	0.00072249	0.00711225	ARF5	ADP ribosylation factor 5 [Source:HGNC Symbol;Acc:HGNC:658]	protein_coding	7	127588386	127591700	1
ENSG00000115414	43.9841	2.17675	0.644032	3.37988	0.000725181	0.00713369	FN1	fibronectin 1 [Source:HGNC Symbol;Acc:HGNC:3778]	protein_coding	2	215360440	215436073	-1
ENSG00000187609	58.947	1.68506	0.49891	3.3775	0.000731492	0.00719068	EXD3	exonuclease 3'-5' domain containing 3 [Source:HGNC Symbol;Acc:HGNC:26023]	protein_coding	9	137306896	137423211	-1
ENSG00000171865	35.8271	-2.02486	0.599884	-3.37542	0.000737026	0.00723995	RNASEH1	ribonuclease H1 [Source:HGNC Symbol;Acc:HGNC:18466]	protein_coding	2	3541430	3558333	-1
ENSG00000108599	127.822	1.25726	0.372584	3.37443	0.000739699	0.00725923	AKAP10	A-kinase anchoring protein 10 [Source:HGNC Symbol;Acc:HGNC:368]	protein_coding	17	19904302	19978343	-1
ENSG00000123080	136.722	-1.30155	0.385725	-3.3743	0.000740034	0.00725923	CDKN2C	cyclin dependent kinase inhibitor 2C [Source:HGNC Symbol;Acc:HGNC:1789]	protein_coding	1	50960745	50974634	1
ENSG00000066583	20.7185	-2.28462	0.67758	-3.37173	0.000746968	0.00732207	ISOC1	isochorismatase domain containing 1 [Source:HGNC Symbol;Acc:HGNC:24254]	protein_coding	5	129094749	129114028	1
ENSG00000121741	251.223	1.1132	0.330267	3.37062	0.000750005	0.00734421	ZMYM2	zinc finger MYM-type containing 2 [Source:HGNC Symbol;Acc:HGNC:12989]	protein_coding	13	19958677	20091829	1
ENSG00000168385	776.931	-1.0061	0.298499	-3.37051	0.000750283	0.00734421	SEPTIN2	septin 2 [Source:HGNC Symbol;Acc:HGNC:7729]	protein_coding	2	241315100	241354027	1
ENSG00000139679	55.4215	1.74444	0.517606	3.37021	0.000751117	0.00734719	LPAR6	lysophosphatidic acid receptor 6 [Source:HGNC Symbol;Acc:HGNC:15520]	protein_coding	13	48389567	48444704	-1
ENSG00000187608	104.303	-1.46117	0.433808	-3.36823	0.000756518	0.00739482	ISG15	ISG15 ubiquitin like modifier [Source:HGNC Symbol;Acc:HGNC:4053]	protein_coding	1	1001138	1014540	1
ENSG00000108588	175.591	-1.29695	0.385148	-3.3674	0.000758799	0.00741189	CCDC47	coiled-coil domain containing 47 [Source:HGNC Symbol;Acc:HGNC:24856]	protein_coding	17	63745255	63776351	-1
ENSG00000183734	30.7422	2.01032	0.597043	3.36712	0.000759573	0.00741425	ASCL2	achaete-scute family bHLH transcription factor 2 [Source:HGNC Symbol;Acc:HGNC:739]	protein_coding	11	2268498	2270588	-1
ENSG00000198176	400.952	-1.07925	0.320816	-3.36407	0.000768025	0.00749148	TFDP1	transcription factor Dp-1 [Source:HGNC Symbol;Acc:HGNC:11749]	protein_coding	13	113584721	113641473	1
ENSG00000105281	551.356	-1.1555	0.343532	-3.36359	0.000769352	0.00749915	SLC1A5	solute carrier family 1 member 5 [Source:HGNC Symbol;Acc:HGNC:10943]	protein_coding	19	46774883	46788594	-1
ENSG00000158195	1750.64	0.826289	0.245738	3.36248	0.000772457	0.00752414	WASF2	WASP family member 2 [Source:HGNC Symbol;Acc:HGNC:12733]	protein_coding	1	27404230	27490167	-1
ENSG00000168143	197.507	1.14341	0.340074	3.36224	0.000773141	0.00752552	FAM83B	family with sequence similarity 83 member B [Source:HGNC Symbol;Acc:HGNC:21357]	protein_coding	6	54846771	54945099	1
ENSG00000101444	461.316	-1.0772	0.320418	-3.36187	0.000774169	0.00753026	AHCY	adenosylhomocysteinase [Source:HGNC Symbol;Acc:HGNC:343]	protein_coding	20	34280268	34311802	-1
ENSG00000065029	171.58	1.37142	0.407988	3.36142	0.000775419	0.00753714	ZNF76	zinc finger protein 76 [Source:HGNC Symbol;Acc:HGNC:13149]	protein_coding	6	35258909	35295985	1
ENSG00000142227	41.6857	1.77081	0.526964	3.3604	0.000778296	0.00755982	EMP3	epithelial membrane protein 3 [Source:HGNC Symbol;Acc:HGNC:3335]	protein_coding	19	48321509	48330553	1
ENSG00000103335	835.085	1.08167	0.321913	3.36013	0.000779056	0.00756191	PIEZO1	piezo type mechanosensitive ion channel component 1 [Source:HGNC Symbol;Acc:HGNC:28993]	protein_coding	16	88715338	88785220	-1
ENSG00000164849	23.344	2.11987	0.631165	3.35865	0.000783234	0.00759715	GPR146	G protein-coupled receptor 146 [Source:HGNC Symbol;Acc:HGNC:21718]	protein_coding	7	1044546	1059261	1
ENSG00000150967	121.973	1.32568	0.394734	3.35842	0.000783905	0.00759835	ABCB9	ATP binding cassette subfamily B member 9 [Source:HGNC Symbol;Acc:HGNC:50]	protein_coding	12	122920951	122981649	-1
ENSG00000149547	194.065	-1.17616	0.35028	-3.35776	0.000785775	0.00761116	EI24	EI24 autophagy associated transmembrane protein [Source:HGNC Symbol;Acc:HGNC:13276]	protein_coding	11	125569280	125584684	1
ENSG00000086696	45.8298	1.82726	0.544248	3.35741	0.000786773	0.00761552	HSD17B2	hydroxysteroid 17-beta dehydrogenase 2 [Source:HGNC Symbol;Acc:HGNC:5211]	protein_coding	16	82035004	82098534	1
ENSG00000175166	759.883	-1.18728	0.353718	-3.35658	0.000789132	0.00762906	PSMD2	proteasome 26S subunit, non-ATPase 2 [Source:HGNC Symbol;Acc:HGNC:9559]	protein_coding	3	184299198	184309050	1
ENSG00000162694	20.3925	-2.29781	0.684579	-3.35653	0.000789269	0.00762906	EXTL2	exostosin like glycosyltransferase 2 [Source:HGNC Symbol;Acc:HGNC:3516]	protein_coding	1	100872372	100895179	-1
ENSG00000235194	73.6506	1.75848	0.52414	3.35499	0.000793684	0.00766639	PPP1R3E	protein phosphatase 1 regulatory subunit 3E [Source:HGNC Symbol;Acc:HGNC:14943]	protein_coding	14	23295652	23302859	-1
ENSG00000205220	40.8156	-1.95305	0.582327	-3.35387	0.000796899	0.00769209	PSMB10	proteasome 20S subunit beta 10 [Source:HGNC Symbol;Acc:HGNC:9538]	protein_coding	16	67934506	67936864	-1
ENSG00000161692	104.793	1.3945	0.415838	3.35348	0.000798027	0.00769763	DBF4B	DBF4 zinc finger B [Source:HGNC Symbol;Acc:HGNC:17883]	protein_coding	17	44708608	44752264	1
ENSG00000127184	838.919	1.03538	0.308809	3.35282	0.000799915	0.00770815	COX7C	cytochrome c oxidase subunit 7C [Source:HGNC Symbol;Acc:HGNC:2292]	protein_coding	5	86617928	86620962	1
ENSG00000140600	20.3109	2.19583	0.65494	3.35272	0.000800227	0.00770815	SH3GL3	SH3 domain containing GRB2 like 3, endophilin A3 [Source:HGNC Symbol;Acc:HGNC:10832]	protein_coding	15	83447228	83618743	1
ENSG00000172731	32.7155	-2.18194	0.651035	-3.35149	0.000803774	0.00773695	LRRC20	leucine rich repeat containing 20 [Source:HGNC Symbol;Acc:HGNC:23421]	protein_coding	10	70298970	70382650	-1
ENSG00000151148	305.388	1.16618	0.348084	3.35028	0.000807286	0.00776538	UBE3B	ubiquitin protein ligase E3B [Source:HGNC Symbol;Acc:HGNC:13478]	protein_coding	12	109477402	109536705	1
ENSG00000196352	73.811	1.46441	0.437194	3.34956	0.000809414	0.00778045	CD55	CD55 molecule (Cromer blood group) [Source:HGNC Symbol;Acc:HGNC:2665]	protein_coding	1	207321532	207386804	1
ENSG00000001036	227.612	-1.13284	0.338306	-3.34858	0.000812275	0.00780256	FUCA2	alpha-L-fucosidase 2 [Source:HGNC Symbol;Acc:HGNC:4008]	protein_coding	6	143494812	143511720	-1
ENSG00000187492	11.5205	2.38036	0.711372	3.34615	0.00081942	0.00786576	CDHR4	cadherin related family member 4 [Source:HGNC Symbol;Acc:HGNC:34527]	protein_coding	3	49790732	49799873	-1
ENSG00000051009	287.542	1.22366	0.365947	3.34381	0.000826353	0.00792682	FAM160A2	family with sequence similarity 160 member A2 [Source:HGNC Symbol;Acc:HGNC:25378]	protein_coding	11	6211345	6234711	-1
ENSG00000102575	210.771	1.15299	0.344837	3.34359	0.000827023	0.00792778	ACP5	acid phosphatase 5, tartrate resistant [Source:HGNC Symbol;Acc:HGNC:124]	protein_coding	19	11574660	11579008	-1
ENSG00000173692	361.796	-1.0265	0.307057	-3.34302	0.000828706	0.00793843	PSMD1	proteasome 26S subunit, non-ATPase 1 [Source:HGNC Symbol;Acc:HGNC:9554]	protein_coding	2	231056845	231173116	1
ENSG00000145912	176.043	-1.23074	0.368239	-3.34223	0.000831081	0.0079557	NHP2	NHP2 ribonucleoprotein [Source:HGNC Symbol;Acc:HGNC:14377]	protein_coding	5	178149463	178153894	-1
ENSG00000183354	395.97	1.23625	0.370091	3.34039	0.00083661	0.00800285	KIAA2026	KIAA2026 [Source:HGNC Symbol;Acc:HGNC:23378]	protein_coding	9	5881596	6008482	-1
ENSG00000178026	45.0199	1.92194	0.575397	3.34021	0.00083716	0.00800285	LRRC75B	leucine rich repeat containing 75B [Source:HGNC Symbol;Acc:HGNC:33155]	protein_coding	22	24585620	24593208	-1
ENSG00000111348	88.0581	-1.64894	0.493794	-3.33932	0.000839824	0.0080228	ARHGDIB	Rho GDP dissociation inhibitor beta [Source:HGNC Symbol;Acc:HGNC:679]	protein_coding	12	14942031	14961728	-1
ENSG00000054967	74.0863	1.54924	0.464248	3.3371	0.000846565	0.00807859	RELT	RELT TNF receptor [Source:HGNC Symbol;Acc:HGNC:13764]	protein_coding	11	73376399	73397474	1
ENSG00000095059	26.6135	2.0782	0.622773	3.33702	0.000846827	0.00807859	DHPS	deoxyhypusine synthase [Source:HGNC Symbol;Acc:HGNC:2869]	protein_coding	19	12675717	12681880	-1
ENSG00000113360	314.276	1.1642	0.348975	3.33605	0.000849779	0.00810118	DROSHA	drosha ribonuclease III [Source:HGNC Symbol;Acc:HGNC:17904]	protein_coding	5	31400494	31532196	-1
ENSG00000130764	117.563	-1.54939	0.464864	-3.333	0.000859154	0.00818494	LRRC47	leucine rich repeat containing 47 [Source:HGNC Symbol;Acc:HGNC:29207]	protein_coding	1	3778559	3796498	-1
ENSG00000140259	167.633	-1.41013	0.42329	-3.33136	0.00086422	0.00822756	MFAP1	microfibril associated protein 1 [Source:HGNC Symbol;Acc:HGNC:7032]	protein_coding	15	43804492	43824690	-1
ENSG00000137496	23.0124	2.21293	0.664322	3.33111	0.000865006	0.00822941	IL18BP	interleukin 18 binding protein [Source:HGNC Symbol;Acc:HGNC:5987]	protein_coding	11	71998613	72005715	1
ENSG00000107485	211.683	-1.3401	0.402669	-3.32805	0.000874554	0.00831455	GATA3	GATA binding protein 3 [Source:HGNC Symbol;Acc:HGNC:4172]	protein_coding	10	8045378	8075198	1
ENSG00000205634	17.9399	2.18649	0.657212	3.32692	0.000878123	0.00834277	LINC00898	long intergenic non-protein coding RNA 898 [Source:HGNC Symbol;Acc:HGNC:48581]	lncRNA	22	47612231	47631569	-1
ENSG00000067560	620.096	-1.01471	0.305142	-3.32537	0.000883007	0.00838035	RHOA	ras homolog family member A [Source:HGNC Symbol;Acc:HGNC:667]	protein_coding	3	49359139	49412998	-1
ENSG00000166471	403.98	1.18163	0.355346	3.32528	0.000883285	0.00838035	TMEM41B	transmembrane protein 41B [Source:HGNC Symbol;Acc:HGNC:28948]	protein_coding	11	9280654	9314636	-1
ENSG00000131462	106.379	-1.46533	0.441098	-3.32201	0.000893721	0.00847357	TUBG1	tubulin gamma 1 [Source:HGNC Symbol;Acc:HGNC:12417]	protein_coding	17	42609641	42615238	1
ENSG00000204536	221.542	1.13644	0.342205	3.32094	0.000897144	0.00850023	CCHCR1	coiled-coil alpha-helical rod protein 1 [Source:HGNC Symbol;Acc:HGNC:13930]	protein_coding	6	31142439	31158238	-1
ENSG00000171444	126.441	-1.44447	0.435006	-3.32057	0.00089835	0.00850585	MCC	MCC regulator of WNT signaling pathway [Source:HGNC Symbol;Acc:HGNC:6935]	protein_coding	5	113022099	113488823	-1
ENSG00000286016	10.3043	2.38581	0.718704	3.3196	0.000901478	0.00852965	AC079949.3	novel transcript	lncRNA	12	127130005	127207706	1
ENSG00000177885	306.175	-1.18233	0.356208	-3.31921	0.000902722	0.00853561	GRB2	growth factor receptor bound protein 2 [Source:HGNC Symbol;Acc:HGNC:4566]	protein_coding	17	75318076	75405709	-1
ENSG00000273247	67.2669	1.60548	0.483829	3.31827	0.000905763	0.00855471	RAB33B-AS1	RAB33B antisense RNA 1 [Source:HGNC Symbol;Acc:HGNC:55153]	lncRNA	4	139411927	139454034	-1
ENSG00000281398	18.2987	-2.3005	0.693343	-3.31798	0.000906697	0.00855471	SNHG4	small nucleolar RNA host gene 4 [Source:HGNC Symbol;Acc:HGNC:32964]	lncRNA	5	139274102	139284899	1
ENSG00000122592	59.2019	-1.71363	0.516471	-3.31797	0.000906744	0.00855471	HOXA7	homeobox A7 [Source:HGNC Symbol;Acc:HGNC:5108]	protein_coding	7	27153716	27157936	-1
ENSG00000105146	16.6853	2.17948	0.656901	3.31783	0.000907206	0.00855471	AURKC	aurora kinase C [Source:HGNC Symbol;Acc:HGNC:11391]	protein_coding	19	57230802	57235548	1
ENSG00000196141	977.432	-0.856756	0.258261	-3.3174	0.000908585	0.00856191	SPATS2L	spermatogenesis associated serine rich 2 like [Source:HGNC Symbol;Acc:HGNC:24574]	protein_coding	2	200305881	200482264	1
ENSG00000092853	100.022	-1.43609	0.43336	-3.31385	0.000920223	0.00866569	CLSPN	claspin [Source:HGNC Symbol;Acc:HGNC:19715]	protein_coding	1	35720218	35769978	-1
ENSG00000168883	76.9839	-1.62084	0.489366	-3.31213	0.000925884	0.0087131	USP39	ubiquitin specific peptidase 39 [Source:HGNC Symbol;Acc:HGNC:20071]	protein_coding	2	85602856	85649283	1
ENSG00000125945	138.193	1.28862	0.389223	3.31076	0.000930415	0.00874981	ZNF436	zinc finger protein 436 [Source:HGNC Symbol;Acc:HGNC:20814]	protein_coding	1	23359448	23369836	-1
ENSG00000215018	50.4989	1.70711	0.51592	3.30886	0.000936761	0.00880353	COL28A1	collagen type XXVIII alpha 1 chain [Source:HGNC Symbol;Acc:HGNC:22442]	protein_coding	7	7356203	7535873	-1
ENSG00000178425	108.787	-1.42665	0.431283	-3.30791	0.000939935	0.00882738	NT5DC1	5'-nucleotidase domain containing 1 [Source:HGNC Symbol;Acc:HGNC:21556]	protein_coding	6	116100851	116249497	1
ENSG00000143476	68.1487	-1.70927	0.516977	-3.30628	0.000945429	0.00887298	DTL	denticleless E3 ubiquitin protein ligase homolog [Source:HGNC Symbol;Acc:HGNC:30288]	protein_coding	1	212035553	212107400	1
ENSG00000165209	85.5254	-1.55145	0.469353	-3.3055	0.000948065	0.00889171	STRBP	spermatid perinuclear RNA binding protein [Source:HGNC Symbol;Acc:HGNC:16462]	protein_coding	9	123109500	123268586	-1
ENSG00000167470	200.241	-1.29417	0.391599	-3.30482	0.000950358	0.0089072	MIDN	midnolin [Source:HGNC Symbol;Acc:HGNC:16298]	protein_coding	19	1248553	1259140	1
ENSG00000189120	49.7039	-1.82406	0.552121	-3.30373	0.000954092	0.00893617	SP6	Sp6 transcription factor [Source:HGNC Symbol;Acc:HGNC:14530]	protein_coding	17	47844908	47855874	-1
ENSG00000130055	124.349	1.38027	0.417838	3.30337	0.000955302	0.00893699	GDPD2	glycerophosphodiester phosphodiesterase domain containing 2 [Source:HGNC Symbol;Acc:HGNC:25974]	protein_coding	X	70423031	70433390	1
ENSG00000196372	49.7675	-1.93989	0.587281	-3.30318	0.000955961	0.00893699	ASB13	ankyrin repeat and SOCS box containing 13 [Source:HGNC Symbol;Acc:HGNC:19765]	protein_coding	10	5638867	5666595	-1
ENSG00000113790	57.5567	-1.79707	0.544049	-3.30313	0.00095611	0.00893699	EHHADH	enoyl-CoA hydratase and 3-hydroxyacyl CoA dehydrogenase [Source:HGNC Symbol;Acc:HGNC:3247]	protein_coding	3	185190624	185281990	-1
ENSG00000124831	1322.57	0.95464	0.289095	3.30216	0.000959424	0.00896193	LRRFIP1	LRR binding FLII interacting protein 1 [Source:HGNC Symbol;Acc:HGNC:6702]	protein_coding	2	237627587	237813682	1
ENSG00000144647	18.2469	-2.33046	0.706118	-3.30038	0.000965546	0.00901306	POMGNT2	protein O-linked mannose N-acetylglucosaminyltransferase 2 (beta 1,4-) [Source:HGNC Symbol;Acc:HGNC:25902]	protein_coding	3	43079232	43106079	-1
ENSG00000163902	995.297	-1.01268	0.307001	-3.29861	0.000971634	0.0090638	RPN1	ribophorin I [Source:HGNC Symbol;Acc:HGNC:10381]	protein_coding	3	128619969	128681075	-1
ENSG00000257103	16.8047	-2.31753	0.702648	-3.29828	0.000972788	0.00906848	LSM14A	LSM14A mRNA processing body assembly factor [Source:HGNC Symbol;Acc:HGNC:24489]	protein_coding	19	34172504	34229288	1
ENSG00000108578	110.97	-1.47893	0.448549	-3.29714	0.000976751	0.00909931	BLMH	bleomycin hydrolase [Source:HGNC Symbol;Acc:HGNC:1059]	protein_coding	17	30248203	30292056	-1
ENSG00000085224	1458.8	1.16358	0.352952	3.29671	0.000978256	0.00910723	ATRX	ATRX chromatin remodeler [Source:HGNC Symbol;Acc:HGNC:886]	protein_coding	X	77504880	77786233	-1
ENSG00000174903	459	-1.08903	0.330608	-3.29401	0.00098769	0.00918889	RAB1B	RAB1B, member RAS oncogene family [Source:HGNC Symbol;Acc:HGNC:18370]	protein_coding	11	66268590	66277492	1
ENSG00000144867	116.239	-1.38893	0.421709	-3.29358	0.000989202	0.0091968	SRPRB	SRP receptor subunit beta [Source:HGNC Symbol;Acc:HGNC:24085]	protein_coding	3	133784023	133825772	1
ENSG00000198736	85.5123	-1.66558	0.50578	-3.2931	0.000990909	0.00920348	MSRB1	methionine sulfoxide reductase B1 [Source:HGNC Symbol;Acc:HGNC:14133]	protein_coding	16	1938229	1943293	-1
ENSG00000130222	15.6997	2.25373	0.684437	3.29282	0.000991868	0.00920348	GADD45G	growth arrest and DNA damage inducible gamma [Source:HGNC Symbol;Acc:HGNC:4097]	protein_coding	9	89605012	89606555	1
ENSG00000018510	126.519	-1.39686	0.424216	-3.29281	0.000991909	0.00920348	AGPS	alkylglycerone phosphate synthase [Source:HGNC Symbol;Acc:HGNC:327]	protein_coding	2	177392746	177567024	1
ENSG00000170185	35.1315	-2.03829	0.619133	-3.29216	0.000994196	0.00921855	USP38	ubiquitin specific peptidase 38 [Source:HGNC Symbol;Acc:HGNC:20067]	protein_coding	4	143184917	143223874	1
ENSG00000181104	41.9616	1.72423	0.524013	3.29043	0.00100035	0.0092694	F2R	coagulation factor II thrombin receptor [Source:HGNC Symbol;Acc:HGNC:3537]	protein_coding	5	76716126	76735770	1
ENSG00000084207	2043.23	-1.02525	0.311646	-3.28981	0.00100256	0.00928373	GSTP1	glutathione S-transferase pi 1 [Source:HGNC Symbol;Acc:HGNC:4638]	protein_coding	11	67583742	67586656	1
ENSG00000082014	99.684	1.42399	0.432924	3.28924	0.00100459	0.00929628	SMARCD3	SWI/SNF related, matrix associated, actin dependent regulator of chromatin, subfamily d, member 3 [Source:HGNC Symbol;Acc:HGNC:11108]	protein_coding	7	151238764	151277896	-1
ENSG00000059573	80.5032	-1.71732	0.522237	-3.28838	0.00100766	0.00931848	ALDH18A1	aldehyde dehydrogenase 18 family member A1 [Source:HGNC Symbol;Acc:HGNC:9722]	protein_coding	10	95605941	95656711	-1
ENSG00000153006	470.076	1.13562	0.345415	3.2877	0.00101009	0.00933478	SREK1IP1	SREK1 interacting protein 1 [Source:HGNC Symbol;Acc:HGNC:26716]	protein_coding	5	64718148	64768691	-1
ENSG00000196110	21.4268	2.01672	0.613503	3.28721	0.00101184	0.00934473	ZNF699	zinc finger protein 699 [Source:HGNC Symbol;Acc:HGNC:24750]	protein_coding	19	9291140	9309838	-1
ENSG00000042753	458.516	-1.10603	0.336535	-3.28653	0.00101429	0.00936114	AP2S1	adaptor related protein complex 2 subunit sigma 1 [Source:HGNC Symbol;Acc:HGNC:565]	protein_coding	19	46838136	46850846	-1
ENSG00000164024	240.859	-1.14116	0.347271	-3.28607	0.00101595	0.00937026	METAP1	methionyl aminopeptidase 1 [Source:HGNC Symbol;Acc:HGNC:15789]	protein_coding	4	98995659	99062809	1
ENSG00000152284	94.2441	1.30523	0.397236	3.28578	0.00101699	0.00937363	TCF7L1	transcription factor 7 like 1 [Source:HGNC Symbol;Acc:HGNC:11640]	protein_coding	2	85133392	85310387	1
ENSG00000163131	60.1206	-1.90246	0.579565	-3.28256	0.00102868	0.00947508	CTSS	cathepsin S [Source:HGNC Symbol;Acc:HGNC:2545]	protein_coding	1	150730079	150765957	-1
ENSG00000189334	1942.8	-1.11465	0.339652	-3.28175	0.00103166	0.00949342	S100A14	S100 calcium binding protein A14 [Source:HGNC Symbol;Acc:HGNC:18901]	protein_coding	1	153614255	153616986	-1
ENSG00000064726	127.161	-1.49786	0.456437	-3.28164	0.00103204	0.00949342	BTBD1	BTB domain containing 1 [Source:HGNC Symbol;Acc:HGNC:1120]	protein_coding	15	83016423	83067252	-1
ENSG00000076650	100.397	1.40586	0.428454	3.28125	0.00103349	0.00950047	GPATCH1	G-patch domain containing 1 [Source:HGNC Symbol;Acc:HGNC:24658]	protein_coding	19	33080899	33130542	1
ENSG00000130304	105.893	1.40285	0.427738	3.2797	0.00103916	0.00954629	SLC27A1	solute carrier family 27 member 1 [Source:HGNC Symbol;Acc:HGNC:10995]	protein_coding	19	17468769	17506168	1
ENSG00000196275	34.0228	1.87255	0.571097	3.27886	0.00104225	0.00956835	GTF2IRD2	GTF2I repeat domain containing 2 [Source:HGNC Symbol;Acc:HGNC:30775]	protein_coding	7	74796144	74851551	-1
ENSG00000165609	143.131	-1.28848	0.392991	-3.27865	0.00104305	0.00956932	NUDT5	nudix hydrolase 5 [Source:HGNC Symbol;Acc:HGNC:8052]	protein_coding	10	12165330	12196144	-1
ENSG00000123595	125.553	1.21398	0.370367	3.27779	0.00104624	0.0095861	RAB9A	RAB9A, member RAS oncogene family [Source:HGNC Symbol;Acc:HGNC:9792]	protein_coding	X	13689128	13710504	1
ENSG00000166762	127.363	1.47965	0.451419	3.27778	0.00104626	0.0095861	CATSPER2	cation channel sperm associated 2 [Source:HGNC Symbol;Acc:HGNC:18810]	protein_coding	15	43628503	43668118	-1
ENSG00000164855	170.363	1.15115	0.351242	3.27738	0.00104776	0.00959354	TMEM184A	transmembrane protein 184A [Source:HGNC Symbol;Acc:HGNC:28797]	protein_coding	7	1542235	1560821	-1
ENSG00000166619	1010.82	0.822145	0.251019	3.27523	0.00105578	0.00966057	BLCAP	BLCAP apoptosis inducing factor [Source:HGNC Symbol;Acc:HGNC:1055]	protein_coding	20	37492472	37527931	-1
ENSG00000162368	288.768	-1.06181	0.32426	-3.27456	0.00105827	0.00967392	CMPK1	cytidine/uridine monophosphate kinase 1 [Source:HGNC Symbol;Acc:HGNC:18170]	protein_coding	1	47333797	47378839	1
ENSG00000130772	56.112	-1.70517	0.520759	-3.27439	0.0010589	0.00967392	MED18	mediator complex subunit 18 [Source:HGNC Symbol;Acc:HGNC:25944]	protein_coding	1	28329002	28335965	1
ENSG00000086015	184.241	1.19922	0.366255	3.27428	0.00105933	0.00967392	MAST2	microtubule associated serine/threonine kinase 2 [Source:HGNC Symbol;Acc:HGNC:19035]	protein_coding	1	45786987	46036122	1
ENSG00000179632	302.33	-1.24648	0.380891	-3.27254	0.00106585	0.00972712	MAF1	MAF1 homolog, negative regulator of RNA polymerase III [Source:HGNC Symbol;Acc:HGNC:24966]	protein_coding	8	144104461	144107611	1
ENSG00000077097	153.597	-1.4203	0.434034	-3.27233	0.00106666	0.00972811	TOP2B	DNA topoisomerase II beta [Source:HGNC Symbol;Acc:HGNC:11990]	protein_coding	3	25597905	25664907	-1
ENSG00000135451	307.636	1.08831	0.332641	3.27173	0.00106891	0.0097422	TROAP	trophinin associated protein [Source:HGNC Symbol;Acc:HGNC:12327]	protein_coding	12	49323236	49331731	1
ENSG00000134369	129.461	1.36106	0.41626	3.26974	0.00107647	0.0097956	NAV1	neuron navigator 1 [Source:HGNC Symbol;Acc:HGNC:15989]	protein_coding	1	201622885	201826969	1
ENSG00000089356	132.512	1.40677	0.430248	3.26967	0.00107673	0.0097956	FXYD3	FXYD domain containing ion transport regulator 3 [Source:HGNC Symbol;Acc:HGNC:4027]	protein_coding	19	35115879	35124324	1
ENSG00000002079	52.5302	1.60198	0.489959	3.26963	0.00107688	0.0097956	MYH16	myosin heavy chain 16 pseudogene [Source:HGNC Symbol;Acc:HGNC:31038]	transcribed_unitary_pseudogene	7	99238829	99311130	1
ENSG00000065320	43.656	-1.92124	0.587753	-3.26879	0.00108009	0.00981835	NTN1	netrin 1 [Source:HGNC Symbol;Acc:HGNC:8029]	protein_coding	17	9021510	9244000	1
ENSG00000185432	22.7505	-2.29739	0.703273	-3.26671	0.00108807	0.00987711	METTL7A	methyltransferase like 7A [Source:HGNC Symbol;Acc:HGNC:24550]	protein_coding	12	50923472	50932510	1
ENSG00000030110	169.61	-1.42757	0.437017	-3.26662	0.0010884	0.00987711	BAK1	BCL2 antagonist/killer 1 [Source:HGNC Symbol;Acc:HGNC:949]	protein_coding	6	33572547	33580293	-1
ENSG00000213553	256.682	-1.34818	0.412743	-3.26638	0.0010893	0.00987711	RPLP0P6	ribosomal protein lateral stalk subunit P0 pseudogene 6 [Source:HGNC Symbol;Acc:HGNC:36404]	processed_pseudogene	2	38481851	38482804	1
ENSG00000176463	261.66	-1.10031	0.336861	-3.26636	0.0010894	0.00987711	SLCO3A1	solute carrier organic anion transporter family member 3A1 [Source:HGNC Symbol;Acc:HGNC:10952]	protein_coding	15	91853708	92172435	1
ENSG00000079785	255.849	-1.13076	0.34624	-3.26581	0.0010915	0.00988142	DDX1	DEAD-box helicase 1 [Source:HGNC Symbol;Acc:HGNC:2734]	protein_coding	2	15591178	15634346	1
ENSG00000155229	274.819	1.00532	0.30784	3.26572	0.00109188	0.00988142	MMS19	MMS19 homolog, cytosolic iron-sulfur assembly component [Source:HGNC Symbol;Acc:HGNC:13824]	protein_coding	10	97458324	97498794	-1
ENSG00000162552	121.29	-1.46053	0.447234	-3.26568	0.00109201	0.00988142	WNT4	Wnt family member 4 [Source:HGNC Symbol;Acc:HGNC:12783]	protein_coding	1	22117313	22143969	-1
ENSG00000196912	104.998	1.7365	0.531774	3.26549	0.00109277	0.00988186	ANKRD36B	ankyrin repeat domain 36B [Source:HGNC Symbol;Acc:HGNC:29333]	protein_coding	2	97492663	97589965	-1
ENSG00000138316	19.0887	2.15858	0.661413	3.26359	0.00110009	0.00994158	ADAMTS14	ADAM metallopeptidase with thrombospondin type 1 motif 14 [Source:HGNC Symbol;Acc:HGNC:14899]	protein_coding	10	70672506	70762441	1
ENSG00000258602	47.4207	1.64182	0.503444	3.26118	0.00110949	0.0100201	LINC01629	long intergenic non-protein coding RNA 1629 [Source:HGNC Symbol;Acc:HGNC:52260]	lncRNA	14	76959638	76965802	1
ENSG00000109920	726.365	1.13573	0.348335	3.26047	0.00111228	0.0100387	FNBP4	formin binding protein 4 [Source:HGNC Symbol;Acc:HGNC:19752]	protein_coding	11	47716494	47767443	-1
ENSG00000167748	33.9279	1.80545	0.553799	3.26011	0.00111368	0.0100404	KLK1	kallikrein 1 [Source:HGNC Symbol;Acc:HGNC:6357]	protein_coding	19	50819146	50823787	-1
ENSG00000006459	35.3093	1.854	0.568704	3.26005	0.00111392	0.0100404	KDM7A	lysine demethylase 7A [Source:HGNC Symbol;Acc:HGNC:22224]	protein_coding	7	140084746	140176983	-1
ENSG00000170385	24.6366	-2.21603	0.680501	-3.25648	0.00112804	0.0101611	SLC30A1	solute carrier family 30 member 1 [Source:HGNC Symbol;Acc:HGNC:11012]	protein_coding	1	211571568	211579161	-1
ENSG00000231711	50.6585	1.62883	0.500372	3.25524	0.00113298	0.0101991	LINC00899	long intergenic non-protein coding RNA 899 [Source:HGNC Symbol;Acc:HGNC:48583]	lncRNA	22	46039907	46044853	-1
ENSG00000266208	13.5002	-2.3287	0.7157	-3.25374	0.00113895	0.0102461	AC080112.1	novel transcript, antisense to GJD3	lncRNA	17	40360655	40364693	1
ENSG00000272068	145.832	1.47399	0.453064	3.25338	0.00114039	0.0102524	AL365181.2	novel transcript	lncRNA	1	156637783	156641004	-1
ENSG00000134291	213.499	-1.18162	0.363506	-3.25061	0.00115158	0.0103352	TMEM106C	transmembrane protein 106C [Source:HGNC Symbol;Acc:HGNC:28775]	protein_coding	12	47963569	47968878	1
ENSG00000116584	191.736	1.06967	0.329069	3.25058	0.00115168	0.0103352	ARHGEF2	Rho/Rac guanine nucleotide exchange factor 2 [Source:HGNC Symbol;Acc:HGNC:682]	protein_coding	1	155946851	156007070	-1
ENSG00000185627	440.089	-0.989382	0.304374	-3.25055	0.00115182	0.0103352	PSMD13	proteasome 26S subunit, non-ATPase 13 [Source:HGNC Symbol;Acc:HGNC:9558]	protein_coding	11	236966	252984	1
ENSG00000102144	2563.03	0.860756	0.264909	3.24925	0.0011571	0.0103758	PGK1	phosphoglycerate kinase 1 [Source:HGNC Symbol;Acc:HGNC:8896]	protein_coding	X	77910739	78129295	1
ENSG00000170619	27.1544	-2.10669	0.648501	-3.24856	0.00115992	0.0103944	COMMD5	COMM domain containing 5 [Source:HGNC Symbol;Acc:HGNC:17902]	protein_coding	8	144841042	144853736	-1
ENSG00000164142	128.242	1.32787	0.408991	3.2467	0.0011675	0.0104556	FAM160A1	family with sequence similarity 160 member A1 [Source:HGNC Symbol;Acc:HGNC:34237]	protein_coding	4	151409176	151670503	1
ENSG00000115307	780.48	0.932034	0.28713	3.24603	0.00117026	0.0104735	AUP1	AUP1 lipid droplet regulating VLDL assembly factor [Source:HGNC Symbol;Acc:HGNC:891]	protein_coding	2	74526645	74529760	-1
ENSG00000110104	57.179	-1.73876	0.536005	-3.24393	0.00117891	0.0105442	CCDC86	coiled-coil domain containing 86 [Source:HGNC Symbol;Acc:HGNC:28359]	protein_coding	11	60842113	60851081	1
ENSG00000116221	260.047	-1.307	0.403257	-3.24112	0.00119061	0.0106419	MRPL37	mitochondrial ribosomal protein L37 [Source:HGNC Symbol;Acc:HGNC:14034]	protein_coding	1	54184041	54225464	1
ENSG00000241322	81.1646	1.72794	0.53319	3.24076	0.0011921	0.0106484	CDRT1	CMT1A duplicated region transcript 1 [Source:HGNC Symbol;Acc:HGNC:14379]	protein_coding	17	15565483	15619704	-1
ENSG00000164081	58.4261	-1.79909	0.555288	-3.23992	0.00119563	0.010673	TEX264	testis expressed 264, ER-phagy receptor [Source:HGNC Symbol;Acc:HGNC:30247]	protein_coding	3	51662693	51704323	1
ENSG00000103496	317.852	1.01087	0.312074	3.23918	0.00119873	0.0106939	STX4	syntaxin 4 [Source:HGNC Symbol;Acc:HGNC:11439]	protein_coding	16	31032889	31042975	1
ENSG00000117399	276.555	-1.2073	0.372839	-3.23813	0.00120317	0.0107207	CDC20	cell division cycle 20 [Source:HGNC Symbol;Acc:HGNC:1723]	protein_coding	1	43358981	43363203	1
ENSG00000167280	246.668	1.21005	0.37369	3.2381	0.00120328	0.0107207	ENGASE	endo-beta-N-acetylglucosaminidase [Source:HGNC Symbol;Acc:HGNC:24622]	protein_coding	17	79074824	79088599	1
ENSG00000266028	309.116	1.04751	0.323625	3.2368	0.00120877	0.0107627	SRGAP2	SLIT-ROBO Rho GTPase activating protein 2 [Source:HGNC Symbol;Acc:HGNC:19751]	protein_coding	1	206203345	206464443	1
ENSG00000149929	133.781	-1.2691	0.392156	-3.23621	0.00121129	0.0107783	HIRIP3	HIRA interacting protein 3 [Source:HGNC Symbol;Acc:HGNC:4917]	protein_coding	16	29992330	29996074	-1
ENSG00000179583	38.5555	-1.95405	0.603844	-3.23602	0.00121208	0.0107784	CIITA	class II major histocompatibility complex transactivator [Source:HGNC Symbol;Acc:HGNC:7067]	protein_coding	16	10866222	10943021	1
ENSG00000104365	244.846	1.11601	0.344902	3.23574	0.00121328	0.0107822	IKBKB	inhibitor of nuclear factor kappa B kinase subunit beta [Source:HGNC Symbol;Acc:HGNC:5960]	protein_coding	8	42271302	42332460	1
ENSG00000182923	104.539	-1.38008	0.42677	-3.23378	0.00122164	0.0108489	CEP63	centrosomal protein 63 [Source:HGNC Symbol;Acc:HGNC:25815]	protein_coding	3	134485721	134575017	1
ENSG00000102316	277.98	1.00248	0.310019	3.23361	0.00122236	0.0108489	MAGED2	MAGE family member D2 [Source:HGNC Symbol;Acc:HGNC:16353]	protein_coding	X	54807599	54816015	1
ENSG00000189149	9.91585	2.33861	0.723527	3.23223	0.00122828	0.0108945	CRYM-AS1	CRYM antisense RNA 1 [Source:HGNC Symbol;Acc:HGNC:34405]	transcribed_unitary_pseudogene	16	21300849	21339037	1
ENSG00000134709	58.6227	-1.73071	0.53549	-3.23202	0.0012292	0.0108957	HOOK1	hook microtubule tethering protein 1 [Source:HGNC Symbol;Acc:HGNC:19884]	protein_coding	1	59814786	59876322	1
ENSG00000257167	10.2729	-2.32596	0.719956	-3.2307	0.00123487	0.010939	TMPO-AS1	TMPO antisense RNA 1 [Source:HGNC Symbol;Acc:HGNC:44158]	lncRNA	12	98512973	98516422	-1
ENSG00000158435	113.319	-1.33218	0.412485	-3.22964	0.00123947	0.0109728	CNOT11	CCR4-NOT transcription complex subunit 11 [Source:HGNC Symbol;Acc:HGNC:25217]	protein_coding	2	101252886	101270316	1
ENSG00000126106	23.5102	-2.17185	0.672743	-3.22834	0.00124509	0.0110155	TMEM53	transmembrane protein 53 [Source:HGNC Symbol;Acc:HGNC:26186]	protein_coding	1	44635238	44674481	-1
ENSG00000275832	43.2852	-2.10893	0.6533	-3.22811	0.0012461	0.0110171	ARHGAP23	Rho GTPase activating protein 23 [Source:HGNC Symbol;Acc:HGNC:29293]	protein_coding	17	38419280	38512385	1
ENSG00000125352	106.029	1.2547	0.388713	3.22784	0.0012473	0.0110171	RNF113A	ring finger protein 113A [Source:HGNC Symbol;Acc:HGNC:12974]	protein_coding	X	119870475	119871733	-1
ENSG00000171658	72.5633	1.4549	0.450766	3.22761	0.0012483	0.0110171	NMRAL2P	NmrA like redox sensor 2, pseudogene [Source:HGNC Symbol;Acc:HGNC:52332]	transcribed_unprocessed_pseudogene	3	185959943	185980872	1
ENSG00000076604	268.886	-1.03763	0.32149	-3.22757	0.00124845	0.0110171	TRAF4	TNF receptor associated factor 4 [Source:HGNC Symbol;Acc:HGNC:12034]	protein_coding	17	28744005	28750956	1
ENSG00000070214	236.136	-1.13252	0.350941	-3.22711	0.00125049	0.0110281	SLC44A1	solute carrier family 44 member 1 [Source:HGNC Symbol;Acc:HGNC:18798]	protein_coding	9	105244622	105439171	1
ENSG00000126458	209.339	1.16631	0.361603	3.22539	0.00125799	0.0110873	RRAS	RAS related [Source:HGNC Symbol;Acc:HGNC:10447]	protein_coding	19	49635292	49640143	-1
ENSG00000068028	71.1257	1.40182	0.434788	3.22414	0.0012635	0.0111287	RASSF1	Ras association domain family member 1 [Source:HGNC Symbol;Acc:HGNC:9882]	protein_coding	3	50329782	50340980	-1
ENSG00000143499	139.853	1.14087	0.354002	3.22279	0.00126949	0.0111744	SMYD2	SET and MYND domain containing 2 [Source:HGNC Symbol;Acc:HGNC:20982]	protein_coding	1	214281102	214337131	1
ENSG00000187325	47.0966	-1.75414	0.544464	-3.22178	0.00127397	0.0112068	TAF9B	TATA-box binding protein associated factor 9b [Source:HGNC Symbol;Acc:HGNC:17306]	protein_coding	X	78129748	78139650	-1
ENSG00000118985	253.673	1.11226	0.345273	3.22138	0.00127574	0.0112152	ELL2	elongation factor for RNA polymerase II 2 [Source:HGNC Symbol;Acc:HGNC:17064]	protein_coding	5	95885098	95961851	-1
ENSG00000153975	71.5789	1.41138	0.438199	3.22087	0.00127801	0.011228	ZUP1	zinc finger containing ubiquitin peptidase 1 [Source:HGNC Symbol;Acc:HGNC:21224]	protein_coding	6	116635618	116668794	-1
ENSG00000150551	14.4252	-2.31744	0.719583	-3.22054	0.00127951	0.0112341	LYPD1	LY6/PLAUR domain containing 1 [Source:HGNC Symbol;Acc:HGNC:28431]	protein_coding	2	132643286	132671579	-1
ENSG00000170515	436.823	-1.0055	0.312389	-3.21875	0.00128751	0.0112972	PA2G4	proliferation-associated 2G4 [Source:HGNC Symbol;Acc:HGNC:8550]	protein_coding	12	56104537	56113910	1
ENSG00000279495	42.0083	1.68101	0.522343	3.21822	0.00128991	0.0113111	AL928654.4	novel transcript	TEC	14	105370418	105372918	1
ENSG00000174227	161.158	1.14445	0.355722	3.21726	0.00129422	0.0113418	PIGG	phosphatidylinositol glycan anchor biosynthesis class G [Source:HGNC Symbol;Acc:HGNC:25985]	protein_coding	4	499210	540200	1
ENSG00000262943	45.9942	1.65499	0.514479	3.21684	0.00129613	0.0113513	ALOX12P2	arachidonate 12-lipoxygenase pseudogene 2 [Source:HGNC Symbol;Acc:HGNC:432]	transcribed_unprocessed_pseudogene	17	6853861	6954107	1
ENSG00000186314	51.8674	1.60367	0.498632	3.21614	0.00129928	0.0113718	PRELID2	PRELI domain containing 2 [Source:HGNC Symbol;Acc:HGNC:28306]	protein_coding	5	145471799	145835369	-1
ENSG00000119487	121.726	-1.48826	0.462801	-3.21576	0.00130098	0.0113761	MAPKAP1	MAPK associated protein 1 [Source:HGNC Symbol;Acc:HGNC:18752]	protein_coding	9	125437393	125707234	-1
ENSG00000130396	763.636	0.904637	0.281321	3.21567	0.00130141	0.0113761	AFDN	afadin, adherens junction formation factor [Source:HGNC Symbol;Acc:HGNC:7137]	protein_coding	6	167826922	167972023	1
ENSG00000041353	73.0502	-1.7078	0.531609	-3.21251	0.00131582	0.0114927	RAB27B	RAB27B, member RAS oncogene family [Source:HGNC Symbol;Acc:HGNC:9767]	protein_coding	18	54717860	54895516	1
ENSG00000121236	29.6637	-2.13634	0.665033	-3.21238	0.0013164	0.0114927	TRIM6	tripartite motif containing 6 [Source:HGNC Symbol;Acc:HGNC:16277]	protein_coding	11	5596109	5612958	1
ENSG00000048649	510.373	1.07363	0.334276	3.2118	0.00131907	0.0115087	RSF1	remodeling and spacing factor 1 [Source:HGNC Symbol;Acc:HGNC:18118]	protein_coding	11	77659996	77821017	-1
ENSG00000153187	1403.07	-0.970723	0.302275	-3.21139	0.00132096	0.011518	HNRNPU	heterogeneous nuclear ribonucleoprotein U [Source:HGNC Symbol;Acc:HGNC:5048]	protein_coding	1	244840638	244864560	-1
ENSG00000253729	342.802	-1.22858	0.382781	-3.20961	0.00132915	0.0115821	PRKDC	protein kinase, DNA-activated, catalytic subunit [Source:HGNC Symbol;Acc:HGNC:9413]	protein_coding	8	47773111	47960178	-1
ENSG00000225733	135.188	-1.37701	0.429144	-3.20873	0.00133322	0.0116103	FGD5-AS1	FGD5 antisense RNA 1 [Source:HGNC Symbol;Acc:HGNC:40410]	lncRNA	3	14920347	14948424	-1
ENSG00000279457	107.674	1.43036	0.445838	3.20826	0.0013354	0.0116164	WASH9P	WAS protein family homolog 9, pseudogene [Source:HGNC Symbol;Acc:HGNC:53981]	unprocessed_pseudogene	1	185217	195411	-1
ENSG00000182541	271.888	0.994139	0.309873	3.20822	0.00133559	0.0116164	LIMK2	LIM domain kinase 2 [Source:HGNC Symbol;Acc:HGNC:6614]	protein_coding	22	31212239	31280080	1
ENSG00000156853	11.1906	-2.30976	0.720092	-3.2076	0.0013385	0.0116344	ZNF689	zinc finger protein 689 [Source:HGNC Symbol;Acc:HGNC:25173]	protein_coding	16	30602558	30624012	-1
ENSG00000279759	19.8192	2.10212	0.655488	3.20696	0.00134146	0.0116516	AC118344.2	TEC	TEC	19	40355842	40360606	1
ENSG00000080822	470.848	1.07199	0.334285	3.20681	0.00134216	0.0116516	CLDND1	claudin domain containing 1 [Source:HGNC Symbol;Acc:HGNC:1322]	protein_coding	3	98497912	98523066	-1
ENSG00000164056	23.8759	2.08222	0.649617	3.2053	0.00134923	0.0117057	SPRY1	sprouty RTK signaling antagonist 1 [Source:HGNC Symbol;Acc:HGNC:11269]	protein_coding	4	123396795	123403760	1
ENSG00000147100	44.1319	-1.8684	0.583161	-3.20392	0.00135569	0.0117508	SLC16A2	solute carrier family 16 member 2 [Source:HGNC Symbol;Acc:HGNC:10923]	protein_coding	X	74421493	74533917	1
ENSG00000112578	76.3317	-1.61379	0.503708	-3.20383	0.00135613	0.0117508	BYSL	bystin like [Source:HGNC Symbol;Acc:HGNC:1157]	protein_coding	6	41921499	41933046	1
ENSG00000005469	60.3262	-1.65027	0.515214	-3.20308	0.00135967	0.0117742	CROT	carnitine O-octanoyltransferase [Source:HGNC Symbol;Acc:HGNC:2366]	protein_coding	7	87345664	87399794	1
ENSG00000279549	23.1816	2.14475	0.669871	3.20174	0.001366	0.0118216	AP000437.1	novel transcript	TEC	11	61143380	61145464	-1
ENSG00000104611	116.28	-1.38833	0.433686	-3.20124	0.00136839	0.0118349	SH2D4A	SH2 domain containing 4A [Source:HGNC Symbol;Acc:HGNC:26102]	protein_coding	8	19313693	19396218	1
ENSG00000109911	68.0749	-1.67635	0.523873	-3.19992	0.00137467	0.0118818	ELP4	elongator acetyltransferase complex subunit 4 [Source:HGNC Symbol;Acc:HGNC:1171]	protein_coding	11	31509755	31790324	1
ENSG00000135637	118.123	1.43767	0.449371	3.19929	0.00137767	0.0119004	CCDC142	coiled-coil domain containing 142 [Source:HGNC Symbol;Acc:HGNC:25889]	protein_coding	2	74471986	74483408	-1
ENSG00000068654	63.7642	-1.66099	0.519247	-3.19884	0.0013798	0.0119114	POLR1A	RNA polymerase I subunit A [Source:HGNC Symbol;Acc:HGNC:17264]	protein_coding	2	86020216	86106155	-1
ENSG00000165494	208.022	1.10801	0.346482	3.19789	0.00138439	0.0119436	PCF11	PCF11 cleavage and polyadenylation factor subunit [Source:HGNC Symbol;Acc:HGNC:30097]	protein_coding	11	83156988	83187451	1
ENSG00000106484	39.4605	-1.91499	0.598886	-3.19759	0.00138582	0.0119485	MEST	mesoderm specific transcript [Source:HGNC Symbol;Acc:HGNC:7028]	protein_coding	7	130486171	130506465	1
ENSG00000007202	202.689	-1.49941	0.468954	-3.19735	0.00138698	0.0119511	KIAA0100	KIAA0100 [Source:HGNC Symbol;Acc:HGNC:28960]	protein_coding	17	28614446	28645454	-1
ENSG00000100823	510.161	-0.988738	0.309349	-3.19619	0.00139254	0.0119915	APEX1	apurinic/apyrimidinic endodeoxyribonuclease 1 [Source:HGNC Symbol;Acc:HGNC:587]	protein_coding	14	20455191	20457772	1
ENSG00000183347	148.868	-1.3242	0.414363	-3.19576	0.00139463	0.0120021	GBP6	guanylate binding protein family member 6 [Source:HGNC Symbol;Acc:HGNC:25395]	protein_coding	1	89364059	89388160	1
ENSG00000175305	26.2077	-2.13426	0.668175	-3.19416	0.00140238	0.0120613	CCNE2	cyclin E2 [Source:HGNC Symbol;Acc:HGNC:1590]	protein_coding	8	94879770	94896678	-1
ENSG00000283167	52.3175	1.61329	0.505178	3.1935	0.00140561	0.0120816	AC140479.5	novel pseudogene, similar to zonadhesin (Zan)	unprocessed_pseudogene	2	110321402	110348941	1
ENSG00000109084	52.3428	-1.688	0.528679	-3.19286	0.0014087	0.0121007	TMEM97	transmembrane protein 97 [Source:HGNC Symbol;Acc:HGNC:28106]	protein_coding	17	28319200	28328685	1
ENSG00000171236	27.2559	-2.17441	0.681481	-3.19071	0.00141924	0.0121837	LRG1	leucine rich alpha-2-glycoprotein 1 [Source:HGNC Symbol;Acc:HGNC:29480]	protein_coding	19	4536402	4540036	-1
ENSG00000235859	82.3807	1.51099	0.473602	3.19041	0.00142071	0.0121888	AC006978.1	proteasome (prosome, macropain) 26S subunit, ATPase, 5 (PSMC5) pseudogene	processed_pseudogene	7	30371508	30372741	1
ENSG00000108829	191.609	-1.35068	0.423479	-3.18949	0.00142526	0.0122203	LRRC59	leucine rich repeat containing 59 [Source:HGNC Symbol;Acc:HGNC:28817]	protein_coding	17	50375059	50397523	-1
ENSG00000163945	92.2356	1.38357	0.434007	3.18789	0.00143313	0.01228	UVSSA	UV stimulated scaffold protein A [Source:HGNC Symbol;Acc:HGNC:29304]	protein_coding	4	1345691	1395989	1
ENSG00000243742	11.8834	2.27695	0.714288	3.18772	0.00143399	0.01228	RPLP0P2	ribosomal protein lateral stalk subunit P0 pseudogene 2 [Source:HGNC Symbol;Acc:HGNC:17960]	transcribed_processed_pseudogene	11	61615036	61639449	1
ENSG00000173456	77.702	-1.55563	0.488274	-3.18598	0.00144265	0.0123465	RNF26	ring finger protein 26 [Source:HGNC Symbol;Acc:HGNC:14646]	protein_coding	11	119334527	119337309	1
ENSG00000176222	60.7664	1.55876	0.489616	3.18364	0.00145435	0.0124389	ZNF404	zinc finger protein 404 [Source:HGNC Symbol;Acc:HGNC:19417]	protein_coding	19	43872365	43901385	-1
ENSG00000184634	179.145	1.06486	0.334502	3.18342	0.00145546	0.0124409	MED12	mediator complex subunit 12 [Source:HGNC Symbol;Acc:HGNC:11957]	protein_coding	X	71118556	71142454	1
ENSG00000204642	133.023	1.33145	0.41838	3.18238	0.00146068	0.0124778	HLA-F	major histocompatibility complex, class I, F [Source:HGNC Symbol;Acc:HGNC:4963]	protein_coding	6	29722775	29738528	1
ENSG00000154102	90.4084	1.30469	0.410138	3.18111	0.00146712	0.0125251	C16orf74	chromosome 16 open reading frame 74 [Source:HGNC Symbol;Acc:HGNC:23362]	protein_coding	16	85690084	85751129	-1
ENSG00000189410	50.0979	1.65797	0.521851	3.17709	0.00148762	0.0126923	SH2D5	SH2 domain containing 5 [Source:HGNC Symbol;Acc:HGNC:28819]	protein_coding	1	20719731	20732837	-1
ENSG00000113648	519.499	-0.892686	0.281027	-3.17651	0.00149057	0.0127097	MACROH2A1	macroH2A.1 histone [Source:HGNC Symbol;Acc:HGNC:4740]	protein_coding	5	135333900	135399914	-1
ENSG00000130303	399.483	-1.07865	0.339621	-3.17604	0.001493	0.0127226	BST2	bone marrow stromal cell antigen 2 [Source:HGNC Symbol;Acc:HGNC:1119]	protein_coding	19	17402939	17405630	-1
ENSG00000178597	33.3611	-1.94609	0.613099	-3.17419	0.00150258	0.0127963	PSAPL1	prosaposin like 1 [Source:HGNC Symbol;Acc:HGNC:33131]	protein_coding	4	7430285	7434930	-1
ENSG00000109762	51.4092	1.52967	0.482004	3.17357	0.00150577	0.012805	SNX25	sorting nexin 25 [Source:HGNC Symbol;Acc:HGNC:21883]	protein_coding	4	185204237	185370185	1
ENSG00000205339	410.488	-1.08493	0.341873	-3.17349	0.00150618	0.012805	IPO7	importin 7 [Source:HGNC Symbol;Acc:HGNC:9852]	protein_coding	11	9384652	9448127	1
ENSG00000143179	91.8964	-1.52053	0.47914	-3.17346	0.00150636	0.012805	UCK2	uridine-cytidine kinase 2 [Source:HGNC Symbol;Acc:HGNC:12562]	protein_coding	1	165827614	165911618	1
ENSG00000186832	484.259	0.945352	0.297919	3.17319	0.00150775	0.012809	KRT16	keratin 16 [Source:HGNC Symbol;Acc:HGNC:6423]	protein_coding	17	41609778	41615899	-1
ENSG00000168827	137.692	-1.33304	0.420225	-3.17221	0.00151284	0.0128444	GFM1	G elongation factor mitochondrial 1 [Source:HGNC Symbol;Acc:HGNC:13780]	protein_coding	3	158644527	158695581	1
ENSG00000240463	15.9406	2.24144	0.706915	3.17074	0.00152051	0.0129016	RPS19P3	ribosomal protein S19 pseudogene 3 [Source:HGNC Symbol;Acc:HGNC:23560]	processed_pseudogene	14	34568689	34569129	-1
ENSG00000131591	142.566	1.20786	0.380998	3.17025	0.00152305	0.0129117	C1orf159	chromosome 1 open reading frame 159 [Source:HGNC Symbol;Acc:HGNC:26062]	protein_coding	1	1081818	1116361	-1
ENSG00000048544	373.72	-1.00589	0.317299	-3.17016	0.00152356	0.0129117	MRPS10	mitochondrial ribosomal protein S10 [Source:HGNC Symbol;Acc:HGNC:14502]	protein_coding	6	42206807	42217861	-1
ENSG00000132906	120.127	1.25989	0.397816	3.16702	0.00154012	0.013044	CASP9	caspase 9 [Source:HGNC Symbol;Acc:HGNC:1511]	protein_coding	1	15490832	15526534	-1
ENSG00000170484	16.754	2.1102	0.666357	3.16677	0.00154144	0.0130473	KRT74	keratin 74 [Source:HGNC Symbol;Acc:HGNC:28929]	protein_coding	12	52565782	52573843	-1
ENSG00000188243	169.823	1.13901	0.359749	3.16612	0.00154485	0.0130638	COMMD6	COMM domain containing 6 [Source:HGNC Symbol;Acc:HGNC:24015]	protein_coding	13	75525219	75549439	-1
ENSG00000143207	116.011	-1.30024	0.410681	-3.16604	0.00154527	0.0130638	COP1	COP1 E3 ubiquitin ligase [Source:HGNC Symbol;Acc:HGNC:17440]	protein_coding	1	175944831	176207286	-1
ENSG00000240344	114.19	1.2409	0.3922	3.16393	0.00155653	0.0131509	PPIL3	peptidylprolyl isomerase like 3 [Source:HGNC Symbol;Acc:HGNC:9262]	protein_coding	2	200870907	200889303	-1
ENSG00000085999	242.82	1.15861	0.366355	3.16254	0.00156399	0.0131982	RAD54L	RAD54 like [Source:HGNC Symbol;Acc:HGNC:9826]	protein_coding	1	46246461	46278480	1
ENSG00000101132	248.981	1.18326	0.374148	3.16254	0.00156402	0.0131982	PFDN4	prefoldin subunit 4 [Source:HGNC Symbol;Acc:HGNC:8868]	protein_coding	20	54208087	54228052	1
ENSG00000105538	118.666	-1.37874	0.436033	-3.162	0.00156687	0.0132142	RASIP1	Ras interacting protein 1 [Source:HGNC Symbol;Acc:HGNC:24716]	protein_coding	19	48720585	48740610	-1
ENSG00000170027	450.275	-1.03653	0.327825	-3.16183	0.00156782	0.0132142	YWHAG	tyrosine 3-monooxygenase/tryptophan 5-monooxygenase activation protein gamma [Source:HGNC Symbol;Acc:HGNC:12852]	protein_coding	7	76326799	76358991	-1
ENSG00000105173	9.91368	-2.27671	0.720183	-3.16129	0.00157072	0.0132306	CCNE1	cyclin E1 [Source:HGNC Symbol;Acc:HGNC:1589]	protein_coding	19	29811991	29824312	1
ENSG00000198752	802.976	0.883778	0.279611	3.16074	0.00157371	0.0132478	CDC42BPB	CDC42 binding protein kinase beta [Source:HGNC Symbol;Acc:HGNC:1738]	protein_coding	14	102932380	103057549	-1
ENSG00000125733	594.569	0.967816	0.30627	3.16001	0.00157762	0.0132726	TRIP10	thyroid hormone receptor interactor 10 [Source:HGNC Symbol;Acc:HGNC:12304]	protein_coding	19	6737925	6751530	1
ENSG00000272734	52.5436	1.52048	0.481311	3.15904	0.00158291	0.0133091	ADIRF-AS1	ADIRF antisense RNA 1 [Source:HGNC Symbol;Acc:HGNC:45127]	lncRNA	10	86965345	86971311	-1
ENSG00000197746	2649.67	-0.970751	0.307396	-3.15798	0.00158864	0.0133455	PSAP	prosaposin [Source:HGNC Symbol;Acc:HGNC:9498]	protein_coding	10	71816298	71851325	-1
ENSG00000136731	116.215	-1.32048	0.418153	-3.15789	0.00158916	0.0133455	UGGT1	UDP-glucose glycoprotein glucosyltransferase 1 [Source:HGNC Symbol;Acc:HGNC:15663]	protein_coding	2	128091200	128195677	1
ENSG00000005486	46.3953	-1.71841	0.544497	-3.15596	0.00159972	0.013426	RHBDD2	rhomboid domain containing 2 [Source:HGNC Symbol;Acc:HGNC:23082]	protein_coding	7	75842602	75888926	1
ENSG00000102978	154.489	-1.21982	0.386554	-3.15563	0.00160154	0.0134332	POLR2C	RNA polymerase II subunit C [Source:HGNC Symbol;Acc:HGNC:9189]	protein_coding	16	57462660	57472009	1
ENSG00000074071	291.267	-1.10579	0.350467	-3.15519	0.00160395	0.0134453	MRPS34	mitochondrial ribosomal protein S34 [Source:HGNC Symbol;Acc:HGNC:16618]	protein_coding	16	1771890	1773150	-1
ENSG00000166272	101.727	-1.52506	0.48355	-3.15388	0.00161116	0.0134881	WBP1L	WW domain binding protein 1 like [Source:HGNC Symbol;Acc:HGNC:23510]	protein_coding	10	102743948	102834516	1
ENSG00000009954	379.018	-1.1906	0.377513	-3.15379	0.00161168	0.0134881	BAZ1B	bromodomain adjacent to zinc finger domain 1B [Source:HGNC Symbol;Acc:HGNC:961]	protein_coding	7	73440406	73522293	-1
ENSG00000132950	72.4024	1.50074	0.475862	3.15373	0.00161197	0.0134881	ZMYM5	zinc finger MYM-type containing 5 [Source:HGNC Symbol;Acc:HGNC:13029]	protein_coding	13	19823482	19863649	-1
ENSG00000143549	1160.11	-0.899406	0.28532	-3.15227	0.00162007	0.013544	TPM3	tropomyosin 3 [Source:HGNC Symbol;Acc:HGNC:12012]	protein_coding	1	154155304	154194648	-1
ENSG00000139644	1965.15	-0.828236	0.262751	-3.15217	0.0016206	0.013544	TMBIM6	transmembrane BAX inhibitor motif containing 6 [Source:HGNC Symbol;Acc:HGNC:11723]	protein_coding	12	49707725	49764934	1
ENSG00000239789	136.154	1.1579	0.36762	3.14971	0.00163431	0.0136503	MRPS17	mitochondrial ribosomal protein S17 [Source:HGNC Symbol;Acc:HGNC:14047]	protein_coding	7	55951877	55956500	1
ENSG00000127957	19.737	2.0239	0.64265	3.14931	0.00163657	0.013661	PMS2P3	PMS1 homolog 2, mismatch repair system component pseudogene 3 [Source:HGNC Symbol;Acc:HGNC:9128]	transcribed_unprocessed_pseudogene	7	75507747	75528148	-1
ENSG00000070061	213.058	1.10035	0.349515	3.14822	0.00164271	0.013704	ELP1	elongator complex protein 1 [Source:HGNC Symbol;Acc:HGNC:5959]	protein_coding	9	108866898	108934328	-1
ENSG00000170348	548.481	-0.90361	0.287133	-3.14701	0.00164951	0.0137525	TMED10	transmembrane p24 trafficking protein 10 [Source:HGNC Symbol;Acc:HGNC:16998]	protein_coding	14	75131469	75176612	-1
ENSG00000121310	485.656	1.11365	0.354048	3.14549	0.00165811	0.013815	ECHDC2	enoyl-CoA hydratase domain containing 2 [Source:HGNC Symbol;Acc:HGNC:23408]	protein_coding	1	52895910	52927212	-1
ENSG00000129484	244.769	1.13396	0.360523	3.14533	0.00165899	0.013815	PARP2	poly(ADP-ribose) polymerase 2 [Source:HGNC Symbol;Acc:HGNC:272]	protein_coding	14	20343615	20357904	1
ENSG00000119402	114.095	-1.36727	0.434852	-3.14421	0.00166535	0.0138574	FBXW2	F-box and WD repeat domain containing 2 [Source:HGNC Symbol;Acc:HGNC:13608]	protein_coding	9	120751978	120793416	-1
ENSG00000060656	264.851	-1.1404	0.362712	-3.14408	0.00166608	0.0138574	PTPRU	protein tyrosine phosphatase receptor type U [Source:HGNC Symbol;Acc:HGNC:9683]	protein_coding	1	29236516	29326813	1
ENSG00000128159	347.949	0.966955	0.30777	3.14181	0.00167905	0.0139569	TUBGCP6	tubulin gamma complex associated protein 6 [Source:HGNC Symbol;Acc:HGNC:18127]	protein_coding	22	50217689	50245023	-1
ENSG00000115561	230.736	-1.09431	0.348575	-3.13938	0.00169307	0.0140651	CHMP3	charged multivesicular body protein 3 [Source:HGNC Symbol;Acc:HGNC:29865]	protein_coding	2	86503430	86563479	-1
ENSG00000197170	281.142	-1.01019	0.321804	-3.13914	0.00169444	0.014066	PSMD12	proteasome 26S subunit, non-ATPase 12 [Source:HGNC Symbol;Acc:HGNC:9557]	protein_coding	17	67337916	67366605	-1
ENSG00000197771	168.133	-1.28092	0.408066	-3.13901	0.00169521	0.014066	MCMBP	minichromosome maintenance complex binding protein [Source:HGNC Symbol;Acc:HGNC:25782]	protein_coding	10	119829404	119892556	-1
ENSG00000221890	11.2845	-2.25862	0.719602	-3.13871	0.00169691	0.0140667	NPTXR	neuronal pentraxin receptor [Source:HGNC Symbol;Acc:HGNC:7954]	protein_coding	22	38818452	38844028	-1
ENSG00000100380	735.305	-0.911202	0.290317	-3.13864	0.00169733	0.0140667	ST13	ST13 Hsp70 interacting protein [Source:HGNC Symbol;Acc:HGNC:11343]	protein_coding	22	40824535	40856639	-1
ENSG00000111540	306.082	-1.0317	0.328817	-3.13762	0.00170324	0.0141073	RAB5B	RAB5B, member RAS oncogene family [Source:HGNC Symbol;Acc:HGNC:9784]	protein_coding	12	55973913	55996683	1
ENSG00000101337	315.708	0.99969	0.318753	3.13626	0.0017112	0.0141648	TM9SF4	transmembrane 9 superfamily member 4 [Source:HGNC Symbol;Acc:HGNC:30797]	protein_coding	20	32109714	32167258	1
ENSG00000131238	328.838	-1.11131	0.354411	-3.13566	0.00171466	0.0141827	PPT1	palmitoyl-protein thioesterase 1 [Source:HGNC Symbol;Acc:HGNC:9325]	protein_coding	1	40072710	40097260	-1
ENSG00000146576	27.9534	-2.02776	0.646703	-3.13554	0.0017154	0.0141827	C7orf26	chromosome 7 open reading frame 26 [Source:HGNC Symbol;Acc:HGNC:21702]	protein_coding	7	6590021	6608726	1
ENSG00000166188	18.7832	-2.15358	0.687095	-3.13433	0.00172249	0.0142253	ZNF319	zinc finger protein 319 [Source:HGNC Symbol;Acc:HGNC:13644]	protein_coding	16	57994676	58000672	-1
ENSG00000196576	3868.94	0.792429	0.252824	3.13431	0.00172261	0.0142253	PLXNB2	plexin B2 [Source:HGNC Symbol;Acc:HGNC:9104]	protein_coding	22	50274979	50307646	-1
ENSG00000163950	97.6987	-1.45517	0.464434	-3.13322	0.00172898	0.0142695	SLBP	stem-loop binding protein [Source:HGNC Symbol;Acc:HGNC:10904]	protein_coding	4	1692731	1712344	-1
ENSG00000070010	202.155	-1.07407	0.342967	-3.1317	0.00173796	0.0143351	UFD1	ubiquitin recognition factor in ER associated degradation 1 [Source:HGNC Symbol;Acc:HGNC:12520]	protein_coding	22	19449911	19479202	-1
ENSG00000114107	164.445	-1.17868	0.376471	-3.13086	0.00174296	0.0143678	CEP70	centrosomal protein 70 [Source:HGNC Symbol;Acc:HGNC:29972]	protein_coding	3	138494344	138594538	-1
ENSG00000066654	137.226	-1.22366	0.391039	-3.12924	0.00175258	0.0144385	THUMPD1	THUMP domain containing 1 [Source:HGNC Symbol;Acc:HGNC:23807]	protein_coding	16	20702816	20742084	-1
ENSG00000121390	65.3599	-1.54922	0.495194	-3.12852	0.00175691	0.0144656	PSPC1	paraspeckle component 1 [Source:HGNC Symbol;Acc:HGNC:20320]	protein_coding	13	19674752	19783019	-1
ENSG00000005483	720.613	1.03007	0.329339	3.12769	0.00176189	0.0144812	KMT2E	lysine methyltransferase 2E (inactive) [Source:HGNC Symbol;Acc:HGNC:18541]	protein_coding	7	105014190	105115019	1
ENSG00000214514	17.5503	2.09818	0.670871	3.12754	0.00176276	0.0144812	KRT42P	keratin 42 pseudogene [Source:HGNC Symbol;Acc:HGNC:27581]	transcribed_unprocessed_pseudogene	17	41626327	41640199	-1
ENSG00000048828	541.29	-0.955907	0.305652	-3.12743	0.0017634	0.0144812	FAM120A	family with sequence similarity 120A [Source:HGNC Symbol;Acc:HGNC:13247]	protein_coding	9	93451685	93566112	1
ENSG00000215021	390.204	-0.980082	0.313397	-3.12729	0.00176426	0.0144812	PHB2	prohibitin 2 [Source:HGNC Symbol;Acc:HGNC:30306]	protein_coding	12	6965327	6970780	-1
ENSG00000152359	26.3147	-2.05957	0.658602	-3.12719	0.00176488	0.0144812	POC5	POC5 centriolar protein [Source:HGNC Symbol;Acc:HGNC:26658]	protein_coding	5	75674124	75717448	-1
ENSG00000286379	15.6908	2.09642	0.670392	3.12716	0.00176506	0.0144812	AL591845.1	novel transcript	lncRNA	1	36329630	36335406	1
ENSG00000182606	552.722	0.923057	0.295282	3.12602	0.00177192	0.014515	TRAK1	trafficking kinesin protein 1 [Source:HGNC Symbol;Acc:HGNC:29947]	protein_coding	3	42013802	42225890	1
ENSG00000185630	237.431	-1.14155	0.365183	-3.12598	0.00177211	0.014515	PBX1	PBX homeobox 1 [Source:HGNC Symbol;Acc:HGNC:8632]	protein_coding	1	164555584	164899296	1
ENSG00000100003	102.523	1.24967	0.399772	3.12595	0.00177232	0.014515	SEC14L2	SEC14 like lipid binding 2 [Source:HGNC Symbol;Acc:HGNC:10699]	protein_coding	22	30396941	30425303	1
ENSG00000142156	53.826	1.53838	0.49222	3.1254	0.00177565	0.0145337	COL6A1	collagen type VI alpha 1 chain [Source:HGNC Symbol;Acc:HGNC:2211]	protein_coding	21	45981769	46005050	1
ENSG00000170604	69.6209	-1.55428	0.49755	-3.12386	0.00178496	0.0146013	IRF2BP1	interferon regulatory factor 2 binding protein 1 [Source:HGNC Symbol;Acc:HGNC:21728]	protein_coding	19	45883608	45886141	-1
ENSG00000143368	169.997	-1.31709	0.4217	-3.12328	0.00178845	0.0146166	SF3B4	splicing factor 3b subunit 4 [Source:HGNC Symbol;Acc:HGNC:10771]	protein_coding	1	149923317	149927803	-1
ENSG00000170581	496.304	0.961523	0.307864	3.12321	0.00178893	0.0146166	STAT2	signal transducer and activator of transcription 2 [Source:HGNC Symbol;Acc:HGNC:11363]	protein_coding	12	56341597	56360167	-1
ENSG00000224870	29.2271	-1.96586	0.629479	-3.12299	0.00179023	0.0146186	MRPL20-AS1	MRPL20 antisense RNA 1 [Source:HGNC Symbol;Acc:HGNC:27125]	lncRNA	1	1399520	1402046	1
ENSG00000132024	309.737	1.05266	0.337183	3.12191	0.0017968	0.0146636	CC2D1A	coiled-coil and C2 domain containing 1A [Source:HGNC Symbol;Acc:HGNC:30237]	protein_coding	19	13906201	13930879	1
ENSG00000006453	348.126	0.980411	0.314083	3.1215	0.00179931	0.0146755	BAIAP2L1	BAR/IMD domain containing adaptor protein 2 like 1 [Source:HGNC Symbol;Acc:HGNC:21649]	protein_coding	7	98291650	98401090	-1
ENSG00000228716	139.845	-1.27233	0.407666	-3.12102	0.00180228	0.0146911	DHFR	dihydrofolate reductase [Source:HGNC Symbol;Acc:HGNC:2861]	protein_coding	5	80626226	80654983	-1
ENSG00000143294	207.515	-1.26134	0.404213	-3.12049	0.00180551	0.0147088	PRCC	proline rich mitotic checkpoint control factor [Source:HGNC Symbol;Acc:HGNC:9343]	protein_coding	1	156750610	156800815	1
ENSG00000107890	363.153	1.17868	0.377904	3.119	0.00181469	0.0147749	ANKRD26	ankyrin repeat domain 26 [Source:HGNC Symbol;Acc:HGNC:29186]	protein_coding	10	26973793	27100494	-1
ENSG00000114686	353.478	-0.954477	0.306206	-3.11711	0.00182636	0.0148613	MRPL3	mitochondrial ribosomal protein L3 [Source:HGNC Symbol;Acc:HGNC:10379]	protein_coding	3	131462212	131502983	-1
ENSG00000174851	115.835	-1.30808	0.419761	-3.11624	0.00183172	0.0148961	YIF1A	Yip1 interacting factor homolog A, membrane trafficking protein [Source:HGNC Symbol;Acc:HGNC:16688]	protein_coding	11	66284580	66289145	-1
ENSG00000155506	390.616	-1.02326	0.328627	-3.11373	0.00184737	0.0150146	LARP1	La ribonucleoprotein 1, translational regulator [Source:HGNC Symbol;Acc:HGNC:29531]	protein_coding	5	154712843	154817605	1
ENSG00000184602	91.6091	-1.42764	0.458611	-3.11296	0.00185223	0.01504	SNN	stannin [Source:HGNC Symbol;Acc:HGNC:11149]	protein_coding	16	11668455	11679152	1
ENSG00000269968	13.8347	2.25975	0.725934	3.11289	0.00185266	0.01504	AC006064.4	novel transcript, antisense to GAPDH	lncRNA	12	6537794	6538370	-1
ENSG00000172292	181.591	-1.20631	0.387591	-3.11234	0.00185609	0.0150539	CERS6	ceramide synthase 6 [Source:HGNC Symbol;Acc:HGNC:23826]	protein_coding	2	168456249	168775134	1
ENSG00000126012	488.072	0.897577	0.288399	3.11227	0.00185654	0.0150539	KDM5C	lysine demethylase 5C [Source:HGNC Symbol;Acc:HGNC:11114]	protein_coding	X	53191321	53225422	-1
ENSG00000135318	23.2973	1.97549	0.634824	3.11188	0.00185902	0.0150652	NT5E	5'-nucleotidase ecto [Source:HGNC Symbol;Acc:HGNC:8021]	protein_coding	6	85449584	85495791	1
ENSG00000112851	219.692	-1.10464	0.355034	-3.11135	0.00186232	0.0150832	ERBIN	erbb2 interacting protein [Source:HGNC Symbol;Acc:HGNC:15842]	protein_coding	5	65926556	66082546	1
ENSG00000170365	43.3223	-1.72738	0.555223	-3.11115	0.00186363	0.015085	SMAD1	SMAD family member 1 [Source:HGNC Symbol;Acc:HGNC:6767]	protein_coding	4	145481194	145559176	1
ENSG00000264895	68.6029	1.70393	0.547719	3.11096	0.00186479	0.0150856	AC006141.1	novel transcript, sense intronic to MBTD1	lncRNA	17	51249579	51251748	-1
ENSG00000110723	57.3945	1.74662	0.56148	3.11074	0.00186617	0.0150879	EXPH5	exophilin 5 [Source:HGNC Symbol;Acc:HGNC:30578]	protein_coding	11	108505435	108593768	-1
ENSG00000185009	71.311	-1.57352	0.506013	-3.10964	0.00187316	0.0151356	AP3M1	adaptor related protein complex 3 subunit mu 1 [Source:HGNC Symbol;Acc:HGNC:569]	protein_coding	10	74120255	74150842	-1
ENSG00000151651	126.706	1.34543	0.432868	3.10818	0.00188247	0.015202	ADAM8	ADAM metallopeptidase domain 8 [Source:HGNC Symbol;Acc:HGNC:215]	protein_coding	10	133262420	133276868	-1
ENSG00000174744	136.536	-1.24927	0.402003	-3.10762	0.00188601	0.0152169	BRMS1	BRMS1 transcriptional repressor and anoikis regulator [Source:HGNC Symbol;Acc:HGNC:17262]	protein_coding	11	66337333	66345125	-1
ENSG00000136709	390.979	0.919494	0.295891	3.10754	0.00188651	0.0152169	WDR33	WD repeat domain 33 [Source:HGNC Symbol;Acc:HGNC:25651]	protein_coding	2	127701027	127811187	-1
ENSG00000055070	404.33	-1.04589	0.336621	-3.10701	0.00188989	0.0152354	SZRD1	SUZ RNA binding domain containing 1 [Source:HGNC Symbol;Acc:HGNC:30232]	protein_coding	1	16352575	16398145	1
ENSG00000046651	429.104	1.17926	0.379609	3.10651	0.00189311	0.0152525	OFD1	OFD1 centriole and centriolar satellite protein [Source:HGNC Symbol;Acc:HGNC:2567]	protein_coding	X	13734745	13769357	1
ENSG00000273899	37.3883	1.82467	0.587519	3.10571	0.00189821	0.015279	NOL12	nucleolar protein 12 [Source:HGNC Symbol;Acc:HGNC:28585]	protein_coding	22	37681673	37693476	1
ENSG00000089775	170.657	1.27083	0.409198	3.10565	0.0018986	0.015279	ZBTB25	zinc finger and BTB domain containing 25 [Source:HGNC Symbol;Acc:HGNC:13112]	protein_coding	14	64449106	64505213	-1
ENSG00000144426	72.2295	1.4315	0.460965	3.10544	0.00189998	0.0152812	NBEAL1	neurobeachin like 1 [Source:HGNC Symbol;Acc:HGNC:20681]	protein_coding	2	203014879	203226378	1
ENSG00000107937	168.944	-1.2336	0.397335	-3.10469	0.0019048	0.0153112	GTPBP4	GTP binding protein 4 [Source:HGNC Symbol;Acc:HGNC:21535]	protein_coding	10	988434	1019932	1
ENSG00000123136	286.786	1.21375	0.391083	3.10355	0.00191213	0.0153584	DDX39A	DExD-box helicase 39A [Source:HGNC Symbol;Acc:HGNC:17821]	protein_coding	19	14408798	14419383	-1
ENSG00000176155	340.116	1.14782	0.369856	3.10343	0.00191289	0.0153584	CCDC57	coiled-coil domain containing 57 [Source:HGNC Symbol;Acc:HGNC:27564]	protein_coding	17	82101460	82212830	-1
ENSG00000174748	1512.73	-0.995994	0.320986	-3.10292	0.00191619	0.0153699	RPL15	ribosomal protein L15 [Source:HGNC Symbol;Acc:HGNC:10306]	protein_coding	3	23916591	23924374	1
ENSG00000145604	85.2043	-1.42843	0.460357	-3.10287	0.00191653	0.0153699	SKP2	S-phase kinase associated protein 2 [Source:HGNC Symbol;Acc:HGNC:10901]	protein_coding	5	36151989	36196849	1
ENSG00000163864	114.099	1.2774	0.411737	3.10247	0.00191913	0.0153818	NMNAT3	nicotinamide nucleotide adenylyltransferase 3 [Source:HGNC Symbol;Acc:HGNC:20989]	protein_coding	3	139560180	139678017	-1
ENSG00000153561	179.452	-1.11982	0.361109	-3.10106	0.00192828	0.0154463	RMND5A	required for meiotic nuclear division 5 homolog A [Source:HGNC Symbol;Acc:HGNC:25850]	protein_coding	2	86720291	86778041	1
ENSG00000122566	3659.1	-0.803033	0.259176	-3.09841	0.00194565	0.0155764	HNRNPA2B1	heterogeneous nuclear ribonucleoprotein A2/B1 [Source:HGNC Symbol;Acc:HGNC:5033]	protein_coding	7	26171151	26201529	-1
ENSG00000025434	98.6961	1.23835	0.399708	3.09813	0.00194748	0.0155821	NR1H3	nuclear receptor subfamily 1 group H member 3 [Source:HGNC Symbol;Acc:HGNC:7966]	protein_coding	11	47248300	47269033	1
ENSG00000231566	114.783	1.42915	0.461329	3.09791	0.00194892	0.0155846	LINC02595	long intergenic non-protein coding RNA 2595 [Source:HGNC Symbol;Acc:HGNC:53946]	lncRNA	X	45847042	45851541	-1
ENSG00000154380	187.418	-1.20694	0.389628	-3.09767	0.00195047	0.015588	ENAH	ENAH actin regulator [Source:HGNC Symbol;Acc:HGNC:18271]	protein_coding	1	225486835	225653142	-1
ENSG00000164535	140.361	1.1699	0.37774	3.09709	0.00195427	0.0156011	DAGLB	diacylglycerol lipase beta [Source:HGNC Symbol;Acc:HGNC:28923]	protein_coding	7	6409126	6484190	-1
ENSG00000054690	49.8023	1.58175	0.510729	3.09705	0.00195456	0.0156011	PLEKHH1	pleckstrin homology, MyTH4 and FERM domain containing H1 [Source:HGNC Symbol;Acc:HGNC:17733]	protein_coding	14	67533290	67589612	1
ENSG00000205763	43.785	1.54961	0.500372	3.09691	0.00195547	0.0156011	RP9P	RP9 pseudogene [Source:HGNC Symbol;Acc:HGNC:33969]	transcribed_unprocessed_pseudogene	7	32916815	32943176	-1
ENSG00000271590	7.68792	2.24743	0.725828	3.09636	0.00195912	0.0156213	AC108463.3	novel transcript	lncRNA	2	111210995	111212476	-1
ENSG00000177239	450.595	0.882665	0.285082	3.09618	0.00196028	0.0156215	MAN1B1	mannosidase alpha class 1B member 1 [Source:HGNC Symbol;Acc:HGNC:6823]	protein_coding	9	137086985	137109183	1
ENSG00000241973	291.997	1.15971	0.374584	3.096	0.00196148	0.0156221	PI4KA	phosphatidylinositol 4-kinase alpha [Source:HGNC Symbol;Acc:HGNC:8983]	protein_coding	22	20707691	20859417	-1
ENSG00000158055	63.6892	-1.62912	0.527313	-3.08948	0.00200506	0.0159533	GRHL3	grainyhead like transcription factor 3 [Source:HGNC Symbol;Acc:HGNC:25839]	protein_coding	1	24319357	24364482	1
ENSG00000084754	425.567	-1.10053	0.356223	-3.08944	0.00200536	0.0159533	HADHA	hydroxyacyl-CoA dehydrogenase trifunctional multienzyme complex subunit alpha [Source:HGNC Symbol;Acc:HGNC:4801]	protein_coding	2	26190635	26244672	-1
ENSG00000166343	28.5476	1.81852	0.588703	3.08903	0.0020081	0.0159659	MSS51	MSS51 mitochondrial translational activator [Source:HGNC Symbol;Acc:HGNC:21000]	protein_coding	10	73423579	73433561	-1
ENSG00000009335	157.846	-1.30904	0.423795	-3.08885	0.00200934	0.0159667	UBE3C	ubiquitin protein ligase E3C [Source:HGNC Symbol;Acc:HGNC:16803]	protein_coding	7	157138916	157269370	1
ENSG00000240291	24.3005	1.98462	0.642629	3.08828	0.00201317	0.015988	AL450384.2	novel transcript, antisense to CACNB2	lncRNA	10	18513115	18545651	-1
ENSG00000100664	832.775	-0.870523	0.281953	-3.08747	0.00201866	0.0160118	EIF5	eukaryotic translation initiation factor 5 [Source:HGNC Symbol;Acc:HGNC:3299]	protein_coding	14	103333544	103345025	1
ENSG00000123159	322.344	-1.0126	0.327976	-3.08742	0.00201904	0.0160118	GIPC1	GIPC PDZ domain containing family member 1 [Source:HGNC Symbol;Acc:HGNC:1226]	protein_coding	19	14477760	14496149	-1
ENSG00000076924	298.679	1.06461	0.344831	3.08733	0.00201964	0.0160118	XAB2	XPA binding protein 2 [Source:HGNC Symbol;Acc:HGNC:14089]	protein_coding	19	7619525	7629545	-1
ENSG00000105887	415.342	-1.05666	0.342307	-3.08687	0.00202279	0.0160277	MTPN	myotrophin [Source:HGNC Symbol;Acc:HGNC:15667]	protein_coding	7	135926760	135977359	-1
ENSG00000118194	11.5581	2.17646	0.705524	3.08489	0.00203629	0.0161231	TNNT2	troponin T2, cardiac type [Source:HGNC Symbol;Acc:HGNC:11949]	protein_coding	1	201359008	201377764	-1
ENSG00000142235	274.095	1.05924	0.343378	3.08476	0.00203715	0.0161231	LMTK3	lemur tyrosine kinase 3 [Source:HGNC Symbol;Acc:HGNC:19295]	protein_coding	19	48485271	48513935	-1
ENSG00000146007	207.215	-1.21048	0.392743	-3.08211	0.00205538	0.0162581	ZMAT2	zinc finger matrin-type 2 [Source:HGNC Symbol;Acc:HGNC:26433]	protein_coding	5	140698680	140706686	1
ENSG00000065154	454.929	-0.898025	0.291406	-3.08169	0.00205827	0.0162717	OAT	ornithine aminotransferase [Source:HGNC Symbol;Acc:HGNC:8091]	protein_coding	10	124397303	124418976	-1
ENSG00000110717	167.276	-1.12326	0.36459	-3.08089	0.00206381	0.0163044	NDUFS8	NADH:ubiquinone oxidoreductase core subunit S8 [Source:HGNC Symbol;Acc:HGNC:7715]	protein_coding	11	68030617	68036644	1
ENSG00000088970	125.796	1.17717	0.382103	3.08076	0.00206475	0.0163044	KIZ	kizuna centrosomal protein [Source:HGNC Symbol;Acc:HGNC:15865]	protein_coding	20	21125983	21246622	1
ENSG00000136352	62.9162	1.46406	0.475277	3.08043	0.00206699	0.0163127	NKX2-1	NK2 homeobox 1 [Source:HGNC Symbol;Acc:HGNC:11825]	protein_coding	14	36516392	36521149	-1
ENSG00000287043	6.67172	2.24216	0.728045	3.0797	0.00207209	0.0163437	AL392083.2	novel transcript, sense intronic to ADARB2	lncRNA	10	1201406	1208389	-1
ENSG00000246334	9.84267	2.2137	0.71907	3.07855	0.00208007	0.0163974	PRR7-AS1	PRR7 antisense RNA 1 [Source:HGNC Symbol;Acc:HGNC:27961]	lncRNA	5	177438503	177447699	-1
ENSG00000053372	222.989	-1.03577	0.336579	-3.07735	0.0020885	0.0164545	MRTO4	MRT4 homolog, ribosome maturation factor [Source:HGNC Symbol;Acc:HGNC:18477]	protein_coding	1	19251805	19260128	1
ENSG00000137168	74.7237	-1.64026	0.533118	-3.07674	0.00209281	0.0164791	PPIL1	peptidylprolyl isomerase like 1 [Source:HGNC Symbol;Acc:HGNC:9260]	protein_coding	6	36854827	36874803	-1
ENSG00000096063	131.625	-1.27746	0.415227	-3.07654	0.00209419	0.0164806	SRPK1	SRSF protein kinase 1 [Source:HGNC Symbol;Acc:HGNC:11305]	protein_coding	6	35832966	35921342	-1
ENSG00000151929	270.194	-1.03098	0.335173	-3.07596	0.00209823	0.0165031	BAG3	BAG cochaperone 3 [Source:HGNC Symbol;Acc:HGNC:939]	protein_coding	10	119651380	119677819	1
ENSG00000072195	171.811	1.16432	0.378587	3.07543	0.00210198	0.0165232	SPEG	striated muscle enriched protein kinase [Source:HGNC Symbol;Acc:HGNC:16901]	protein_coding	2	219434843	219493629	1
ENSG00000104549	329.532	-0.990927	0.322268	-3.07486	0.00210605	0.0165458	SQLE	squalene epoxidase [Source:HGNC Symbol;Acc:HGNC:11279]	protein_coding	8	124998497	125022283	1
ENSG00000156253	26.2234	-1.98562	0.646093	-3.07327	0.00211724	0.0166217	RWDD2B	RWD domain containing 2B [Source:HGNC Symbol;Acc:HGNC:1302]	protein_coding	21	29004384	29019360	-1
ENSG00000135108	104.619	-1.31268	0.427173	-3.07294	0.00211959	0.0166217	FBXO21	F-box protein 21 [Source:HGNC Symbol;Acc:HGNC:13592]	protein_coding	12	117141991	117190471	-1
ENSG00000163683	83.0146	-1.43325	0.466445	-3.07271	0.00212123	0.0166217	SMIM14	small integral membrane protein 14 [Source:HGNC Symbol;Acc:HGNC:27321]	protein_coding	4	39546336	39638902	-1
ENSG00000168884	193.861	1.03325	0.336273	3.07266	0.00212163	0.0166217	TNIP2	TNFAIP3 interacting protein 2 [Source:HGNC Symbol;Acc:HGNC:19118]	protein_coding	4	2741648	2756342	-1
ENSG00000135842	336.453	-1.06786	0.347537	-3.07265	0.00212169	0.0166217	NIBAN1	niban apoptosis regulator 1 [Source:HGNC Symbol;Acc:HGNC:16784]	protein_coding	1	184790724	184974508	-1
ENSG00000182768	15.7728	-2.19204	0.713545	-3.07204	0.002126	0.0166461	NGRN	neugrin, neurite outgrowth associated [Source:HGNC Symbol;Acc:HGNC:18077]	protein_coding	15	90265659	90275778	1
ENSG00000198924	44.3123	-1.7519	0.570355	-3.0716	0.00212918	0.0166615	DCLRE1A	DNA cross-link repair 1A [Source:HGNC Symbol;Acc:HGNC:17660]	protein_coding	10	113834725	113854383	-1
ENSG00000096384	9880.2	-0.818316	0.26651	-3.07049	0.0021371	0.0167141	HSP90AB1	heat shock protein 90 alpha family class B member 1 [Source:HGNC Symbol;Acc:HGNC:5258]	protein_coding	6	44246166	44253888	1
ENSG00000233901	272.936	1.06256	0.346253	3.06872	0.00214975	0.016775	LINC01503	long intergenic non-protein coding RNA 1503 [Source:HGNC Symbol;Acc:HGNC:51184]	lncRNA	9	129332300	129359541	1
ENSG00000107731	265.39	-1.02284	0.333312	-3.06871	0.00214983	0.016775	UNC5B	unc-5 netrin receptor B [Source:HGNC Symbol;Acc:HGNC:12568]	protein_coding	10	71212570	71302864	1
ENSG00000084731	71.7556	1.37539	0.448215	3.0686	0.00215065	0.016775	KIF3C	kinesin family member 3C [Source:HGNC Symbol;Acc:HGNC:6321]	protein_coding	2	25926598	25982749	-1
ENSG00000128050	479.718	-0.934573	0.304561	-3.06859	0.00215072	0.016775	PAICS	phosphoribosylaminoimidazole carboxylase and phosphoribosylaminoimidazolesuccinocarboxamide synthase [Source:HGNC Symbol;Acc:HGNC:8587]	protein_coding	4	56435741	56464578	1
ENSG00000187098	49.864	-1.69563	0.552583	-3.06856	0.00215092	0.016775	MITF	melanocyte inducing transcription factor [Source:HGNC Symbol;Acc:HGNC:7105]	protein_coding	3	69739464	69968336	1
ENSG00000126067	563.723	-0.879823	0.28674	-3.06837	0.00215229	0.0167763	PSMB2	proteasome 20S subunit beta 2 [Source:HGNC Symbol;Acc:HGNC:9539]	protein_coding	1	35599541	35641526	-1
ENSG00000143434	76.0747	1.35847	0.442958	3.06682	0.00216349	0.0168541	SEMA6C	semaphorin 6C [Source:HGNC Symbol;Acc:HGNC:10740]	protein_coding	1	151131685	151146664	-1
ENSG00000198355	331.015	1.0965	0.357844	3.06419	0.00218261	0.0169935	PIM3	Pim-3 proto-oncogene, serine/threonine kinase [Source:HGNC Symbol;Acc:HGNC:19310]	protein_coding	22	49960768	49964072	1
ENSG00000126778	16.3903	-2.14912	0.701648	-3.06295	0.00219164	0.0170543	SIX1	SIX homeobox 1 [Source:HGNC Symbol;Acc:HGNC:10887]	protein_coding	14	60643421	60658259	-1
ENSG00000262265	30.4437	1.83493	0.599181	3.06239	0.00219576	0.0170731	AC002558.3	novel transcript, sense intronic to CDC27	lncRNA	17	47160398	47167723	-1
ENSG00000086475	103.674	-1.33685	0.436554	-3.06229	0.00219651	0.0170731	SEPHS1	selenophosphate synthetase 1 [Source:HGNC Symbol;Acc:HGNC:19685]	protein_coding	10	13317428	13348298	-1
ENSG00000169826	46.8771	1.54817	0.505703	3.06141	0.00220294	0.0171135	CSGALNACT2	chondroitin sulfate N-acetylgalactosaminyltransferase 2 [Source:HGNC Symbol;Acc:HGNC:24292]	protein_coding	10	43138445	43185302	1
ENSG00000196924	2691.64	1.22039	0.398757	3.0605	0.00220968	0.0171562	FLNA	filamin A [Source:HGNC Symbol;Acc:HGNC:3754]	protein_coding	X	154348524	154374634	-1
ENSG00000125846	373.737	1.08699	0.355485	3.05775	0.00223003	0.0173046	ZNF133	zinc finger protein 133 [Source:HGNC Symbol;Acc:HGNC:12917]	protein_coding	20	18288283	18316996	1
ENSG00000171124	160.736	1.16003	0.379434	3.05727	0.00223362	0.0173227	FUT3	fucosyltransferase 3 (Lewis blood group) [Source:HGNC Symbol;Acc:HGNC:4014]	protein_coding	19	5842888	5851474	-1
ENSG00000269971	4.27988	2.16142	0.707183	3.05638	0.00224024	0.0173629	AL020997.2	novel transcript, sense intronic to STX12	lncRNA	1	27773858	27774041	1
ENSG00000171262	88.8125	-1.42143	0.465091	-3.05624	0.0022413	0.0173629	FAM98B	family with sequence similarity 98 member B [Source:HGNC Symbol;Acc:HGNC:26773]	protein_coding	15	38454127	38487710	1
ENSG00000165912	169.918	-1.24006	0.405839	-3.05554	0.00224653	0.0173937	PACSIN3	protein kinase C and casein kinase substrate in neurons 3 [Source:HGNC Symbol;Acc:HGNC:8572]	protein_coding	11	47177522	47186443	-1
ENSG00000163913	291.63	1.03041	0.337308	3.05481	0.00225202	0.0174192	IFT122	intraflagellar transport 122 [Source:HGNC Symbol;Acc:HGNC:13556]	protein_coding	3	129440036	129520507	1
ENSG00000242147	237.904	1.04446	0.34191	3.05477	0.00225233	0.0174192	LASTR	lncRNA associated with SART3 regulation of splicing [Source:HGNC Symbol;Acc:HGNC:54143]	lncRNA	10	5594984	5632566	-1
ENSG00000136877	124.338	-1.24724	0.408317	-3.05459	0.00225367	0.0174198	FPGS	folylpolyglutamate synthase [Source:HGNC Symbol;Acc:HGNC:3824]	protein_coding	9	127794597	127814327	1
ENSG00000167535	156.932	1.1731	0.38412	3.05399	0.0022582	0.0174452	CACNB3	calcium voltage-gated channel auxiliary subunit beta 3 [Source:HGNC Symbol;Acc:HGNC:1403]	protein_coding	12	48813794	48828941	1
ENSG00000116871	389.617	-1.10072	0.360457	-3.05367	0.00226058	0.0174539	MAP7D1	MAP7 domain containing 1 [Source:HGNC Symbol;Acc:HGNC:25514]	protein_coding	1	36155579	36180849	1
ENSG00000174028	42.9329	1.83825	0.60223	3.05241	0.0022701	0.0175116	FAM3C2P	family with sequence similarity 3 member C2, pseudogene [Source:HGNC Symbol;Acc:HGNC:34501]	processed_pseudogene	X	23075758	23076767	1
ENSG00000184368	29.1627	1.99064	0.652168	3.05235	0.00227059	0.0175116	MAP7D2	MAP7 domain containing 2 [Source:HGNC Symbol;Acc:HGNC:25899]	protein_coding	X	20006713	20116907	-1
ENSG00000079277	390.982	1.10237	0.361201	3.05195	0.00227361	0.0175252	MKNK1	MAPK interacting serine/threonine kinase 1 [Source:HGNC Symbol;Acc:HGNC:7110]	protein_coding	1	46557407	46616843	-1
ENSG00000176731	175.576	1.18007	0.386737	3.05136	0.00227809	0.01755	RBIS	ribosomal biogenesis factor [Source:HGNC Symbol;Acc:HGNC:32235]	protein_coding	8	85214048	85220421	-1
ENSG00000166189	47.7319	-1.8246	0.598052	-3.0509	0.00228154	0.0175669	HPS6	HPS6 biogenesis of lysosomal organelles complex 2 subunit 3 [Source:HGNC Symbol;Acc:HGNC:18817]	protein_coding	10	102065349	102068036	1
ENSG00000108424	892.233	-0.896556	0.294046	-3.04903	0.0022958	0.0176625	KPNB1	karyopherin subunit beta 1 [Source:HGNC Symbol;Acc:HGNC:6400]	protein_coding	17	47649476	47685505	1
ENSG00000163083	44.1963	-1.85113	0.60714	-3.04894	0.00229653	0.0176625	INHBB	inhibin subunit beta B [Source:HGNC Symbol;Acc:HGNC:6067]	protein_coding	2	120346136	120351803	1
ENSG00000142273	184.681	1.11689	0.366359	3.04863	0.0022989	0.0176625	CBLC	Cbl proto-oncogene C [Source:HGNC Symbol;Acc:HGNC:15961]	protein_coding	19	44777869	44800652	1
ENSG00000186480	919.639	0.80894	0.265347	3.04861	0.00229905	0.0176625	INSIG1	insulin induced gene 1 [Source:HGNC Symbol;Acc:HGNC:6083]	protein_coding	7	155297776	155310235	1
ENSG00000100625	21.7708	-2.0361	0.66805	-3.04782	0.00230505	0.0176988	SIX4	SIX homeobox 4 [Source:HGNC Symbol;Acc:HGNC:10890]	protein_coding	14	60709539	60724351	-1
ENSG00000141934	72.6838	-1.51558	0.497394	-3.04704	0.00231108	0.0177353	PLPP2	phospholipid phosphatase 2 [Source:HGNC Symbol;Acc:HGNC:9230]	protein_coding	19	281040	291403	-1
ENSG00000101412	104.373	-1.29494	0.425079	-3.04636	0.00231631	0.0177657	E2F1	E2F transcription factor 1 [Source:HGNC Symbol;Acc:HGNC:3113]	protein_coding	20	33675477	33686385	-1
ENSG00000119139	15.0035	2.04799	0.672334	3.04609	0.00231837	0.0177716	TJP2	tight junction protein 2 [Source:HGNC Symbol;Acc:HGNC:11828]	protein_coding	9	69121264	69274615	1
ENSG00000005810	144.781	-1.15493	0.379218	-3.04557	0.00232243	0.0177929	MYCBP2	MYC binding protein 2 [Source:HGNC Symbol;Acc:HGNC:23386]	protein_coding	13	77044657	77327094	-1
ENSG00000108179	177.506	-1.20095	0.394509	-3.04417	0.00233322	0.0178657	PPIF	peptidylprolyl isomerase F [Source:HGNC Symbol;Acc:HGNC:9259]	protein_coding	10	79347469	79355334	1
ENSG00000129173	62.3504	-1.70388	0.559977	-3.04276	0.00234417	0.0179396	E2F8	E2F transcription factor 8 [Source:HGNC Symbol;Acc:HGNC:24727]	protein_coding	11	19224063	19241620	-1
ENSG00000074527	120.354	-1.41589	0.46538	-3.04244	0.00234669	0.0179491	NTN4	netrin 4 [Source:HGNC Symbol;Acc:HGNC:13658]	protein_coding	12	95657807	95791189	-1
ENSG00000186847	12990.3	0.817822	0.268868	3.04172	0.0023523	0.017982	KRT14	keratin 14 [Source:HGNC Symbol;Acc:HGNC:6416]	protein_coding	17	41582279	41586895	-1
ENSG00000115484	353.989	-1.14556	0.376666	-3.04131	0.00235549	0.0179964	CCT4	chaperonin containing TCP1 subunit 4 [Source:HGNC Symbol;Acc:HGNC:1617]	protein_coding	2	61868085	61888671	-1
ENSG00000203780	115.217	1.30399	0.428781	3.04115	0.00235676	0.0179964	FANK1	fibronectin type III and ankyrin repeat domains 1 [Source:HGNC Symbol;Acc:HGNC:23527]	protein_coding	10	125896564	126009592	1
ENSG00000204172	78.6781	1.41522	0.465446	3.04057	0.00236129	0.0180207	AGAP9	ArfGAP with GTPase domain, ankyrin repeat and PH domain 9 [Source:HGNC Symbol;Acc:HGNC:23463]	protein_coding	10	47501854	47523638	-1
ENSG00000132589	135.575	-1.39883	0.460078	-3.04041	0.00236255	0.0180207	FLOT2	flotillin 2 [Source:HGNC Symbol;Acc:HGNC:3758]	protein_coding	17	28879335	28897733	-1
ENSG00000171608	145.365	1.20687	0.39706	3.03952	0.00236956	0.0180593	PIK3CD	phosphatidylinositol-4,5-bisphosphate 3-kinase catalytic subunit delta [Source:HGNC Symbol;Acc:HGNC:8977]	protein_coding	1	9651731	9729114	1
ENSG00000137767	89.2489	-1.43772	0.473022	-3.03944	0.0023702	0.0180593	SQOR	sulfide quinone oxidoreductase [Source:HGNC Symbol;Acc:HGNC:20390]	protein_coding	15	45631148	45691281	1
ENSG00000143819	72.8655	-1.42928	0.470471	-3.03798	0.00238167	0.0181367	EPHX1	epoxide hydrolase 1 [Source:HGNC Symbol;Acc:HGNC:3401]	protein_coding	1	225810124	225845563	1
ENSG00000067596	115.855	-1.31229	0.432009	-3.03765	0.00238432	0.018147	DHX8	DEAH-box helicase 8 [Source:HGNC Symbol;Acc:HGNC:2749]	protein_coding	17	43483865	43610338	1
ENSG00000237945	66.8187	1.36651	0.449893	3.03742	0.00238613	0.0181474	LINC00649	long intergenic non-protein coding RNA 649 [Source:HGNC Symbol;Acc:HGNC:44305]	lncRNA	21	33915534	33977691	1
ENSG00000065328	44.2528	-1.89337	0.6234	-3.03717	0.00238809	0.0181474	MCM10	minichromosome maintenance 10 replication initiation factor [Source:HGNC Symbol;Acc:HGNC:18043]	protein_coding	10	13161558	13211110	1
ENSG00000139719	27.4164	-1.94843	0.641532	-3.03715	0.0023883	0.0181474	VPS33A	VPS33A core subunit of CORVET and HOPS complexes [Source:HGNC Symbol;Acc:HGNC:18179]	protein_coding	12	122229564	122266494	-1
ENSG00000119812	35.9284	-1.94474	0.640741	-3.03514	0.00240423	0.0182585	FAM98A	family with sequence similarity 98 member A [Source:HGNC Symbol;Acc:HGNC:24520]	protein_coding	2	33583660	33599382	-1
ENSG00000126522	99.757	1.40606	0.463363	3.03446	0.00240969	0.0182899	ASL	argininosuccinate lyase [Source:HGNC Symbol;Acc:HGNC:746]	protein_coding	7	66075800	66094697	1
ENSG00000122515	185.766	1.05132	0.346652	3.03279	0.00242304	0.0183812	ZMIZ2	zinc finger MIZ-type containing 2 [Source:HGNC Symbol;Acc:HGNC:22229]	protein_coding	7	44748581	44769881	1
ENSG00000115594	34.573	-1.8416	0.607602	-3.03094	0.00243797	0.0184747	IL1R1	interleukin 1 receptor type 1 [Source:HGNC Symbol;Acc:HGNC:5993]	protein_coding	2	102064544	102179874	1
ENSG00000198929	55.8425	1.43568	0.473678	3.03093	0.00243802	0.0184747	NOS1AP	nitric oxide synthase 1 adaptor protein [Source:HGNC Symbol;Acc:HGNC:16859]	protein_coding	1	162069691	162370475	1
ENSG00000108175	349.853	-0.953128	0.314537	-3.03026	0.00244346	0.0185058	ZMIZ1	zinc finger MIZ-type containing 1 [Source:HGNC Symbol;Acc:HGNC:16493]	protein_coding	10	79068966	79316519	1
ENSG00000272223	18.1482	2.0277	0.669365	3.02929	0.00245126	0.0185548	AL136304.1	novel transcript, antisense to RRP36	lncRNA	6	43033897	43034405	-1
ENSG00000160818	135.956	-1.29288	0.426856	-3.02884	0.00245498	0.0185728	GPATCH4	G-patch domain containing 4 [Source:HGNC Symbol;Acc:HGNC:25982]	protein_coding	1	156594301	156601496	-1
ENSG00000185404	334.818	1.08282	0.357543	3.02851	0.00245759	0.0185825	SP140L	SP140 nuclear body protein like [Source:HGNC Symbol;Acc:HGNC:25105]	protein_coding	2	230327184	230403732	1
ENSG00000280351	13.7493	2.13129	0.70381	3.02821	0.00246005	0.0185909	AC127496.7	TEC	TEC	17	81003335	81005132	1
ENSG00000167604	36.6334	1.76699	0.583771	3.02685	0.0024712	0.0186612	NFKBID	NFKB inhibitor delta [Source:HGNC Symbol;Acc:HGNC:15671]	protein_coding	19	35887653	35902303	-1
ENSG00000197632	149.644	1.16432	0.384678	3.02674	0.00247203	0.0186612	SERPINB2	serpin family B member 2 [Source:HGNC Symbol;Acc:HGNC:8584]	protein_coding	18	63871692	63903888	1
ENSG00000116062	143.335	-1.31153	0.433364	-3.02639	0.00247495	0.018673	MSH6	mutS homolog 6 [Source:HGNC Symbol;Acc:HGNC:7329]	protein_coding	2	47695530	47810063	1
ENSG00000003096	11.9226	-2.17305	0.718473	-3.02454	0.0024901	0.0187771	KLHL13	kelch like family member 13 [Source:HGNC Symbol;Acc:HGNC:22931]	protein_coding	X	117897813	118117340	-1
ENSG00000150593	263.993	-1.0583	0.349934	-3.02429	0.00249215	0.0187824	PDCD4	programmed cell death 4 [Source:HGNC Symbol;Acc:HGNC:8763]	protein_coding	10	110871795	110900006	1
ENSG00000011422	171.016	1.08376	0.358428	3.02365	0.00249746	0.0188104	PLAUR	plasminogen activator, urokinase receptor [Source:HGNC Symbol;Acc:HGNC:9053]	protein_coding	19	43646095	43670547	-1
ENSG00000013503	20.1541	-2.09957	0.694415	-3.02351	0.00249857	0.0188104	POLR3B	RNA polymerase III subunit B [Source:HGNC Symbol;Acc:HGNC:30348]	protein_coding	12	106357748	106510198	1
ENSG00000157514	601.962	-0.971049	0.321228	-3.02293	0.00250342	0.0188366	TSC22D3	TSC22 domain family member 3 [Source:HGNC Symbol;Acc:HGNC:3051]	protein_coding	X	107713221	107777342	-1
ENSG00000174197	66.8541	-1.4906	0.493271	-3.02186	0.00251228	0.0188931	MGA	MAX dimerization protein MGA [Source:HGNC Symbol;Acc:HGNC:14010]	protein_coding	15	41621224	41773081	1
ENSG00000202222	9.30605	2.18937	0.724625	3.02139	0.00251617	0.0189095	Y_RNA	Y RNA [Source:RFAM;Acc:RF00019]	misc_RNA	1	39881566	39881678	-1
ENSG00000101079	148.717	-1.19256	0.39472	-3.02127	0.00251719	0.0189095	NDRG3	NDRG family member 3 [Source:HGNC Symbol;Acc:HGNC:14462]	protein_coding	20	36651766	36746090	-1
ENSG00000095380	142.26	-1.20801	0.399872	-3.021	0.00251941	0.0189105	NANS	N-acetylneuraminate synthase [Source:HGNC Symbol;Acc:HGNC:19237]	protein_coding	9	98056732	98083077	1
ENSG00000196754	3855.98	0.940978	0.311487	3.02093	0.00252003	0.0189105	S100A2	S100 calcium binding protein A2 [Source:HGNC Symbol;Acc:HGNC:10492]	protein_coding	1	153561108	153567890	-1
ENSG00000145907	352.093	-1.01389	0.335642	-3.02075	0.00252151	0.0189113	G3BP1	G3BP stress granule assembly factor 1 [Source:HGNC Symbol;Acc:HGNC:30292]	protein_coding	5	151771045	151812911	1
ENSG00000136159	48.0574	-1.70116	0.563217	-3.02044	0.00252405	0.0189201	NUDT15	nudix hydrolase 15 [Source:HGNC Symbol;Acc:HGNC:23063]	protein_coding	13	48037726	48047221	1
ENSG00000119927	23.7618	-1.98294	0.656771	-3.01923	0.00253416	0.0189857	GPAM	glycerol-3-phosphate acyltransferase, mitochondrial [Source:HGNC Symbol;Acc:HGNC:24865]	protein_coding	10	112149865	112215377	-1
ENSG00000122641	16.6726	2.00066	0.663277	3.01632	0.00255862	0.0191505	INHBA	inhibin subunit beta A [Source:HGNC Symbol;Acc:HGNC:6066]	protein_coding	7	41667168	41705834	-1
ENSG00000183696	339.99	1.00868	0.334412	3.01629	0.00255891	0.0191505	UPP1	uridine phosphorylase 1 [Source:HGNC Symbol;Acc:HGNC:12576]	protein_coding	7	48088628	48108736	1
ENSG00000134215	104.906	-1.28005	0.424424	-3.01597	0.00256159	0.0191602	VAV3	vav guanine nucleotide exchange factor 3 [Source:HGNC Symbol;Acc:HGNC:12659]	protein_coding	1	107571161	107965180	-1
ENSG00000116096	66.518	-1.47174	0.48806	-3.0155	0.00256555	0.0191725	SPR	sepiapterin reductase [Source:HGNC Symbol;Acc:HGNC:11257]	protein_coding	2	72887382	72892158	1
ENSG00000110713	223.111	-1.06436	0.35297	-3.01545	0.002566	0.0191725	NUP98	nucleoporin 98 and 96 precursor [Source:HGNC Symbol;Acc:HGNC:8068]	protein_coding	11	3671083	3797792	-1
ENSG00000136261	224.112	-1.02053	0.338483	-3.01501	0.00256967	0.0191896	BZW2	basic leucine zipper and W2 domains 2 [Source:HGNC Symbol;Acc:HGNC:18808]	protein_coding	7	16646131	16706523	1
ENSG00000263235	15.5232	2.07018	0.686794	3.01426	0.00257603	0.0192178	AC006111.2	novel transcript, sense overlapping TRAP1	lncRNA	16	3650636	3651703	-1
ENSG00000285128	41.5682	1.65894	0.550367	3.01424	0.00257621	0.0192178	AC092306.1	novel transcript	lncRNA	19	44803701	44804010	1
ENSG00000166263	20.6924	-2.05627	0.682269	-3.01387	0.00257937	0.019231	STXBP4	syntaxin binding protein 4 [Source:HGNC Symbol;Acc:HGNC:19694]	protein_coding	17	54968727	55173632	1
ENSG00000164924	3836.6	-0.798259	0.264918	-3.01323	0.0025848	0.0192558	YWHAZ	tyrosine 3-monooxygenase/tryptophan 5-monooxygenase activation protein zeta [Source:HGNC Symbol;Acc:HGNC:12855]	protein_coding	8	100916523	100953388	-1
ENSG00000007392	269.647	1.11615	0.370426	3.01316	0.00258546	0.0192558	LUC7L	LUC7 like [Source:HGNC Symbol;Acc:HGNC:6723]	protein_coding	16	188969	229463	-1
ENSG00000188522	122.265	1.26173	0.41889	3.01209	0.00259458	0.0193133	FAM83G	family with sequence similarity 83 member G [Source:HGNC Symbol;Acc:HGNC:32554]	protein_coding	17	18968789	19004764	-1
ENSG00000137843	93.2936	-1.34913	0.447995	-3.01149	0.00259971	0.0193412	PAK6	p21 (RAC1) activated kinase 6 [Source:HGNC Symbol;Acc:HGNC:16061]	protein_coding	15	40217428	40277487	1
ENSG00000136193	276.5	-1.15107	0.382253	-3.01128	0.0026015	0.0193442	SCRN1	secernin 1 [Source:HGNC Symbol;Acc:HGNC:22192]	protein_coding	7	29920104	29990289	-1
ENSG00000166913	1305.46	-0.847906	0.281691	-3.01006	0.00261198	0.0193817	YWHAB	tyrosine 3-monooxygenase/tryptophan 5-monooxygenase activation protein beta [Source:HGNC Symbol;Acc:HGNC:12849]	protein_coding	20	44885702	44908532	1
ENSG00000286561	10.9525	2.14567	0.712836	3.01004	0.00261209	0.0193817	AC011092.3	novel transcript, antisense to SBF2	lncRNA	11	9982753	10000290	1
ENSG00000271869	16.3445	2.00798	0.667095	3.01003	0.00261221	0.0193817	AC026979.2	novel transcript	lncRNA	8	30155830	30156232	-1
ENSG00000197136	94.0438	-1.40292	0.46609	-3.00997	0.00261275	0.0193817	PCNX3	pecanex 3 [Source:HGNC Symbol;Acc:HGNC:18760]	protein_coding	11	65615773	65637439	1
ENSG00000167363	61.7454	1.45865	0.484622	3.00988	0.00261353	0.0193817	FN3K	fructosamine 3 kinase [Source:HGNC Symbol;Acc:HGNC:24822]	protein_coding	17	82735615	82751196	1
ENSG00000173064	169.875	1.0839	0.360142	3.00965	0.00261551	0.019386	HECTD4	HECT domain E3 ubiquitin protein ligase 4 [Source:HGNC Symbol;Acc:HGNC:26611]	protein_coding	12	112160188	112382439	-1
ENSG00000178665	29.6652	1.7459	0.580251	3.00887	0.00262223	0.0194254	ZNF713	zinc finger protein 713 [Source:HGNC Symbol;Acc:HGNC:22043]	protein_coding	7	55887456	55942530	1
ENSG00000156531	81.9435	-1.41819	0.471392	-3.00852	0.00262525	0.0194375	PHF6	PHD finger protein 6 [Source:HGNC Symbol;Acc:HGNC:18145]	protein_coding	X	134373312	134428791	1
ENSG00000101751	97.5635	1.31749	0.438028	3.00777	0.00263168	0.0194738	POLI	DNA polymerase iota [Source:HGNC Symbol;Acc:HGNC:9182]	protein_coding	18	54269517	54321266	1
ENSG00000166508	400.998	-1.05107	0.349467	-3.00763	0.00263295	0.0194738	MCM7	minichromosome maintenance complex component 7 [Source:HGNC Symbol;Acc:HGNC:6950]	protein_coding	7	100092728	100101940	-1
ENSG00000101189	314.658	0.906015	0.301286	3.00716	0.00263705	0.0194846	MRGBP	MRG domain binding protein [Source:HGNC Symbol;Acc:HGNC:15866]	protein_coding	20	62796473	62801729	1
ENSG00000163874	212.591	1.07682	0.35809	3.00714	0.00263722	0.0194846	ZC3H12A	zinc finger CCCH-type containing 12A [Source:HGNC Symbol;Acc:HGNC:26259]	protein_coding	1	37474580	37484377	1
ENSG00000146731	2142.3	-0.838764	0.279041	-3.00588	0.0026481	0.0195545	CCT6A	chaperonin containing TCP1 subunit 6A [Source:HGNC Symbol;Acc:HGNC:1620]	protein_coding	7	56051685	56063989	1
ENSG00000122729	88.7958	-1.49894	0.498789	-3.00516	0.00265444	0.019591	ACO1	aconitase 1 [Source:HGNC Symbol;Acc:HGNC:117]	protein_coding	9	32384603	32454769	1
ENSG00000244723	10.9628	2.11087	0.702484	3.00487	0.00265696	0.0195992	ASLP1	argininosuccinate lyase pseudogene 1 [Source:HGNC Symbol;Acc:HGNC:747]	unprocessed_pseudogene	22	23649213	23653334	-1
ENSG00000256462	19.3352	1.89829	0.631785	3.00464	0.00265893	0.0196033	AL732437.1	novel transcript	lncRNA	10	5524976	5525742	-1
ENSG00000172936	51.7944	-1.74359	0.580342	-3.00443	0.00266083	0.0196068	MYD88	MYD88 innate immune signal transduction adaptor [Source:HGNC Symbol;Acc:HGNC:7562]	protein_coding	3	38138478	38143022	1
ENSG00000198286	165.643	1.07176	0.356817	3.00366	0.00266755	0.019646	CARD11	caspase recruitment domain family member 11 [Source:HGNC Symbol;Acc:HGNC:16393]	protein_coding	7	2906142	3043867	-1
ENSG00000113300	85.1263	-1.42288	0.473862	-3.00273	0.00267573	0.0196958	CNOT6	CCR4-NOT transcription complex subunit 6 [Source:HGNC Symbol;Acc:HGNC:14099]	protein_coding	5	180494379	180578358	1
ENSG00000229808	7.34994	2.18227	0.727065	3.00148	0.00268675	0.0197556	AL391825.1	proteasome (prosome, macropain) activator subunit 3 (PA28 gamma; Ki) pseudogene	transcribed_processed_pseudogene	1	161890833	161892196	1
ENSG00000079387	33.5043	-1.85296	0.617361	-3.00142	0.00268722	0.0197556	SENP1	SUMO specific peptidase 1 [Source:HGNC Symbol;Acc:HGNC:17927]	protein_coding	12	48042897	48106079	-1
ENSG00000132196	102.969	1.17378	0.391088	3.00132	0.00268813	0.0197556	HSD17B7	hydroxysteroid 17-beta dehydrogenase 7 [Source:HGNC Symbol;Acc:HGNC:5215]	protein_coding	1	162790702	162812817	1
ENSG00000067191	64.2863	1.4695	0.489775	3.00035	0.00269667	0.0198079	CACNB1	calcium voltage-gated channel auxiliary subunit beta 1 [Source:HGNC Symbol;Acc:HGNC:1401]	protein_coding	17	39173453	39197703	-1
ENSG00000168487	1031.41	0.949295	0.316516	2.9992	0.00270694	0.0198728	BMP1	bone morphogenetic protein 1 [Source:HGNC Symbol;Acc:HGNC:1067]	protein_coding	8	22165140	22212326	1
ENSG00000109133	58.2669	-1.51898	0.506491	-2.99903	0.00270842	0.0198732	TMEM33	transmembrane protein 33 [Source:HGNC Symbol;Acc:HGNC:25541]	protein_coding	4	41935129	41960803	1
ENSG00000249115	136.66	1.08084	0.360442	2.99865	0.00271179	0.0198831	HAUS5	HAUS augmin like complex subunit 5 [Source:HGNC Symbol;Acc:HGNC:29130]	protein_coding	19	35612735	35625355	1
ENSG00000015171	123.65	-1.35602	0.452223	-2.99855	0.00271263	0.0198831	ZMYND11	zinc finger MYND-type containing 11 [Source:HGNC Symbol;Acc:HGNC:16966]	protein_coding	10	134465	254637	1
ENSG00000237903	14.5304	2.02537	0.675542	2.99814	0.00271637	0.0198901	AC004000.1	novel transcript	lncRNA	X	119422917	119423547	1
ENSG00000122692	263.335	-1.04186	0.347505	-2.99813	0.00271645	0.0198901	SMU1	SMU1 DNA replication regulator and spliceosomal factor [Source:HGNC Symbol;Acc:HGNC:18247]	protein_coding	9	33041765	33076674	-1
ENSG00000272645	162.107	1.28755	0.429693	2.99643	0.00273157	0.0199903	GTF2IP20	general transcription factor IIi pseudogene 20 [Source:HGNC Symbol;Acc:HGNC:51732]	transcribed_unprocessed_pseudogene	1	223951394	223992594	-1
ENSG00000179950	17.4966	-2.16518	0.723106	-2.99428	0.00275095	0.0201192	PUF60	poly(U) binding splicing factor 60 [Source:HGNC Symbol;Acc:HGNC:17042]	protein_coding	8	143816344	143829352	-1
ENSG00000279089	31.5804	1.86891	0.624187	2.99415	0.00275208	0.0201192	AC005839.1	TEC	TEC	17	51183191	51186403	-1
ENSG00000245317	13.2806	2.05876	0.687692	2.99372	0.00275595	0.0201369	AC008393.1	novel transcript	lncRNA	5	179859013	179861283	1
ENSG00000184640	488.96	-1.05487	0.352395	-2.99342	0.0027587	0.0201463	SEPTIN9	septin 9 [Source:HGNC Symbol;Acc:HGNC:7323]	protein_coding	17	77280569	77500596	1
ENSG00000104783	715.78	0.815563	0.272477	2.99314	0.00276121	0.0201541	KCNN4	potassium calcium-activated channel subfamily N member 4 [Source:HGNC Symbol;Acc:HGNC:6293]	protein_coding	19	43766533	43781257	-1
ENSG00000164045	16.9386	-2.08819	0.697696	-2.99298	0.00276271	0.0201545	CDC25A	cell division cycle 25A [Source:HGNC Symbol;Acc:HGNC:1725]	protein_coding	3	48157146	48188417	-1
ENSG00000137124	40.6175	-1.79982	0.601492	-2.99226	0.00276921	0.0201836	ALDH1B1	aldehyde dehydrogenase 1 family member B1 [Source:HGNC Symbol;Acc:HGNC:407]	protein_coding	9	38392702	38398661	1
ENSG00000006555	114.109	-1.42905	0.47759	-2.99221	0.00276962	0.0201836	TTC22	tetratricopeptide repeat domain 22 [Source:HGNC Symbol;Acc:HGNC:26067]	protein_coding	1	54779712	54801323	-1
ENSG00000099624	216.93	-1.04524	0.349343	-2.99202	0.00277137	0.0201858	ATP5F1D	ATP synthase F1 subunit delta [Source:HGNC Symbol;Acc:HGNC:837]	protein_coding	19	1241746	1244825	1
ENSG00000100441	354.821	0.907675	0.3034	2.99168	0.00277451	0.0201981	KHNYN	KH and NYN domain containing [Source:HGNC Symbol;Acc:HGNC:20166]	protein_coding	14	24429286	24441843	1
ENSG00000162073	94.0441	-1.33523	0.446552	-2.99009	0.00278898	0.0202915	PAQR4	progestin and adipoQ receptor family member 4 [Source:HGNC Symbol;Acc:HGNC:26386]	protein_coding	16	2969270	2973484	1
ENSG00000106605	57.0832	-1.64915	0.551566	-2.98995	0.00279027	0.0202915	BLVRA	biliverdin reductase A [Source:HGNC Symbol;Acc:HGNC:1062]	protein_coding	7	43758680	43807342	1
ENSG00000183337	73.032	-1.45988	0.48835	-2.98941	0.00279513	0.0203163	BCOR	BCL6 corepressor [Source:HGNC Symbol;Acc:HGNC:20893]	protein_coding	X	40049815	40177329	-1
ENSG00000033170	35.5365	-1.83425	0.613641	-2.98913	0.00279775	0.0203247	FUT8	fucosyltransferase 8 [Source:HGNC Symbol;Acc:HGNC:4019]	protein_coding	14	65410592	65744121	1
ENSG00000128059	67.2617	-1.52043	0.508836	-2.98806	0.00280758	0.0203715	PPAT	phosphoribosyl pyrophosphate amidotransferase [Source:HGNC Symbol;Acc:HGNC:9238]	protein_coding	4	56393362	56435615	-1
ENSG00000106400	213.475	-1.13122	0.378586	-2.98802	0.00280795	0.0203715	ZNHIT1	zinc finger HIT-type containing 1 [Source:HGNC Symbol;Acc:HGNC:21688]	protein_coding	7	101218165	101224190	1
ENSG00000173486	5.92976	2.16812	0.725621	2.98795	0.0028086	0.0203715	FKBP2	FKBP prolyl isomerase 2 [Source:HGNC Symbol;Acc:HGNC:3718]	protein_coding	11	64241003	64244132	1
ENSG00000143774	726.54	0.785183	0.262851	2.98718	0.00281567	0.0204122	GUK1	guanylate kinase 1 [Source:HGNC Symbol;Acc:HGNC:4693]	protein_coding	1	228139962	228148984	1
ENSG00000108604	375.74	-0.92666	0.310312	-2.98622	0.00282447	0.0204652	SMARCD2	SWI/SNF related, matrix associated, actin dependent regulator of chromatin, subfamily d, member 2 [Source:HGNC Symbol;Acc:HGNC:11107]	protein_coding	17	63832081	63843065	-1
ENSG00000135253	1056.32	1.15662	0.387355	2.98594	0.00282712	0.0204738	KCP	kielin cysteine rich BMP regulator [Source:HGNC Symbol;Acc:HGNC:17585]	protein_coding	7	128862042	128910719	-1
ENSG00000108344	457.215	-0.866854	0.290359	-2.98546	0.00283156	0.0204953	PSMD3	proteasome 26S subunit, non-ATPase 3 [Source:HGNC Symbol;Acc:HGNC:9560]	protein_coding	17	39980807	39997959	1
ENSG00000172893	117.625	-1.36296	0.456617	-2.9849	0.00283674	0.020522	DHCR7	7-dehydrocholesterol reductase [Source:HGNC Symbol;Acc:HGNC:2860]	protein_coding	11	71428193	71452868	-1
ENSG00000254206	56.4793	1.69504	0.568217	2.98308	0.00285359	0.0206332	NPIPB11	nuclear pore complex interacting protein family member B11 [Source:HGNC Symbol;Acc:HGNC:37453]	protein_coding	16	29381354	29404029	-1
ENSG00000255529	110.862	-1.32029	0.442736	-2.98211	0.00286272	0.0206809	POLR2M	RNA polymerase II subunit M [Source:HGNC Symbol;Acc:HGNC:14862]	protein_coding	15	57706695	57782762	1
ENSG00000151327	423.878	1.14406	0.383646	2.98206	0.00286317	0.0206809	FAM177A1	family with sequence similarity 177 member A1 [Source:HGNC Symbol;Acc:HGNC:19829]	protein_coding	14	35044907	35113130	1
ENSG00000123636	438.368	1.02309	0.343126	2.98167	0.00286684	0.0206922	BAZ2B	bromodomain adjacent to zinc finger domain 2B [Source:HGNC Symbol;Acc:HGNC:963]	protein_coding	2	159318979	159616569	-1
ENSG00000261168	6.65911	2.17069	0.728036	2.98157	0.0028677	0.0206922	AL592424.1	novel transcript, sense overlapping SEMA6C	lncRNA	1	151130075	151131610	-1
ENSG00000139044	37.3453	1.60553	0.538516	2.98139	0.00286945	0.020694	B4GALNT3	beta-1,4-N-acetyl-galactosaminyltransferase 3 [Source:HGNC Symbol;Acc:HGNC:24137]	protein_coding	12	459939	563509	1
ENSG00000124299	47.2634	-1.64274	0.551191	-2.98034	0.00287928	0.0207541	PEPD	peptidase D [Source:HGNC Symbol;Acc:HGNC:8840]	protein_coding	19	33386950	33521791	-1
ENSG00000196187	248.558	1.14119	0.383081	2.97898	0.00289208	0.0208277	TMEM63A	transmembrane protein 63A [Source:HGNC Symbol;Acc:HGNC:29118]	protein_coding	1	225845536	225882380	-1
ENSG00000172939	196.086	1.08894	0.365546	2.97894	0.00289249	0.0208277	OXSR1	oxidative stress responsive kinase 1 [Source:HGNC Symbol;Acc:HGNC:8508]	protein_coding	3	38165089	38255484	1
ENSG00000174799	102.04	1.16921	0.392519	2.97873	0.00289442	0.0208308	CEP135	centrosomal protein 135 [Source:HGNC Symbol;Acc:HGNC:29086]	protein_coding	4	55948871	56033361	1
ENSG00000120727	388.25	0.850616	0.285596	2.97839	0.00289764	0.0208432	PAIP2	poly(A) binding protein interacting protein 2 [Source:HGNC Symbol;Acc:HGNC:17970]	protein_coding	5	139341587	139369720	1
ENSG00000131797	86.7852	1.40436	0.471866	2.97618	0.00291864	0.0209834	CLUHP3	clustered mitochondria homolog pseudogene 3 [Source:HGNC Symbol;Acc:HGNC:28447]	transcribed_unprocessed_pseudogene	16	31700590	31711986	1
ENSG00000132768	43.6229	-1.68162	0.565082	-2.97589	0.00292143	0.0209926	DPH2	diphthamide biosynthesis 2 [Source:HGNC Symbol;Acc:HGNC:3004]	protein_coding	1	43970000	43973369	1
ENSG00000121207	22.5611	1.95615	0.657545	2.97493	0.00293053	0.0210471	LRAT	lecithin retinol acyltransferase [Source:HGNC Symbol;Acc:HGNC:6685]	protein_coding	4	154626945	154753120	1
ENSG00000156802	311.694	-0.91196	0.306595	-2.97448	0.00293487	0.0210674	ATAD2	ATPase family AAA domain containing 2 [Source:HGNC Symbol;Acc:HGNC:30123]	protein_coding	8	123319850	123416350	-1
ENSG00000164134	162.731	-1.17542	0.395267	-2.97374	0.0029419	0.0211069	NAA15	N-alpha-acetyltransferase 15, NatA auxiliary subunit [Source:HGNC Symbol;Acc:HGNC:30782]	protein_coding	4	139301505	139420033	1
ENSG00000112977	71.612	-1.64199	0.552256	-2.97323	0.00294683	0.0211258	DAP	death associated protein [Source:HGNC Symbol;Acc:HGNC:2672]	protein_coding	5	10679230	10761234	-1
ENSG00000134882	208.952	-1.03095	0.346753	-2.97315	0.00294757	0.0211258	UBAC2	UBA domain containing 2 [Source:HGNC Symbol;Acc:HGNC:20486]	protein_coding	13	99200774	99386504	1
ENSG00000117408	86.8501	-1.36269	0.458511	-2.97199	0.0029588	0.0211953	IPO13	importin 13 [Source:HGNC Symbol;Acc:HGNC:16853]	protein_coding	1	43946950	43968022	1
ENSG00000136883	20.6366	1.95108	0.656668	2.97119	0.00296648	0.0212394	KIF12	kinesin family member 12 [Source:HGNC Symbol;Acc:HGNC:21495]	protein_coding	9	114086126	114099291	-1
ENSG00000072274	662.337	-0.999036	0.336506	-2.96885	0.00298915	0.0213843	TFRC	transferrin receptor [Source:HGNC Symbol;Acc:HGNC:11763]	protein_coding	3	196027183	196082096	-1
ENSG00000243147	136.834	1.21079	0.407848	2.96873	0.0029903	0.0213843	MRPL33	mitochondrial ribosomal protein L33 [Source:HGNC Symbol;Acc:HGNC:14487]	protein_coding	2	27771717	27988087	1
ENSG00000225697	112.266	1.21809	0.410345	2.96846	0.00299295	0.0213843	SLC26A6	solute carrier family 26 member 6 [Source:HGNC Symbol;Acc:HGNC:14472]	protein_coding	3	48625723	48635493	-1
ENSG00000167562	17.8037	1.97668	0.665901	2.96843	0.00299327	0.0213843	ZNF701	zinc finger protein 701 [Source:HGNC Symbol;Acc:HGNC:25597]	protein_coding	19	52555457	52587174	1
ENSG00000247077	60.3016	-1.55536	0.523988	-2.96831	0.00299442	0.0213843	PGAM5	PGAM family member 5, mitochondrial serine/threonine protein phosphatase [Source:HGNC Symbol;Acc:HGNC:28763]	protein_coding	12	132710819	132722734	1
ENSG00000163412	19.5695	-2.06286	0.695173	-2.96741	0.00300321	0.0214258	EIF4E3	eukaryotic translation initiation factor 4E family member 3 [Source:HGNC Symbol;Acc:HGNC:31837]	protein_coding	3	71675414	71754773	-1
ENSG00000266173	32.0468	1.70842	0.575729	2.9674	0.00300332	0.0214258	STRADA	STE20 related adaptor alpha [Source:HGNC Symbol;Acc:HGNC:30172]	protein_coding	17	63682336	63741986	-1
ENSG00000119227	82.657	1.25187	0.421908	2.96716	0.00300565	0.0214315	PIGZ	phosphatidylinositol glycan anchor biosynthesis class Z [Source:HGNC Symbol;Acc:HGNC:30596]	protein_coding	3	196946356	196969060	-1
ENSG00000108669	223.662	1.02525	0.34569	2.9658	0.00301892	0.0215137	CYTH1	cytohesin 1 [Source:HGNC Symbol;Acc:HGNC:9501]	protein_coding	17	78674048	78782297	-1
ENSG00000131941	289.229	1.11282	0.375234	2.96567	0.00302029	0.0215137	RHPN2	rhophilin Rho GTPase binding protein 2 [Source:HGNC Symbol;Acc:HGNC:19974]	protein_coding	19	32978592	33064888	-1
ENSG00000238009	13.318	2.11893	0.714669	2.96492	0.00302766	0.0215552	AL627309.1	novel transcript	lncRNA	1	89295	133723	-1
ENSG00000157657	51.2141	-1.61069	0.543396	-2.96412	0.00303552	0.0216001	ZNF618	zinc finger protein 618 [Source:HGNC Symbol;Acc:HGNC:29416]	protein_coding	9	113876282	114056591	1
ENSG00000152642	22.7682	-1.98078	0.66834	-2.96373	0.00303939	0.0216166	GPD1L	glycerol-3-phosphate dehydrogenase 1 like [Source:HGNC Symbol;Acc:HGNC:28956]	protein_coding	3	32105689	32168709	1
ENSG00000133639	399.188	0.966305	0.326124	2.963	0.00304654	0.0216563	BTG1	BTG anti-proliferation factor 1 [Source:HGNC Symbol;Acc:HGNC:1130]	protein_coding	12	92140278	92145846	-1
ENSG00000139579	88.9979	-1.34842	0.455202	-2.96224	0.00305413	0.0216992	NABP2	nucleic acid binding protein 2 [Source:HGNC Symbol;Acc:HGNC:28412]	protein_coding	12	56222015	56229854	1
ENSG00000121957	182.595	-1.07067	0.361472	-2.96198	0.00305664	0.0217059	GPSM2	G protein signaling modulator 2 [Source:HGNC Symbol;Acc:HGNC:29501]	protein_coding	1	108875350	108934545	1
ENSG00000165458	493.008	0.893187	0.301568	2.9618	0.00305842	0.0217075	INPPL1	inositol polyphosphate phosphatase like 1 [Source:HGNC Symbol;Acc:HGNC:6080]	protein_coding	11	72223701	72239147	1
ENSG00000172830	811.547	0.898058	0.303349	2.96048	0.00307162	0.0217799	SSH3	slingshot protein phosphatase 3 [Source:HGNC Symbol;Acc:HGNC:30581]	protein_coding	11	67303478	67312607	1
ENSG00000138050	124.712	1.27605	0.431049	2.96035	0.00307291	0.0217799	THUMPD2	THUMP domain containing 2 [Source:HGNC Symbol;Acc:HGNC:14890]	protein_coding	2	39736060	39779267	-1
ENSG00000274421	8.00849	2.15038	0.726406	2.96031	0.00307334	0.0217799	AL162390.1	novel transcript	lncRNA	9	70310875	70312120	1
ENSG00000197774	140.581	1.30761	0.441903	2.95905	0.0030859	0.0218578	EME2	essential meiotic structure-specific endonuclease subunit 2 [Source:HGNC Symbol;Acc:HGNC:27289]	protein_coding	16	1772810	1781708	1
ENSG00000178896	26.5036	-1.8804	0.635675	-2.95812	0.00309526	0.021902	EXOSC4	exosome component 4 [Source:HGNC Symbol;Acc:HGNC:18189]	protein_coding	8	144078648	144080648	1
ENSG00000151474	89.6168	1.30559	0.441392	2.95788	0.00309762	0.021902	FRMD4A	FERM domain containing 4A [Source:HGNC Symbol;Acc:HGNC:25491]	protein_coding	10	13643706	14462142	-1
ENSG00000170345	921.104	-1.96945	0.665849	-2.9578	0.00309838	0.021902	FOS	Fos proto-oncogene, AP-1 transcription factor subunit [Source:HGNC Symbol;Acc:HGNC:3796]	protein_coding	14	75278826	75282230	1
ENSG00000204611	42.1746	1.5842	0.535602	2.9578	0.00309844	0.021902	ZNF616	zinc finger protein 616 [Source:HGNC Symbol;Acc:HGNC:28062]	protein_coding	19	52113091	52139938	-1
ENSG00000115234	113.255	-1.30947	0.443211	-2.95452	0.00313158	0.0221213	SNX17	sorting nexin 17 [Source:HGNC Symbol;Acc:HGNC:14979]	protein_coding	2	27370496	27377535	1
ENSG00000182934	83.3467	-1.3806	0.467301	-2.95441	0.00313266	0.0221213	SRPRA	SRP receptor subunit alpha [Source:HGNC Symbol;Acc:HGNC:11307]	protein_coding	11	126262938	126269144	-1
ENSG00000160179	14.0896	2.01976	0.683739	2.954	0.00313683	0.0221349	ABCG1	ATP binding cassette subfamily G member 1 [Source:HGNC Symbol;Acc:HGNC:73]	protein_coding	21	42199689	42297244	1
ENSG00000187535	150.278	1.14568	0.387852	2.95391	0.00313777	0.0221349	IFT140	intraflagellar transport 140 [Source:HGNC Symbol;Acc:HGNC:29077]	protein_coding	16	1510427	1612072	-1
ENSG00000197324	417.581	-0.972508	0.329258	-2.95363	0.00314058	0.0221412	LRP10	LDL receptor related protein 10 [Source:HGNC Symbol;Acc:HGNC:14553]	protein_coding	14	22871740	22881713	1
ENSG00000157557	526.709	0.86653	0.29339	2.95351	0.00314185	0.0221412	ETS2	ETS proto-oncogene 2, transcription factor [Source:HGNC Symbol;Acc:HGNC:3489]	protein_coding	21	38805183	38824955	1
ENSG00000072786	130.679	1.19678	0.405473	2.95156	0.00316173	0.02227	STK10	serine/threonine kinase 10 [Source:HGNC Symbol;Acc:HGNC:11388]	protein_coding	5	172042079	172188224	-1
ENSG00000278983	8.73336	2.14484	0.726791	2.95111	0.00316636	0.0222822	AC048380.2	TEC	TEC	18	48564795	48568342	1
ENSG00000110987	46.6106	-1.62644	0.551135	-2.95108	0.00316667	0.0222822	BCL7A	BAF chromatin remodeling complex subunit BCL7A [Source:HGNC Symbol;Acc:HGNC:1004]	protein_coding	12	122019422	122062044	1
ENSG00000233441	17.217	2.02822	0.687392	2.95061	0.00317149	0.0223048	CYP2AB1P	cytochrome P450 family 2 subfamily AB member 1, pseudogene [Source:HGNC Symbol;Acc:HGNC:39975]	transcribed_unitary_pseudogene	3	183895900	183910936	-1
ENSG00000141349	60.1557	-1.47792	0.501012	-2.94986	0.00317915	0.0223474	G6PC3	glucose-6-phosphatase catalytic subunit 3 [Source:HGNC Symbol;Acc:HGNC:24861]	protein_coding	17	44070735	44076344	1
ENSG00000120690	122.9	-1.28175	0.434571	-2.94946	0.00318326	0.0223649	ELF1	E74 like ETS transcription factor 1 [Source:HGNC Symbol;Acc:HGNC:3316]	protein_coding	13	40931924	41061440	-1
ENSG00000173598	105.473	-1.37725	0.467124	-2.94835	0.00319472	0.0224341	NUDT4	nudix hydrolase 4 [Source:HGNC Symbol;Acc:HGNC:8051]	protein_coding	12	93377883	93408146	1
ENSG00000107738	955.079	-0.831381	0.28205	-2.94763	0.00320218	0.0224751	VSIR	V-set immunoregulatory receptor [Source:HGNC Symbol;Acc:HGNC:30085]	protein_coding	10	71747556	71773520	-1
ENSG00000138279	221.238	-1.19925	0.406904	-2.94726	0.003206	0.0224906	ANXA7	annexin A7 [Source:HGNC Symbol;Acc:HGNC:545]	protein_coding	10	73375101	73414076	-1
ENSG00000157020	106.099	-1.28097	0.434712	-2.94671	0.00321179	0.0225198	SEC13	SEC13 homolog, nuclear pore and COPII coat complex component [Source:HGNC Symbol;Acc:HGNC:10697]	protein_coding	3	10293131	10321112	-1
ENSG00000132603	80.5873	-1.48086	0.502799	-2.94524	0.00322708	0.0226156	NIP7	nucleolar pre-rRNA processing protein NIP7 [Source:HGNC Symbol;Acc:HGNC:24328]	protein_coding	16	69337996	69343106	1
ENSG00000135926	987.338	0.794591	0.269824	2.94484	0.00323118	0.0226329	TMBIM1	transmembrane BAX inhibitor motif containing 1 [Source:HGNC Symbol;Acc:HGNC:23410]	protein_coding	2	218274197	218292586	-1
ENSG00000168490	18.9102	1.9012	0.645699	2.94441	0.00323575	0.0226535	PHYHIP	phytanoyl-CoA 2-hydroxylase interacting protein [Source:HGNC Symbol;Acc:HGNC:16865]	protein_coding	8	22219703	22232101	-1
ENSG00000207525	6.76626	2.13063	0.723994	2.94288	0.00325177	0.0227542	Y_RNA	Y RNA [Source:RFAM;Acc:RF00019]	misc_RNA	16	74463888	74463988	-1
ENSG00000169247	79.0549	1.37394	0.466963	2.94229	0.003258	0.0227863	SH3TC2	SH3 domain and tetratricopeptide repeats 2 [Source:HGNC Symbol;Acc:HGNC:29427]	protein_coding	5	148923639	149063163	-1
ENSG00000177565	842.746	-0.844779	0.287256	-2.94086	0.00327303	0.0228799	TBL1XR1	TBL1X receptor 1 [Source:HGNC Symbol;Acc:HGNC:29529]	protein_coding	3	177019340	177228000	-1
ENSG00000137492	35.6691	-1.76029	0.598822	-2.93958	0.00328655	0.0229628	THAP12	THAP domain containing 12 [Source:HGNC Symbol;Acc:HGNC:9440]	protein_coding	11	76349956	76381132	-1
ENSG00000163806	26.0126	1.89787	0.645957	2.93808	0.00330253	0.0230629	SPDYA	speedy/RINGO cell cycle regulator family member A [Source:HGNC Symbol;Acc:HGNC:30613]	protein_coding	2	28782517	28850611	1
ENSG00000128408	26.9201	-1.89082	0.643754	-2.93717	0.00331223	0.023119	RIBC2	RIB43A domain with coiled-coils 2 [Source:HGNC Symbol;Acc:HGNC:13241]	protein_coding	22	45413693	45432509	1
ENSG00000256673	78.9209	1.47987	0.504016	2.93615	0.00332314	0.0231835	AC141557.1	ovostatin (OVOS) pseudogene	unprocessed_pseudogene	12	9398355	9414851	-1
ENSG00000102974	155.495	-1.13384	0.386232	-2.93563	0.00332866	0.0232104	CTCF	CCCTC-binding factor [Source:HGNC Symbol;Acc:HGNC:13723]	protein_coding	16	67562467	67639177	1
ENSG00000152061	215.862	-1.07538	0.366512	-2.93411	0.0033451	0.0233127	RABGAP1L	RAB GTPase activating protein 1 like [Source:HGNC Symbol;Acc:HGNC:24663]	protein_coding	1	174159410	174995308	1
ENSG00000177943	30.6177	1.75217	0.597205	2.93396	0.00334669	0.0233127	MAMDC4	MAM domain containing 4 [Source:HGNC Symbol;Acc:HGNC:24083]	protein_coding	9	136850943	136860799	1
ENSG00000134253	96.5528	1.37201	0.467711	2.93347	0.00335196	0.0233377	TRIM45	tripartite motif containing 45 [Source:HGNC Symbol;Acc:HGNC:19018]	protein_coding	1	117111060	117122587	-1
ENSG00000183495	262.747	0.944982	0.322183	2.93306	0.00335638	0.0233431	EP400	E1A binding protein p400 [Source:HGNC Symbol;Acc:HGNC:11958]	protein_coding	12	131949942	132080460	1
ENSG00000189306	169.381	-1.10333	0.376194	-2.93288	0.00335839	0.0233431	RRP7A	ribosomal RNA processing 7 homolog A [Source:HGNC Symbol;Acc:HGNC:24286]	protein_coding	22	42508344	42519796	-1
ENSG00000132334	43.3807	1.62161	0.552911	2.93285	0.00335862	0.0233431	PTPRE	protein tyrosine phosphatase receptor type E [Source:HGNC Symbol;Acc:HGNC:9669]	protein_coding	10	127907103	128085855	1
ENSG00000103353	130.069	-1.3165	0.448893	-2.93278	0.00335946	0.0233431	UBFD1	ubiquitin family domain containing 1 [Source:HGNC Symbol;Acc:HGNC:30565]	protein_coding	16	23557721	23574389	1
[truncated: 58,607 more rows]
