# Supplementary material for: A New Phenotype in Candida-Epithelial Cell Interaction Distinguishes Colonization- versus Vulvovaginal Candidiasis-Associated Strains
Source: mBio. 2023 Mar 1;14(2):e00107-23. doi: 10.1128/mbio.00107-23 (PMC10128025; doi:10.1128/mbio.00107-23)
Supplement: DATA SET S6 [file mbio.00107-23-s0009.xlsx]

## Sheet: 14314 ifx vs mock
GeneID	baseMean	log2FoldChange	lfcSE	stat	pvalue	padj	Gene.name	Gene.description	Gene.type	Chromosome.scaffold.name	Gene.start..bp.	Gene.end..bp.	Strand
ENSG00000167772	271.17	8.27629	0.43242	19.1395	1.18471e-81	1.53372e-77	ANGPTL4	angiopoietin like 4 [Source:HGNC Symbol;Acc:HGNC:16039]	protein_coding	19	8363289	8374370	1
ENSG00000176171	950.422	5.00111	0.263967	18.946	4.76613e-80	3.08511e-76	BNIP3	BCL2 interacting protein 3 [Source:HGNC Symbol;Acc:HGNC:1084]	protein_coding	10	131966455	131982013	-1
ENSG00000104419	8368.41	4.85454	0.271118	17.9056	1.06547e-71	4.59784e-68	NDRG1	N-myc downstream regulated 1 [Source:HGNC Symbol;Acc:HGNC:7679]	protein_coding	8	133237175	133302022	-1
ENSG00000127129	306.303	7.02071	0.393701	17.8326	3.94742e-71	1.27758e-67	EDN2	endothelin 2 [Source:HGNC Symbol;Acc:HGNC:3177]	protein_coding	1	41478775	41484683	-1
ENSG00000173110	264.214	6.38131	0.374167	17.0547	3.22313e-65	8.34532e-62	HSPA6	heat shock protein family A (Hsp70) member 6 [Source:HGNC Symbol;Acc:HGNC:5239]	protein_coding	1	161524540	161526894	1
ENSG00000129521	237.859	5.73328	0.341863	16.7707	3.99896e-63	8.62843e-60	EGLN3	egl-9 family hypoxia inducible factor 3 [Source:HGNC Symbol;Acc:HGNC:14661]	protein_coding	14	33924227	34462774	-1
ENSG00000107159	512.112	5.50127	0.35209	15.6246	4.949e-55	9.15282e-52	CA9	carbonic anhydrase 9 [Source:HGNC Symbol;Acc:HGNC:1383]	protein_coding	9	35673918	35681159	1
ENSG00000135245	695.036	4.34806	0.288928	15.0489	3.50938e-51	5.67905e-48	HILPDA	hypoxia inducible lipid droplet associated [Source:HGNC Symbol;Acc:HGNC:28859]	protein_coding	7	128455849	128458418	1
ENSG00000161638	1798.89	3.67212	0.250224	14.6753	9.28055e-49	1.33496e-45	ITGA5	integrin subunit alpha 5 [Source:HGNC Symbol;Acc:HGNC:6141]	protein_coding	12	54395261	54419266	-1
ENSG00000148926	5617.78	4.144	0.285417	14.5191	9.17216e-48	1.18743e-44	ADM	adrenomedullin [Source:HGNC Symbol;Acc:HGNC:259]	protein_coding	11	10305073	10307397	1
ENSG00000186352	266.226	5.06586	0.351599	14.4081	4.60485e-47	5.41949e-44	ANKRD37	ankyrin repeat domain 37 [Source:HGNC Symbol;Acc:HGNC:29593]	protein_coding	4	185396021	185400628	1
ENSG00000111674	1181.95	3.72715	0.278899	13.3638	9.84234e-41	1.06182e-37	ENO2	enolase 2 [Source:HGNC Symbol;Acc:HGNC:3353]	protein_coding	12	6913745	6923698	1
ENSG00000117394	3458.54	3.04085	0.234601	12.9618	2.01417e-38	2.0058e-35	SLC2A1	solute carrier family 2 member 1 [Source:HGNC Symbol;Acc:HGNC:11005]	protein_coding	1	42925353	42958893	-1
ENSG00000178573	210.997	4.61326	0.366724	12.5797	2.73181e-36	2.52614e-33	MAF	MAF bZIP transcription factor [Source:HGNC Symbol;Acc:HGNC:6776]	protein_coding	16	79585843	79600737	-1
ENSG00000122884	540.361	3.32304	0.276953	11.9986	3.6145e-33	3.11955e-30	P4HA1	prolyl 4-hydroxylase subunit alpha 1 [Source:HGNC Symbol;Acc:HGNC:8546]	protein_coding	10	73007217	73096974	-1
ENSG00000143847	249.143	4.31876	0.362155	11.9252	8.7493e-33	7.07928e-30	PPFIA4	PTPRF interacting protein alpha 4 [Source:HGNC Symbol;Acc:HGNC:9248]	protein_coding	1	203026498	203078740	1
ENSG00000020577	261.053	4.11391	0.350788	11.7276	9.20043e-32	7.0064e-29	SAMD4A	sterile alpha motif domain containing 4A [Source:HGNC Symbol;Acc:HGNC:23023]	protein_coding	14	54566117	54793315	1
ENSG00000196968	481.956	3.72843	0.323528	11.5243	9.95491e-31	7.15979e-28	FUT11	fucosyltransferase 11 [Source:HGNC Symbol;Acc:HGNC:19233]	protein_coding	10	73772276	73780251	1
ENSG00000258667	135.951	5.75838	0.505558	11.3902	4.68149e-30	3.18982e-27	HIF1A-AS3	HIF1A antisense RNA 3 [Source:HGNC Symbol;Acc:HGNC:54284]	lncRNA	14	61707564	61751099	-1
ENSG00000134013	364.907	3.58992	0.321743	11.1577	6.56451e-29	4.24921e-26	LOXL2	lysyl oxidase like 2 [Source:HGNC Symbol;Acc:HGNC:6666]	protein_coding	8	23296897	23425328	-1
ENSG00000197451	288.389	-4.31716	0.391452	-11.0286	2.78154e-28	1.69842e-25	HNRNPAB	heterogeneous nuclear ribonucleoprotein A/B [Source:HGNC Symbol;Acc:HGNC:5034]	protein_coding	5	178204533	178211163	1
ENSG00000059728	594.89	3.34236	0.303155	11.0253	2.88624e-28	1.69842e-25	MXD1	MAX dimerization protein 1 [Source:HGNC Symbol;Acc:HGNC:6761]	protein_coding	2	69897688	69942945	1
ENSG00000188229	597.077	-3.23012	0.302422	-10.6809	1.25113e-26	7.02444e-24	TUBB4B	tubulin beta 4B class IVb [Source:HGNC Symbol;Acc:HGNC:20771]	protein_coding	9	137241287	137243707	1
ENSG00000112715	4067.76	2.4835	0.2326	10.6771	1.30223e-26	7.02444e-24	VEGFA	vascular endothelial growth factor A [Source:HGNC Symbol;Acc:HGNC:12680]	protein_coding	6	43770184	43786487	1
ENSG00000169242	697.266	3.15879	0.298453	10.5839	3.54041e-26	1.83337e-23	EFNA1	ephrin A1 [Source:HGNC Symbol;Acc:HGNC:3221]	protein_coding	1	155127876	155134899	1
ENSG00000181458	197.345	3.46636	0.327695	10.578	3.76939e-26	1.87686e-23	TMEM45A	transmembrane protein 45A [Source:HGNC Symbol;Acc:HGNC:25480]	protein_coding	3	100492619	100577444	1
ENSG00000159399	486.222	3.14038	0.297791	10.5456	5.32433e-26	2.55292e-23	HK2	hexokinase 2 [Source:HGNC Symbol;Acc:HGNC:4923]	protein_coding	2	74834127	74893359	1
ENSG00000185567	3070.84	2.51771	0.239187	10.5261	6.54938e-26	3.02815e-23	AHNAK2	AHNAK nucleoprotein 2 [Source:HGNC Symbol;Acc:HGNC:20125]	protein_coding	14	104937244	104978374	-1
ENSG00000114268	371.381	3.37908	0.324839	10.4023	2.41932e-25	1.08002e-22	PFKFB4	6-phosphofructo-2-kinase/fructose-2,6-biphosphatase 4 [Source:HGNC Symbol;Acc:HGNC:8875]	protein_coding	3	48517684	48562015	-1
ENSG00000169710	2283.44	-2.85976	0.275229	-10.3905	2.74029e-25	1.18253e-22	FASN	fatty acid synthase [Source:HGNC Symbol;Acc:HGNC:3594]	protein_coding	17	82078338	82098294	-1
ENSG00000173281	169.418	3.78202	0.368324	10.2682	9.80153e-25	4.09325e-22	PPP1R3B	protein phosphatase 1 regulatory subunit 3B [Source:HGNC Symbol;Acc:HGNC:14942]	protein_coding	8	9136255	9151574	-1
ENSG00000231317	115.254	5.45714	0.53577	10.1856	2.29936e-24	9.30235e-22	AC091812.1	coiled-coil domain containing 144C (CCDC144C) pseudogene	unprocessed_pseudogene	7	55656768	55678490	-1
ENSG00000152256	237.093	3.46734	0.350735	9.88593	4.79121e-23	1.87961e-20	PDK1	pyruvate dehydrogenase kinase 1 [Source:HGNC Symbol;Acc:HGNC:8809]	protein_coding	2	172555373	172608669	1
ENSG00000163803	171.133	3.83283	0.387934	9.88011	5.07785e-23	1.93347e-20	PLB1	phospholipase B1 [Source:HGNC Symbol;Acc:HGNC:30041]	protein_coding	2	28457145	28644142	1
ENSG00000197930	1220.18	2.55861	0.261517	9.78373	1.32247e-22	4.89163e-20	ERO1A	endoplasmic reticulum oxidoreductase 1 alpha [Source:HGNC Symbol;Acc:HGNC:13280]	protein_coding	14	52639915	52695900	-1
ENSG00000130822	42.1587	5.60251	0.581694	9.63137	5.89377e-22	2.11946e-19	PNCK	pregnancy up-regulated nonubiquitous CaM kinase [Source:HGNC Symbol;Acc:HGNC:13415]	protein_coding	X	153669733	153689010	-1
ENSG00000152952	737.537	2.62724	0.273048	9.62188	6.46359e-22	2.26156e-19	PLOD2	procollagen-lysine,2-oxoglutarate 5-dioxygenase 2 [Source:HGNC Symbol;Acc:HGNC:9082]	protein_coding	3	146069440	146163653	-1
ENSG00000079308	502.914	2.94993	0.307148	9.60425	7.6714e-22	2.61352e-19	TNS1	tensin 1 [Source:HGNC Symbol;Acc:HGNC:11973]	protein_coding	2	217799588	218033982	-1
ENSG00000147689	2155.46	2.49727	0.261947	9.53349	1.52081e-21	5.04832e-19	FAM83A	family with sequence similarity 83 member A [Source:HGNC Symbol;Acc:HGNC:28210]	protein_coding	8	123178960	123210079	1
ENSG00000164096	1044.49	2.47138	0.261639	9.44576	3.52832e-21	1.14194e-18	C4orf3	chromosome 4 open reading frame 3 [Source:HGNC Symbol;Acc:HGNC:19225]	protein_coding	4	119296419	119304445	-1
ENSG00000118503	564.268	3.05571	0.324033	9.43027	4.09047e-21	1.29159e-18	TNFAIP3	TNF alpha induced protein 3 [Source:HGNC Symbol;Acc:HGNC:11896]	protein_coding	6	137867214	137883312	1
ENSG00000170525	1422.81	2.58201	0.279082	9.25181	2.20724e-20	6.80356e-18	PFKFB3	6-phosphofructo-2-kinase/fructose-2,6-biphosphatase 3 [Source:HGNC Symbol;Acc:HGNC:8874]	protein_coding	10	6144934	6254644	1
ENSG00000072682	529.507	2.43885	0.268994	9.06657	1.22828e-19	3.69798e-17	P4HA2	prolyl 4-hydroxylase subunit alpha 2 [Source:HGNC Symbol;Acc:HGNC:8547]	protein_coding	5	132190147	132295315	-1
ENSG00000105220	1829.66	2.24893	0.251095	8.95652	3.35077e-19	9.85889e-17	GPI	glucose-6-phosphate isomerase [Source:HGNC Symbol;Acc:HGNC:4458]	protein_coding	19	34359480	34402413	1
ENSG00000115548	458.928	2.71052	0.303391	8.93409	4.10537e-19	1.18107e-16	KDM3A	lysine demethylase 3A [Source:HGNC Symbol;Acc:HGNC:20815]	protein_coding	2	86440647	86492716	1
ENSG00000023191	81.8506	-4.77487	0.537481	-8.8838	6.46119e-19	1.8184e-16	RNH1	ribonuclease/angiogenin inhibitor 1 [Source:HGNC Symbol;Acc:HGNC:10074]	protein_coding	11	494512	507300	-1
ENSG00000172115	267.634	-3.1589	0.355874	-8.87645	6.9027e-19	1.90133e-16	CYCS	cytochrome c, somatic [Source:HGNC Symbol;Acc:HGNC:19986]	protein_coding	7	25118656	25125260	-1
ENSG00000168209	4924.32	2.54566	0.28936	8.79755	1.3984e-18	3.77159e-16	DDIT4	DNA damage inducible transcript 4 [Source:HGNC Symbol;Acc:HGNC:24944]	protein_coding	10	72273919	72276036	1
ENSG00000256006	70.9689	4.35035	0.498124	8.73346	2.46991e-18	6.5256e-16	AC084117.1	novel transcript	lncRNA	11	18405609	18406731	1
ENSG00000166165	132.339	3.09329	0.354857	8.71702	2.85623e-18	7.39534e-16	CKB	creatine kinase B [Source:HGNC Symbol;Acc:HGNC:1991]	protein_coding	14	103519667	103522833	-1
ENSG00000075426	934.811	2.32387	0.26936	8.6274	6.2761e-18	1.59314e-15	FOSL2	FOS like 2, AP-1 transcription factor subunit [Source:HGNC Symbol;Acc:HGNC:3798]	protein_coding	2	28392448	28417317	1
ENSG00000125740	350.981	-3.11648	0.363724	-8.56824	1.05082e-17	2.61613e-15	FOSB	FosB proto-oncogene, AP-1 transcription factor subunit [Source:HGNC Symbol;Acc:HGNC:3797]	protein_coding	19	45467995	45475179	1
ENSG00000119630	105.51	3.96373	0.464382	8.5355	1.39549e-17	3.40867e-15	PGF	placental growth factor [Source:HGNC Symbol;Acc:HGNC:8893]	protein_coding	14	74941834	74955626	-1
ENSG00000188994	1970.86	2.85319	0.33679	8.47172	2.41795e-17	5.79681e-15	ZNF292	zinc finger protein 292 [Source:HGNC Symbol;Acc:HGNC:18410]	protein_coding	6	87152833	87265943	1
ENSG00000225138	290.823	3.27593	0.389816	8.40378	4.32314e-17	1.01759e-14	SLC9A3-AS1	SLC9A3 antisense RNA 1 [Source:HGNC Symbol;Acc:HGNC:40550]	lncRNA	5	473236	480884	1
ENSG00000170835	176.845	3.21148	0.383748	8.36872	5.82476e-17	1.34656e-14	CEL	carboxyl ester lipase [Source:HGNC Symbol;Acc:HGNC:1848]	protein_coding	9	133061981	133071861	1
ENSG00000109046	1009.76	2.43734	0.292095	8.34435	7.1609e-17	1.6264e-14	WSB1	WD repeat and SOCS box containing 1 [Source:HGNC Symbol;Acc:HGNC:19221]	protein_coding	17	27294076	27315926	1
ENSG00000134333	6366.7	1.99279	0.238914	8.34103	7.3648e-17	1.64387e-14	LDHA	lactate dehydrogenase A [Source:HGNC Symbol;Acc:HGNC:6535]	protein_coding	11	18394560	18408425	1
ENSG00000177169	784.256	2.45958	0.295176	8.33261	7.90798e-17	1.7352e-14	ULK1	unc-51 like autophagy activating kinase 1 [Source:HGNC Symbol;Acc:HGNC:12558]	protein_coding	12	131894622	131923150	1
ENSG00000109819	928.818	2.42969	0.292711	8.30064	1.03551e-16	2.23429e-14	PPARGC1A	PPARG coactivator 1 alpha [Source:HGNC Symbol;Acc:HGNC:9237]	protein_coding	4	23755041	23904089	-1
ENSG00000123416	1039.14	-2.55109	0.30869	-8.26426	1.40565e-16	2.98321e-14	TUBA1B	tubulin alpha 1b [Source:HGNC Symbol;Acc:HGNC:18809]	protein_coding	12	49127782	49131397	-1
ENSG00000125629	429.193	2.45724	0.297625	8.25615	1.50442e-16	3.14133e-14	INSIG2	insulin induced gene 2 [Source:HGNC Symbol;Acc:HGNC:20452]	protein_coding	2	118088452	118110997	1
ENSG00000112972	559.581	-2.36938	0.287684	-8.23604	1.78004e-16	3.65783e-14	HMGCS1	3-hydroxy-3-methylglutaryl-CoA synthase 1 [Source:HGNC Symbol;Acc:HGNC:5007]	protein_coding	5	43287470	43313512	-1
ENSG00000154358	235.262	2.96734	0.360911	8.22182	2.00443e-16	4.05458e-14	OBSCN	obscurin, cytoskeletal calmodulin and titin-interacting RhoGEF [Source:HGNC Symbol;Acc:HGNC:15719]	protein_coding	1	228208044	228378876	1
ENSG00000169403	300.811	2.41331	0.29419	8.20322	2.34034e-16	4.66123e-14	PTAFR	platelet activating factor receptor [Source:HGNC Symbol;Acc:HGNC:9582]	protein_coding	1	28147166	28193936	-1
ENSG00000279283	121.846	3.94355	0.481009	8.19849	2.43418e-16	4.77468e-14	AC131009.4	novel transcript	TEC	12	131896500	131898239	1
ENSG00000132793	1018.32	2.53561	0.310632	8.16276	3.2746e-16	6.32731e-14	LPIN3	lipin 3 [Source:HGNC Symbol;Acc:HGNC:14451]	protein_coding	20	41340821	41360582	1
ENSG00000225217	28.111	4.98177	0.618981	8.04834	8.39236e-16	1.59776e-13	HSPA7	heat shock protein family A (Hsp70) member 7 (pseudogene) [Source:HGNC Symbol;Acc:HGNC:5240]	unprocessed_pseudogene	1	161606291	161608217	1
ENSG00000035664	365.848	2.67791	0.333192	8.03715	9.19558e-16	1.7253e-13	DAPK2	death associated protein kinase 2 [Source:HGNC Symbol;Acc:HGNC:2675]	protein_coding	15	63907036	64072033	-1
ENSG00000061656	120.382	3.45089	0.430352	8.01877	1.06806e-15	1.9753e-13	SPAG4	sperm associated antigen 4 [Source:HGNC Symbol;Acc:HGNC:11214]	protein_coding	20	35615829	35621094	1
ENSG00000100097	450.805	2.6193	0.328139	7.98227	1.43661e-15	2.61949e-13	LGALS1	galectin 1 [Source:HGNC Symbol;Acc:HGNC:6561]	protein_coding	22	37675636	37679802	1
ENSG00000130821	543.188	2.44298	0.306127	7.98029	1.45996e-15	2.62508e-13	SLC6A8	solute carrier family 6 member 8 [Source:HGNC Symbol;Acc:HGNC:11055]	protein_coding	X	153687926	153696588	1
ENSG00000074410	208.756	3.00987	0.381558	7.88838	3.06144e-15	5.42923e-13	CA12	carbonic anhydrase 12 [Source:HGNC Symbol;Acc:HGNC:1371]	protein_coding	15	63321378	63381846	-1
ENSG00000109107	829.357	2.04183	0.26467	7.71464	1.21325e-14	2.12254e-12	ALDOC	aldolase, fructose-bisphosphate C [Source:HGNC Symbol;Acc:HGNC:418]	protein_coding	17	28573115	28576948	-1
ENSG00000186918	1347.09	1.93581	0.251405	7.69993	1.36136e-14	2.34989e-12	ZNF395	zinc finger protein 395 [Source:HGNC Symbol;Acc:HGNC:18737]	protein_coding	8	28345590	28402701	-1
ENSG00000230795	426.368	2.66112	0.349227	7.62005	2.53583e-14	4.31958e-12	HLA-K	major histocompatibility complex, class I, K (pseudogene) [Source:HGNC Symbol;Acc:HGNC:4969]	unprocessed_pseudogene	6	29926459	29929232	1
ENSG00000125775	143.605	2.6817	0.3521	7.61632	2.61018e-14	4.38849e-12	SDCBP2	syndecan binding protein 2 [Source:HGNC Symbol;Acc:HGNC:15756]	protein_coding	20	1309909	1329139	-1
ENSG00000105329	459.853	2.42125	0.318107	7.61144	2.71058e-14	4.49397e-12	TGFB1	transforming growth factor beta 1 [Source:HGNC Symbol;Acc:HGNC:11766]	protein_coding	19	41301587	41353922	-1
ENSG00000117525	3294.85	1.93145	0.253833	7.60916	2.7588e-14	4.49397e-12	F3	coagulation factor III, tissue factor [Source:HGNC Symbol;Acc:HGNC:3541]	protein_coding	1	94529173	94541759	-1
ENSG00000104812	875.432	2.03508	0.267481	7.60831	2.77706e-14	4.49397e-12	GYS1	glycogen synthase 1 [Source:HGNC Symbol;Acc:HGNC:4706]	protein_coding	19	48968130	48993310	-1
ENSG00000108654	948.402	-2.09018	0.275032	-7.59979	2.96616e-14	4.74073e-12	DDX5	DEAD-box helicase 5 [Source:HGNC Symbol;Acc:HGNC:2746]	protein_coding	17	64498254	64508199	-1
ENSG00000130827	1047.8	2.74489	0.36282	7.56542	3.86601e-14	6.10358e-12	PLXNA3	plexin A3 [Source:HGNC Symbol;Acc:HGNC:9101]	protein_coding	X	154458281	154477779	1
ENSG00000178150	397.118	2.5591	0.339549	7.53677	4.81771e-14	7.51446e-12	ZNF114	zinc finger protein 114 [Source:HGNC Symbol;Acc:HGNC:12894]	protein_coding	19	48270081	48287608	1
ENSG00000214193	719.403	2.43405	0.324256	7.50658	6.0694e-14	9.3541e-12	SH3D21	SH3 domain containing 21 [Source:HGNC Symbol;Acc:HGNC:26236]	protein_coding	1	36306368	36329340	1
ENSG00000118263	1053.17	2.16482	0.288921	7.49278	6.74286e-14	1.02698e-11	KLF7	Kruppel like factor 7 [Source:HGNC Symbol;Acc:HGNC:6350]	protein_coding	2	207074137	207167267	-1
ENSG00000104881	2132.69	1.98542	0.265228	7.48569	7.11721e-14	1.07139e-11	PPP1R13L	protein phosphatase 1 regulatory subunit 13 like [Source:HGNC Symbol;Acc:HGNC:18838]	protein_coding	19	45379638	45406349	-1
ENSG00000132646	755.592	-2.02742	0.270942	-7.48286	7.2721e-14	1.08212e-11	PCNA	proliferating cell nuclear antigen [Source:HGNC Symbol;Acc:HGNC:8729]	protein_coding	20	5114953	5126626	-1
ENSG00000116237	153.227	-3.32568	0.448732	-7.41128	1.25086e-13	1.84018e-11	ICMT	isoprenylcysteine carboxyl methyltransferase [Source:HGNC Symbol;Acc:HGNC:5350]	protein_coding	1	6221193	6235972	-1
ENSG00000163516	1279.28	2.31728	0.313552	7.39042	1.46366e-13	2.12092e-11	ANKZF1	ankyrin repeat and zinc finger peptidyl tRNA hydrolase 1 [Source:HGNC Symbol;Acc:HGNC:25527]	protein_coding	2	219229783	219236679	1
ENSG00000179051	575.085	-2.33026	0.31535	-7.38944	1.47445e-13	2.12092e-11	RCC2	regulator of chromosome condensation 2 [Source:HGNC Symbol;Acc:HGNC:30297]	protein_coding	1	17406760	17439677	-1
ENSG00000183741	515.291	-2.16024	0.293264	-7.36621	1.75552e-13	2.49746e-11	CBX6	chromobox 6 [Source:HGNC Symbol;Acc:HGNC:1556]	protein_coding	22	38861422	38872249	-1
ENSG00000128422	8674.58	2.55728	0.347648	7.35595	1.89578e-13	2.6677e-11	KRT17	keratin 17 [Source:HGNC Symbol;Acc:HGNC:6427]	protein_coding	17	41619442	41624842	-1
ENSG00000119986	328.463	2.35743	0.321426	7.33429	2.22892e-13	3.10275e-11	AVPI1	arginine vasopressin induced 1 [Source:HGNC Symbol;Acc:HGNC:30898]	protein_coding	10	97677424	97687241	-1
ENSG00000135069	216.449	-2.66465	0.364634	-7.30772	2.71705e-13	3.74201e-11	PSAT1	phosphoserine aminotransferase 1 [Source:HGNC Symbol;Acc:HGNC:19129]	protein_coding	9	78297125	78330093	1
ENSG00000126705	441.116	2.16505	0.296566	7.30041	2.86901e-13	3.90971e-11	AHDC1	AT-hook DNA binding motif containing 1 [Source:HGNC Symbol;Acc:HGNC:25230]	protein_coding	1	27534035	27604431	-1
ENSG00000179335	1343.08	2.21173	0.303656	7.28369	3.24802e-13	4.38009e-11	CLK3	CDC like kinase 3 [Source:HGNC Symbol;Acc:HGNC:2071]	protein_coding	15	74598500	74645414	1
ENSG00000160471	89.1689	3.11192	0.430132	7.23481	4.66196e-13	6.22204e-11	COX6B2	cytochrome c oxidase subunit 6B2 [Source:HGNC Symbol;Acc:HGNC:24380]	protein_coding	19	55349306	55354719	-1
ENSG00000134107	1151.36	1.92729	0.267397	7.20759	5.69502e-13	7.52324e-11	BHLHE40	basic helix-loop-helix family member e40 [Source:HGNC Symbol;Acc:HGNC:1046]	protein_coding	3	4979437	4985323	1
ENSG00000112033	672.28	2.00699	0.278922	7.19554	6.22123e-13	8.13536e-11	PPARD	peroxisome proliferator activated receptor delta [Source:HGNC Symbol;Acc:HGNC:9235]	protein_coding	6	35342558	35428191	1
ENSG00000205488	442.268	2.3519	0.328414	7.1614	7.98597e-13	1.03386e-10	CALML3-AS1	CALML3 antisense RNA 1 [Source:HGNC Symbol;Acc:HGNC:44682]	lncRNA	10	5510036	5526246	-1
ENSG00000173210	815.32	1.86676	0.261282	7.14463	9.02357e-13	1.15663e-10	ABLIM3	actin binding LIM protein family member 3 [Source:HGNC Symbol;Acc:HGNC:29132]	protein_coding	5	149141483	149260542	1
ENSG00000102144	2563.03	1.87216	0.262603	7.12923	1.0093e-12	1.27265e-10	PGK1	phosphoglycerate kinase 1 [Source:HGNC Symbol;Acc:HGNC:8896]	protein_coding	X	77910739	78129295	1
ENSG00000185033	1325.38	1.78869	0.25091	7.12879	1.01254e-12	1.27265e-10	SEMA4B	semaphorin 4B [Source:HGNC Symbol;Acc:HGNC:10730]	protein_coding	15	90160604	90229679	1
ENSG00000170379	72.6724	3.41374	0.479227	7.12343	1.05273e-12	1.31045e-10	TCAF2	TRPM8 channel associated factor 2 [Source:HGNC Symbol;Acc:HGNC:26878]	protein_coding	7	143620952	143730409	1
ENSG00000154803	351.312	2.43796	0.343005	7.10767	1.18015e-12	1.45188e-10	FLCN	folliculin [Source:HGNC Symbol;Acc:HGNC:27310]	protein_coding	17	17212212	17237188	-1
ENSG00000205129	77.7025	3.71351	0.522539	7.10667	1.18878e-12	1.45188e-10	C4orf47	chromosome 4 open reading frame 47 [Source:HGNC Symbol;Acc:HGNC:34346]	protein_coding	4	185426249	185449826	1
ENSG00000131435	560.551	1.94269	0.274107	7.08736	1.36692e-12	1.64087e-10	PDLIM4	PDZ and LIM domain 4 [Source:HGNC Symbol;Acc:HGNC:16501]	protein_coding	5	132257696	132273454	1
ENSG00000069667	30.0153	4.27901	0.603769	7.08717	1.36887e-12	1.64087e-10	RORA	RAR related orphan receptor A [Source:HGNC Symbol;Acc:HGNC:10258]	protein_coding	15	60488284	61229302	-1
ENSG00000013441	958.941	2.30691	0.32641	7.06751	1.57733e-12	1.87341e-10	CLK1	CDC like kinase 1 [Source:HGNC Symbol;Acc:HGNC:2068]	protein_coding	2	200853009	200864744	-1
ENSG00000134668	1165.01	2.26024	0.320156	7.05979	1.66757e-12	1.96258e-10	SPOCD1	SPOC domain containing 1 [Source:HGNC Symbol;Acc:HGNC:26338]	protein_coding	1	31790422	31816051	-1
ENSG00000235823	215.767	2.50443	0.355527	7.04427	1.8643e-12	2.17435e-10	OLMALINC	oligodendrocyte maturation-associated long intergenic non-coding RNA [Source:HGNC Symbol;Acc:HGNC:28060]	lncRNA	10	100373099	100454043	1
ENSG00000165474	488.321	2.01548	0.286233	7.04139	1.90327e-12	2.19997e-10	GJB2	gap junction protein beta 2 [Source:HGNC Symbol;Acc:HGNC:4284]	protein_coding	13	20187463	20192938	-1
ENSG00000067057	1095.27	2.27139	0.322799	7.03652	1.97096e-12	2.24496e-10	PFKP	phosphofructokinase, platelet [Source:HGNC Symbol;Acc:HGNC:8878]	protein_coding	10	3066333	3137718	1
ENSG00000135926	987.338	1.85522	0.263689	7.03562	1.98383e-12	2.24496e-10	TMBIM1	transmembrane BAX inhibitor motif containing 1 [Source:HGNC Symbol;Acc:HGNC:23410]	protein_coding	2	218274197	218292586	-1
ENSG00000266714	130.405	3.18785	0.453149	7.03489	1.99421e-12	2.24496e-10	MYO15B	myosin XVB [Source:HGNC Symbol;Acc:HGNC:14083]	protein_coding	17	75588058	75626849	1
ENSG00000272870	103.251	3.45677	0.491511	7.03294	2.02224e-12	2.25689e-10	SAP30-DT	SAP30 divergent transcript [Source:HGNC Symbol;Acc:HGNC:54424]	lncRNA	4	173349543	173370721	-1
ENSG00000168906	174.203	-3.11341	0.443906	-7.01368	2.32136e-12	2.56857e-10	MAT2A	methionine adenosyltransferase 2A [Source:HGNC Symbol;Acc:HGNC:6904]	protein_coding	2	85539168	85545281	1
ENSG00000149925	91.3493	2.91108	0.415902	6.99943	2.56997e-12	2.81957e-10	ALDOA	aldolase, fructose-bisphosphate A [Source:HGNC Symbol;Acc:HGNC:414]	protein_coding	16	30064164	30070457	1
ENSG00000130635	80.6003	3.6862	0.528733	6.97177	3.12978e-12	3.40488e-10	COL5A1	collagen type V alpha 1 chain [Source:HGNC Symbol;Acc:HGNC:2209]	protein_coding	9	134641803	134844843	1
ENSG00000105048	585.529	2.13691	0.306959	6.96157	3.36513e-12	3.63041e-10	TNNT1	troponin T1, slow skeletal type [Source:HGNC Symbol;Acc:HGNC:11948]	protein_coding	19	55132698	55149206	-1
ENSG00000142046	183.383	2.63127	0.378655	6.94899	3.67905e-12	3.91936e-10	TMEM91	transmembrane protein 91 [Source:HGNC Symbol;Acc:HGNC:32393]	protein_coding	19	41350911	41384083	1
ENSG00000116017	122.532	2.86458	0.412262	6.94844	3.69351e-12	3.91936e-10	ARID3A	AT-rich interaction domain 3A [Source:HGNC Symbol;Acc:HGNC:3031]	protein_coding	19	925781	975939	1
ENSG00000123358	131.827	-2.76448	0.399257	-6.92406	4.38867e-12	4.61916e-10	NR4A1	nuclear receptor subfamily 4 group A member 1 [Source:HGNC Symbol;Acc:HGNC:7980]	protein_coding	12	52022832	52059507	1
ENSG00000163872	751.295	2.03828	0.294623	6.91825	4.57254e-12	4.77388e-10	YEATS2	YEATS domain containing 2 [Source:HGNC Symbol;Acc:HGNC:25489]	protein_coding	3	183697797	183812624	1
ENSG00000116133	926.351	-2.01095	0.290998	-6.91052	4.82873e-12	5.00102e-10	DHCR24	24-dehydrocholesterol reductase [Source:HGNC Symbol;Acc:HGNC:2859]	protein_coding	1	54849627	54887195	-1
ENSG00000064270	158.409	2.64906	0.383526	6.90711	4.94626e-12	5.08208e-10	ATP2C2	ATPase secretory pathway Ca2+ transporting 2 [Source:HGNC Symbol;Acc:HGNC:29103]	protein_coding	16	84368527	84464187	1
ENSG00000116260	932.665	1.93437	0.280421	6.89808	5.27115e-12	5.37325e-10	QSOX1	quiescin sulfhydryl oxidase 1 [Source:HGNC Symbol;Acc:HGNC:9756]	protein_coding	1	180154869	180204030	1
ENSG00000214274	49.2395	3.77624	0.547876	6.89251	5.48166e-12	5.54419e-10	ANG	angiogenin [Source:HGNC Symbol;Acc:HGNC:483]	protein_coding	14	20684177	20698971	1
ENSG00000110080	253.087	2.08939	0.303538	6.88343	5.84291e-12	5.86374e-10	ST3GAL4	ST3 beta-galactoside alpha-2,3-sialyltransferase 4 [Source:HGNC Symbol;Acc:HGNC:10864]	protein_coding	11	126355640	126440344	1
ENSG00000179820	169.38	2.34476	0.342313	6.84976	7.39763e-12	7.3669e-10	MYADM	myeloid associated differentiation marker [Source:HGNC Symbol;Acc:HGNC:7544]	protein_coding	19	53864763	53876435	1
ENSG00000150753	530.418	-1.91354	0.283181	-6.7573	1.40585e-11	1.38932e-09	CCT5	chaperonin containing TCP1 subunit 5 [Source:HGNC Symbol;Acc:HGNC:1618]	protein_coding	5	10249929	10266389	1
ENSG00000172638	145.619	3.0607	0.454268	6.73766	1.60956e-11	1.57859e-09	EFEMP2	EGF containing fibulin extracellular matrix protein 2 [Source:HGNC Symbol;Acc:HGNC:3219]	protein_coding	11	65866441	65873592	-1
ENSG00000104765	369.193	2.03473	0.303956	6.69416	2.1691e-11	2.11136e-09	BNIP3L	BCL2 interacting protein 3 like [Source:HGNC Symbol;Acc:HGNC:1085]	protein_coding	8	26383054	26505636	1
ENSG00000224271	427.069	2.91487	0.436589	6.67647	2.44764e-11	2.36471e-09	AL117329.1	novel transcript	lncRNA	22	47630827	48023004	1
ENSG00000101040	709.448	2.20829	0.331701	6.65748	2.78566e-11	2.67135e-09	ZMYND8	zinc finger MYND-type containing 8 [Source:HGNC Symbol;Acc:HGNC:9397]	protein_coding	20	47209214	47356889	-1
ENSG00000156113	67.585	3.01417	0.456325	6.60531	3.96685e-11	3.77609e-09	KCNMA1	potassium calcium-activated channel subfamily M alpha 1 [Source:HGNC Symbol;Acc:HGNC:6284]	protein_coding	10	76869601	77638369	-1
ENSG00000172081	306.778	1.99807	0.303123	6.5916	4.35106e-11	4.11159e-09	MOB3A	MOB kinase activator 3A [Source:HGNC Symbol;Acc:HGNC:29802]	protein_coding	19	2071036	2096673	-1
ENSG00000141279	1108.41	1.68173	0.255258	6.58834	4.44757e-11	4.17234e-09	NPEPPS	aminopeptidase puromycin sensitive [Source:HGNC Symbol;Acc:HGNC:7900]	protein_coding	17	47522942	47624665	1
ENSG00000130226	40.8059	3.73121	0.567701	6.57249	4.94822e-11	4.60861e-09	DPP6	dipeptidyl peptidase like 6 [Source:HGNC Symbol;Acc:HGNC:3010]	protein_coding	7	153887097	154894285	1
ENSG00000167553	700.114	-1.93001	0.293702	-6.57131	4.98735e-11	4.61187e-09	TUBA1C	tubulin alpha 1c [Source:HGNC Symbol;Acc:HGNC:20768]	protein_coding	12	49188736	49274600	1
ENSG00000176826	112.056	2.82518	0.430055	6.56933	5.05409e-11	4.64044e-09	FKBP9P1	FKBP prolyl isomerase 9 pseudogene 1 [Source:HGNC Symbol;Acc:HGNC:23568]	transcribed_unprocessed_pseudogene	7	55681074	55713252	-1
ENSG00000170606	288.126	-2.2711	0.345866	-6.56641	5.15435e-11	4.69917e-09	HSPA4	heat shock protein family A (Hsp70) member 4 [Source:HGNC Symbol;Acc:HGNC:5237]	protein_coding	5	133052013	133106449	1
ENSG00000182472	183.604	2.53283	0.387066	6.54366	6.00309e-11	5.43469e-09	CAPN12	calpain 12 [Source:HGNC Symbol;Acc:HGNC:13249]	protein_coding	19	38730187	38769904	-1
ENSG00000079459	331.487	-2.13196	0.326359	-6.53255	6.46583e-11	5.81296e-09	FDFT1	farnesyl-diphosphate farnesyltransferase 1 [Source:HGNC Symbol;Acc:HGNC:3629]	protein_coding	8	11795573	11839304	1
ENSG00000228451	67.81	2.96427	0.456297	6.49635	8.22923e-11	7.34728e-09	SDAD1P1	SDA1 domain containing 1 pseudogene 1 [Source:HGNC Symbol;Acc:HGNC:31403]	transcribed_processed_pseudogene	8	26375913	26382953	-1
ENSG00000124116	76.8809	2.74043	0.422508	6.4861	8.80871e-11	7.81079e-09	WFDC3	WAP four-disulfide core domain 3 [Source:HGNC Symbol;Acc:HGNC:15957]	protein_coding	20	45747944	45791932	-1
ENSG00000144045	297.04	2.43461	0.375629	6.48141	9.08678e-11	8.00255e-09	DQX1	DEAQ-box RNA dependent ATPase 1 [Source:HGNC Symbol;Acc:HGNC:20410]	protein_coding	2	74518131	74526281	-1
ENSG00000102886	164.214	2.69865	0.416702	6.4762	9.40642e-11	8.22807e-09	GDPD3	glycerophosphodiester phosphodiesterase domain containing 3 [Source:HGNC Symbol;Acc:HGNC:28638]	protein_coding	16	30104810	30113537	-1
ENSG00000120738	877.169	-2.11675	0.330584	-6.40306	1.52292e-10	1.3232e-08	EGR1	early growth response 1 [Source:HGNC Symbol;Acc:HGNC:3238]	protein_coding	5	138465479	138469303	1
ENSG00000189057	104.11	-2.63135	0.411065	-6.40129	1.54066e-10	1.32969e-08	FAM111B	family with sequence similarity 111 member B [Source:HGNC Symbol;Acc:HGNC:24200]	protein_coding	11	59107185	59127412	1
ENSG00000124224	144.633	2.31794	0.362174	6.40008	1.55294e-10	1.33142e-08	PPP4R1L	protein phosphatase 4 regulatory subunit 1 like (pseudogene) [Source:HGNC Symbol;Acc:HGNC:15755]	transcribed_unprocessed_pseudogene	20	58228940	58309451	-1
ENSG00000120899	817.956	1.84039	0.288177	6.38633	1.69917e-10	1.44721e-08	PTK2B	protein tyrosine kinase 2 beta [Source:HGNC Symbol;Acc:HGNC:9612]	protein_coding	8	27311482	27459391	1
ENSG00000184368	29.1627	3.82323	0.599597	6.37634	1.81374e-10	1.53469e-08	MAP7D2	MAP7 domain containing 2 [Source:HGNC Symbol;Acc:HGNC:25899]	protein_coding	X	20006713	20116907	-1
ENSG00000106366	2213.76	1.75566	0.276489	6.34983	2.15555e-10	1.81206e-08	SERPINE1	serpin family E member 1 [Source:HGNC Symbol;Acc:HGNC:8583]	protein_coding	7	101127104	101139247	1
ENSG00000196660	18.6812	4.33438	0.682706	6.34883	2.16964e-10	1.81214e-08	SLC30A10	solute carrier family 30 member 10 [Source:HGNC Symbol;Acc:HGNC:25355]	protein_coding	1	219685427	219958647	-1
ENSG00000114023	990.941	1.98894	0.313504	6.34424	2.23532e-10	1.85503e-08	FAM162A	family with sequence similarity 162 member A [Source:HGNC Symbol;Acc:HGNC:17865]	protein_coding	3	122384176	122412334	1
ENSG00000182481	217.17	-2.33905	0.368757	-6.34308	2.25214e-10	1.85708e-08	KPNA2	karyopherin subunit alpha 2 [Source:HGNC Symbol;Acc:HGNC:6395]	protein_coding	17	68035636	68047364	1
ENSG00000126870	577.01	2.15611	0.341002	6.32286	2.56767e-10	2.10387e-08	DYNC2I1	dynein 2 intermediate chain 1 [Source:HGNC Symbol;Acc:HGNC:21862]	protein_coding	7	158856558	158956747	1
ENSG00000227036	444.133	1.76532	0.279278	6.32103	2.59823e-10	2.11552e-08	LINC00511	long intergenic non-protein coding RNA 511 [Source:HGNC Symbol;Acc:HGNC:43564]	lncRNA	17	72290091	72640472	-1
ENSG00000167107	672.962	1.96357	0.310899	6.31578	2.68808e-10	2.1665e-08	ACSF2	acyl-CoA synthetase family member 2 [Source:HGNC Symbol;Acc:HGNC:26101]	protein_coding	17	50426158	50474845	1
ENSG00000185101	831.288	2.26555	0.358733	6.31542	2.69431e-10	2.1665e-08	ANO9	anoctamin 9 [Source:HGNC Symbol;Acc:HGNC:20679]	protein_coding	11	417933	442011	-1
ENSG00000143631	42.7436	3.51959	0.558195	6.30531	2.87614e-10	2.29041e-08	FLG	filaggrin [Source:HGNC Symbol;Acc:HGNC:3748]	protein_coding	1	152302165	152325239	-1
ENSG00000179046	204.242	2.61944	0.415461	6.3049	2.88381e-10	2.29041e-08	TRIML2	tripartite motif family like 2 [Source:HGNC Symbol;Acc:HGNC:26378]	protein_coding	4	188091273	188109603	-1
ENSG00000185813	128.095	-2.47064	0.393084	-6.28526	3.27304e-10	2.5837e-08	PCYT2	phosphate cytidylyltransferase 2, ethanolamine [Source:HGNC Symbol;Acc:HGNC:8756]	protein_coding	17	81900958	81911432	-1
ENSG00000101782	798.291	1.66558	0.265333	6.27735	3.44395e-10	2.70215e-08	RIOK3	RIO kinase 3 [Source:HGNC Symbol;Acc:HGNC:11451]	protein_coding	18	23453287	23486603	1
ENSG00000164134	162.731	-2.50491	0.399212	-6.27464	3.50451e-10	2.7331e-08	NAA15	N-alpha-acetyltransferase 15, NatA auxiliary subunit [Source:HGNC Symbol;Acc:HGNC:30782]	protein_coding	4	139301505	139420033	1
ENSG00000225177	260.94	2.24613	0.358278	6.26923	3.62834e-10	2.81272e-08	AL590617.2	novel transcript	lncRNA	6	138692548	138697288	1
ENSG00000188486	112.757	-2.53411	0.404781	-6.26044	3.83888e-10	2.95822e-08	H2AX	H2A.X variant histone [Source:HGNC Symbol;Acc:HGNC:4739]	protein_coding	11	119093854	119095467	-1
ENSG00000156804	312.96	2.00591	0.320819	6.25246	4.04034e-10	3.09504e-08	FBXO32	F-box protein 32 [Source:HGNC Symbol;Acc:HGNC:16731]	protein_coding	8	123497889	123541206	-1
ENSG00000171793	64.5042	-3.59007	0.574603	-6.24791	4.1599e-10	3.16788e-08	CTPS1	CTP synthase 1 [Source:HGNC Symbol;Acc:HGNC:2519]	protein_coding	1	40979688	41012565	1
ENSG00000088340	581.114	2.37656	0.38155	6.22868	4.7037e-10	3.56106e-08	FER1L4	fer-1 like family member 4 (pseudogene) [Source:HGNC Symbol;Acc:HGNC:15801]	transcribed_unitary_pseudogene	20	35558737	35607562	-1
ENSG00000092853	100.022	-2.69115	0.43302	-6.21484	5.13762e-10	3.86695e-08	CLSPN	claspin [Source:HGNC Symbol;Acc:HGNC:19715]	protein_coding	1	35720218	35769978	-1
ENSG00000116649	94.3018	-2.81426	0.455359	-6.18032	6.39737e-10	4.7873e-08	SRM	spermidine synthase [Source:HGNC Symbol;Acc:HGNC:11296]	protein_coding	1	11054584	11060020	-1
ENSG00000099875	912.15	1.71045	0.276816	6.17901	6.45049e-10	4.79931e-08	MKNK2	MAPK interacting serine/threonine kinase 2 [Source:HGNC Symbol;Acc:HGNC:7111]	protein_coding	19	2037465	2051244	-1
ENSG00000100342	3135.83	1.96573	0.31854	6.17106	6.7833e-10	5.01809e-08	APOL1	apolipoprotein L1 [Source:HGNC Symbol;Acc:HGNC:618]	protein_coding	22	36253071	36267530	1
ENSG00000140105	335.566	-2.26407	0.367036	-6.16851	6.89383e-10	5.07088e-08	WARS1	tryptophanyl-tRNA synthetase 1 [Source:HGNC Symbol;Acc:HGNC:12729]	protein_coding	14	100333790	100376805	-1
ENSG00000131462	106.379	-2.72193	0.44184	-6.16045	7.25403e-10	5.30569e-08	TUBG1	tubulin gamma 1 [Source:HGNC Symbol;Acc:HGNC:12417]	protein_coding	17	42609641	42615238	1
ENSG00000173575	1785	1.87102	0.30385	6.15771	7.38033e-10	5.36774e-08	CHD2	chromodomain helicase DNA binding protein 2 [Source:HGNC Symbol;Acc:HGNC:1917]	protein_coding	15	92900189	93027996	1
ENSG00000017483	990.125	1.54612	0.251332	6.1517	7.66578e-10	5.5442e-08	SLC38A5	solute carrier family 38 member 5 [Source:HGNC Symbol;Acc:HGNC:18070]	protein_coding	X	48458537	48470260	-1
ENSG00000131037	765.835	1.94408	0.317019	6.13239	8.65672e-10	6.22611e-08	EPS8L1	EPS8 like 1 [Source:HGNC Symbol;Acc:HGNC:21295]	protein_coding	19	55072020	55087923	1
ENSG00000198860	72.7609	-2.91907	0.476283	-6.12886	8.85093e-10	6.33062e-08	TSEN15	tRNA splicing endonuclease subunit 15 [Source:HGNC Symbol;Acc:HGNC:16791]	protein_coding	1	184051651	184123978	1
ENSG00000087266	311.119	1.9865	0.324607	6.1197	9.37535e-10	6.66886e-08	SH3BP2	SH3 domain binding protein 2 [Source:HGNC Symbol;Acc:HGNC:10825]	protein_coding	4	2793071	2841098	1
ENSG00000143390	52.5345	-3.28386	0.537926	-6.10467	1.03016e-09	7.28766e-08	RFX5	regulatory factor X5 [Source:HGNC Symbol;Acc:HGNC:9986]	protein_coding	1	151340640	151347326	-1
ENSG00000162591	114.675	2.81412	0.46248	6.08484	1.16606e-09	8.20424e-08	MEGF6	multiple EGF like domains 6 [Source:HGNC Symbol;Acc:HGNC:3232]	protein_coding	1	3487951	3611508	-1
ENSG00000213859	214.974	2.04956	0.336903	6.08354	1.1756e-09	8.22665e-08	KCTD11	potassium channel tetramerization domain containing 11 [Source:HGNC Symbol;Acc:HGNC:21302]	protein_coding	17	7351889	7354944	1
ENSG00000226145	851.766	2.40909	0.3965	6.07588	1.23309e-09	8.58259e-08	KRT16P6	keratin 16 pseudogene 6 [Source:HGNC Symbol;Acc:HGNC:50719]	transcribed_unprocessed_pseudogene	17	16817983	16822579	-1
ENSG00000128923	1128.33	1.82989	0.301344	6.07244	1.25982e-09	8.72169e-08	MINDY2	MINDY lysine 48 deubiquitinase 2 [Source:HGNC Symbol;Acc:HGNC:26954]	protein_coding	15	58771192	58861900	1
ENSG00000167785	178.847	2.26309	0.372806	6.07041	1.2758e-09	8.78539e-08	ZNF558	zinc finger protein 558 [Source:HGNC Symbol;Acc:HGNC:26422]	protein_coding	19	8806170	8832314	-1
ENSG00000012171	515.897	2.03517	0.335512	6.06588	1.31235e-09	8.98928e-08	SEMA3B	semaphorin 3B [Source:HGNC Symbol;Acc:HGNC:10724]	protein_coding	3	50267558	50277546	1
ENSG00000261286	183.308	2.55013	0.421214	6.05424	1.41083e-09	9.61292e-08	ATP2C2-AS1	ATP2C2 antisense RNA 1 [Source:HGNC Symbol;Acc:HGNC:53167]	lncRNA	16	84459259	84467361	-1
ENSG00000231298	58.4745	2.80498	0.465512	6.02558	1.68507e-09	1.14214e-07	MANCR	mitotically associated long non coding RNA [Source:HGNC Symbol;Acc:HGNC:44678]	lncRNA	10	4650158	4678185	-1
ENSG00000214049	365.062	2.08204	0.346953	6.00093	1.96196e-09	1.32289e-07	UCA1	urothelial cancer associated 1 [Source:HGNC Symbol;Acc:HGNC:37126]	lncRNA	19	15828206	15836328	1
ENSG00000170271	130.868	2.25538	0.375906	5.99986	1.97484e-09	1.32468e-07	FAXDC2	fatty acid hydroxylase domain containing 2 [Source:HGNC Symbol;Acc:HGNC:1334]	protein_coding	5	154818492	154859252	-1
ENSG00000115641	290.392	2.01214	0.335788	5.99229	2.06904e-09	1.38071e-07	FHL2	four and a half LIM domains 2 [Source:HGNC Symbol;Acc:HGNC:3703]	protein_coding	2	105357712	105438513	-1
ENSG00000173727	483.157	1.9251	0.321742	5.98337	2.18572e-09	1.45109e-07	AP000769.1	Finkel-Biskis-Reilly murine sarcoma virus (FBR-MuSV) ubiquitously expressed (FAU) pseudogene	transcribed_unprocessed_pseudogene	11	65455258	65466720	1
ENSG00000102575	210.771	1.95841	0.327881	5.97295	2.33003e-09	1.53901e-07	ACP5	acid phosphatase 5, tartrate resistant [Source:HGNC Symbol;Acc:HGNC:124]	protein_coding	19	11574660	11579008	-1
ENSG00000146648	10760	1.47869	0.247925	5.96428	2.45722e-09	1.61478e-07	EGFR	epidermal growth factor receptor [Source:HGNC Symbol;Acc:HGNC:3236]	protein_coding	7	55019017	55211628	1
ENSG00000076641	33.886	3.24803	0.544918	5.9606	2.51318e-09	1.64321e-07	PAG1	phosphoprotein membrane anchor with glycosphingolipid microdomains 1 [Source:HGNC Symbol;Acc:HGNC:30043]	protein_coding	8	80967810	81112068	-1
ENSG00000117266	608.176	1.99864	0.335397	5.95904	2.53727e-09	1.65063e-07	CDK18	cyclin dependent kinase 18 [Source:HGNC Symbol;Acc:HGNC:8751]	protein_coding	1	205504596	205532793	1
ENSG00000095303	510.864	1.76948	0.297423	5.94937	2.69184e-09	1.74243e-07	PTGS1	prostaglandin-endoperoxide synthase 1 [Source:HGNC Symbol;Acc:HGNC:9604]	protein_coding	9	122370530	122395703	1
ENSG00000112118	672.997	-1.79042	0.301232	-5.94367	2.78703e-09	1.79507e-07	MCM3	minichromosome maintenance complex component 3 [Source:HGNC Symbol;Acc:HGNC:6945]	protein_coding	6	52264014	52284881	-1
ENSG00000117408	86.8501	-2.74163	0.461564	-5.93986	2.85258e-09	1.82819e-07	IPO13	importin 13 [Source:HGNC Symbol;Acc:HGNC:16853]	protein_coding	1	43946950	43968022	1
ENSG00000203392	116.788	2.53873	0.428266	5.92793	3.0677e-09	1.95638e-07	AC105020.1	novel transcript, antisense to CSPG4	lncRNA	15	75678548	75680752	1
ENSG00000011638	199.653	1.95197	0.329846	5.91782	3.26242e-09	2.07036e-07	TMEM159	transmembrane protein 159 [Source:HGNC Symbol;Acc:HGNC:30136]	protein_coding	16	21158377	21180616	1
ENSG00000184207	64.8033	-2.91393	0.494376	-5.89415	3.76607e-09	2.37832e-07	PGP	phosphoglycolate phosphatase [Source:HGNC Symbol;Acc:HGNC:8909]	protein_coding	16	2211593	2214840	-1
ENSG00000086061	565.515	-1.8032	0.306371	-5.88567	3.96445e-09	2.49144e-07	DNAJA1	DnaJ heat shock protein family (Hsp40) member A1 [Source:HGNC Symbol;Acc:HGNC:5229]	protein_coding	9	33025273	33039907	1
ENSG00000260685	122.03	3.02509	0.514204	5.88306	4.02757e-09	2.51889e-07	AC027104.1	RWD domain containing 1 (RWDD1) pseudogene	processed_pseudogene	15	75950464	75951144	-1
ENSG00000173230	1691.1	1.64871	0.280708	5.87339	4.26975e-09	2.65751e-07	GOLGB1	golgin B1 [Source:HGNC Symbol;Acc:HGNC:4429]	protein_coding	3	121663199	121749767	-1
ENSG00000148840	76.8531	-2.71525	0.464101	-5.85055	4.89951e-09	3.03488e-07	PPRC1	PPARG related coactivator 1 [Source:HGNC Symbol;Acc:HGNC:30025]	protein_coding	10	102132994	102150333	1
ENSG00000136026	166.216	-2.15083	0.368388	-5.8385	5.26743e-09	3.24724e-07	CKAP4	cytoskeleton associated protein 4 [Source:HGNC Symbol;Acc:HGNC:16991]	protein_coding	12	106237881	106304279	-1
ENSG00000117000	271.32	1.82703	0.313365	5.83035	5.53109e-09	3.39363e-07	RLF	RLF zinc finger [Source:HGNC Symbol;Acc:HGNC:10025]	protein_coding	1	40161387	40240921	1
ENSG00000147955	127.697	-2.2396	0.384526	-5.82431	5.73505e-09	3.50217e-07	SIGMAR1	sigma non-opioid intracellular receptor 1 [Source:HGNC Symbol;Acc:HGNC:8157]	protein_coding	9	34634722	34637844	-1
ENSG00000105559	431.152	1.65867	0.285351	5.81273	6.14632e-09	3.7357e-07	PLEKHA4	pleckstrin homology domain containing A4 [Source:HGNC Symbol;Acc:HGNC:14339]	protein_coding	19	48837097	48868617	-1
ENSG00000106333	93.6824	2.71511	0.467409	5.80884	6.29063e-09	3.80554e-07	PCOLCE	procollagen C-endopeptidase enhancer [Source:HGNC Symbol;Acc:HGNC:8738]	protein_coding	7	100602363	100608175	1
ENSG00000102890	591.129	1.5807	0.272243	5.8062	6.39052e-09	3.84798e-07	ELMO3	engulfment and cell motility 3 [Source:HGNC Symbol;Acc:HGNC:17289]	protein_coding	16	67199111	67204029	1
ENSG00000196912	104.998	2.97161	0.512078	5.80305	6.51181e-09	3.90287e-07	ANKRD36B	ankyrin repeat domain 36B [Source:HGNC Symbol;Acc:HGNC:29333]	protein_coding	2	97492663	97589965	-1
ENSG00000132002	1605.21	1.77428	0.305861	5.80094	6.59454e-09	3.93424e-07	DNAJB1	DnaJ heat shock protein family (Hsp40) member B1 [Source:HGNC Symbol;Acc:HGNC:5270]	protein_coding	19	14514769	14560391	-1
ENSG00000080031	206.906	2.0239	0.350029	5.78208	7.37816e-09	4.38154e-07	PTPRH	protein tyrosine phosphatase receptor type H [Source:HGNC Symbol;Acc:HGNC:9672]	protein_coding	19	55181247	55209506	-1
ENSG00000109736	457.023	1.65672	0.287266	5.76722	8.0592e-09	4.76413e-07	MFSD10	major facilitator superfamily domain containing 10 [Source:HGNC Symbol;Acc:HGNC:16894]	protein_coding	4	2930561	2934834	-1
ENSG00000007516	85.1805	2.56795	0.44543	5.76511	8.16063e-09	4.80216e-07	BAIAP3	BAI1 associated protein 3 [Source:HGNC Symbol;Acc:HGNC:948]	protein_coding	16	1333638	1349441	1
ENSG00000198265	282.918	1.72219	0.298987	5.76007	8.40797e-09	4.92532e-07	HELZ	helicase with zinc finger [Source:HGNC Symbol;Acc:HGNC:16878]	protein_coding	17	67070444	67245989	-1
ENSG00000132432	488.665	1.57193	0.273572	5.74594	9.14122e-09	5.33073e-07	SEC61G	SEC61 translocon subunit gamma [Source:HGNC Symbol;Acc:HGNC:18277]	protein_coding	7	54752250	54759974	-1
ENSG00000160959	146.071	-2.33704	0.407097	-5.74074	9.42652e-09	5.47245e-07	LRRC14	leucine rich repeat containing 14 [Source:HGNC Symbol;Acc:HGNC:20419]	protein_coding	8	144517992	144525172	1
ENSG00000005448	301.586	1.77591	0.309526	5.73753	9.60699e-09	5.55232e-07	WDR54	WD repeat domain 54 [Source:HGNC Symbol;Acc:HGNC:25770]	protein_coding	2	74421678	74425755	1
ENSG00000198793	140.709	-2.26737	0.395278	-5.73615	9.68509e-09	5.57259e-07	MTOR	mechanistic target of rapamycin kinase [Source:HGNC Symbol;Acc:HGNC:3942]	protein_coding	1	11106535	11262551	-1
ENSG00000189136	73.4254	2.79062	0.487874	5.71997	1.06546e-08	6.10327e-07	UBE2Q2P1	ubiquitin conjugating enzyme E2 Q2 pseudogene 1 [Source:HGNC Symbol;Acc:HGNC:37439]	transcribed_unprocessed_pseudogene	15	84526781	84571216	-1
ENSG00000115758	124.855	-2.92385	0.511334	-5.71809	1.07731e-08	6.14397e-07	ODC1	ornithine decarboxylase 1 [Source:HGNC Symbol;Acc:HGNC:8109]	protein_coding	2	10439968	10448327	-1
ENSG00000146674	6415.23	1.83847	0.322113	5.70755	1.14616e-08	6.508e-07	IGFBP3	insulin like growth factor binding protein 3 [Source:HGNC Symbol;Acc:HGNC:5472]	protein_coding	7	45912245	45921874	-1
ENSG00000164056	23.8759	3.43926	0.602919	5.70435	1.16787e-08	6.6023e-07	SPRY1	sprouty RTK signaling antagonist 1 [Source:HGNC Symbol;Acc:HGNC:11269]	protein_coding	4	123396795	123403760	1
ENSG00000130826	268.885	-1.88653	0.331215	-5.69578	1.22806e-08	6.9124e-07	DKC1	dyskerin pseudouridine synthase 1 [Source:HGNC Symbol;Acc:HGNC:2890]	protein_coding	X	154762742	154777689	1
ENSG00000227533	145.849	2.60486	0.458567	5.68042	1.34363e-08	7.53016e-07	SLC2A1-AS1	SLC2A1 antisense RNA 1 [Source:HGNC Symbol;Acc:HGNC:44187]	lncRNA	1	42959049	42996814	1
ENSG00000131473	540.086	-1.7829	0.314197	-5.67447	1.39117e-08	7.76294e-07	ACLY	ATP citrate lyase [Source:HGNC Symbol;Acc:HGNC:115]	protein_coding	17	41866917	41930542	-1
ENSG00000198915	116.221	2.10531	0.372679	5.64912	1.61271e-08	8.96058e-07	RASGEF1A	RasGEF domain family member 1A [Source:HGNC Symbol;Acc:HGNC:24246]	protein_coding	10	43194535	43267065	-1
ENSG00000092295	117.346	2.28131	0.404584	5.63866	1.71374e-08	9.48121e-07	TGM1	transglutaminase 1 [Source:HGNC Symbol;Acc:HGNC:11777]	protein_coding	14	24249114	24264432	-1
ENSG00000155506	390.616	-1.8409	0.3273	-5.62452	1.86023e-08	1.02479e-06	LARP1	La ribonucleoprotein 1, translational regulator [Source:HGNC Symbol;Acc:HGNC:29531]	protein_coding	5	154712843	154817605	1
ENSG00000076003	109.02	-2.46885	0.441694	-5.58951	2.27716e-08	1.24441e-06	MCM6	minichromosome maintenance complex component 6 [Source:HGNC Symbol;Acc:HGNC:6949]	protein_coding	2	135839626	135876443	-1
ENSG00000130598	99.9171	2.71841	0.486349	5.58943	2.27812e-08	1.24441e-06	TNNI2	troponin I2, fast skeletal type [Source:HGNC Symbol;Acc:HGNC:11946]	protein_coding	11	1838981	1841680	1
ENSG00000196839	357.499	1.68422	0.30168	5.58279	2.36691e-08	1.28748e-06	ADA	adenosine deaminase [Source:HGNC Symbol;Acc:HGNC:186]	protein_coding	20	44619522	44652233	-1
ENSG00000123384	3035.61	1.52835	0.273888	5.5802	2.40238e-08	1.3013e-06	LRP1	LDL receptor related protein 1 [Source:HGNC Symbol;Acc:HGNC:6692]	protein_coding	12	57128483	57213361	1
ENSG00000149480	239.885	-1.82662	0.32753	-5.57694	2.44789e-08	1.32043e-06	MTA2	metastasis associated 1 family member 2 [Source:HGNC Symbol;Acc:HGNC:7411]	protein_coding	11	62593214	62601865	-1
ENSG00000159348	476.857	1.56851	0.281413	5.57371	2.49367e-08	1.33954e-06	CYB5R1	cytochrome b5 reductase 1 [Source:HGNC Symbol;Acc:HGNC:13397]	protein_coding	1	202961873	202967275	-1
ENSG00000124788	138.683	2.16133	0.388194	5.56765	2.582e-08	1.38126e-06	ATXN1	ataxin 1 [Source:HGNC Symbol;Acc:HGNC:10548]	protein_coding	6	16299112	16761491	-1
ENSG00000162302	189.677	-2.09706	0.377459	-5.55572	2.76473e-08	1.47293e-06	RPS6KA4	ribosomal protein S6 kinase A4 [Source:HGNC Symbol;Acc:HGNC:10433]	protein_coding	11	64359148	64372215	1
ENSG00000129467	52.1128	2.73786	0.493407	5.5489	2.87481e-08	1.5253e-06	ADCY4	adenylate cyclase 4 [Source:HGNC Symbol;Acc:HGNC:235]	protein_coding	14	24318349	24335093	-1
ENSG00000175054	93.0728	-2.58537	0.466078	-5.54709	2.90468e-08	1.53485e-06	ATR	ATR serine/threonine kinase [Source:HGNC Symbol;Acc:HGNC:882]	protein_coding	3	142449007	142578733	-1
ENSG00000160818	135.956	-2.3605	0.425809	-5.54355	2.96392e-08	1.55979e-06	GPATCH4	G-patch domain containing 4 [Source:HGNC Symbol;Acc:HGNC:25982]	protein_coding	1	156594301	156601496	-1
ENSG00000165732	447.461	-1.81024	0.327323	-5.53044	3.19432e-08	1.67424e-06	DDX21	DExD-box helicase 21 [Source:HGNC Symbol;Acc:HGNC:2744]	protein_coding	10	68956170	68985068	1
ENSG00000100591	358.667	-1.74428	0.315496	-5.5287	3.22621e-08	1.68413e-06	AHSA1	activator of HSP90 ATPase activity 1 [Source:HGNC Symbol;Acc:HGNC:1189]	protein_coding	14	77457870	77469472	1
ENSG00000086475	103.674	-2.39456	0.433175	-5.52793	3.24035e-08	1.68472e-06	SEPHS1	selenophosphate synthetase 1 [Source:HGNC Symbol;Acc:HGNC:19685]	protein_coding	10	13317428	13348298	-1
ENSG00000248787	35.3452	3.08799	0.55911	5.52306	3.3315e-08	1.72518e-06	AC092903.2	novel transcript	lncRNA	3	125907765	125916360	-1
ENSG00000173692	361.796	-1.67438	0.303233	-5.52176	3.3563e-08	1.7311e-06	PSMD1	proteasome 26S subunit, non-ATPase 1 [Source:HGNC Symbol;Acc:HGNC:9554]	protein_coding	2	231056845	231173116	1
ENSG00000133805	183.502	1.88441	0.342083	5.50863	3.61646e-08	1.85789e-06	AMPD3	adenosine monophosphate deaminase 3 [Source:HGNC Symbol;Acc:HGNC:470]	protein_coding	11	10308313	10507579	1
ENSG00000179833	312.073	1.71303	0.311256	5.50361	3.72091e-08	1.90399e-06	SERTAD2	SERTA domain containing 2 [Source:HGNC Symbol;Acc:HGNC:30784]	protein_coding	2	64631621	64751005	-1
ENSG00000167549	581.248	1.9014	0.345598	5.50177	3.75998e-08	1.91641e-06	CORO6	coronin 6 [Source:HGNC Symbol;Acc:HGNC:21356]	protein_coding	17	29614756	29622907	-1
ENSG00000166986	188.833	-2.26602	0.412268	-5.49648	3.87447e-08	1.96701e-06	MARS1	methionyl-tRNA synthetase 1 [Source:HGNC Symbol;Acc:HGNC:6898]	protein_coding	12	57475445	57517569	1
ENSG00000165280	801.057	-1.47142	0.267769	-5.49511	3.90461e-08	1.97458e-06	VCP	valosin containing protein [Source:HGNC Symbol;Acc:HGNC:12666]	protein_coding	9	35053928	35072668	-1
ENSG00000255031	370.162	2.29521	0.41805	5.49029	4.01271e-08	2.02135e-06	AP002807.1	novel transcript, antisense to CHKA	lncRNA	11	68050740	68053762	1
ENSG00000119938	26.7786	3.4989	0.637513	5.48836	4.05688e-08	2.03568e-06	PPP1R3C	protein phosphatase 1 regulatory subunit 3C [Source:HGNC Symbol;Acc:HGNC:9293]	protein_coding	10	91628442	91633071	-1
ENSG00000172037	683.509	1.62434	0.296356	5.48103	4.22856e-08	2.11363e-06	LAMB2	laminin subunit beta 2 [Source:HGNC Symbol;Acc:HGNC:6487]	protein_coding	3	49121114	49133118	-1
ENSG00000130204	235.064	-1.8942	0.34588	-5.47647	4.33902e-08	2.1605e-06	TOMM40	translocase of outer mitochondrial membrane 40 [Source:HGNC Symbol;Acc:HGNC:18001]	protein_coding	19	44890569	44903689	1
ENSG00000186184	488.475	1.53342	0.282079	5.43612	5.44535e-08	2.70098e-06	POLR1D	RNA polymerase I and III subunit D [Source:HGNC Symbol;Acc:HGNC:20422]	protein_coding	13	27620742	27744237	1
ENSG00000143621	261.816	-1.97808	0.363952	-5.43499	5.4799e-08	2.70774e-06	ILF2	interleukin enhancer binding factor 2 [Source:HGNC Symbol;Acc:HGNC:6037]	protein_coding	1	153661788	153671028	-1
ENSG00000108671	281.589	-1.78757	0.329699	-5.42184	5.89901e-08	2.896e-06	PSMD11	proteasome 26S subunit, non-ATPase 11 [Source:HGNC Symbol;Acc:HGNC:9556]	protein_coding	17	32444379	32483319	1
ENSG00000119950	258.708	1.83873	0.339147	5.42163	5.90565e-08	2.896e-06	MXI1	MAX interactor 1, dimerization protein [Source:HGNC Symbol;Acc:HGNC:7534]	protein_coding	10	110207605	110287365	1
ENSG00000108846	612.173	1.92949	0.356112	5.41821	6.01978e-08	2.94079e-06	ABCC3	ATP binding cassette subfamily C member 3 [Source:HGNC Symbol;Acc:HGNC:54]	protein_coding	17	50634777	50692253	1
ENSG00000227051	277.748	1.63756	0.302271	5.41754	6.0424e-08	2.94079e-06	C14orf132	chromosome 14 open reading frame 132 [Source:HGNC Symbol;Acc:HGNC:20346]	protein_coding	14	96039362	96093971	1
ENSG00000158195	1750.64	1.31347	0.243197	5.40084	6.63298e-08	3.21613e-06	WASF2	WASP family member 2 [Source:HGNC Symbol;Acc:HGNC:12733]	protein_coding	1	27404230	27490167	-1
ENSG00000183856	839.224	1.65185	0.307043	5.37986	7.45451e-08	3.59657e-06	IQGAP3	IQ motif containing GTPase activating protein 3 [Source:HGNC Symbol;Acc:HGNC:20669]	protein_coding	1	156525405	156572604	-1
ENSG00000138640	162.06	1.97124	0.366441	5.37941	7.47317e-08	3.59657e-06	FAM13A	family with sequence similarity 13 member A [Source:HGNC Symbol;Acc:HGNC:19367]	protein_coding	4	88725955	89111398	-1
ENSG00000143369	1889.19	1.73132	0.322403	5.37006	7.87103e-08	3.76557e-06	ECM1	extracellular matrix protein 1 [Source:HGNC Symbol;Acc:HGNC:3153]	protein_coding	1	150508062	150513789	1
ENSG00000088726	182.358	1.82719	0.340272	5.3698	7.88251e-08	3.76557e-06	TMEM40	transmembrane protein 40 [Source:HGNC Symbol;Acc:HGNC:25620]	protein_coding	3	12733528	12769457	-1
ENSG00000165934	127.544	-2.33846	0.435582	-5.3686	7.9351e-08	3.77676e-06	CPSF2	cleavage and polyadenylation specific factor 2 [Source:HGNC Symbol;Acc:HGNC:2325]	protein_coding	14	92121969	92172145	1
ENSG00000180861	64.3383	2.5817	0.481209	5.36502	8.0941e-08	3.83832e-06	LINC01559	long intergenic non-protein coding RNA 1559 [Source:HGNC Symbol;Acc:HGNC:26598]	lncRNA	12	13371089	13387167	-1
ENSG00000137648	806.159	1.52539	0.284569	5.36037	8.30512e-08	3.92402e-06	TMPRSS4	transmembrane serine protease 4 [Source:HGNC Symbol;Acc:HGNC:11878]	protein_coding	11	118077012	118121890	1
ENSG00000164163	202.887	-1.88393	0.352491	-5.34462	9.06079e-08	4.26549e-06	ABCE1	ATP binding cassette subfamily E member 1 [Source:HGNC Symbol;Acc:HGNC:69]	protein_coding	4	145098288	145129524	1
ENSG00000163435	2393.89	1.37739	0.258034	5.33802	9.39658e-08	4.40754e-06	ELF3	E74 like ETS transcription factor 3 [Source:HGNC Symbol;Acc:HGNC:3318]	protein_coding	1	202007945	202017183	1
ENSG00000032219	659.23	1.81546	0.340378	5.33366	9.62538e-08	4.49856e-06	ARID4A	AT-rich interaction domain 4A [Source:HGNC Symbol;Acc:HGNC:9885]	protein_coding	14	58298504	58373887	1
ENSG00000250564	210.823	2.1983	0.412749	5.32601	1.00395e-07	4.67525e-06	AC109454.3	uncharacterized LOC102546229 [Source:NCBI gene (formerly Entrezgene);Acc:102546229]	lncRNA	5	134429051	134460615	-1
ENSG00000140939	354.95	1.72463	0.32394	5.32391	1.01561e-07	4.71259e-06	NOL3	nucleolar protein 3 [Source:HGNC Symbol;Acc:HGNC:7869]	protein_coding	16	67170154	67175735	1
ENSG00000143013	191.389	-2.02091	0.380124	-5.31645	1.05809e-07	4.89217e-06	LMO4	LIM domain only 4 [Source:HGNC Symbol;Acc:HGNC:6644]	protein_coding	1	87328880	87348923	1
ENSG00000104738	265.433	-1.76297	0.33173	-5.31447	1.06966e-07	4.92804e-06	MCM4	minichromosome maintenance complex component 4 [Source:HGNC Symbol;Acc:HGNC:6947]	protein_coding	8	47960185	47978160	1
ENSG00000160072	160.436	-2.01714	0.379728	-5.31205	1.08396e-07	4.97623e-06	ATAD3B	ATPase family AAA domain containing 3B [Source:HGNC Symbol;Acc:HGNC:24007]	protein_coding	1	1471765	1497848	1
ENSG00000125166	275.148	-1.78422	0.336353	-5.30461	1.12914e-07	5.16071e-06	GOT2	glutamic-oxaloacetic transaminase 2 [Source:HGNC Symbol;Acc:HGNC:4433]	protein_coding	16	58707131	58734342	-1
ENSG00000169718	463.684	-1.64409	0.309967	-5.30408	1.13242e-07	5.16071e-06	DUS1L	dihydrouridine synthase 1 like [Source:HGNC Symbol;Acc:HGNC:30086]	protein_coding	17	82057506	82065887	-1
ENSG00000072501	205.215	-2.01158	0.379294	-5.30349	1.13611e-07	5.16071e-06	SMC1A	structural maintenance of chromosomes 1A [Source:HGNC Symbol;Acc:HGNC:11111]	protein_coding	X	53374149	53422728	-1
ENSG00000084652	151.843	-2.14565	0.405324	-5.29367	1.19883e-07	5.42311e-06	TXLNA	taxilin alpha [Source:HGNC Symbol;Acc:HGNC:30685]	protein_coding	1	32179675	32198285	1
ENSG00000132507	844.199	-1.63589	0.309057	-5.29315	1.20225e-07	5.42311e-06	EIF5A	eukaryotic translation initiation factor 5A [Source:HGNC Symbol;Acc:HGNC:3300]	protein_coding	17	7306999	7312463	1
ENSG00000116679	704.997	1.59233	0.300945	5.29111	1.21574e-07	5.46493e-06	IVNS1ABP	influenza virus NS1A binding protein [Source:HGNC Symbol;Acc:HGNC:16951]	protein_coding	1	185296388	185317273	-1
ENSG00000113971	326.264	2.16204	0.409188	5.28375	1.26569e-07	5.65593e-06	NPHP3	nephrocystin 3 [Source:HGNC Symbol;Acc:HGNC:7907]	protein_coding	3	132680609	132722414	-1
ENSG00000110852	366.395	1.96626	0.372147	5.28356	1.26697e-07	5.65593e-06	CLEC2B	C-type lectin domain family 2 member B [Source:HGNC Symbol;Acc:HGNC:2053]	protein_coding	12	9852369	9869386	-1
ENSG00000219607	29.3139	3.12779	0.592796	5.27634	1.31791e-07	5.86311e-06	PPP1R3G	protein phosphatase 1 regulatory subunit 3G [Source:HGNC Symbol;Acc:HGNC:14945]	protein_coding	6	5085341	5089487	1
ENSG00000164463	117.608	1.93562	0.367644	5.26494	1.40233e-07	6.21733e-06	CREBRF	CREB3 regulatory factor [Source:HGNC Symbol;Acc:HGNC:24050]	protein_coding	5	173056352	173139284	1
ENSG00000225630	605.685	-2.24975	0.427555	-5.2619	1.42571e-07	6.29941e-06	MTND2P28	MT-ND2 pseudogene 28 [Source:HGNC Symbol;Acc:HGNC:42129]	unprocessed_pseudogene	1	629640	630683	1
ENSG00000235173	28.6233	-3.30185	0.629922	-5.24169	1.59116e-07	7.0065e-06	HGH1	HGH1 homolog [Source:HGNC Symbol;Acc:HGNC:24161]	protein_coding	8	144137774	144140851	1
ENSG00000128245	166.54	-1.8424	0.352184	-5.23136	1.68265e-07	7.38425e-06	YWHAH	tyrosine 3-monooxygenase/tryptophan 5-monooxygenase activation protein eta [Source:HGNC Symbol;Acc:HGNC:12853]	protein_coding	22	31944522	31957603	1
ENSG00000122644	157.452	1.88583	0.360903	5.22532	1.73858e-07	7.60392e-06	ARL4A	ADP ribosylation factor like GTPase 4A [Source:HGNC Symbol;Acc:HGNC:695]	protein_coding	7	12686856	12690958	1
ENSG00000166140	534.076	1.62307	0.310858	5.22127	1.777e-07	7.74583e-06	ZFYVE19	zinc finger FYVE-type containing 19 [Source:HGNC Symbol;Acc:HGNC:20758]	protein_coding	15	40807086	40815084	1
ENSG00000113368	183.331	-1.85915	0.356739	-5.21152	1.87295e-07	8.12261e-06	LMNB1	lamin B1 [Source:HGNC Symbol;Acc:HGNC:6637]	protein_coding	5	126776623	126837020	1
ENSG00000149428	135.289	-2.21752	0.425573	-5.21067	1.88159e-07	8.12261e-06	HYOU1	hypoxia up-regulated 1 [Source:HGNC Symbol;Acc:HGNC:16931]	protein_coding	11	119044188	119057227	-1
ENSG00000173559	178.447	1.96499	0.377113	5.2106	1.88227e-07	8.12261e-06	NABP1	nucleic acid binding protein 1 [Source:HGNC Symbol;Acc:HGNC:26232]	protein_coding	2	191678068	191741097	1
ENSG00000213030	13.5704	3.67874	0.706455	5.20733	1.91582e-07	8.23993e-06	CGB8	chorionic gonadotropin subunit beta 8 [Source:HGNC Symbol;Acc:HGNC:16453]	protein_coding	19	49047638	49049106	-1
ENSG00000166938	75.4756	-2.35294	0.452907	-5.19519	2.04508e-07	8.76677e-06	DIS3L	DIS3 like exosome 3'-5' exoribonuclease [Source:HGNC Symbol;Acc:HGNC:28698]	protein_coding	15	66293217	66333898	1
ENSG00000169252	252.497	1.74013	0.335126	5.19247	2.07526e-07	8.86676e-06	ADRB2	adrenoceptor beta 2 [Source:HGNC Symbol;Acc:HGNC:286]	protein_coding	5	148826611	148828623	1
ENSG00000114270	1722.42	1.51788	0.29263	5.18703	2.13673e-07	9.09939e-06	COL7A1	collagen type VII alpha 1 chain [Source:HGNC Symbol;Acc:HGNC:2214]	protein_coding	3	48564073	48595329	-1
ENSG00000141527	178.547	1.78544	0.345575	5.16659	2.38409e-07	1.01195e-05	CARD14	caspase recruitment domain family member 14 [Source:HGNC Symbol;Acc:HGNC:16446]	protein_coding	17	80169992	80209331	1
ENSG00000144867	116.239	-2.12621	0.41214	-5.15893	2.48359e-07	1.04975e-05	SRPRB	SRP receptor subunit beta [Source:HGNC Symbol;Acc:HGNC:24085]	protein_coding	3	133784023	133825772	1
ENSG00000120708	2079.53	1.22581	0.237654	5.15798	2.49629e-07	1.04975e-05	TGFBI	transforming growth factor beta induced [Source:HGNC Symbol;Acc:HGNC:11771]	protein_coding	5	136028988	136063818	1
ENSG00000181652	68.931	2.81258	0.545318	5.15769	2.5001e-07	1.04975e-05	ATG9B	autophagy related 9B [Source:HGNC Symbol;Acc:HGNC:21899]	protein_coding	7	151012209	151024499	-1
ENSG00000286162	33.62	2.82889	0.548524	5.15728	2.50559e-07	1.04975e-05	AL162253.2	novel transcript	lncRNA	9	5457477	5629748	-1
ENSG00000186575	77.2247	-2.37857	0.461536	-5.15359	2.55547e-07	1.0672e-05	NF2	neurofibromin 2 [Source:HGNC Symbol;Acc:HGNC:7773]	protein_coding	22	29603556	29698598	1
ENSG00000141738	607.799	1.47086	0.285605	5.15	2.6048e-07	1.0843e-05	GRB7	growth factor receptor bound protein 7 [Source:HGNC Symbol;Acc:HGNC:4567]	protein_coding	17	39737927	39747291	1
ENSG00000166197	290.941	-1.84354	0.358964	-5.13573	2.81048e-07	1.16617e-05	NOLC1	nucleolar and coiled-body phosphoprotein 1 [Source:HGNC Symbol;Acc:HGNC:15608]	protein_coding	10	102152176	102163871	1
ENSG00000180098	480.204	1.7826	0.347522	5.12945	2.90586e-07	1.20189e-05	TRNAU1AP	tRNA selenocysteine 1 associated protein 1 [Source:HGNC Symbol;Acc:HGNC:30813]	protein_coding	1	28553085	28578545	1
ENSG00000135976	157.682	2.54836	0.497854	5.11869	3.07659e-07	1.26846e-05	ANKRD36	ankyrin repeat domain 36 [Source:HGNC Symbol;Acc:HGNC:24079]	protein_coding	2	97113153	97264521	1
ENSG00000123240	719.681	1.39908	0.27339	5.1175	3.09611e-07	1.27245e-05	OPTN	optineurin [Source:HGNC Symbol;Acc:HGNC:17142]	protein_coding	10	13099449	13138308	1
ENSG00000197948	301.799	1.7199	0.336495	5.11122	3.2009e-07	1.31099e-05	FCHSD1	FCH and double SH3 domains 1 [Source:HGNC Symbol;Acc:HGNC:25463]	protein_coding	5	141639302	141651418	-1
ENSG00000100234	1106.76	1.45414	0.284531	5.11067	3.21013e-07	1.31099e-05	TIMP3	TIMP metallopeptidase inhibitor 3 [Source:HGNC Symbol;Acc:HGNC:11822]	protein_coding	22	32801705	32863041	1
ENSG00000278266	171.136	1.79155	0.350647	5.10928	3.2339e-07	1.31485e-05	AC079949.2	novel transcript	lncRNA	12	127147149	127150081	1
ENSG00000168827	137.692	-2.11555	0.414088	-5.10893	3.2399e-07	1.31485e-05	GFM1	G elongation factor mitochondrial 1 [Source:HGNC Symbol;Acc:HGNC:13780]	protein_coding	3	158644527	158695581	1
ENSG00000241852	69.8401	2.22745	0.436084	5.10784	3.25857e-07	1.31825e-05	C8orf58	chromosome 8 open reading frame 58 [Source:HGNC Symbol;Acc:HGNC:32233]	protein_coding	8	22599599	22604150	1
ENSG00000112773	148.716	1.84465	0.361182	5.10726	3.26863e-07	1.31825e-05	TENT5A	terminal nucleotidyltransferase 5A [Source:HGNC Symbol;Acc:HGNC:18345]	protein_coding	6	81491439	81752774	-1
ENSG00000131467	146.039	-2.13788	0.419284	-5.09888	3.41677e-07	1.37371e-05	PSME3	proteasome activator subunit 3 [Source:HGNC Symbol;Acc:HGNC:9570]	protein_coding	17	42824385	42843760	1
ENSG00000181817	30.8266	-3.14086	0.616226	-5.09693	3.45206e-07	1.3836e-05	LSM10	LSM10, U7 small nuclear RNA associated [Source:HGNC Symbol;Acc:HGNC:17562]	protein_coding	1	36391238	36397908	-1
ENSG00000100311	54.1422	2.64713	0.519646	5.0941	3.50403e-07	1.4001e-05	PDGFB	platelet derived growth factor subunit B [Source:HGNC Symbol;Acc:HGNC:8800]	protein_coding	22	39223359	39244982	-1
ENSG00000274602	346.495	2.12473	0.417428	5.09005	3.57962e-07	1.4259e-05	PI4KAP1	phosphatidylinositol 4-kinase alpha pseudogene 1 [Source:HGNC Symbol;Acc:HGNC:33576]	transcribed_unprocessed_pseudogene	22	18533646	18577968	-1
ENSG00000188785	229.917	1.89886	0.373332	5.08627	3.65179e-07	1.45019e-05	ZNF548	zinc finger protein 548 [Source:HGNC Symbol;Acc:HGNC:26561]	protein_coding	19	57389850	57402992	1
ENSG00000004399	65.7646	2.52716	0.497602	5.07867	3.80092e-07	1.50479e-05	PLXND1	plexin D1 [Source:HGNC Symbol;Acc:HGNC:9107]	protein_coding	3	129555214	129606676	-1
ENSG00000167525	61.3165	2.62985	0.518139	5.07558	3.86314e-07	1.52476e-05	PROCA1	protein interacting with cyclin A1 [Source:HGNC Symbol;Acc:HGNC:28600]	protein_coding	17	28703197	28711854	-1
ENSG00000095066	972.177	1.76701	0.348284	5.07349	3.90593e-07	1.53697e-05	HOOK2	hook microtubule tethering protein 2 [Source:HGNC Symbol;Acc:HGNC:19885]	protein_coding	19	12763003	12872740	-1
ENSG00000185650	1380.4	1.33516	0.26324	5.072	3.93648e-07	1.54429e-05	ZFP36L1	ZFP36 ring finger protein like 1 [Source:HGNC Symbol;Acc:HGNC:1107]	protein_coding	14	68787660	68796253	-1
ENSG00000101361	488.16	-1.67294	0.329957	-5.07018	3.97449e-07	1.55449e-05	NOP56	NOP56 ribonucleoprotein [Source:HGNC Symbol;Acc:HGNC:15911]	protein_coding	20	2652593	2658393	1
ENSG00000052344	413.711	1.43231	0.282599	5.06836	4.01257e-07	1.56466e-05	PRSS8	serine protease 8 [Source:HGNC Symbol;Acc:HGNC:9491]	protein_coding	16	31131433	31135727	-1
ENSG00000196517	42.5948	-2.76547	0.546748	-5.05805	4.23575e-07	1.64673e-05	SLC6A9	solute carrier family 6 member 9 [Source:HGNC Symbol;Acc:HGNC:11056]	protein_coding	1	43991500	44031467	-1
ENSG00000196878	2925.62	1.43284	0.283473	5.0546	4.31305e-07	1.67176e-05	LAMB3	laminin subunit beta 3 [Source:HGNC Symbol;Acc:HGNC:6490]	protein_coding	1	209614870	209652425	-1
ENSG00000265972	80.5947	-2.31317	0.45797	-5.05091	4.39699e-07	1.69921e-05	TXNIP	thioredoxin interacting protein [Source:HGNC Symbol;Acc:HGNC:16952]	protein_coding	1	145992435	145996579	-1
ENSG00000114686	353.478	-1.52299	0.301596	-5.04977	4.42348e-07	1.70436e-05	MRPL3	mitochondrial ribosomal protein L3 [Source:HGNC Symbol;Acc:HGNC:10379]	protein_coding	3	131462212	131502983	-1
ENSG00000124942	5104.3	1.28102	0.253794	5.04747	4.47703e-07	1.71987e-05	AHNAK	AHNAK nucleoprotein [Source:HGNC Symbol;Acc:HGNC:347]	protein_coding	11	62433542	62556235	-1
ENSG00000087494	82.8185	2.1186	0.420056	5.0436	4.56852e-07	1.74983e-05	PTHLH	parathyroid hormone like hormone [Source:HGNC Symbol;Acc:HGNC:9607]	protein_coding	12	27958084	27972733	-1
ENSG00000183506	633.194	1.89527	0.377267	5.02368	5.06904e-07	1.93513e-05	PI4KAP2	phosphatidylinositol 4-kinase alpha pseudogene 2 [Source:HGNC Symbol;Acc:HGNC:33577]	transcribed_unitary_pseudogene	22	21473000	21517533	-1
ENSG00000143799	261.584	-1.8404	0.366382	-5.02318	5.08222e-07	1.93513e-05	PARP1	poly(ADP-ribose) polymerase 1 [Source:HGNC Symbol;Acc:HGNC:270]	protein_coding	1	226360210	226408154	-1
ENSG00000100592	654.129	1.4817	0.295492	5.01436	5.32107e-07	2.02013e-05	DAAM1	dishevelled associated activator of morphogenesis 1 [Source:HGNC Symbol;Acc:HGNC:18142]	protein_coding	14	59188646	59371405	1
ENSG00000138279	221.238	-2.02953	0.404927	-5.01208	5.38435e-07	2.03818e-05	ANXA7	annexin A7 [Source:HGNC Symbol;Acc:HGNC:545]	protein_coding	10	73375101	73414076	-1
ENSG00000173530	110.277	1.9636	0.392686	5.00044	5.71998e-07	2.15892e-05	TNFRSF10D	TNF receptor superfamily member 10d [Source:HGNC Symbol;Acc:HGNC:11907]	protein_coding	8	23135588	23164027	-1
ENSG00000113369	242.248	1.74094	0.348378	4.99729	5.81419e-07	2.1881e-05	ARRDC3	arrestin domain containing 3 [Source:HGNC Symbol;Acc:HGNC:29263]	protein_coding	5	91368631	91383317	-1
ENSG00000173548	537.509	1.5006	0.300376	4.99574	5.8612e-07	2.19939e-05	SNX33	sorting nexin 33 [Source:HGNC Symbol;Acc:HGNC:28468]	protein_coding	15	75647912	75662301	1
ENSG00000268621	1083.78	1.49327	0.299192	4.991	6.00663e-07	2.24745e-05	IGFL2-AS1	IGFL2 antisense RNA 1 [Source:HGNC Symbol;Acc:HGNC:52559]	lncRNA	19	46189029	46203160	-1
ENSG00000100280	166.586	-1.94819	0.390511	-4.98883	6.07473e-07	2.26638e-05	AP1B1	adaptor related protein complex 1 subunit beta 1 [Source:HGNC Symbol;Acc:HGNC:554]	protein_coding	22	29327680	29388583	-1
ENSG00000110917	234.305	-1.84374	0.369706	-4.98703	6.13155e-07	2.28101e-05	MLEC	malectin [Source:HGNC Symbol;Acc:HGNC:28973]	protein_coding	12	120687149	120701859	1
ENSG00000177728	709.757	1.47015	0.295102	4.98183	6.29844e-07	2.33638e-05	TMEM94	transmembrane protein 94 [Source:HGNC Symbol;Acc:HGNC:28983]	protein_coding	17	75441159	75500452	1
ENSG00000176619	366.001	-1.84475	0.371304	-4.9683	6.75427e-07	2.49831e-05	LMNB2	lamin B2 [Source:HGNC Symbol;Acc:HGNC:6638]	protein_coding	19	2427638	2456959	-1
ENSG00000140398	359.729	1.7846	0.359569	4.96316	6.93542e-07	2.55801e-05	NEIL1	nei like DNA glycosylase 1 [Source:HGNC Symbol;Acc:HGNC:18448]	protein_coding	15	75346955	75357115	1
ENSG00000170468	14.2217	-3.53793	0.712998	-4.96204	6.9755e-07	2.56548e-05	RIOX1	ribosomal oxygenase 1 [Source:HGNC Symbol;Acc:HGNC:20968]	protein_coding	14	73490933	73493394	1
ENSG00000196943	80.0735	-2.49805	0.504236	-4.95414	7.26511e-07	2.6573e-05	NOP9	NOP9 nucleolar protein [Source:HGNC Symbol;Acc:HGNC:19826]	protein_coding	14	24299850	24309124	1
ENSG00000138107	103.994	-2.05491	0.41479	-4.95411	7.26622e-07	2.6573e-05	ACTR1A	actin related protein 1A [Source:HGNC Symbol;Acc:HGNC:167]	protein_coding	10	102461881	102502712	-1
ENSG00000165271	130.827	-1.95459	0.39462	-4.95311	7.30377e-07	2.66351e-05	NOL6	nucleolar protein 6 [Source:HGNC Symbol;Acc:HGNC:19910]	protein_coding	9	33461353	33473930	-1
ENSG00000068654	63.7642	-2.51014	0.507262	-4.9484	7.48243e-07	2.721e-05	POLR1A	RNA polymerase I subunit A [Source:HGNC Symbol;Acc:HGNC:17264]	protein_coding	2	86020216	86106155	-1
ENSG00000164687	544.448	1.45765	0.294653	4.94703	7.53549e-07	2.73262e-05	FABP5	fatty acid binding protein 5 [Source:HGNC Symbol;Acc:HGNC:3560]	protein_coding	8	81280536	81284777	1
ENSG00000111344	117.116	2.06874	0.418384	4.9446	7.63008e-07	2.75919e-05	RASAL1	RAS protein activator like 1 [Source:HGNC Symbol;Acc:HGNC:9873]	protein_coding	12	113098819	113136239	-1
ENSG00000143106	298.486	-1.6768	0.339264	-4.94248	7.7136e-07	2.78162e-05	PSMA5	proteasome 20S subunit alpha 5 [Source:HGNC Symbol;Acc:HGNC:9534]	protein_coding	1	109399042	109426448	-1
ENSG00000148426	226.374	1.62109	0.328255	4.93849	7.87292e-07	2.83119e-05	PROSER2	proline and serine rich 2 [Source:HGNC Symbol;Acc:HGNC:23728]	protein_coding	10	11823339	11872277	1
ENSG00000104892	282.643	1.71606	0.347739	4.93491	8.01883e-07	2.87567e-05	KLC3	kinesin light chain 3 [Source:HGNC Symbol;Acc:HGNC:20717]	protein_coding	19	45333434	45351520	1
ENSG00000100297	362.443	-1.50729	0.306092	-4.92429	8.46678e-07	3.02793e-05	MCM5	minichromosome maintenance complex component 5 [Source:HGNC Symbol;Acc:HGNC:6948]	protein_coding	22	35400134	35425431	1
ENSG00000090238	755.355	1.78852	0.363561	4.91944	8.67939e-07	3.09541e-05	YPEL3	yippee like 3 [Source:HGNC Symbol;Acc:HGNC:18327]	protein_coding	16	30092314	30096915	-1
ENSG00000100632	648.585	-1.57482	0.320263	-4.91728	8.7755e-07	3.12109e-05	ERH	ERH mRNA splicing and mitosis factor [Source:HGNC Symbol;Acc:HGNC:3447]	protein_coding	14	69380128	69398299	-1
ENSG00000162062	35.1368	-2.92301	0.594816	-4.91415	8.91676e-07	3.16264e-05	TEDC2	tubulin epsilon and delta complex 2 [Source:HGNC Symbol;Acc:HGNC:25849]	protein_coding	16	2460086	2464963	1
ENSG00000167508	485.278	-1.57119	0.319832	-4.91256	8.9897e-07	3.1798e-05	MVD	mevalonate diphosphate decarboxylase [Source:HGNC Symbol;Acc:HGNC:7529]	protein_coding	16	88651935	88663161	-1
ENSG00000198408	908.316	1.34349	0.273546	4.91138	9.04383e-07	3.19023e-05	OGA	O-GlcNAcase [Source:HGNC Symbol;Acc:HGNC:7056]	protein_coding	10	101784443	101818465	-1
ENSG00000164327	262.881	1.56554	0.319138	4.90553	9.31743e-07	3.27781e-05	RICTOR	RPTOR independent companion of MTOR complex 2 [Source:HGNC Symbol;Acc:HGNC:28611]	protein_coding	5	38937920	39074399	-1
ENSG00000162390	145.463	1.84175	0.375525	4.90446	9.3683e-07	3.28677e-05	ACOT11	acyl-CoA thioesterase 11 [Source:HGNC Symbol;Acc:HGNC:18156]	protein_coding	1	54542257	54639192	1
ENSG00000165799	26.0739	2.87783	0.587081	4.90193	9.48976e-07	3.32039e-05	RNASE7	ribonuclease A family member 7 [Source:HGNC Symbol;Acc:HGNC:19278]	protein_coding	14	21042316	21044234	1
ENSG00000211584	84.5423	-2.15864	0.440607	-4.89923	9.62132e-07	3.35735e-05	SLC48A1	solute carrier family 48 member 1 [Source:HGNC Symbol;Acc:HGNC:26035]	protein_coding	12	47753916	47782751	1
ENSG00000248323	20.0908	3.38478	0.691054	4.898	9.68189e-07	3.3694e-05	LUCAT1	lung cancer associated transcript 1 [Source:HGNC Symbol;Acc:HGNC:48498]	lncRNA	5	91054834	91314547	-1
ENSG00000124571	167.481	-1.93279	0.394738	-4.89638	9.76196e-07	3.38816e-05	XPO5	exportin 5 [Source:HGNC Symbol;Acc:HGNC:17675]	protein_coding	6	43522334	43576038	-1
ENSG00000023608	167.559	1.66344	0.340578	4.88418	1.0386e-06	3.59513e-05	SNAPC1	small nuclear RNA activating complex polypeptide 1 [Source:HGNC Symbol;Acc:HGNC:11134]	protein_coding	14	61762420	61796428	1
ENSG00000070814	500.996	-1.51809	0.311114	-4.87953	1.0634e-06	3.66436e-05	TCOF1	treacle ribosome biogenesis factor 1 [Source:HGNC Symbol;Acc:HGNC:11654]	protein_coding	5	150357629	150400308	1
ENSG00000083444	676.242	1.25991	0.258212	4.87937	1.06427e-06	3.66436e-05	PLOD1	procollagen-lysine,2-oxoglutarate 5-dioxygenase 1 [Source:HGNC Symbol;Acc:HGNC:9081]	protein_coding	1	11934205	11975538	1
ENSG00000132470	1744.25	1.18537	0.243315	4.87176	1.10607e-06	3.79818e-05	ITGB4	integrin subunit beta 4 [Source:HGNC Symbol;Acc:HGNC:6158]	protein_coding	17	75721328	75757818	1
ENSG00000105339	313.702	1.65688	0.34018	4.87059	1.11267e-06	3.81076e-05	DENND3	DENN domain containing 3 [Source:HGNC Symbol;Acc:HGNC:29134]	protein_coding	8	141117278	141195808	1
ENSG00000101412	104.373	-2.01431	0.413949	-4.86607	1.13839e-06	3.88855e-05	E2F1	E2F transcription factor 1 [Source:HGNC Symbol;Acc:HGNC:3113]	protein_coding	20	33675477	33686385	-1
ENSG00000157193	153.701	-1.91694	0.394577	-4.85823	1.18442e-06	4.03515e-05	LRP8	LDL receptor related protein 8 [Source:HGNC Symbol;Acc:HGNC:6700]	protein_coding	1	53242364	53328469	-1
ENSG00000012822	430.93	1.55018	0.319272	4.85536	1.20169e-06	4.08121e-05	CALCOCO1	calcium binding and coiled-coil domain 1 [Source:HGNC Symbol;Acc:HGNC:29306]	protein_coding	12	53708517	53727745	-1
ENSG00000198520	72.8161	2.3562	0.485321	4.85493	1.20427e-06	4.08121e-05	ARMH1	armadillo like helical domain containing 1 [Source:HGNC Symbol;Acc:HGNC:34345]	protein_coding	1	44674692	44725591	1
ENSG00000235613	62.8396	2.84384	0.585826	4.85442	1.2074e-06	4.08121e-05	NSRP1P1	nuclear speckle splicing regulatory protein 1 pseudogene 1 [Source:HGNC Symbol;Acc:HGNC:38087]	processed_pseudogene	1	77847110	77848802	1
ENSG00000115233	215.385	-1.6312	0.336506	-4.84747	1.25047e-06	4.21576e-05	PSMD14	proteasome 26S subunit, non-ATPase 14 [Source:HGNC Symbol;Acc:HGNC:16889]	protein_coding	2	161308425	161411717	1
ENSG00000128710	204.038	1.76647	0.365354	4.83496	1.33169e-06	4.47795e-05	HOXD10	homeobox D10 [Source:HGNC Symbol;Acc:HGNC:5133]	protein_coding	2	176108790	176119937	1
ENSG00000187325	47.0966	-2.53942	0.525595	-4.83151	1.35502e-06	4.54238e-05	TAF9B	TATA-box binding protein associated factor 9b [Source:HGNC Symbol;Acc:HGNC:17306]	protein_coding	X	78129748	78139650	-1
ENSG00000228107	36.6498	2.83378	0.586572	4.83109	1.35787e-06	4.54238e-05	AP000692.1	novel transcript, sense overlapping MORC3	lncRNA	21	36360630	36362040	1
ENSG00000168214	250.539	1.53002	0.316758	4.83025	1.36361e-06	4.54983e-05	RBPJ	recombination signal binding protein for immunoglobulin kappa J region [Source:HGNC Symbol;Acc:HGNC:5724]	protein_coding	4	26163455	26435131	1
ENSG00000138764	289.891	1.81454	0.375807	4.82838	1.37645e-06	4.58085e-05	CCNG2	cyclin G2 [Source:HGNC Symbol;Acc:HGNC:1593]	protein_coding	4	77157207	77433388	1
ENSG00000125731	380.372	1.43665	0.298414	4.81428	1.47728e-06	4.90382e-05	SH2D3A	SH2 domain containing 3A [Source:HGNC Symbol;Acc:HGNC:16885]	protein_coding	19	6752160	6767463	-1
ENSG00000120053	90.6006	-2.02226	0.420618	-4.80783	1.52579e-06	5.05183e-05	GOT1	glutamic-oxaloacetic transaminase 1 [Source:HGNC Symbol;Acc:HGNC:4432]	protein_coding	10	99396870	99430624	-1
ENSG00000174996	98.7979	-2.09877	0.436578	-4.80732	1.52967e-06	5.05183e-05	KLC2	kinesin light chain 2 [Source:HGNC Symbol;Acc:HGNC:20716]	protein_coding	11	66257294	66267860	1
ENSG00000247077	60.3016	-2.46999	0.514582	-4.79999	1.58676e-06	5.22703e-05	PGAM5	PGAM family member 5, mitochondrial serine/threonine protein phosphatase [Source:HGNC Symbol;Acc:HGNC:28763]	protein_coding	12	132710819	132722734	1
ENSG00000170921	221.136	1.55328	0.323734	4.79802	1.60242e-06	5.26523e-05	TANC2	tetratricopeptide repeat, ankyrin repeat and coiled-coil containing 2 [Source:HGNC Symbol;Acc:HGNC:30212]	protein_coding	17	63009556	63427699	1
ENSG00000130222	15.6997	3.13333	0.653589	4.79404	1.63455e-06	5.35719e-05	GADD45G	growth arrest and DNA damage inducible gamma [Source:HGNC Symbol;Acc:HGNC:4097]	protein_coding	9	89605012	89606555	1
ENSG00000174450	12.6003	3.38279	0.706385	4.78888	1.67719e-06	5.48305e-05	GOLGA6L2	golgin A6 family like 2 [Source:HGNC Symbol;Acc:HGNC:26695]	protein_coding	15	23439038	23447243	-1
ENSG00000205250	147.219	-1.81743	0.379664	-4.78694	1.69343e-06	5.52219e-05	E2F4	E2F transcription factor 4 [Source:HGNC Symbol;Acc:HGNC:3118]	protein_coding	16	67192155	67198918	1
ENSG00000251562	116959	1.71282	0.358036	4.78394	1.7189e-06	5.59116e-05	MALAT1	metastasis associated lung adenocarcinoma transcript 1 [Source:HGNC Symbol;Acc:HGNC:29665]	lncRNA	11	65497688	65506516	1
ENSG00000174514	127.103	2.1839	0.457741	4.77104	1.8328e-06	5.92558e-05	MFSD4A	major facilitator superfamily domain containing 4A [Source:HGNC Symbol;Acc:HGNC:25433]	protein_coding	1	205568885	205602918	1
ENSG00000076248	116.993	-1.85642	0.389117	-4.77086	1.83443e-06	5.92558e-05	UNG	uracil DNA glycosylase [Source:HGNC Symbol;Acc:HGNC:12572]	protein_coding	12	109097597	109110992	1
ENSG00000231672	14.7332	3.36546	0.705437	4.77075	1.83544e-06	5.92558e-05	DIRC3	disrupted in renal carcinoma 3 [Source:HGNC Symbol;Acc:HGNC:17805]	lncRNA	2	217284019	217756593	-1
ENSG00000140157	88.6761	-2.11146	0.443418	-4.76179	1.91885e-06	6.17947e-05	NIPA2	NIPA magnesium transporter 2 [Source:HGNC Symbol;Acc:HGNC:17044]	protein_coding	15	22838644	22869362	1
ENSG00000280832	66.5291	2.06524	0.434042	4.75817	1.9536e-06	6.27576e-05	GSEC	G-quadruplex forming sequence containing lncRNA [Source:HGNC Symbol;Acc:HGNC:48645]	lncRNA	11	126340889	126355587	-1
ENSG00000170175	96.4415	2.12303	0.446253	4.75745	1.96057e-06	6.28257e-05	CHRNB1	cholinergic receptor nicotinic beta 1 subunit [Source:HGNC Symbol;Acc:HGNC:1961]	protein_coding	17	7445061	7457710	1
ENSG00000148334	112.665	-1.91772	0.40315	-4.75685	1.96642e-06	6.28575e-05	PTGES2	prostaglandin E synthase 2 [Source:HGNC Symbol;Acc:HGNC:17822]	protein_coding	9	128120693	128128462	-1
ENSG00000233818	21.8731	2.93409	0.616919	4.75603	1.97439e-06	6.29568e-05	AP000695.2	novel transcript	lncRNA	21	36445731	36532408	1
ENSG00000116871	389.617	-1.70084	0.357736	-4.75446	1.98982e-06	6.32929e-05	MAP7D1	MAP7 domain containing 1 [Source:HGNC Symbol;Acc:HGNC:25514]	protein_coding	1	36155579	36180849	1
ENSG00000189190	214.51	1.91701	0.403371	4.75248	2.00936e-06	6.37578e-05	ZNF600	zinc finger protein 600 [Source:HGNC Symbol;Acc:HGNC:30951]	protein_coding	19	52749942	52786807	-1
ENSG00000072506	133.764	-1.82549	0.384225	-4.75108	2.02334e-06	6.40443e-05	HSD17B10	hydroxysteroid 17-beta dehydrogenase 10 [Source:HGNC Symbol;Acc:HGNC:4800]	protein_coding	X	53431258	53434370	-1
ENSG00000188042	354.85	1.40502	0.296046	4.74596	2.07523e-06	6.54253e-05	ARL4C	ADP ribosylation factor like GTPase 4C [Source:HGNC Symbol;Acc:HGNC:698]	protein_coding	2	234493041	234497081	-1
ENSG00000011347	119.647	2.03469	0.428736	4.74578	2.07708e-06	6.54253e-05	SYT7	synaptotagmin 7 [Source:HGNC Symbol;Acc:HGNC:11514]	protein_coding	11	61513714	61581148	-1
ENSG00000096093	472.826	1.85761	0.391558	4.74415	2.09388e-06	6.57945e-05	EFHC1	EF-hand domain containing 1 [Source:HGNC Symbol;Acc:HGNC:16406]	protein_coding	6	52362123	52529886	1
ENSG00000103995	279.18	1.67386	0.353026	4.74147	2.12172e-06	6.6508e-05	CEP152	centrosomal protein 152 [Source:HGNC Symbol;Acc:HGNC:29298]	protein_coding	15	48712928	48811146	-1
ENSG00000197785	135.206	-2.12178	0.447557	-4.7408	2.12874e-06	6.65667e-05	ATAD3A	ATPase family AAA domain containing 3A [Source:HGNC Symbol;Acc:HGNC:25567]	protein_coding	1	1512162	1534685	1
ENSG00000135521	34.8223	-2.7586	0.582247	-4.73786	2.15989e-06	6.73782e-05	LTV1	LTV1 ribosome biogenesis factor [Source:HGNC Symbol;Acc:HGNC:21173]	protein_coding	6	143843338	143863812	1
ENSG00000124120	58.2522	-2.60682	0.550411	-4.73614	2.17829e-06	6.77887e-05	TTPAL	alpha tocopherol transfer protein like [Source:HGNC Symbol;Acc:HGNC:16114]	protein_coding	20	44475874	44494603	1
ENSG00000168496	131.377	-2.08156	0.439887	-4.73202	2.22292e-06	6.90118e-05	FEN1	flap structure-specific endonuclease 1 [Source:HGNC Symbol;Acc:HGNC:3650]	protein_coding	11	61792911	61797238	1
ENSG00000175792	211.239	-1.82359	0.385501	-4.73044	2.24038e-06	6.93874e-05	RUVBL1	RuvB like AAA ATPase 1 [Source:HGNC Symbol;Acc:HGNC:10474]	protein_coding	3	128064778	128153914	-1
ENSG00000103249	257.008	-1.57552	0.333419	-4.72535	2.29723e-06	7.09785e-05	CLCN7	chloride voltage-gated channel 7 [Source:HGNC Symbol;Acc:HGNC:2025]	protein_coding	16	1444934	1475084	-1
ENSG00000167363	61.7454	2.15026	0.455226	4.7235	2.31823e-06	7.14568e-05	FN3K	fructosamine 3 kinase [Source:HGNC Symbol;Acc:HGNC:24822]	protein_coding	17	82735615	82751196	1
ENSG00000179041	19.4794	-3.22541	0.683012	-4.72234	2.33148e-06	7.16944e-05	RRS1	ribosome biogenesis regulator 1 homolog [Source:HGNC Symbol;Acc:HGNC:17083]	protein_coding	8	66429014	66430733	1
ENSG00000100139	162.251	-2.0278	0.429656	-4.71959	2.36317e-06	7.24966e-05	MICALL1	MICAL like 1 [Source:HGNC Symbol;Acc:HGNC:29804]	protein_coding	22	37905657	37942822	1
ENSG00000185955	24.1146	2.77425	0.588652	4.71288	2.44239e-06	7.47497e-05	C7orf61	chromosome 7 open reading frame 61 [Source:HGNC Symbol;Acc:HGNC:22135]	protein_coding	7	100456620	100464260	-1
ENSG00000185989	71.1741	2.13701	0.453708	4.71011	2.47587e-06	7.55958e-05	RASA3	RAS p21 protein activator 3 [Source:HGNC Symbol;Acc:HGNC:20331]	protein_coding	13	113977783	114132623	-1
ENSG00000145730	181.024	1.52806	0.324552	4.70823	2.49874e-06	7.61147e-05	PAM	peptidylglycine alpha-amidating monooxygenase [Source:HGNC Symbol;Acc:HGNC:8596]	protein_coding	5	102753981	103031105	1
ENSG00000058600	75.4969	-2.19056	0.465901	-4.70177	2.57915e-06	7.83797e-05	POLR3E	RNA polymerase III subunit E [Source:HGNC Symbol;Acc:HGNC:30347]	protein_coding	16	22297375	22335101	1
ENSG00000183963	385.87	1.67159	0.355973	4.69584	2.65518e-06	8.0501e-05	SMTN	smoothelin [Source:HGNC Symbol;Acc:HGNC:11126]	protein_coding	22	31064105	31104757	1
ENSG00000160712	284.15	1.57521	0.335725	4.69196	2.70598e-06	8.18497e-05	IL6R	interleukin 6 receptor [Source:HGNC Symbol;Acc:HGNC:6019]	protein_coding	1	154405193	154469450	1
ENSG00000159256	379.635	1.39296	0.297019	4.6898	2.73474e-06	8.25267e-05	MORC3	MORC family CW-type zinc finger 3 [Source:HGNC Symbol;Acc:HGNC:23572]	protein_coding	21	36320189	36386148	1
ENSG00000248019	48.5961	2.47239	0.527447	4.68747	2.7661e-06	8.32789e-05	FAM13A-AS1	FAM13A antisense RNA 1 [Source:HGNC Symbol;Acc:HGNC:19370]	lncRNA	4	88709298	88730103	1
ENSG00000100401	466.75	-1.54414	0.329858	-4.68124	2.85148e-06	8.55571e-05	RANGAP1	Ran GTPase activating protein 1 [Source:HGNC Symbol;Acc:HGNC:9854]	protein_coding	22	41244779	41286187	-1
ENSG00000165175	236.438	-1.82294	0.389468	-4.6806	2.86041e-06	8.55571e-05	MID1IP1	MID1 interacting protein 1 [Source:HGNC Symbol;Acc:HGNC:20715]	protein_coding	X	38801432	38806537	1
ENSG00000230551	202.615	1.96117	0.419042	4.68013	2.86694e-06	8.55571e-05	AC021078.1	novel transcript	lncRNA	5	149494314	149504670	-1
ENSG00000099821	182.178	-1.67607	0.358132	-4.68004	2.86821e-06	8.55571e-05	POLRMT	RNA polymerase mitochondrial [Source:HGNC Symbol;Acc:HGNC:9200]	protein_coding	19	617221	633537	-1
ENSG00000168439	562.718	-1.40203	0.300322	-4.66844	3.035e-06	9.03244e-05	STIP1	stress induced phosphoprotein 1 [Source:HGNC Symbol;Acc:HGNC:11387]	protein_coding	11	64185272	64204543	1
ENSG00000012660	238.444	-1.95344	0.418825	-4.6641	3.09969e-06	9.2038e-05	ELOVL5	ELOVL fatty acid elongase 5 [Source:HGNC Symbol;Acc:HGNC:21308]	protein_coding	6	53267398	53349179	-1
ENSG00000125845	37.9518	2.49457	0.535578	4.65771	3.19739e-06	9.47218e-05	BMP2	bone morphogenetic protein 2 [Source:HGNC Symbol;Acc:HGNC:1069]	protein_coding	20	6767686	6780246	1
ENSG00000048544	373.72	-1.45321	0.312164	-4.65527	3.23551e-06	9.55776e-05	MRPS10	mitochondrial ribosomal protein S10 [Source:HGNC Symbol;Acc:HGNC:14502]	protein_coding	6	42206807	42217861	-1
ENSG00000189403	1434.26	-1.3007	0.279424	-4.65492	3.24104e-06	9.55776e-05	HMGB1	high mobility group box 1 [Source:HGNC Symbol;Acc:HGNC:4983]	protein_coding	13	30456704	30617597	-1
ENSG00000173153	163.502	-1.67558	0.36023	-4.65142	3.29654e-06	9.69931e-05	ESRRA	estrogen related receptor alpha [Source:HGNC Symbol;Acc:HGNC:3471]	protein_coding	11	64305497	64316743	1
ENSG00000167601	297.846	1.38516	0.297843	4.65064	3.30912e-06	9.71427e-05	AXL	AXL receptor tyrosine kinase [Source:HGNC Symbol;Acc:HGNC:905]	protein_coding	19	41219223	41261766	1
ENSG00000152527	133.3	1.8572	0.39943	4.64964	3.32515e-06	9.73923e-05	PLEKHH2	pleckstrin homology, MyTH4 and FERM domain containing H2 [Source:HGNC Symbol;Acc:HGNC:30506]	protein_coding	2	43637260	43767987	1
ENSG00000170949	141.985	1.81203	0.390359	4.64196	3.45113e-06	0.000100854	ZNF160	zinc finger protein 160 [Source:HGNC Symbol;Acc:HGNC:12948]	protein_coding	19	53066606	53103436	-1
ENSG00000170759	479.399	-1.37137	0.295639	-4.63868	3.50642e-06	0.000102239	KIF5B	kinesin family member 5B [Source:HGNC Symbol;Acc:HGNC:6324]	protein_coding	10	32009015	32056425	-1
ENSG00000137288	104.368	-2.02335	0.436268	-4.63787	3.52021e-06	0.00010241	UQCC2	ubiquinol-cytochrome c reductase complex assembly factor 2 [Source:HGNC Symbol;Acc:HGNC:21237]	protein_coding	6	33694293	33711727	-1
ENSG00000176092	397.996	1.38421	0.298657	4.63477	3.57342e-06	0.000103725	CRYBG2	crystallin beta-gamma domain containing 2 [Source:HGNC Symbol;Acc:HGNC:17295]	protein_coding	1	26321698	26360080	-1
ENSG00000130684	301.894	1.4501	0.312959	4.63352	3.59496e-06	0.000104117	ZNF337	zinc finger protein 337 [Source:HGNC Symbol;Acc:HGNC:15809]	protein_coding	20	25673195	25696853	-1
ENSG00000110717	167.276	-1.63988	0.354061	-4.63164	3.62786e-06	0.000104835	NDUFS8	NADH:ubiquinone oxidoreductase core subunit S8 [Source:HGNC Symbol;Acc:HGNC:7715]	protein_coding	11	68030617	68036644	1
ENSG00000124177	440.349	1.38536	0.299226	4.6298	3.66018e-06	0.000105534	CHD6	chromodomain helicase DNA binding protein 6 [Source:HGNC Symbol;Acc:HGNC:19057]	protein_coding	20	41402083	41618384	-1
ENSG00000157778	110.477	-1.86019	0.401898	-4.6285	3.68325e-06	0.000105963	PSMG3	proteasome assembly chaperone 3 [Source:HGNC Symbol;Acc:HGNC:22420]	protein_coding	7	1567332	1571005	-1
ENSG00000249859	221.611	1.72505	0.372913	4.62589	3.72991e-06	0.000107067	PVT1	Pvt1 oncogene [Source:HGNC Symbol;Acc:HGNC:9709]	lncRNA	8	127794526	128187101	1
ENSG00000184164	231.94	-1.70583	0.369017	-4.62265	3.78877e-06	0.000108383	CRELD2	cysteine rich with EGF like domains 2 [Source:HGNC Symbol;Acc:HGNC:28150]	protein_coding	22	49918167	49927540	1
ENSG00000099814	256.519	-1.6342	0.35356	-4.62212	3.79837e-06	0.000108383	CEP170B	centrosomal protein 170B [Source:HGNC Symbol;Acc:HGNC:20362]	protein_coding	14	104865268	104896770	1
ENSG00000104946	639.943	1.46159	0.316226	4.62198	3.80086e-06	0.000108383	TBC1D17	TBC1 domain family member 17 [Source:HGNC Symbol;Acc:HGNC:25699]	protein_coding	19	49877425	49888750	1
ENSG00000214176	272.086	1.70997	0.37066	4.61331	3.96314e-06	0.000112762	PLEKHM1P1	pleckstrin homology and RUN domain containing M1 pseudogene 1 [Source:HGNC Symbol;Acc:HGNC:35411]	transcribed_unprocessed_pseudogene	17	64779259	64837154	-1
ENSG00000145014	353.611	1.48993	0.323033	4.61233	3.98187e-06	0.000113047	TMEM44	transmembrane protein 44 [Source:HGNC Symbol;Acc:HGNC:25120]	protein_coding	3	194587673	194633689	-1
ENSG00000165312	422.52	1.31222	0.284723	4.60876	4.05085e-06	0.000114753	OTUD1	OTU deubiquitinase 1 [Source:HGNC Symbol;Acc:HGNC:27346]	protein_coding	10	23439075	23442377	1
ENSG00000166503	129.302	-1.77309	0.385169	-4.60341	4.15638e-06	0.000117486	HDGFL3	HDGF like 3 [Source:HGNC Symbol;Acc:HGNC:24937]	protein_coding	15	83112738	83207823	-1
ENSG00000164776	60.8908	2.26574	0.492392	4.60149	4.19478e-06	0.000118313	PHKG1	phosphorylase kinase catalytic subunit gamma 1 [Source:HGNC Symbol;Acc:HGNC:8930]	protein_coding	7	56080283	56092996	-1
ENSG00000043143	629.39	-1.58161	0.344609	-4.58957	4.44168e-06	0.000125004	JADE2	jade family PHD finger 2 [Source:HGNC Symbol;Acc:HGNC:22984]	protein_coding	5	134524312	134583230	1
ENSG00000198040	202.242	1.6859	0.367879	4.58275	4.58902e-06	0.000128871	ZNF84	zinc finger protein 84 [Source:HGNC Symbol;Acc:HGNC:13159]	protein_coding	12	133037292	133063304	1
ENSG00000010310	53.9912	2.35654	0.514745	4.57808	4.69259e-06	0.000131494	GIPR	gastric inhibitory polypeptide receptor [Source:HGNC Symbol;Acc:HGNC:4271]	protein_coding	19	45668221	45683722	1
ENSG00000187193	213.819	2.03001	0.443473	4.57753	4.70489e-06	0.000131554	MT1X	metallothionein 1X [Source:HGNC Symbol;Acc:HGNC:7405]	protein_coding	16	56682470	56684196	1
ENSG00000198728	598.169	1.3938	0.304813	4.57263	4.81638e-06	0.000134182	LDB1	LIM domain binding 1 [Source:HGNC Symbol;Acc:HGNC:6532]	protein_coding	10	102106489	102120368	-1
ENSG00000117305	288.085	1.40374	0.306996	4.57249	4.81961e-06	0.000134182	HMGCL	3-hydroxy-3-methylglutaryl-CoA lyase [Source:HGNC Symbol;Acc:HGNC:5005]	protein_coding	1	23801885	23838620	-1
ENSG00000127914	1984.76	1.76026	0.385068	4.57128	4.84755e-06	0.00013467	AKAP9	A-kinase anchoring protein 9 [Source:HGNC Symbol;Acc:HGNC:379]	protein_coding	7	91940840	92110673	1
ENSG00000101057	287.216	-1.62278	0.355283	-4.56756	4.93429e-06	0.000136787	MYBL2	MYB proto-oncogene like 2 [Source:HGNC Symbol;Acc:HGNC:7548]	protein_coding	20	43667019	43716495	1
ENSG00000115875	368.4	-1.41262	0.309317	-4.56689	4.95003e-06	0.00013693	SRSF7	serine and arginine rich splicing factor 7 [Source:HGNC Symbol;Acc:HGNC:10789]	protein_coding	2	38743599	38751494	-1
ENSG00000180488	136.114	1.6145	0.353622	4.56559	4.98084e-06	0.000137488	MIGA1	mitoguardin 1 [Source:HGNC Symbol;Acc:HGNC:24741]	protein_coding	1	77779624	77879539	1
ENSG00000151914	911.357	1.3947	0.305582	4.5641	5.01647e-06	0.000138177	DST	dystonin [Source:HGNC Symbol;Acc:HGNC:1090]	protein_coding	6	56457987	56954830	-1
ENSG00000124766	236.099	1.71468	0.375731	4.56358	5.02887e-06	0.000138224	SOX4	SRY-box transcription factor 4 [Source:HGNC Symbol;Acc:HGNC:11200]	protein_coding	6	21593751	21598619	1
ENSG00000026508	2209.98	1.12799	0.247249	4.56218	5.06262e-06	0.000138857	CD44	CD44 molecule (Indian blood group) [Source:HGNC Symbol;Acc:HGNC:1681]	protein_coding	11	35138882	35232402	1
ENSG00000048052	102.451	1.8305	0.40187	4.55495	5.23977e-06	0.000143412	HDAC9	histone deacetylase 9 [Source:HGNC Symbol;Acc:HGNC:14065]	protein_coding	7	18086949	19002416	1
ENSG00000155115	153.026	-1.67092	0.366881	-4.5544	5.25358e-06	0.000143487	GTF3C6	general transcription factor IIIC subunit 6 [Source:HGNC Symbol;Acc:HGNC:20872]	protein_coding	6	110958706	110967890	1
ENSG00000136068	1391.22	1.21992	0.26797	4.55244	5.30278e-06	0.000144313	FLNB	filamin B [Source:HGNC Symbol;Acc:HGNC:3755]	protein_coding	3	58008400	58172251	1
ENSG00000104549	329.532	-1.44089	0.316518	-4.55231	5.30613e-06	0.000144313	SQLE	squalene epoxidase [Source:HGNC Symbol;Acc:HGNC:11279]	protein_coding	8	124998497	125022283	1
ENSG00000139990	489.47	1.34356	0.295318	4.54952	5.37672e-06	0.000145927	DCAF5	DDB1 and CUL4 associated factor 5 [Source:HGNC Symbol;Acc:HGNC:20224]	protein_coding	14	69050881	69153150	-1
ENSG00000105135	250.478	1.58464	0.348796	4.54319	5.54098e-06	0.00015007	ILVBL	ilvB acetolactate synthase like [Source:HGNC Symbol;Acc:HGNC:6041]	protein_coding	19	15114984	15125786	-1
ENSG00000169031	78.4038	2.29645	0.505604	4.542	5.5723e-06	0.000150384	COL4A3	collagen type IV alpha 3 chain [Source:HGNC Symbol;Acc:HGNC:2204]	protein_coding	2	227164624	227314792	1
ENSG00000133639	399.188	1.44695	0.31858	4.54187	5.5758e-06	0.000150384	BTG1	BTG anti-proliferation factor 1 [Source:HGNC Symbol;Acc:HGNC:1130]	protein_coding	12	92140278	92145846	-1
ENSG00000135763	15.3534	-3.20802	0.706611	-4.54001	5.62515e-06	0.000151399	URB2	URB2 ribosome biogenesis homolog [Source:HGNC Symbol;Acc:HGNC:28967]	protein_coding	1	229626247	229660200	1
ENSG00000178718	166.816	-1.65687	0.365174	-4.53722	5.70017e-06	0.0001531	RPP25	ribonuclease P and MRP subunit p25 [Source:HGNC Symbol;Acc:HGNC:30361]	protein_coding	15	74954418	74956772	-1
ENSG00000145494	166.405	-1.67201	0.368583	-4.53631	5.72468e-06	0.00015344	NDUFS6	NADH:ubiquinone oxidoreductase subunit S6 [Source:HGNC Symbol;Acc:HGNC:7713]	protein_coding	5	1801407	1816048	1
ENSG00000014914	317.667	1.48887	0.328666	4.53004	5.89727e-06	0.00015774	MTMR11	myotubularin related protein 11 [Source:HGNC Symbol;Acc:HGNC:24307]	protein_coding	1	149928651	149936879	-1
ENSG00000120451	42.4258	-2.62153	0.579132	-4.52664	5.99279e-06	0.000159964	SNX19	sorting nexin 19 [Source:HGNC Symbol;Acc:HGNC:21532]	protein_coding	11	130866250	130916479	-1
ENSG00000125817	288.724	-1.8267	0.404035	-4.52114	6.15076e-06	0.000163843	CENPB	centromere protein B [Source:HGNC Symbol;Acc:HGNC:1852]	protein_coding	20	3783851	3786740	-1
ENSG00000108821	286.933	1.80116	0.398612	4.51857	6.22599e-06	0.000165506	COL1A1	collagen type I alpha 1 chain [Source:HGNC Symbol;Acc:HGNC:2197]	protein_coding	17	50184101	50201632	-1
ENSG00000140564	121.518	-1.95811	0.433504	-4.51695	6.27382e-06	0.000166436	FURIN	furin, paired basic amino acid cleaving enzyme [Source:HGNC Symbol;Acc:HGNC:8568]	protein_coding	15	90868588	90883564	1
ENSG00000188807	34.357	-2.79497	0.619951	-4.50836	6.53292e-06	0.000172955	TMEM201	transmembrane protein 201 [Source:HGNC Symbol;Acc:HGNC:33719]	protein_coding	1	9588911	9614877	1
ENSG00000111669	2775.8	1.24643	0.276871	4.50186	6.73629e-06	0.000177976	TPI1	triosephosphate isomerase 1 [Source:HGNC Symbol;Acc:HGNC:12009]	protein_coding	12	6867119	6870948	1
ENSG00000143753	55.9703	-2.45129	0.545288	-4.4954	6.94394e-06	0.000183088	DEGS1	delta 4-desaturase, sphingolipid 1 [Source:HGNC Symbol;Acc:HGNC:13709]	protein_coding	1	224175756	224193441	1
ENSG00000162377	46.975	-2.63553	0.586365	-4.49469	6.96717e-06	0.000183327	COA7	cytochrome c oxidase assembly factor 7 (putative) [Source:HGNC Symbol;Acc:HGNC:25716]	protein_coding	1	52684449	52698347	-1
ENSG00000170854	91.0987	-2.18664	0.48656	-4.49408	6.98725e-06	0.000183483	RIOX2	ribosomal oxygenase 2 [Source:HGNC Symbol;Acc:HGNC:19441]	protein_coding	3	97941818	97972457	-1
ENSG00000168143	197.507	1.46747	0.327148	4.48565	7.26937e-06	0.000190504	FAM83B	family with sequence similarity 83 member B [Source:HGNC Symbol;Acc:HGNC:21357]	protein_coding	6	54846771	54945099	1
ENSG00000234678	140.24	1.79097	0.399318	4.48506	7.28922e-06	0.000190639	ELF3-AS1	ELF3 antisense RNA 1 [Source:HGNC Symbol;Acc:HGNC:40211]	lncRNA	1	201995696	202010463	-1
ENSG00000184787	218.958	-1.50083	0.334877	-4.48174	7.40354e-06	0.000193238	UBE2G2	ubiquitin conjugating enzyme E2 G2 [Source:HGNC Symbol;Acc:HGNC:12483]	protein_coding	21	44768580	44801826	-1
ENSG00000153233	13.5467	3.10566	0.693094	4.48086	7.43411e-06	0.000193646	PTPRR	protein tyrosine phosphatase receptor type R [Source:HGNC Symbol;Acc:HGNC:9680]	protein_coding	12	70638073	70920738	-1
ENSG00000182809	381.608	1.3291	0.296958	4.4757	7.61612e-06	0.000197681	CRIP2	cysteine rich protein 2 [Source:HGNC Symbol;Acc:HGNC:2361]	protein_coding	14	105472962	105480162	1
ENSG00000205464	49.1419	2.2295	0.498145	4.4756	7.61958e-06	0.000197681	ATP6AP1L	ATPase H+ transporting accessory protein 1 like [Source:HGNC Symbol;Acc:HGNC:28091]	transcribed_unitary_pseudogene	5	82279462	82386977	1
ENSG00000114480	95.6228	1.78201	0.398209	4.47505	7.63921e-06	0.000197794	GBE1	1,4-alpha-glucan branching enzyme 1 [Source:HGNC Symbol;Acc:HGNC:4180]	protein_coding	3	81489703	81761645	-1
ENSG00000276168	177.433	-1.90965	0.426824	-4.47409	7.67361e-06	0.000198288	RN7SL1	RNA component of signal recognition particle 7SL1 [Source:HGNC Symbol;Acc:HGNC:10038]	misc_RNA	14	49586580	49586878	1
ENSG00000099901	578.332	-1.25927	0.281487	-4.47364	7.69005e-06	0.000198317	RANBP1	RAN binding protein 1 [Source:HGNC Symbol;Acc:HGNC:9847]	protein_coding	22	20115938	20127355	1
ENSG00000197622	136.69	-1.73729	0.388383	-4.47313	7.70816e-06	0.000198389	CDC42SE1	CDC42 small effector 1 [Source:HGNC Symbol;Acc:HGNC:17719]	protein_coding	1	151050971	151070325	-1
ENSG00000184216	304.924	-2.10597	0.470849	-4.47271	7.72357e-06	0.000198392	IRAK1	interleukin 1 receptor associated kinase 1 [Source:HGNC Symbol;Acc:HGNC:6112]	protein_coding	X	154010506	154019902	-1
ENSG00000167962	132.271	-1.90449	0.425934	-4.47132	7.77369e-06	0.000199283	ZNF598	zinc finger protein 598, E3 ubiquitin ligase [Source:HGNC Symbol;Acc:HGNC:28079]	protein_coding	16	1997654	2009821	-1
ENSG00000165861	99.2753	1.82393	0.408297	4.46716	7.92633e-06	0.000202795	ZFYVE1	zinc finger FYVE-type containing 1 [Source:HGNC Symbol;Acc:HGNC:13180]	protein_coding	14	72969451	73027131	-1
ENSG00000100403	224.753	-1.71967	0.385261	-4.46364	8.05778e-06	0.000205752	ZC3H7B	zinc finger CCCH-type containing 7B [Source:HGNC Symbol;Acc:HGNC:30869]	protein_coding	22	41301525	41360147	1
ENSG00000197261	123.791	2.10704	0.472281	4.4614	8.14244e-06	0.000207504	C6orf141	chromosome 6 open reading frame 141 [Source:HGNC Symbol;Acc:HGNC:21351]	protein_coding	6	49550646	49561907	1
ENSG00000048649	510.373	1.46669	0.329035	4.45754	8.29066e-06	0.000210866	RSF1	remodeling and spacing factor 1 [Source:HGNC Symbol;Acc:HGNC:18118]	protein_coding	11	77659996	77821017	-1
ENSG00000075643	61.1837	-2.39352	0.537242	-4.45519	8.38182e-06	0.000212767	MOCOS	molybdenum cofactor sulfurase [Source:HGNC Symbol;Acc:HGNC:18234]	protein_coding	18	36187497	36272157	1
ENSG00000264895	68.6029	2.35834	0.529686	4.45233	8.49425e-06	0.000215199	AC006141.1	novel transcript, sense intronic to MBTD1	lncRNA	17	51249579	51251748	-1
ENSG00000122783	57.7736	-2.24814	0.505142	-4.45051	8.5667e-06	0.00021661	CYREN	cell cycle regulator of NHEJ [Source:HGNC Symbol;Acc:HGNC:22432]	protein_coding	7	135092363	135170795	-1
ENSG00000072163	42.2335	2.24435	0.504969	4.44453	8.80842e-06	0.000222213	LIMS2	LIM zinc finger domain containing 2 [Source:HGNC Symbol;Acc:HGNC:16084]	protein_coding	2	127638381	127681786	-1
ENSG00000147459	373.724	1.45154	0.326616	4.44418	8.8226e-06	0.000222213	DOCK5	dedicator of cytokinesis 5 [Source:HGNC Symbol;Acc:HGNC:23476]	protein_coding	8	25184689	25418082	1
ENSG00000104228	28.4076	-2.75147	0.619777	-4.43945	9.01897e-06	0.000226718	TRIM35	tripartite motif containing 35 [Source:HGNC Symbol;Acc:HGNC:16285]	protein_coding	8	27284886	27311272	-1
ENSG00000170919	188.334	1.85903	0.419122	4.43554	9.18402e-06	0.000230419	TPT1-AS1	TPT1 antisense RNA 1 [Source:HGNC Symbol;Acc:HGNC:43686]	lncRNA	13	45341345	45417975	1
ENSG00000198176	400.952	-1.39457	0.314947	-4.42794	9.51356e-06	0.000238225	TFDP1	transcription factor Dp-1 [Source:HGNC Symbol;Acc:HGNC:11749]	protein_coding	13	113584721	113641473	1
ENSG00000109452	159.549	1.54003	0.348122	4.42382	9.69701e-06	0.00024235	INPP4B	inositol polyphosphate-4-phosphatase type II B [Source:HGNC Symbol;Acc:HGNC:6075]	protein_coding	4	142023160	142847432	-1
ENSG00000067365	258.429	1.55368	0.351876	4.41542	1.00812e-05	0.000251466	METTL22	methyltransferase like 22 [Source:HGNC Symbol;Acc:HGNC:28368]	protein_coding	16	8621683	8649654	1
ENSG00000153294	261.843	1.34701	0.305165	4.41403	1.01463e-05	0.000252603	ADGRF4	adhesion G protein-coupled receptor F4 [Source:HGNC Symbol;Acc:HGNC:19011]	protein_coding	6	47685864	47722021	1
ENSG00000160688	74.9361	-2.00979	0.455398	-4.41326	1.01824e-05	0.000253016	FLAD1	flavin adenine dinucleotide synthetase 1 [Source:HGNC Symbol;Acc:HGNC:24671]	protein_coding	1	154983338	154993111	1
ENSG00000084774	96.4613	-2.15513	0.488444	-4.41223	1.02311e-05	0.00025374	CAD	carbamoyl-phosphate synthetase 2, aspartate transcarbamylase, and dihydroorotase [Source:HGNC Symbol;Acc:HGNC:1424]	protein_coding	2	27217369	27243943	1
ENSG00000197601	168.786	-1.66005	0.376277	-4.41177	1.02528e-05	0.000253791	FAR1	fatty acyl-CoA reductase 1 [Source:HGNC Symbol;Acc:HGNC:26222]	protein_coding	11	13668668	13732346	1
ENSG00000073331	223.27	1.66904	0.378897	4.405	1.05785e-05	0.000261353	ALPK1	alpha kinase 1 [Source:HGNC Symbol;Acc:HGNC:20917]	protein_coding	4	112285509	112442621	1
ENSG00000269821	235.584	1.90244	0.431952	4.40428	1.06136e-05	0.000261722	KCNQ1OT1	KCNQ1 opposite strand/antisense transcript 1 [Source:HGNC Symbol;Acc:HGNC:6295]	lncRNA	11	2608328	2699994	-1
ENSG00000143179	91.8964	-2.04826	0.465241	-4.40257	1.06976e-05	0.000263292	UCK2	uridine-cytidine kinase 2 [Source:HGNC Symbol;Acc:HGNC:12562]	protein_coding	1	165827614	165911618	1
ENSG00000101347	54.2954	-2.23916	0.50881	-4.40077	1.07867e-05	0.000264981	SAMHD1	SAM and HD domain containing deoxynucleoside triphosphate triphosphohydrolase 1 [Source:HGNC Symbol;Acc:HGNC:15925]	protein_coding	20	36890229	36951843	-1
ENSG00000125944	395.115	-1.27711	0.290244	-4.40012	1.08189e-05	0.000265269	HNRNPR	heterogeneous nuclear ribonucleoprotein R [Source:HGNC Symbol;Acc:HGNC:5047]	protein_coding	1	23303771	23344336	-1
ENSG00000108561	128.817	-1.70368	0.387257	-4.39935	1.08577e-05	0.000265716	C1QBP	complement C1q binding protein [Source:HGNC Symbol;Acc:HGNC:1243]	protein_coding	17	5432777	5448830	-1
ENSG00000126215	80.7462	-2.04191	0.464487	-4.39604	1.10241e-05	0.000269028	XRCC3	X-ray repair cross complementing 3 [Source:HGNC Symbol;Acc:HGNC:12830]	protein_coding	14	103697609	103715504	-1
ENSG00000120549	271.252	1.764	0.401288	4.39584	1.10346e-05	0.000269028	KIAA1217	KIAA1217 [Source:HGNC Symbol;Acc:HGNC:25428]	protein_coding	10	23694746	24547848	1
ENSG00000132382	82.6497	-1.98404	0.452053	-4.38895	1.13898e-05	0.000277166	MYBBP1A	MYB binding protein 1a [Source:HGNC Symbol;Acc:HGNC:7546]	protein_coding	17	4538897	4555386	-1
ENSG00000101745	1670.29	1.56122	0.355952	4.38605	1.15426e-05	0.000280359	ANKRD12	ankyrin repeat domain 12 [Source:HGNC Symbol;Acc:HGNC:29135]	protein_coding	18	9136228	9285985	1
ENSG00000148110	106.856	-1.86256	0.425021	-4.38228	1.17444e-05	0.000284725	MFSD14B	major facilitator superfamily domain containing 14B [Source:HGNC Symbol;Acc:HGNC:23376]	protein_coding	9	94374569	94461042	1
ENSG00000173905	58.1187	-2.11368	0.482427	-4.38134	1.1795e-05	0.000285417	GOLIM4	golgi integral membrane protein 4 [Source:HGNC Symbol;Acc:HGNC:15448]	protein_coding	3	168008689	168095924	-1
ENSG00000145623	144.883	1.54116	0.351933	4.37915	1.19146e-05	0.000287772	OSMR	oncostatin M receptor [Source:HGNC Symbol;Acc:HGNC:8507]	protein_coding	5	38845858	38945596	1
ENSG00000138035	55.5485	-2.19675	0.501891	-4.37694	1.20355e-05	0.000290151	PNPT1	polyribonucleotide nucleotidyltransferase 1 [Source:HGNC Symbol;Acc:HGNC:23166]	protein_coding	2	55634061	55693863	-1
ENSG00000100429	62.282	2.17411	0.497133	4.37331	1.22378e-05	0.00029448	HDAC10	histone deacetylase 10 [Source:HGNC Symbol;Acc:HGNC:18128]	protein_coding	22	50245183	50251405	-1
ENSG00000115866	752.673	1.24996	0.286018	4.3702	1.24132e-05	0.000298148	DARS1	aspartyl-tRNA synthetase 1 [Source:HGNC Symbol;Acc:HGNC:2678]	protein_coding	2	135905881	135986100	-1
ENSG00000106105	282.483	-1.52886	0.349932	-4.36901	1.2481e-05	0.00029922	GARS1	glycyl-tRNA synthetase 1 [Source:HGNC Symbol;Acc:HGNC:4162]	protein_coding	7	30580533	30634033	1
ENSG00000135968	367.2	1.46451	0.33534	4.36722	1.25836e-05	0.000300658	GCC2	GRIP and coiled-coil domain containing 2 [Source:HGNC Symbol;Acc:HGNC:23218]	protein_coding	2	108449191	108509415	1
ENSG00000138074	40.9749	-2.44633	0.560201	-4.36689	1.26029e-05	0.000300658	SLC5A6	solute carrier family 5 member 6 [Source:HGNC Symbol;Acc:HGNC:11041]	protein_coding	2	27199587	27212958	-1
ENSG00000267680	398.207	1.73326	0.396921	4.36675	1.26106e-05	0.000300658	ZNF224	zinc finger protein 224 [Source:HGNC Symbol;Acc:HGNC:13017]	protein_coding	19	44094339	44109886	1
ENSG00000142230	267.298	-1.60151	0.366905	-4.36492	1.2717e-05	0.000302214	SAE1	SUMO1 activating enzyme subunit 1 [Source:HGNC Symbol;Acc:HGNC:30660]	protein_coding	19	47113274	47210636	1
ENSG00000276043	111.399	-1.83686	0.420834	-4.36482	1.27226e-05	0.000302214	UHRF1	ubiquitin like with PHD and ring finger domains 1 [Source:HGNC Symbol;Acc:HGNC:12556]	protein_coding	19	4903080	4962154	1
ENSG00000164045	16.9386	-2.9937	0.685963	-4.36422	1.27575e-05	0.000302489	CDC25A	cell division cycle 25A [Source:HGNC Symbol;Acc:HGNC:1725]	protein_coding	3	48157146	48188417	-1
ENSG00000242125	135.375	-1.74812	0.400635	-4.36338	1.28069e-05	0.000303103	SNHG3	small nucleolar RNA host gene 3 [Source:HGNC Symbol;Acc:HGNC:10118]	lncRNA	1	28505980	28510892	1
ENSG00000149658	188.987	-1.4947	0.342722	-4.36124	1.29325e-05	0.000305519	YTHDF1	YTH N6-methyladenosine RNA binding protein 1 [Source:HGNC Symbol;Acc:HGNC:15867]	protein_coding	20	63195429	63216139	-1
ENSG00000215788	456.511	1.56233	0.358951	4.35248	1.34606e-05	0.000317416	TNFRSF25	TNF receptor superfamily member 25 [Source:HGNC Symbol;Acc:HGNC:11910]	protein_coding	1	6460786	6466175	-1
ENSG00000177733	308.792	-1.68942	0.388493	-4.34865	1.36976e-05	0.000322416	HNRNPA0	heterogeneous nuclear ribonucleoprotein A0 [Source:HGNC Symbol;Acc:HGNC:5030]	protein_coding	5	137745651	137754363	-1
ENSG00000102871	163.974	1.46162	0.336156	4.34805	1.37355e-05	0.000322722	TRADD	TNFRSF1A associated via death domain [Source:HGNC Symbol;Acc:HGNC:12030]	protein_coding	16	67154185	67159909	-1
ENSG00000146072	746.359	-1.3009	0.299365	-4.34554	1.38932e-05	0.000325796	TNFRSF21	TNF receptor superfamily member 21 [Source:HGNC Symbol;Acc:HGNC:13469]	protein_coding	6	47231532	47309905	-1
ENSG00000132849	404.247	1.27639	0.293762	4.34498	1.39291e-05	0.000325796	PATJ	PATJ crumbs cell polarity complex component [Source:HGNC Symbol;Acc:HGNC:28881]	protein_coding	1	61742477	62178675	1
ENSG00000279806	70.365	2.0455	0.470794	4.34477	1.39419e-05	0.000325796	AC018629.1	TEC	TEC	17	40473554	40475289	-1
ENSG00000053372	222.989	-1.41894	0.326667	-4.34367	1.40121e-05	0.00032664	MRTO4	MRT4 homolog, ribosome maturation factor [Source:HGNC Symbol;Acc:HGNC:18477]	protein_coding	1	19251805	19260128	1
ENSG00000067066	572.699	1.26059	0.29023	4.34342	1.40284e-05	0.00032664	SP100	SP100 nuclear antigen [Source:HGNC Symbol;Acc:HGNC:11206]	protein_coding	2	230415942	230545606	1
ENSG00000224870	29.2271	-2.6318	0.606064	-4.34244	1.40906e-05	0.000327499	MRPL20-AS1	MRPL20 antisense RNA 1 [Source:HGNC Symbol;Acc:HGNC:27125]	lncRNA	1	1399520	1402046	1
ENSG00000198890	19.5623	-2.92441	0.674016	-4.33879	1.4327e-05	0.000332396	PRMT6	protein arginine methyltransferase 6 [Source:HGNC Symbol;Acc:HGNC:18241]	protein_coding	1	107056674	107067636	1
ENSG00000160888	396.2	-1.24292	0.28655	-4.33754	1.44087e-05	0.000333694	IER2	immediate early response 2 [Source:HGNC Symbol;Acc:HGNC:28871]	protein_coding	19	13150411	13154911	1
ENSG00000132768	43.6229	-2.3606	0.545771	-4.32526	1.52352e-05	0.000350582	DPH2	diphthamide biosynthesis 2 [Source:HGNC Symbol;Acc:HGNC:3004]	protein_coding	1	43970000	43973369	1
ENSG00000117139	796.792	1.14956	0.265783	4.32518	1.52407e-05	0.000350582	KDM5B	lysine demethylase 5B [Source:HGNC Symbol;Acc:HGNC:18039]	protein_coding	1	202724495	202808487	-1
ENSG00000117410	251.684	-1.36045	0.314543	-4.32516	1.52423e-05	0.000350582	ATP6V0B	ATPase H+ transporting V0 subunit b [Source:HGNC Symbol;Acc:HGNC:861]	protein_coding	1	43974487	43978295	1
ENSG00000153048	467.141	1.27674	0.295192	4.3251	1.52462e-05	0.000350582	CARHSP1	calcium regulated heat stable protein 1 [Source:HGNC Symbol;Acc:HGNC:17150]	protein_coding	16	8852942	8869012	-1
ENSG00000141562	632.702	1.37441	0.317848	4.3241	1.53157e-05	0.000351554	NARF	nuclear prelamin A recognition factor [Source:HGNC Symbol;Acc:HGNC:29916]	protein_coding	17	82458180	82490537	1
ENSG00000143382	1327.03	1.32988	0.308468	4.31124	1.62339e-05	0.000371971	ADAMTSL4	ADAMTS like 4 [Source:HGNC Symbol;Acc:HGNC:19706]	protein_coding	1	150549369	150560937	1
ENSG00000121742	192.429	1.52183	0.353064	4.31036	1.62991e-05	0.00037269	GJB6	gap junction protein beta 6 [Source:HGNC Symbol;Acc:HGNC:4288]	protein_coding	13	20221962	20232365	-1
ENSG00000171124	160.736	1.57443	0.365293	4.31004	1.63228e-05	0.00037269	FUT3	fucosyltransferase 3 (Lewis blood group) [Source:HGNC Symbol;Acc:HGNC:4014]	protein_coding	19	5842888	5851474	-1
ENSG00000114302	98.7134	-1.77027	0.411225	-4.30486	1.6709e-05	0.000380835	PRKAR2A	protein kinase cAMP-dependent type II regulatory subunit alpha [Source:HGNC Symbol;Acc:HGNC:9391]	protein_coding	3	48744597	48847874	-1
ENSG00000123505	103.873	-2.06999	0.481083	-4.30278	1.68672e-05	0.000383765	AMD1	adenosylmethionine decarboxylase 1 [Source:HGNC Symbol;Acc:HGNC:457]	protein_coding	6	110874770	110898879	1
ENSG00000162521	379.667	-1.33246	0.309707	-4.30231	1.6903e-05	0.000383906	RBBP4	RB binding protein 4, chromatin remodeling factor [Source:HGNC Symbol;Acc:HGNC:9887]	protein_coding	1	32651142	32686211	1
ENSG00000265182	92.734	2.26266	0.526125	4.30062	1.70319e-05	0.000386156	SRP72P1	signal recognition particle 72 pseudogene 1 [Source:HGNC Symbol;Acc:HGNC:31095]	processed_pseudogene	18	49495147	49496896	-1
ENSG00000279089	31.5804	2.57109	0.598308	4.29727	1.72917e-05	0.000391361	AC005839.1	TEC	TEC	17	51183191	51186403	-1
ENSG00000144824	380.991	1.36194	0.317236	4.29316	1.76151e-05	0.000397984	PHLDB2	pleckstrin homology like domain family B member 2 [Source:HGNC Symbol;Acc:HGNC:29573]	protein_coding	3	111732497	111976517	1
ENSG00000094916	282.107	-1.42423	0.331829	-4.29206	1.77024e-05	0.000399259	CBX5	chromobox 5 [Source:HGNC Symbol;Acc:HGNC:1555]	protein_coding	12	54230942	54280133	-1
ENSG00000140386	185.961	1.79092	0.417558	4.28903	1.79451e-05	0.000404031	SCAPER	S-phase cyclin A associated protein in the ER [Source:HGNC Symbol;Acc:HGNC:13081]	protein_coding	15	76347904	76905444	-1
ENSG00000152056	93.9998	-1.9672	0.458895	-4.28683	1.81244e-05	0.000407359	AP1S3	adaptor related protein complex 1 subunit sigma 3 [Source:HGNC Symbol;Acc:HGNC:18971]	protein_coding	2	223751686	223838027	-1
ENSG00000115241	282.8	-1.36524	0.318755	-4.28305	1.84346e-05	0.000413612	PPM1G	protein phosphatase, Mg2+/Mn2+ dependent 1G [Source:HGNC Symbol;Acc:HGNC:9278]	protein_coding	2	27381195	27409591	-1
ENSG00000186815	375.488	1.31643	0.307735	4.2778	1.88747e-05	0.000422753	TPCN1	two pore segment channel 1 [Source:HGNC Symbol;Acc:HGNC:18182]	protein_coding	12	113221050	113298585	1
ENSG00000183354	395.97	1.55864	0.364745	4.27323	1.92664e-05	0.000430782	KIAA2026	KIAA2026 [Source:HGNC Symbol;Acc:HGNC:23378]	protein_coding	9	5881596	6008482	-1
ENSG00000134247	279.174	-1.44139	0.337581	-4.26974	1.95697e-05	0.000436809	PTGFRN	prostaglandin F2 receptor inhibitor [Source:HGNC Symbol;Acc:HGNC:9601]	protein_coding	1	116909916	116990353	1
ENSG00000242147	237.904	1.41108	0.330828	4.26529	1.9964e-05	0.000444844	LASTR	lncRNA associated with SART3 regulation of splicing [Source:HGNC Symbol;Acc:HGNC:54143]	lncRNA	10	5594984	5632566	-1
ENSG00000196547	90.3188	-1.95516	0.458462	-4.26461	2.00252e-05	0.00044544	MAN2A2	mannosidase alpha class 2A member 2 [Source:HGNC Symbol;Acc:HGNC:6825]	protein_coding	15	90902218	90922584	1
ENSG00000197136	94.0438	-1.92953	0.452748	-4.26182	2.02769e-05	0.000450266	PCNX3	pecanex 3 [Source:HGNC Symbol;Acc:HGNC:18760]	protein_coding	11	65615773	65637439	1
ENSG00000164674	62.4579	1.96787	0.46184	4.26093	2.03575e-05	0.000451281	SYTL3	synaptotagmin like 3 [Source:HGNC Symbol;Acc:HGNC:15587]	protein_coding	6	158650014	158764876	1
ENSG00000143256	218.665	-1.60674	0.377178	-4.25991	2.04507e-05	0.000452573	PFDN2	prefoldin subunit 2 [Source:HGNC Symbol;Acc:HGNC:8867]	protein_coding	1	161100556	161118055	-1
ENSG00000119943	237.988	1.57822	0.370517	4.25951	2.04872e-05	0.000452607	PYROXD2	pyridine nucleotide-disulphide oxidoreductase domain 2 [Source:HGNC Symbol;Acc:HGNC:23517]	protein_coding	10	98383565	98415182	-1
ENSG00000131400	45.7039	2.40628	0.564977	4.25908	2.05268e-05	0.000452708	NAPSA	napsin A aspartic peptidase [Source:HGNC Symbol;Acc:HGNC:13395]	protein_coding	19	50358477	50365830	-1
ENSG00000084073	107.174	-1.72266	0.404533	-4.25838	2.05917e-05	0.000453367	ZMPSTE24	zinc metallopeptidase STE24 [Source:HGNC Symbol;Acc:HGNC:12877]	protein_coding	1	40258041	40294180	1
ENSG00000104131	497.443	-1.35804	0.319094	-4.25593	2.08182e-05	0.000457498	EIF3J	eukaryotic translation initiation factor 3 subunit J [Source:HGNC Symbol;Acc:HGNC:3270]	protein_coding	15	44537125	44563029	1
ENSG00000182446	342.159	-1.41504	0.332513	-4.25559	2.085e-05	0.000457498	NPLOC4	NPL4 homolog, ubiquitin recognition factor [Source:HGNC Symbol;Acc:HGNC:18261]	protein_coding	17	81556887	81648465	-1
ENSG00000186007	57.0393	2.17208	0.510669	4.2534	2.10553e-05	0.000461221	LEMD1	LEM domain containing 1 [Source:HGNC Symbol;Acc:HGNC:18725]	protein_coding	1	205381378	205455954	-1
ENSG00000100417	256.282	1.33347	0.31374	4.25025	2.13531e-05	0.000466304	PMM1	phosphomannomutase 1 [Source:HGNC Symbol;Acc:HGNC:9114]	protein_coding	22	41576900	41589871	-1
ENSG00000126368	354.919	1.33894	0.315031	4.25019	2.13594e-05	0.000466304	NR1D1	nuclear receptor subfamily 1 group D member 1 [Source:HGNC Symbol;Acc:HGNC:7962]	protein_coding	17	40092793	40100589	-1
ENSG00000124225	435.556	1.50583	0.354487	4.2479	2.15786e-05	0.000470297	PMEPA1	prostate transmembrane protein, androgen induced 1 [Source:HGNC Symbol;Acc:HGNC:14107]	protein_coding	20	57648392	57711536	-1
ENSG00000132603	80.5873	-2.0834	0.490957	-4.24355	2.20007e-05	0.00047869	NIP7	nucleolar pre-rRNA processing protein NIP7 [Source:HGNC Symbol;Acc:HGNC:24328]	protein_coding	16	69337996	69343106	1
ENSG00000101654	251.52	1.50455	0.354767	4.24095	2.22577e-05	0.000483469	RNMT	RNA guanine-7 methyltransferase [Source:HGNC Symbol;Acc:HGNC:10075]	protein_coding	18	13726660	13764556	1
ENSG00000103495	411.419	-1.379	0.325311	-4.23903	2.24487e-05	0.000486803	MAZ	MYC associated zinc finger protein [Source:HGNC Symbol;Acc:HGNC:6914]	protein_coding	16	29806106	29811164	1
ENSG00000106305	47.0037	-2.24243	0.529101	-4.23819	2.25327e-05	0.00048711	AIMP2	aminoacyl tRNA synthetase complex interacting multifunctional protein 2 [Source:HGNC Symbol;Acc:HGNC:20609]	protein_coding	7	6009255	6023834	1
ENSG00000129514	81.2489	-2.14424	0.50597	-4.23788	2.25644e-05	0.00048711	FOXA1	forkhead box A1 [Source:HGNC Symbol;Acc:HGNC:5021]	protein_coding	14	37589552	37596059	-1
ENSG00000181126	17.7842	2.88866	0.681648	4.23776	2.25758e-05	0.00048711	HLA-V	major histocompatibility complex, class I, V (pseudogene) [Source:HGNC Symbol;Acc:HGNC:23482]	transcribed_unprocessed_pseudogene	6	29790954	29797811	1
ENSG00000231035	14.5987	3.02391	0.713885	4.23584	2.27695e-05	0.000490472	RPL7L1P9	ribosomal protein L7 like 1 pseudogene 9 [Source:HGNC Symbol;Acc:HGNC:39491]	processed_pseudogene	2	217760547	217761291	-1
ENSG00000026297	159.406	1.6276	0.384286	4.23538	2.28165e-05	0.000490668	RNASET2	ribonuclease T2 [Source:HGNC Symbol;Acc:HGNC:21686]	protein_coding	6	166922113	166957191	-1
ENSG00000134569	152.849	1.46893	0.347384	4.22854	2.35208e-05	0.000504975	LRP4	LDL receptor related protein 4 [Source:HGNC Symbol;Acc:HGNC:6696]	protein_coding	11	46856717	46918642	-1
ENSG00000136518	208.606	-1.43193	0.338816	-4.22626	2.37602e-05	0.000509144	ACTL6A	actin like 6A [Source:HGNC Symbol;Acc:HGNC:24124]	protein_coding	3	179562886	179588407	1
ENSG00000130695	65.1036	-2.07789	0.491697	-4.22595	2.37936e-05	0.000509144	CEP85	centrosomal protein 85 [Source:HGNC Symbol;Acc:HGNC:25309]	protein_coding	1	26234200	26278808	1
ENSG00000185803	76.628	-2.0675	0.489289	-4.22551	2.38399e-05	0.000509293	SLC52A2	solute carrier family 52 member 2 [Source:HGNC Symbol;Acc:HGNC:30224]	protein_coding	8	144333957	144361286	1
ENSG00000029993	239.624	-1.50714	0.356794	-4.22411	2.39886e-05	0.000511404	HMGB3	high mobility group box 3 [Source:HGNC Symbol;Acc:HGNC:5004]	protein_coding	X	150980509	150990771	1
ENSG00000167114	30.2051	-2.58745	0.612582	-4.22384	2.40177e-05	0.000511404	SLC27A4	solute carrier family 27 member 4 [Source:HGNC Symbol;Acc:HGNC:10998]	protein_coding	9	128340527	128361470	1
ENSG00000144815	55.793	-2.20113	0.521251	-4.22278	2.41304e-05	0.000512958	NXPE3	neurexophilin and PC-esterase domain family member 3 [Source:HGNC Symbol;Acc:HGNC:28238]	protein_coding	3	101779202	101828231	1
ENSG00000110841	250.901	1.42403	0.337314	4.22168	2.42484e-05	0.000514622	PPFIBP1	PPFIA binding protein 1 [Source:HGNC Symbol;Acc:HGNC:9249]	protein_coding	12	27523431	27695564	1
ENSG00000101236	127.977	1.54263	0.365466	4.22099	2.4323e-05	0.000515361	RNF24	ring finger protein 24 [Source:HGNC Symbol;Acc:HGNC:13779]	protein_coding	20	3927309	4015558	-1
ENSG00000169992	122.626	1.63933	0.388438	4.22031	2.43967e-05	0.000516079	NLGN2	neuroligin 2 [Source:HGNC Symbol;Acc:HGNC:14290]	protein_coding	17	7404874	7419860	1
ENSG00000102316	277.98	1.26577	0.300036	4.21871	2.45703e-05	0.000518903	MAGED2	MAGE family member D2 [Source:HGNC Symbol;Acc:HGNC:16353]	protein_coding	X	54807599	54816015	1
ENSG00000058453	1330.43	1.28914	0.305647	4.21775	2.46749e-05	0.000520262	CROCC	ciliary rootlet coiled-coil, rootletin [Source:HGNC Symbol;Acc:HGNC:21299]	protein_coding	1	16740273	16972964	1
ENSG00000164849	23.344	2.54585	0.604586	4.2109	2.54352e-05	0.000535422	GPR146	G protein-coupled receptor 146 [Source:HGNC Symbol;Acc:HGNC:21718]	protein_coding	7	1044546	1059261	1
ENSG00000099954	43.5748	2.17365	0.516732	4.20653	2.59317e-05	0.000544987	CECR2	CECR2 histone acetyl-lysine reader [Source:HGNC Symbol;Acc:HGNC:1840]	protein_coding	22	17359949	17558149	1
ENSG00000090006	445.93	1.20567	0.286901	4.20238	2.64118e-05	0.000554178	LTBP4	latent transforming growth factor beta binding protein 4 [Source:HGNC Symbol;Acc:HGNC:6717]	protein_coding	19	40592883	40629818	1
ENSG00000101367	301.229	-1.58894	0.378206	-4.20126	2.65432e-05	0.000556032	MAPRE1	microtubule associated protein RP/EB family member 1 [Source:HGNC Symbol;Acc:HGNC:6890]	protein_coding	20	32819954	32850405	1
ENSG00000285887	131.261	1.8793	0.447582	4.19878	2.68357e-05	0.000561252	AL009176.1	novel transcript	lncRNA	6	169419004	169425156	-1
ENSG00000166619	1010.82	1.03879	0.247603	4.19538	2.72414e-05	0.000568818	BLCAP	BLCAP apoptosis inducing factor [Source:HGNC Symbol;Acc:HGNC:1055]	protein_coding	20	37492472	37527931	-1
ENSG00000117411	208.112	-1.50803	0.359504	-4.19475	2.7317e-05	0.000569478	B4GALT2	beta-1,4-galactosyltransferase 2 [Source:HGNC Symbol;Acc:HGNC:925]	protein_coding	1	43978943	43991170	1
ENSG00000173334	124.989	-1.61707	0.385634	-4.19328	2.74946e-05	0.000572259	TRIB1	tribbles pseudokinase 1 [Source:HGNC Symbol;Acc:HGNC:16891]	protein_coding	8	125430358	125438403	1
ENSG00000186283	60.2019	-2.06155	0.492228	-4.18821	2.81163e-05	0.000584259	TOR3A	torsin family 3 member A [Source:HGNC Symbol;Acc:HGNC:11997]	protein_coding	1	179082070	179098023	1
ENSG00000118482	415.801	1.19454	0.285419	4.18523	2.84877e-05	0.000591029	PHF3	PHD finger protein 3 [Source:HGNC Symbol;Acc:HGNC:8921]	protein_coding	6	63635802	63779336	1
ENSG00000087903	104.998	1.65889	0.397066	4.17788	2.94237e-05	0.000609471	RFX2	regulatory factor X2 [Source:HGNC Symbol;Acc:HGNC:9983]	protein_coding	19	5993164	6199572	-1
ENSG00000058668	525.194	1.1649	0.279069	4.17424	2.9898e-05	0.000618305	ATP2B4	ATPase plasma membrane Ca2+ transporting 4 [Source:HGNC Symbol;Acc:HGNC:817]	protein_coding	1	203626787	203744081	1
ENSG00000139718	68.4838	-1.93742	0.464473	-4.17121	3.02984e-05	0.000625587	SETD1B	SET domain containing 1B, histone lysine methyltransferase [Source:HGNC Symbol;Acc:HGNC:29187]	protein_coding	12	121804009	121832656	1
ENSG00000146242	337.64	1.36457	0.3273	4.16916	3.05719e-05	0.000629596	TPBG	trophoblast glycoprotein [Source:HGNC Symbol;Acc:HGNC:12004]	protein_coding	6	82363206	82367420	1
ENSG00000005486	46.3953	-2.15514	0.51694	-4.16903	3.05898e-05	0.000629596	RHBDD2	rhomboid domain containing 2 [Source:HGNC Symbol;Acc:HGNC:23082]	protein_coding	7	75842602	75888926	1
ENSG00000090924	130.165	1.64844	0.395914	4.16364	3.13209e-05	0.00064362	PLEKHG2	pleckstrin homology and RhoGEF domain containing G2 [Source:HGNC Symbol;Acc:HGNC:29515]	protein_coding	19	39412669	39428415	1
ENSG00000176022	73.721	-2.08817	0.501599	-4.16302	3.14062e-05	0.000643947	B3GALT6	beta-1,3-galactosyltransferase 6 [Source:HGNC Symbol;Acc:HGNC:17978]	protein_coding	1	1232237	1235041	1
ENSG00000146731	2142.3	-1.15726	0.278012	-4.16263	3.14608e-05	0.000643947	CCT6A	chaperonin containing TCP1 subunit 6A [Source:HGNC Symbol;Acc:HGNC:1620]	protein_coding	7	56051685	56063989	1
ENSG00000134440	400.615	-1.32462	0.318232	-4.16244	3.1486e-05	0.000643947	NARS1	asparaginyl-tRNA synthetase 1 [Source:HGNC Symbol;Acc:HGNC:7643]	protein_coding	18	57600656	57622213	-1
ENSG00000084090	207.318	-1.77812	0.427469	-4.15966	3.18726e-05	0.000650825	STARD7	StAR related lipid transfer domain containing 7 [Source:HGNC Symbol;Acc:HGNC:18063]	protein_coding	2	96184859	96208827	-1
ENSG00000171262	88.8125	-1.8656	0.448776	-4.15708	3.22342e-05	0.000657172	FAM98B	family with sequence similarity 98 member B [Source:HGNC Symbol;Acc:HGNC:26773]	protein_coding	15	38454127	38487710	1
ENSG00000115053	1722.44	-1.11774	0.268949	-4.15596	3.23931e-05	0.000659323	NCL	nucleolin [Source:HGNC Symbol;Acc:HGNC:7667]	protein_coding	2	231453531	231483641	-1
ENSG00000172667	30.3959	-2.5576	0.615456	-4.15561	3.24416e-05	0.000659323	ZMAT3	zinc finger matrin-type 3 [Source:HGNC Symbol;Acc:HGNC:29983]	protein_coding	3	178960121	179072215	-1
ENSG00000095319	119.329	-1.77483	0.427196	-4.15461	3.25844e-05	0.000661188	NUP188	nucleoporin 188 [Source:HGNC Symbol;Acc:HGNC:17859]	protein_coding	9	128947699	129007096	1
ENSG00000162889	182.816	-1.51559	0.365031	-4.15196	3.29642e-05	0.000667226	MAPKAPK2	MAPK activated protein kinase 2 [Source:HGNC Symbol;Acc:HGNC:6887]	protein_coding	1	206684905	206734281	1
ENSG00000165959	402.263	1.19543	0.287931	4.15181	3.29851e-05	0.000667226	CLMN	calmin [Source:HGNC Symbol;Acc:HGNC:19972]	protein_coding	14	95181940	95319908	-1
ENSG00000188483	89.4215	-1.85234	0.446342	-4.15004	3.3242e-05	0.000671374	IER5L	immediate early response 5 like [Source:HGNC Symbol;Acc:HGNC:23679]	protein_coding	9	129175552	129178261	-1
ENSG00000115602	50.1153	2.1625	0.5212	4.14907	3.33824e-05	0.00067316	IL1RL1	interleukin 1 receptor like 1 [Source:HGNC Symbol;Acc:HGNC:5998]	protein_coding	2	102311502	102352037	1
ENSG00000131653	391.577	-1.24059	0.2991	-4.14773	3.35786e-05	0.000676063	TRAF7	TNF receptor associated factor 7 [Source:HGNC Symbol;Acc:HGNC:20456]	protein_coding	16	2155698	2178129	1
ENSG00000139636	194.534	1.48245	0.357522	4.14644	3.37679e-05	0.000678818	LMBR1L	limb development membrane protein 1 like [Source:HGNC Symbol;Acc:HGNC:18268]	protein_coding	12	49097136	49110900	-1
ENSG00000175348	45.3198	-2.13007	0.513824	-4.14553	3.39033e-05	0.000680483	TMEM9B	TMEM9 domain family member B [Source:HGNC Symbol;Acc:HGNC:1168]	protein_coding	11	8947202	8965011	-1
ENSG00000091483	146.71	-1.54056	0.371661	-4.14506	3.39719e-05	0.000680806	FH	fumarate hydratase [Source:HGNC Symbol;Acc:HGNC:3700]	protein_coding	1	241497603	241519755	-1
ENSG00000196337	53.0897	2.10348	0.507582	4.14412	3.41116e-05	0.000682548	CGB7	chorionic gonadotropin subunit beta 7 [Source:HGNC Symbol;Acc:HGNC:16451]	protein_coding	19	49054275	49058860	-1
ENSG00000167088	307.797	-1.32871	0.32079	-4.14199	3.44309e-05	0.000687874	SNRPD1	small nuclear ribonucleoprotein D1 polypeptide [Source:HGNC Symbol;Acc:HGNC:11158]	protein_coding	18	21612314	21633524	1
ENSG00000164332	48.2203	-2.169	0.523775	-4.14108	3.45675e-05	0.000689537	UBLCP1	ubiquitin like domain containing CTD phosphatase 1 [Source:HGNC Symbol;Acc:HGNC:28110]	protein_coding	5	159263290	159286036	1
ENSG00000127663	152.396	1.44079	0.347955	4.14073	3.46207e-05	0.000689537	KDM4B	lysine demethylase 4B [Source:HGNC Symbol;Acc:HGNC:29136]	protein_coding	19	4969113	5153598	1
ENSG00000074696	148.077	-1.69264	0.408822	-4.14029	3.46865e-05	0.000689787	HACD3	3-hydroxyacyl-CoA dehydratase 3 [Source:HGNC Symbol;Acc:HGNC:24175]	protein_coding	15	65530418	65578349	1
ENSG00000138363	173.897	-1.50609	0.363949	-4.13818	3.50069e-05	0.000695091	ATIC	5-aminoimidazole-4-carboxamide ribonucleotide formyltransferase/IMP cyclohydrolase [Source:HGNC Symbol;Acc:HGNC:794]	protein_coding	2	215311956	215349773	1
ENSG00000026652	166.318	1.53293	0.370813	4.13398	3.56541e-05	0.000706857	AGPAT4	1-acylglycerol-3-phosphate O-acyltransferase 4 [Source:HGNC Symbol;Acc:HGNC:20885]	protein_coding	6	161129967	161274061	-1
ENSG00000182934	83.3467	-1.86403	0.450978	-4.1333	3.57586e-05	0.000707846	SRPRA	SRP receptor subunit alpha [Source:HGNC Symbol;Acc:HGNC:11307]	protein_coding	11	126262938	126269144	-1
ENSG00000250685	136.852	1.6081	0.389128	4.13257	3.58728e-05	0.000708667	AC009123.1	novel transcript, antisense to ADAD2	lncRNA	16	84192558	84197053	-1
ENSG00000166128	126.785	1.50404	0.363968	4.13234	3.59096e-05	0.000708667	RAB8B	RAB8B, member RAS oncogene family [Source:HGNC Symbol;Acc:HGNC:30273]	protein_coding	15	63189560	63267776	1
ENSG00000226928	42.7183	2.43606	0.589583	4.13183	3.59881e-05	0.000709136	RPS14P4	ribosomal protein S14 pseudogene 4 [Source:HGNC Symbol;Acc:HGNC:36419]	processed_pseudogene	2	111295629	111296046	-1
ENSG00000101115	152.339	1.73505	0.419969	4.13138	3.60588e-05	0.00070945	SALL4	spalt like transcription factor 4 [Source:HGNC Symbol;Acc:HGNC:15924]	protein_coding	20	51782331	51802521	-1
ENSG00000142227	41.6857	2.07082	0.50163	4.12819	3.65636e-05	0.000717437	EMP3	epithelial membrane protein 3 [Source:HGNC Symbol;Acc:HGNC:3335]	protein_coding	19	48321509	48330553	1
ENSG00000099899	140.205	-1.55804	0.377422	-4.12811	3.65756e-05	0.000717437	TRMT2A	tRNA methyltransferase 2 homolog A [Source:HGNC Symbol;Acc:HGNC:24974]	protein_coding	22	20111875	20117392	-1
ENSG00000178038	2574.3	1.3275	0.321634	4.12737	3.66933e-05	0.000717671	ALS2CL	ALS2 C-terminal like [Source:HGNC Symbol;Acc:HGNC:20605]	protein_coding	3	46668995	46693704	-1
ENSG00000185950	142.847	1.53673	0.372329	4.12734	3.66985e-05	0.000717671	IRS2	insulin receptor substrate 2 [Source:HGNC Symbol;Acc:HGNC:6126]	protein_coding	13	109752695	109786583	-1
ENSG00000166473	31.4239	2.52683	0.612376	4.12627	3.68695e-05	0.000719929	PKD1L2	polycystin 1 like 2 (gene/pseudogene) [Source:HGNC Symbol;Acc:HGNC:21715]	polymorphic_pseudogene	16	81100875	81220370	-1
ENSG00000160877	143.814	-1.51619	0.367635	-4.12418	3.72056e-05	0.000725398	NACC1	nucleus accumbens associated 1 [Source:HGNC Symbol;Acc:HGNC:20967]	protein_coding	19	13116862	13141147	1
ENSG00000186314	51.8674	1.95515	0.474292	4.12225	3.75185e-05	0.000730397	PRELID2	PRELI domain containing 2 [Source:HGNC Symbol;Acc:HGNC:28306]	protein_coding	5	145471799	145835369	-1
ENSG00000164400	39.8113	2.42758	0.589294	4.11947	3.79748e-05	0.000738171	CSF2	colony stimulating factor 2 [Source:HGNC Symbol;Acc:HGNC:2434]	protein_coding	5	132073789	132076170	1
ENSG00000110107	283.532	-1.39736	0.339681	-4.11375	3.8928e-05	0.000755564	PRPF19	pre-mRNA processing factor 19 [Source:HGNC Symbol;Acc:HGNC:17896]	protein_coding	11	60890547	60906585	-1
ENSG00000163468	906.068	-1.14605	0.278858	-4.10981	3.95978e-05	0.000767415	CCT3	chaperonin containing TCP1 subunit 3 [Source:HGNC Symbol;Acc:HGNC:1616]	protein_coding	1	156308968	156367873	-1
ENSG00000154265	161.812	1.73345	0.421958	4.10811	3.98903e-05	0.000771928	ABCA5	ATP binding cassette subfamily A member 5 [Source:HGNC Symbol;Acc:HGNC:35]	protein_coding	17	69244311	69327244	-1
ENSG00000100003	102.523	1.56332	0.380749	4.10591	4.02725e-05	0.000778056	SEC14L2	SEC14 like lipid binding 2 [Source:HGNC Symbol;Acc:HGNC:10699]	protein_coding	22	30396941	30425303	1
ENSG00000100567	428.537	-1.23642	0.301155	-4.1056	4.03272e-05	0.000778056	PSMA3	proteasome 20S subunit alpha 3 [Source:HGNC Symbol;Acc:HGNC:9532]	protein_coding	14	58244843	58272012	1
ENSG00000159788	236.023	1.41758	0.345448	4.10359	4.06792e-05	0.00078368	RGS12	regulator of G protein signaling 12 [Source:HGNC Symbol;Acc:HGNC:9994]	protein_coding	4	3293028	3439913	1
ENSG00000225447	57.8467	2.34867	0.572456	4.1028	4.08178e-05	0.000785181	RPS15AP10	ribosomal protein S15a pseudogene 10 [Source:HGNC Symbol;Acc:HGNC:37001]	processed_pseudogene	1	45645816	45646197	-1
ENSG00000196199	965.379	1.53746	0.375182	4.0979	4.1692e-05	0.000800808	MPHOSPH8	M-phase phosphoprotein 8 [Source:HGNC Symbol;Acc:HGNC:29810]	protein_coding	13	19633659	19673441	1
ENSG00000172361	76.6977	1.92341	0.469546	4.09631	4.19785e-05	0.000804382	CFAP53	cilia and flagella associated protein 53 [Source:HGNC Symbol;Acc:HGNC:26530]	protein_coding	18	50227193	50266495	-1
ENSG00000198824	38.574	-2.31669	0.565573	-4.09618	4.20023e-05	0.000804382	CHAMP1	chromosome alignment maintaining phosphoprotein 1 [Source:HGNC Symbol;Acc:HGNC:20311]	protein_coding	13	114314482	114337626	1
ENSG00000173402	113.341	-1.69441	0.41375	-4.09526	4.21702e-05	0.000806404	DAG1	dystroglycan 1 [Source:HGNC Symbol;Acc:HGNC:2666]	protein_coding	3	49468703	49535618	1
ENSG00000013306	484.308	-1.18649	0.289855	-4.0934	4.25097e-05	0.000811698	SLC25A39	solute carrier family 25 member 39 [Source:HGNC Symbol;Acc:HGNC:24279]	protein_coding	17	44319625	44324870	-1
ENSG00000175048	13.2084	-2.90206	0.709723	-4.08901	4.33221e-05	0.000825991	ZDHHC14	zinc finger DHHC-type palmitoyltransferase 14 [Source:HGNC Symbol;Acc:HGNC:20341]	protein_coding	6	157381133	157678157	1
ENSG00000166888	1979.06	1.15925	0.283651	4.08687	4.37224e-05	0.000832396	STAT6	signal transducer and activator of transcription 6 [Source:HGNC Symbol;Acc:HGNC:11368]	protein_coding	12	57095408	57132139	-1
ENSG00000175166	759.883	-1.43193	0.350943	-4.08024	4.49898e-05	0.00085527	PSMD2	proteasome 26S subunit, non-ATPase 2 [Source:HGNC Symbol;Acc:HGNC:9559]	protein_coding	3	184299198	184309050	1
ENSG00000163348	99.2034	-1.6434	0.402986	-4.07806	4.54124e-05	0.000862037	PYGO2	pygopus family PHD finger 2 [Source:HGNC Symbol;Acc:HGNC:30257]	protein_coding	1	154957026	154963853	-1
ENSG00000104714	174.717	1.60821	0.394434	4.07725	4.55708e-05	0.000862243	ERICH1	glutamate rich 1 [Source:HGNC Symbol;Acc:HGNC:27234]	protein_coding	8	614746	738106	-1
ENSG00000214160	100.835	-1.95655	0.479917	-4.07685	4.56491e-05	0.000862243	ALG3	ALG3 alpha-1,3- mannosyltransferase [Source:HGNC Symbol;Acc:HGNC:23056]	protein_coding	3	184242301	184249548	-1
ENSG00000088986	750.266	-1.15663	0.283718	-4.0767	4.56803e-05	0.000862243	DYNLL1	dynein light chain LC8-type 1 [Source:HGNC Symbol;Acc:HGNC:15476]	protein_coding	12	120469850	120498493	1
ENSG00000100413	75.9574	-1.85917	0.456053	-4.07665	4.56897e-05	0.000862243	POLR3H	RNA polymerase III subunit H [Source:HGNC Symbol;Acc:HGNC:30349]	protein_coding	22	41525799	41544606	-1
ENSG00000163359	12.4043	2.97125	0.729073	4.07538	4.5939e-05	0.000865686	COL6A3	collagen type VI alpha 3 chain [Source:HGNC Symbol;Acc:HGNC:2213]	protein_coding	2	237324003	237414207	-1
ENSG00000137831	399.488	1.34665	0.330484	4.07477	4.60596e-05	0.000866698	UACA	uveal autoantigen with coiled-coil domains and ankyrin repeats [Source:HGNC Symbol;Acc:HGNC:15947]	protein_coding	15	70654554	70763558	-1
ENSG00000177150	126.616	1.62854	0.399819	4.07318	4.63752e-05	0.000871369	FAM210A	family with sequence similarity 210 member A [Source:HGNC Symbol;Acc:HGNC:28346]	protein_coding	18	13663347	13726663	-1
ENSG00000103091	685.146	1.29876	0.319639	4.06321	4.8403e-05	0.000908153	WDR59	WD repeat domain 59 [Source:HGNC Symbol;Acc:HGNC:25706]	protein_coding	16	74871362	75000173	-1
ENSG00000111897	661.22	1.12573	0.277388	4.0583	4.94311e-05	0.000926099	SERINC1	serine incorporator 1 [Source:HGNC Symbol;Acc:HGNC:13464]	protein_coding	6	122443351	122471807	-1
ENSG00000166411	103.165	-1.80276	0.444747	-4.05345	5.04667e-05	0.000944137	IDH3A	isocitrate dehydrogenase (NAD(+)) 3 catalytic subunit alpha [Source:HGNC Symbol;Acc:HGNC:5384]	protein_coding	15	78131498	78171945	1
ENSG00000184436	58.9947	-2.11784	0.522543	-4.05296	5.05743e-05	0.000944783	THAP7	THAP domain containing 7 [Source:HGNC Symbol;Acc:HGNC:23190]	protein_coding	22	20999104	21002196	-1
ENSG00000164040	435.24	1.20986	0.298731	4.04999	5.12208e-05	0.000955482	PGRMC2	progesterone receptor membrane component 2 [Source:HGNC Symbol;Acc:HGNC:16089]	protein_coding	4	128269237	128288829	-1
ENSG00000126067	563.723	-1.14175	0.282004	-4.0487	5.15032e-05	0.000959368	PSMB2	proteasome 20S subunit beta 2 [Source:HGNC Symbol;Acc:HGNC:9539]	protein_coding	1	35599541	35641526	-1
ENSG00000184009	10185.9	1.05164	0.259906	4.04624	5.2048e-05	0.000968122	ACTG1	actin gamma 1 [Source:HGNC Symbol;Acc:HGNC:144]	protein_coding	17	81509413	81523847	-1
ENSG00000080822	470.848	1.33196	0.329257	4.04534	5.22466e-05	0.000969698	CLDND1	claudin domain containing 1 [Source:HGNC Symbol;Acc:HGNC:1322]	protein_coding	3	98497912	98523066	-1
ENSG00000008441	47.3656	-2.35269	0.581603	-4.04518	5.22825e-05	0.000969698	NFIX	nuclear factor I X [Source:HGNC Symbol;Acc:HGNC:7788]	protein_coding	19	12995475	13098796	1
ENSG00000132906	120.127	1.54484	0.381931	4.04483	5.23614e-05	0.000969771	CASP9	caspase 9 [Source:HGNC Symbol;Acc:HGNC:1511]	protein_coding	1	15490832	15526534	-1
ENSG00000137171	586.395	1.14148	0.282763	4.03689	5.41654e-05	0.00100175	KLC4	kinesin light chain 4 [Source:HGNC Symbol;Acc:HGNC:21624]	protein_coding	6	43040777	43075095	1
ENSG00000147421	339.343	1.47222	0.364833	4.03534	5.45239e-05	0.00100694	HMBOX1	homeobox containing 1 [Source:HGNC Symbol;Acc:HGNC:26137]	protein_coding	8	28890395	29064764	1
ENSG00000060982	128.714	-1.7564	0.435482	-4.03324	5.50129e-05	0.00101452	BCAT1	branched chain amino acid transaminase 1 [Source:HGNC Symbol;Acc:HGNC:976]	protein_coding	12	24810024	24949101	-1
ENSG00000173482	91.9594	1.72066	0.426803	4.0315	5.5423e-05	0.00102064	PTPRM	protein tyrosine phosphatase receptor type M [Source:HGNC Symbol;Acc:HGNC:9675]	protein_coding	18	7566782	8406861	1
ENSG00000135829	390.904	-1.21182	0.300922	-4.02701	5.64904e-05	0.00103881	DHX9	DExH-box helicase 9 [Source:HGNC Symbol;Acc:HGNC:2750]	protein_coding	1	182839347	182887982	1
ENSG00000013275	179.738	-1.39025	0.34553	-4.02352	5.73346e-05	0.00105284	PSMC4	proteasome 26S subunit, ATPase 4 [Source:HGNC Symbol;Acc:HGNC:9551]	protein_coding	19	39971165	39981764	1
ENSG00000104783	715.78	1.07769	0.267902	4.02272	5.75293e-05	0.00105479	KCNN4	potassium calcium-activated channel subfamily N member 4 [Source:HGNC Symbol;Acc:HGNC:6293]	protein_coding	19	43766533	43781257	-1
ENSG00000213700	12.612	2.80379	0.697097	4.0221	5.76826e-05	0.00105479	RPL17P50	ribosomal protein L17 pseudogene 50 [Source:HGNC Symbol;Acc:HGNC:45098]	processed_pseudogene	10	73005833	73006595	-1
ENSG00000129128	171.193	-1.38962	0.345496	-4.02209	5.7685e-05	0.00105479	SPCS3	signal peptidase complex subunit 3 [Source:HGNC Symbol;Acc:HGNC:26212]	protein_coding	4	176319966	176332245	1
ENSG00000186185	100.207	-1.66794	0.414819	-4.02089	5.7978e-05	0.00105865	KIF18B	kinesin family member 18B [Source:HGNC Symbol;Acc:HGNC:27102]	protein_coding	17	44924709	44947773	-1
ENSG00000162073	94.0441	-1.72311	0.429161	-4.01506	5.9431e-05	0.00108365	PAQR4	progestin and adipoQ receptor family member 4 [Source:HGNC Symbol;Acc:HGNC:26386]	protein_coding	16	2969270	2973484	1
ENSG00000171848	285.87	-1.44534	0.360213	-4.01246	6.00905e-05	0.00109414	RRM2	ribonucleotide reductase regulatory subunit M2 [Source:HGNC Symbol;Acc:HGNC:10452]	protein_coding	2	10120698	10211725	1
ENSG00000102753	60.2084	-2.02462	0.504745	-4.01116	6.04208e-05	0.00109861	KPNA3	karyopherin subunit alpha 3 [Source:HGNC Symbol;Acc:HGNC:6396]	protein_coding	13	49699320	49792682	-1
ENSG00000128191	130.932	-1.69471	0.423144	-4.00505	6.20044e-05	0.00112582	DGCR8	DGCR8 microprocessor complex subunit [Source:HGNC Symbol;Acc:HGNC:2847]	protein_coding	22	20080232	20111877	1
ENSG00000156650	186.336	1.38819	0.34721	3.99813	6.38441e-05	0.0011576	KAT6B	lysine acetyltransferase 6B [Source:HGNC Symbol;Acc:HGNC:17582]	protein_coding	10	74824927	75032624	1
ENSG00000126822	303.348	1.21243	0.30336	3.99666	6.42414e-05	0.00116317	PLEKHG3	pleckstrin homology and RhoGEF domain containing G3 [Source:HGNC Symbol;Acc:HGNC:20364]	protein_coding	14	64704102	64750249	1
ENSG00000169087	48.378	-2.08157	0.520942	-3.99579	6.44792e-05	0.00116536	HSPBAP1	HSPB1 associated protein 1 [Source:HGNC Symbol;Acc:HGNC:16389]	protein_coding	3	122739999	122793831	-1
ENSG00000132967	87.991	-1.70111	0.42575	-3.99556	6.4542e-05	0.00116536	HMGB1P5	high mobility group box 1 pseudogene 5 [Source:HGNC Symbol;Acc:HGNC:4997]	transcribed_processed_pseudogene	3	22381819	22382929	1
ENSG00000139182	391.423	1.35575	0.339431	3.99418	6.49198e-05	0.00117055	CLSTN3	calsyntenin 3 [Source:HGNC Symbol;Acc:HGNC:18371]	protein_coding	12	7129698	7158945	1
ENSG00000130312	37.975	-2.23312	0.559379	-3.99214	6.54795e-05	0.001179	MRPL34	mitochondrial ribosomal protein L34 [Source:HGNC Symbol;Acc:HGNC:14488]	protein_coding	19	17292609	17306843	1
ENSG00000185158	83.2615	1.68461	0.422046	3.99154	6.56464e-05	0.00118036	LRRC37B	leucine rich repeat containing 37B [Source:HGNC Symbol;Acc:HGNC:29070]	protein_coding	17	32007872	32053504	1
ENSG00000121578	350.799	1.14547	0.287307	3.98691	6.69398e-05	0.00120194	B4GALT4	beta-1,4-galactosyltransferase 4 [Source:HGNC Symbol;Acc:HGNC:927]	protein_coding	3	119211732	119240946	-1
ENSG00000120694	183.905	-1.53282	0.384835	-3.98306	6.80336e-05	0.00121989	HSPH1	heat shock protein family H (Hsp110) member 1 [Source:HGNC Symbol;Acc:HGNC:16969]	protein_coding	13	31134973	31162388	-1
ENSG00000253669	40.8081	2.05128	0.515173	3.98173	6.84145e-05	0.00122503	GASAL1	growth arrest associated lncRNA 1 [Source:HGNC Symbol;Acc:HGNC:53461]	lncRNA	8	102805517	102810039	1
ENSG00000175063	1037.62	1.12332	0.282185	3.98081	6.86822e-05	0.00122812	UBE2C	ubiquitin conjugating enzyme E2 C [Source:HGNC Symbol;Acc:HGNC:15937]	protein_coding	20	45812576	45816957	1
ENSG00000130304	105.893	1.64235	0.412782	3.97873	6.92831e-05	0.00123716	SLC27A1	solute carrier family 27 member 1 [Source:HGNC Symbol;Acc:HGNC:10995]	protein_coding	19	17468769	17506168	1
ENSG00000108312	260.569	-1.34063	0.337295	-3.97464	7.04869e-05	0.00125692	UBTF	upstream binding transcription factor [Source:HGNC Symbol;Acc:HGNC:12511]	protein_coding	17	44205033	44221626	-1
ENSG00000160211	335.952	-1.29486	0.325919	-3.97294	7.099e-05	0.00126415	G6PD	glucose-6-phosphate dehydrogenase [Source:HGNC Symbol;Acc:HGNC:4057]	protein_coding	X	154531391	154547572	-1
ENSG00000163806	26.0126	2.47529	0.623809	3.96802	7.24718e-05	0.00128876	SPDYA	speedy/RINGO cell cycle regulator family member A [Source:HGNC Symbol;Acc:HGNC:30613]	protein_coding	2	28782517	28850611	1
ENSG00000229967	225.841	1.59683	0.402709	3.96523	7.33241e-05	0.00130213	MAGEA4-AS1	MAGEA4 antisense RNA 1 [Source:HGNC Symbol;Acc:HGNC:53860]	lncRNA	X	151904431	151913968	-1
ENSG00000168487	1031.41	1.24302	0.313945	3.95937	7.51492e-05	0.00133271	BMP1	bone morphogenetic protein 1 [Source:HGNC Symbol;Acc:HGNC:1067]	protein_coding	8	22165140	22212326	1
ENSG00000166949	1108.51	1.01499	0.256447	3.9579	7.56101e-05	0.00133905	SMAD3	SMAD family member 3 [Source:HGNC Symbol;Acc:HGNC:6769]	protein_coding	15	67063763	67195173	1
ENSG00000171988	353.852	1.26819	0.32051	3.9568	7.59616e-05	0.00134344	JMJD1C	jumonji domain containing 1C [Source:HGNC Symbol;Acc:HGNC:12313]	protein_coding	10	63167221	63521850	-1
ENSG00000139645	75.5719	-1.9159	0.484781	-3.95209	7.74713e-05	0.00136827	ANKRD52	ankyrin repeat domain 52 [Source:HGNC Symbol;Acc:HGNC:26614]	protein_coding	12	56237807	56258384	-1
ENSG00000168071	453.134	1.33795	0.338675	3.95055	7.79715e-05	0.00137523	CCDC88B	coiled-coil domain containing 88B [Source:HGNC Symbol;Acc:HGNC:26757]	protein_coding	11	64340204	64357534	1
ENSG00000159720	101.377	-1.83036	0.463674	-3.94751	7.89666e-05	0.00139089	ATP6V0D1	ATPase H+ transporting V0 subunit d1 [Source:HGNC Symbol;Acc:HGNC:13724]	protein_coding	16	67438014	67481181	-1
ENSG00000117399	276.555	-1.43909	0.364893	-3.94386	8.01805e-05	0.00141035	CDC20	cell division cycle 20 [Source:HGNC Symbol;Acc:HGNC:1723]	protein_coding	1	43358981	43363203	1
ENSG00000196510	81.9049	-1.79978	0.456585	-3.94183	8.08611e-05	0.00142039	ANAPC7	anaphase promoting complex subunit 7 [Source:HGNC Symbol;Acc:HGNC:17380]	protein_coding	12	110372900	110403730	-1
ENSG00000114626	794.398	1.05096	0.266657	3.94124	8.10612e-05	0.00142198	ABTB1	ankyrin repeat and BTB domain containing 1 [Source:HGNC Symbol;Acc:HGNC:18275]	protein_coding	3	127672935	127680926	1
ENSG00000198753	169.527	1.56718	0.397746	3.94015	8.14306e-05	0.00142577	PLXNB3	plexin B3 [Source:HGNC Symbol;Acc:HGNC:9105]	protein_coding	X	153764196	153779346	1
ENSG00000162337	117.596	-1.65369	0.419723	-3.93995	8.14979e-05	0.00142577	LRP5	LDL receptor related protein 5 [Source:HGNC Symbol;Acc:HGNC:6697]	protein_coding	11	68312591	68449275	1
ENSG00000111328	264.269	-1.53263	0.389124	-3.93866	8.19364e-05	0.00143151	CDK2AP1	cyclin dependent kinase 2 associated protein 1 [Source:HGNC Symbol;Acc:HGNC:14002]	protein_coding	12	123250112	123272334	-1
ENSG00000163617	220.515	1.66214	0.422279	3.93612	8.28082e-05	0.00144479	CCDC191	coiled-coil domain containing 191 [Source:HGNC Symbol;Acc:HGNC:29272]	protein_coding	3	113964137	114056594	-1
ENSG00000090861	554.058	-1.43101	0.36399	-3.93144	8.44385e-05	0.00147125	AARS1	alanyl-tRNA synthetase 1 [Source:HGNC Symbol;Acc:HGNC:20]	protein_coding	16	70251983	70289707	-1
ENSG00000006432	198.18	1.34301	0.341774	3.92952	8.51139e-05	0.00148038	MAP3K9	mitogen-activated protein kinase kinase kinase 9 [Source:HGNC Symbol;Acc:HGNC:6861]	protein_coding	14	70722526	70809534	-1
ENSG00000107742	23.4606	2.31866	0.590133	3.92905	8.52826e-05	0.00148038	SPOCK2	SPARC (osteonectin), cwcv and kazal like domains proteoglycan 2 [Source:HGNC Symbol;Acc:HGNC:13564]	protein_coding	10	72059034	72089032	-1
ENSG00000182325	61.2902	-1.94012	0.493796	-3.92898	8.53053e-05	0.00148038	FBXL6	F-box and leucine rich repeat protein 6 [Source:HGNC Symbol;Acc:HGNC:13603]	protein_coding	8	144355431	144359376	-1
ENSG00000236830	60.5948	1.85735	0.47289	3.92765	8.57793e-05	0.00148661	CBR3-AS1	CBR3 antisense RNA 1 [Source:HGNC Symbol;Acc:HGNC:43664]	lncRNA	21	36131767	36175815	-1
ENSG00000198707	394.364	1.46034	0.371864	3.92708	8.59838e-05	0.00148816	CEP290	centrosomal protein 290 [Source:HGNC Symbol;Acc:HGNC:29021]	protein_coding	12	88049016	88142099	-1
ENSG00000143797	1376.74	1.0443	0.266036	3.92539	8.65887e-05	0.00149663	MBOAT2	membrane bound O-acyltransferase domain containing 2 [Source:HGNC Symbol;Acc:HGNC:25193]	protein_coding	2	8852690	9003709	-1
ENSG00000112578	76.3317	-1.89568	0.483009	-3.92473	8.68277e-05	0.00149876	BYSL	bystin like [Source:HGNC Symbol;Acc:HGNC:1157]	protein_coding	6	41921499	41933046	1
ENSG00000168077	253.211	-1.26327	0.322377	-3.91862	8.90558e-05	0.00153518	SCARA3	scavenger receptor class A member 3 [Source:HGNC Symbol;Acc:HGNC:19000]	protein_coding	8	27633868	27676776	1
ENSG00000171208	115.497	-1.69334	0.432216	-3.91782	8.93548e-05	0.00153767	NETO2	neuropilin and tolloid like 2 [Source:HGNC Symbol;Acc:HGNC:14644]	protein_coding	16	47077703	47143945	-1
ENSG00000119912	48.8413	-2.01388	0.514061	-3.91759	8.9438e-05	0.00153767	IDE	insulin degrading enzyme [Source:HGNC Symbol;Acc:HGNC:5381]	protein_coding	10	92451684	92574096	-1
ENSG00000113648	519.499	-1.07716	0.275049	-3.91623	8.99452e-05	0.00154434	MACROH2A1	macroH2A.1 histone [Source:HGNC Symbol;Acc:HGNC:4740]	protein_coding	5	135333900	135399914	-1
ENSG00000130520	205.571	-1.27211	0.324947	-3.91482	9.0472e-05	0.00155133	LSM4	LSM4 homolog, U6 small nuclear RNA and mRNA degradation associated [Source:HGNC Symbol;Acc:HGNC:17259]	protein_coding	19	18306236	18323112	-1
ENSG00000166833	85.2242	1.61038	0.411633	3.91218	9.14667e-05	0.00156631	NAV2	neuron navigator 2 [Source:HGNC Symbol;Acc:HGNC:15997]	protein_coding	11	19350724	20121601	1
ENSG00000127423	18.7495	-2.60733	0.666803	-3.91019	9.22249e-05	0.0015772	AUNIP	aurora kinase A and ninein interacting protein [Source:HGNC Symbol;Acc:HGNC:28363]	protein_coding	1	25831913	25859458	-1
ENSG00000143387	72.0536	1.86552	0.47734	3.90815	9.30047e-05	0.00158844	CTSK	cathepsin K [Source:HGNC Symbol;Acc:HGNC:2536]	protein_coding	1	150794880	150809577	-1
ENSG00000102606	417.957	1.17807	0.301488	3.90752	9.32479e-05	0.0015905	ARHGEF7	Rho guanine nucleotide exchange factor 7 [Source:HGNC Symbol;Acc:HGNC:15607]	protein_coding	13	111114559	111305737	1
ENSG00000041357	814.948	-1.0602	0.271515	-3.90477	9.43148e-05	0.00160658	PSMA4	proteasome 20S subunit alpha 4 [Source:HGNC Symbol;Acc:HGNC:9533]	protein_coding	15	78540405	78552417	1
ENSG00000058262	878.439	-1.14259	0.292695	-3.90367	9.47441e-05	0.00161177	SEC61A1	SEC61 translocon subunit alpha 1 [Source:HGNC Symbol;Acc:HGNC:18276]	protein_coding	3	128051641	128071683	1
ENSG00000171634	726.407	1.17203	0.300425	3.90122	9.5709e-05	0.00162335	BPTF	bromodomain PHD finger transcription factor [Source:HGNC Symbol;Acc:HGNC:3581]	protein_coding	17	67825503	67984378	1
ENSG00000234219	33.3522	2.33411	0.598305	3.90121	9.57132e-05	0.00162335	CDCA4P4	cell division cycle associated 4 pseudogene 4 [Source:HGNC Symbol;Acc:HGNC:49773]	unprocessed_pseudogene	1	207762584	207763263	1
ENSG00000133710	147.822	1.83403	0.470144	3.90099	9.58009e-05	0.00162335	SPINK5	serine peptidase inhibitor Kazal type 5 [Source:HGNC Symbol;Acc:HGNC:15464]	protein_coding	5	148025683	148137382	1
ENSG00000138166	441.504	1.30908	0.335631	3.90035	9.6052e-05	0.00162548	DUSP5	dual specificity phosphatase 5 [Source:HGNC Symbol;Acc:HGNC:3071]	protein_coding	10	110497907	110511533	1
ENSG00000174851	115.835	-1.56736	0.401913	-3.89975	9.62916e-05	0.0016274	YIF1A	Yip1 interacting factor homolog A, membrane trafficking protein [Source:HGNC Symbol;Acc:HGNC:16688]	protein_coding	11	66284580	66289145	-1
ENSG00000179406	122.954	1.67791	0.430479	3.89777	9.70826e-05	0.00163863	LINC00174	long intergenic non-protein coding RNA 174 [Source:HGNC Symbol;Acc:HGNC:27788]	lncRNA	7	66376044	66493566	-1
ENSG00000137145	342.462	1.10706	0.284255	3.89461	9.83564e-05	0.00165797	DENND4C	DENN domain containing 4C [Source:HGNC Symbol;Acc:HGNC:26079]	protein_coding	9	19230435	19374281	1
ENSG00000151461	1016.92	1.3187	0.338798	3.89228	9.93052e-05	0.00167179	UPF2	UPF2 regulator of nonsense mediated mRNA decay [Source:HGNC Symbol;Acc:HGNC:17854]	protein_coding	10	11920022	12043170	-1
ENSG00000186301	194.216	1.56563	0.402324	3.89146	9.96411e-05	0.00167496	MST1P2	macrophage stimulating 1 pseudogene 2 [Source:HGNC Symbol;Acc:HGNC:7383]	unprocessed_pseudogene	1	16645622	16650289	1
ENSG00000087263	72.1262	-1.8315	0.470678	-3.89119	9.97526e-05	0.00167496	OGFOD1	2-oxoglutarate and iron dependent oxygenase domain containing 1 [Source:HGNC Symbol;Acc:HGNC:25585]	protein_coding	16	56451521	56479104	1
ENSG00000126775	249.705	1.22472	0.314866	3.88966	0.000100386	0.00168342	ATG14	autophagy related 14 [Source:HGNC Symbol;Acc:HGNC:19962]	protein_coding	14	55366391	55411830	-1
ENSG00000167123	147.048	1.35022	0.34717	3.88921	0.00010057	0.00168432	CERCAM	cerebral endothelial cell adhesion molecule [Source:HGNC Symbol;Acc:HGNC:23723]	protein_coding	9	128411751	128437351	1
ENSG00000186432	236.667	-1.52192	0.391439	-3.88801	0.00010107	0.0016905	KPNA4	karyopherin subunit alpha 4 [Source:HGNC Symbol;Acc:HGNC:6397]	protein_coding	3	160495007	160565571	-1
ENSG00000142748	13.3372	2.73062	0.702441	3.88733	0.000101352	0.00169304	FCN3	ficolin 3 [Source:HGNC Symbol;Acc:HGNC:3625]	protein_coding	1	27369110	27374824	-1
ENSG00000095585	163.034	1.46828	0.378249	3.8818	0.000103688	0.00172882	BLNK	B cell linker [Source:HGNC Symbol;Acc:HGNC:14211]	protein_coding	10	96189171	96271587	-1
ENSG00000146278	356.401	1.30281	0.335635	3.88162	0.000103761	0.00172882	PNRC1	proline rich nuclear receptor coactivator 1 [Source:HGNC Symbol;Acc:HGNC:17278]	protein_coding	6	89080751	89085160	1
ENSG00000142657	504.759	-1.17527	0.302818	-3.88113	0.000103973	0.00173012	PGD	phosphogluconate dehydrogenase [Source:HGNC Symbol;Acc:HGNC:8891]	protein_coding	1	10398592	10420511	1
ENSG00000006327	230.529	-1.58414	0.408283	-3.88	0.000104456	0.00173592	TNFRSF12A	TNF receptor superfamily member 12A [Source:HGNC Symbol;Acc:HGNC:18152]	protein_coding	16	3018445	3022383	1
ENSG00000109118	135.812	-1.4237	0.367023	-3.87905	0.000104867	0.00174053	PHF12	PHD finger protein 12 [Source:HGNC Symbol;Acc:HGNC:20816]	protein_coding	17	28905250	28951771	-1
ENSG00000180638	235.34	1.44799	0.37349	3.87692	0.000105788	0.00175357	SLC47A2	solute carrier family 47 member 2 [Source:HGNC Symbol;Acc:HGNC:26439]	protein_coding	17	19678288	19718979	-1
ENSG00000134001	205.594	-1.53234	0.395526	-3.87419	0.00010698	0.00177106	EIF2S1	eukaryotic translation initiation factor 2 subunit alpha [Source:HGNC Symbol;Acc:HGNC:3265]	protein_coding	14	67360328	67386516	1
ENSG00000130363	224.891	1.28156	0.330936	3.87254	0.000107707	0.00178059	RSPH3	radial spoke head 3 [Source:HGNC Symbol;Acc:HGNC:21054]	protein_coding	6	158972871	159000202	-1
ENSG00000087074	1314.24	1.03947	0.268441	3.87226	0.000107831	0.00178059	PPP1R15A	protein phosphatase 1 regulatory subunit 15A [Source:HGNC Symbol;Acc:HGNC:14375]	protein_coding	19	48872421	48876058	1
ENSG00000013588	1547.5	1.05155	0.2716	3.87169	0.000108084	0.00178249	GPRC5A	G protein-coupled receptor class C group 5 member A [Source:HGNC Symbol;Acc:HGNC:9836]	protein_coding	12	12891559	12917937	1
ENSG00000116514	264.189	1.47882	0.382054	3.8707	0.000108521	0.00178743	RNF19B	ring finger protein 19B [Source:HGNC Symbol;Acc:HGNC:26886]	protein_coding	1	32936445	32964809	-1
ENSG00000071994	121.892	-1.68416	0.435485	-3.86732	0.000110036	0.00181007	PDCD2	programmed cell death 2 [Source:HGNC Symbol;Acc:HGNC:8762]	protein_coding	6	170575295	170584692	-1
ENSG00000124831	1322.57	1.10988	0.287116	3.86561	0.000110812	0.00182053	LRRFIP1	LRR binding FLII interacting protein 1 [Source:HGNC Symbol;Acc:HGNC:6702]	protein_coding	2	237627587	237813682	1
ENSG00000134574	423.999	1.18131	0.305691	3.8644	0.000111362	0.00182724	DDB2	damage specific DNA binding protein 2 [Source:HGNC Symbol;Acc:HGNC:2718]	protein_coding	11	47214465	47239217	1
ENSG00000174446	56.5882	-1.94419	0.503187	-3.86374	0.000111663	0.00182985	SNAPC5	small nuclear RNA activating complex polypeptide 5 [Source:HGNC Symbol;Acc:HGNC:15484]	protein_coding	15	66490135	66497780	-1
ENSG00000114867	1115.44	-1.28443	0.332564	-3.86219	0.000112374	0.00183918	EIF4G1	eukaryotic translation initiation factor 4 gamma 1 [Source:HGNC Symbol;Acc:HGNC:3296]	protein_coding	3	184314495	184335358	1
ENSG00000087470	127.956	-1.45446	0.37738	-3.85411	0.000116154	0.00189864	DNM1L	dynamin 1 like [Source:HGNC Symbol;Acc:HGNC:2973]	protein_coding	12	32679200	32745650	1
ENSG00000196305	260.138	-1.55728	0.404124	-3.85348	0.000116449	0.00190108	IARS1	isoleucyl-tRNA synthetase 1 [Source:HGNC Symbol;Acc:HGNC:5330]	protein_coding	9	92210207	92293756	-1
ENSG00000115415	107.667	-1.69125	0.439069	-3.85189	0.000117209	0.00191106	STAT1	signal transducer and activator of transcription 1 [Source:HGNC Symbol;Acc:HGNC:11362]	protein_coding	2	190908460	191020960	-1
ENSG00000024862	201.168	1.26949	0.329863	3.84852	0.000118832	0.0019351	CCDC28A	coiled-coil domain containing 28A [Source:HGNC Symbol;Acc:HGNC:21098]	protein_coding	6	138773769	138793319	1
ENSG00000138073	103.548	-1.5917	0.413653	-3.8479	0.000119132	0.00193755	PREB	prolactin regulatory element binding [Source:HGNC Symbol;Acc:HGNC:9356]	protein_coding	2	27130756	27134666	-1
ENSG00000141504	153.046	1.34873	0.350552	3.84744	0.000119359	0.00193879	SAT2	spermidine/spermine N1-acetyltransferase family member 2 [Source:HGNC Symbol;Acc:HGNC:23160]	protein_coding	17	7626234	7627876	-1
ENSG00000184381	131.076	1.64573	0.428038	3.84483	0.000120637	0.00195709	PLA2G6	phospholipase A2 group VI [Source:HGNC Symbol;Acc:HGNC:9039]	protein_coding	22	38111495	38214778	-1
ENSG00000163659	324.322	1.2276	0.319387	3.8436	0.000121243	0.00196446	TIPARP	TCDD inducible poly(ADP-ribose) polymerase [Source:HGNC Symbol;Acc:HGNC:23696]	protein_coding	3	156673235	156706770	1
ENSG00000131791	217.285	1.22243	0.318252	3.84107	0.0001225	0.00198236	PRKAB2	protein kinase AMP-activated non-catalytic subunit beta 2 [Source:HGNC Symbol;Acc:HGNC:9379]	protein_coding	1	147155106	147172550	-1
ENSG00000223745	302.024	1.56142	0.406781	3.83846	0.000123807	0.00199909	CCDC18-AS1	CCDC18 antisense RNA 1 [Source:HGNC Symbol;Acc:HGNC:52262]	lncRNA	1	93262186	93346025	-1
ENSG00000105011	66.3001	-1.99416	0.51953	-3.83839	0.000123843	0.00199909	ASF1B	anti-silencing function 1B histone chaperone [Source:HGNC Symbol;Acc:HGNC:20996]	protein_coding	19	14119512	14136613	-1
ENSG00000095397	100.018	1.5103	0.393508	3.83804	0.000124022	0.00199949	WHRN	whirlin [Source:HGNC Symbol;Acc:HGNC:16361]	protein_coding	9	114402080	114505473	-1
ENSG00000169752	161.503	1.39425	0.363393	3.83674	0.000124677	0.00200755	NRG4	neuregulin 4 [Source:HGNC Symbol;Acc:HGNC:29862]	protein_coding	15	75935969	76059795	-1
ENSG00000183010	93.5275	-1.78365	0.464983	-3.83594	0.000125083	0.00200972	PYCR1	pyrroline-5-carboxylate reductase 1 [Source:HGNC Symbol;Acc:HGNC:9721]	protein_coding	17	81932384	81942412	-1
ENSG00000102900	114.219	-1.61805	0.421822	-3.83587	0.000125122	0.00200972	NUP93	nucleoporin 93 [Source:HGNC Symbol;Acc:HGNC:28958]	protein_coding	16	56730118	56850286	1
ENSG00000165916	414.383	-1.14575	0.298798	-3.83454	0.0001258	0.0020181	PSMC3	proteasome 26S subunit, ATPase 3 [Source:HGNC Symbol;Acc:HGNC:9549]	protein_coding	11	47418769	47426473	-1
ENSG00000061273	222.906	-1.25141	0.326495	-3.83286	0.00012666	0.00202939	HDAC7	histone deacetylase 7 [Source:HGNC Symbol;Acc:HGNC:14067]	protein_coding	12	47782722	47833132	-1
ENSG00000095539	81.3322	1.70925	0.446116	3.8314	0.000127416	0.00203897	SEMA4G	semaphorin 4G [Source:HGNC Symbol;Acc:HGNC:10735]	protein_coding	10	100969518	100985871	1
ENSG00000189171	207.621	1.5733	0.411084	3.82721	0.000129606	0.00207145	S100A13	S100 calcium binding protein A13 [Source:HGNC Symbol;Acc:HGNC:10490]	protein_coding	1	153618787	153631360	-1
ENSG00000177106	2894.75	1.01257	0.264877	3.8228	0.000131943	0.00210621	EPS8L2	EPS8 like 2 [Source:HGNC Symbol;Acc:HGNC:21296]	protein_coding	11	694438	727727	1
ENSG00000005961	48.133	1.91469	0.501316	3.81932	0.000133818	0.00213156	ITGA2B	integrin subunit alpha 2b [Source:HGNC Symbol;Acc:HGNC:6138]	protein_coding	17	44372180	44389649	-1
ENSG00000168936	32.5021	-2.17996	0.570784	-3.81924	0.000133861	0.00213156	TMEM129	transmembrane protein 129, E3 ubiquitin ligase [Source:HGNC Symbol;Acc:HGNC:25137]	protein_coding	4	1715952	1721358	-1
ENSG00000141905	138.957	-1.39013	0.364036	-3.81867	0.000134173	0.00213391	NFIC	nuclear factor I C [Source:HGNC Symbol;Acc:HGNC:7786]	protein_coding	19	3314403	3469217	1
ENSG00000224877	109.089	-1.60313	0.420118	-3.81591	0.000135684	0.0021553	NDUFAF8	NADH:ubiquinone oxidoreductase complex assembly factor 8 [Source:HGNC Symbol;Acc:HGNC:33551]	protein_coding	17	81239305	81241310	1
ENSG00000135506	700.946	1.00431	0.263217	3.81551	0.000135902	0.00215586	OS9	OS9 endoplasmic reticulum lectin [Source:HGNC Symbol;Acc:HGNC:16994]	protein_coding	12	57693955	57721557	1
ENSG00000176222	60.7664	1.79319	0.470008	3.81524	0.000136052	0.00215586	ZNF404	zinc finger protein 404 [Source:HGNC Symbol;Acc:HGNC:19417]	protein_coding	19	43872365	43901385	-1
ENSG00000169813	468.979	-1.36653	0.35833	-3.81362	0.000136948	0.0021674	HNRNPF	heterogeneous nuclear ribonucleoprotein F [Source:HGNC Symbol;Acc:HGNC:5039]	protein_coding	10	43385617	43409166	-1
ENSG00000107669	42.0237	-2.14426	0.562474	-3.8122	0.000137735	0.00217538	ATE1	arginyltransferase 1 [Source:HGNC Symbol;Acc:HGNC:782]	protein_coding	10	121740424	121928492	-1
ENSG00000177479	96.9378	-1.64678	0.431987	-3.8121	0.000137789	0.00217538	ARIH2	ariadne RBR E3 ubiquitin protein ligase 2 [Source:HGNC Symbol;Acc:HGNC:690]	protein_coding	3	48918821	48986382	1
ENSG00000100889	224.566	-1.37107	0.359971	-3.80884	0.00013962	0.0022016	PCK2	phosphoenolpyruvate carboxykinase 2, mitochondrial [Source:HGNC Symbol;Acc:HGNC:8725]	protein_coding	14	24094053	24110598	1
ENSG00000136243	48.831	-2.05794	0.54078	-3.8055	0.000141518	0.00222882	NUP42	nucleoporin 42 [Source:HGNC Symbol;Acc:HGNC:17010]	protein_coding	7	23181841	23201011	1
ENSG00000109919	215.367	-1.33131	0.349884	-3.80502	0.000141791	0.00223041	MTCH2	mitochondrial carrier 2 [Source:HGNC Symbol;Acc:HGNC:17587]	protein_coding	11	47617315	47642607	-1
ENSG00000174788	24.0322	2.31089	0.607683	3.80279	0.000143078	0.00224792	PCP2	Purkinje cell protein 2 [Source:HGNC Symbol;Acc:HGNC:30209]	protein_coding	19	7631611	7633719	-1
ENSG00000107672	86.2912	-1.62591	0.427644	-3.802	0.000143531	0.00225231	NSMCE4A	NSE4 homolog A, SMC5-SMC6 complex component [Source:HGNC Symbol;Acc:HGNC:25935]	protein_coding	10	121957091	121975217	-1
ENSG00000204219	167.564	1.34474	0.353741	3.80149	0.000143831	0.00225428	TCEA3	transcription elongation factor A3 [Source:HGNC Symbol;Acc:HGNC:11615]	protein_coding	1	23380909	23424748	-1
ENSG00000115257	101.918	1.63534	0.430355	3.79999	0.000144702	0.00226519	PCSK4	proprotein convertase subtilisin/kexin type 4 [Source:HGNC Symbol;Acc:HGNC:8746]	protein_coding	19	1481428	1490752	-1
ENSG00000233901	272.936	1.2845	0.338057	3.79966	0.000144898	0.00226551	LINC01503	long intergenic non-protein coding RNA 1503 [Source:HGNC Symbol;Acc:HGNC:51184]	lncRNA	9	129332300	129359541	1
ENSG00000186529	63.4323	1.71774	0.452726	3.79422	0.000148108	0.00231291	CYP4F3	cytochrome P450 family 4 subfamily F member 3 [Source:HGNC Symbol;Acc:HGNC:2646]	protein_coding	19	15640897	15662825	1
ENSG00000174276	30.4202	-2.298	0.605792	-3.79338	0.000148611	0.00231704	ZNHIT2	zinc finger HIT-type containing 2 [Source:HGNC Symbol;Acc:HGNC:1177]	protein_coding	11	65116403	65117701	-1
ENSG00000184384	93.5643	1.53578	0.40488	3.79318	0.00014873	0.00231704	MAML2	mastermind like transcriptional coactivator 2 [Source:HGNC Symbol;Acc:HGNC:16259]	protein_coding	11	95976598	96343195	-1
ENSG00000204531	24.9944	2.47617	0.653173	3.79099	0.000150047	0.00233475	POU5F1	POU class 5 homeobox 1 [Source:HGNC Symbol;Acc:HGNC:9221]	protein_coding	6	31164337	31180731	-1
ENSG00000167291	82.2557	-1.82922	0.482997	-3.78723	0.000152337	0.00236754	TBC1D16	TBC1 domain family member 16 [Source:HGNC Symbol;Acc:HGNC:28356]	protein_coding	17	79932343	80035872	-1
ENSG00000100625	21.7708	-2.42602	0.640691	-3.78658	0.000152737	0.0023709	SIX4	SIX homeobox 4 [Source:HGNC Symbol;Acc:HGNC:10890]	protein_coding	14	60709539	60724351	-1
ENSG00000131470	67.0849	-1.79889	0.475169	-3.78579	0.00015322	0.00237556	PSMC3IP	PSMC3 interacting protein [Source:HGNC Symbol;Acc:HGNC:17928]	protein_coding	17	42572310	42577831	-1
ENSG00000142920	43.7083	1.89221	0.500084	3.78377	0.000154469	0.00239205	AZIN2	antizyme inhibitor 2 [Source:HGNC Symbol;Acc:HGNC:29957]	protein_coding	1	33081104	33123492	1
ENSG00000130726	861.96	-1.0703	0.283189	-3.77946	0.000157172	0.00243054	TRIM28	tripartite motif containing 28 [Source:HGNC Symbol;Acc:HGNC:16384]	protein_coding	19	58544064	58550722	1
ENSG00000144580	163.865	-1.33829	0.354119	-3.77921	0.00015733	0.00243054	CNOT9	CCR4-NOT transcription complex subunit 9 [Source:HGNC Symbol;Acc:HGNC:10445]	protein_coding	2	218568580	218597080	1
ENSG00000117228	311.205	1.16213	0.307543	3.77876	0.000157613	0.00243202	GBP1	guanylate binding protein 1 [Source:HGNC Symbol;Acc:HGNC:4182]	protein_coding	1	89051882	89065360	-1
ENSG00000115524	1715.19	1.11129	0.29424	3.7768	0.000158859	0.00244832	SF3B1	splicing factor 3b subunit 1 [Source:HGNC Symbol;Acc:HGNC:10768]	protein_coding	2	197388515	197435079	-1
ENSG00000214706	81.8361	-1.75199	0.464101	-3.77503	0.000159988	0.00246278	IFRD2	interferon related developmental regulator 2 [Source:HGNC Symbol;Acc:HGNC:5457]	protein_coding	3	50287732	50292918	-1
ENSG00000003756	457	1.13156	0.299944	3.77256	0.000161583	0.00248439	RBM5	RNA binding motif protein 5 [Source:HGNC Symbol;Acc:HGNC:9902]	protein_coding	3	50088919	50119021	1
ENSG00000099840	74.3156	1.86797	0.49532	3.77124	0.000162437	0.00249455	IZUMO4	IZUMO family member 4 [Source:HGNC Symbol;Acc:HGNC:26950]	protein_coding	19	2096429	2099593	1
ENSG00000181274	48.4864	-1.99415	0.528884	-3.77048	0.000162934	0.00249923	FRAT2	FRAT regulator of WNT signaling pathway 2 [Source:HGNC Symbol;Acc:HGNC:16048]	protein_coding	10	97332497	97334729	-1
ENSG00000177889	161.567	-1.43288	0.380174	-3.76901	0.000163898	0.00251103	UBE2N	ubiquitin conjugating enzyme E2 N [Source:HGNC Symbol;Acc:HGNC:12492]	protein_coding	12	93405673	93441947	-1
ENSG00000170144	956.247	-1.04677	0.277835	-3.7676	0.000164823	0.00252222	HNRNPA3	heterogeneous nuclear ribonucleoprotein A3 [Source:HGNC Symbol;Acc:HGNC:24941]	protein_coding	2	177212563	177223958	1
ENSG00000242485	160.389	-1.36151	0.361593	-3.76531	0.000166345	0.00254131	MRPL20	mitochondrial ribosomal protein L20 [Source:HGNC Symbol;Acc:HGNC:14478]	protein_coding	1	1401909	1407293	-1
ENSG00000168040	563.937	-1.34669	0.357674	-3.76513	0.000166463	0.00254131	FADD	Fas associated via death domain [Source:HGNC Symbol;Acc:HGNC:3573]	protein_coding	11	70203296	70207390	1
ENSG00000181588	372.912	1.41702	0.376389	3.76479	0.00016669	0.00254177	MEX3D	mex-3 RNA binding family member D [Source:HGNC Symbol;Acc:HGNC:16734]	protein_coding	19	1554669	1568058	-1
ENSG00000175147	112.403	1.53032	0.406518	3.76445	0.000166913	0.00254218	TMEM51-AS1	TMEM51 antisense RNA 1 [Source:HGNC Symbol;Acc:HGNC:26301]	lncRNA	1	15111815	15153618	-1
ENSG00000156709	74.8622	-1.80289	0.479078	-3.76326	0.000167714	0.00255139	AIFM1	apoptosis inducing factor mitochondria associated 1 [Source:HGNC Symbol;Acc:HGNC:8768]	protein_coding	X	130124666	130165879	-1
ENSG00000171865	35.8271	-2.10749	0.5605	-3.76001	0.000169904	0.00258167	RNASEH1	ribonuclease H1 [Source:HGNC Symbol;Acc:HGNC:18466]	protein_coding	2	3541430	3558333	-1
ENSG00000226332	293.386	1.45673	0.387509	3.75923	0.000170439	0.00258675	AL354836.1	novel transcript	lncRNA	20	62305432	62306325	-1
ENSG00000178896	26.5036	-2.28259	0.607255	-3.75887	0.000170684	0.00258744	EXOSC4	exosome component 4 [Source:HGNC Symbol;Acc:HGNC:18189]	protein_coding	8	144078648	144080648	1
ENSG00000164032	1026.59	-1.02706	0.273403	-3.75659	0.000172242	0.00260801	H2AZ1	H2A.Z variant histone 1 [Source:HGNC Symbol;Acc:HGNC:4741]	protein_coding	4	99948086	99950355	-1
ENSG00000160209	1450.93	1.05955	0.282161	3.75512	0.000173259	0.00262033	PDXK	pyridoxal kinase [Source:HGNC Symbol;Acc:HGNC:8819]	protein_coding	21	43719094	43762307	1
ENSG00000125744	31.1327	2.04737	0.54536	3.75416	0.000173926	0.00262736	RTN2	reticulon 2 [Source:HGNC Symbol;Acc:HGNC:10468]	protein_coding	19	45485294	45497055	-1
ENSG00000076944	230	1.28766	0.343061	3.75344	0.000174424	0.00263022	STXBP2	syntaxin binding protein 2 [Source:HGNC Symbol;Acc:HGNC:11445]	protein_coding	19	7636881	7647873	1
ENSG00000049130	57.8732	-1.78884	0.476605	-3.7533	0.000174522	0.00263022	KITLG	KIT ligand [Source:HGNC Symbol;Acc:HGNC:6343]	protein_coding	12	88492793	88580851	-1
ENSG00000156471	124.501	-1.47688	0.39371	-3.7512	0.000175992	0.00264929	PTDSS1	phosphatidylserine synthase 1 [Source:HGNC Symbol;Acc:HGNC:9587]	protein_coding	8	96261902	96336995	1
ENSG00000090520	130.875	-1.72521	0.460733	-3.7445	0.000180755	0.00271784	DNAJB11	DnaJ heat shock protein family (Hsp40) member B11 [Source:HGNC Symbol;Acc:HGNC:14889]	protein_coding	3	186567403	186585800	1
ENSG00000229867	11.854	2.67962	0.716464	3.74006	0.000183978	0.00276309	STEAP3-AS1	STEAP3 antisense RNA 1 [Source:HGNC Symbol;Acc:HGNC:41053]	lncRNA	2	119244422	119270714	-1
ENSG00000007202	202.689	-1.7223	0.460919	-3.73666	0.000186479	0.0027974	KIAA0100	KIAA0100 [Source:HGNC Symbol;Acc:HGNC:28960]	protein_coding	17	28614446	28645454	-1
ENSG00000079277	390.982	1.3299	0.355959	3.73609	0.000186904	0.00280053	MKNK1	MAPK interacting serine/threonine kinase 1 [Source:HGNC Symbol;Acc:HGNC:7110]	protein_coding	1	46557407	46616843	-1
ENSG00000122566	3659.1	-0.964795	0.258344	-3.73454	0.000188062	0.00281462	HNRNPA2B1	heterogeneous nuclear ribonucleoprotein A2/B1 [Source:HGNC Symbol;Acc:HGNC:5033]	protein_coding	7	26171151	26201529	-1
ENSG00000214145	74.9232	1.69799	0.454809	3.73341	0.000188905	0.00282397	LINC00887	long intergenic non-protein coding RNA 887 [Source:HGNC Symbol;Acc:HGNC:48574]	lncRNA	3	194296191	194322871	-1
ENSG00000170037	287.983	1.27402	0.341299	3.73285	0.000189328	0.00282704	CNTROB	centrobin, centriole duplication and spindle assembly protein [Source:HGNC Symbol;Acc:HGNC:29616]	protein_coding	17	7932101	7949920	1
ENSG00000035681	70.3416	-1.75662	0.470724	-3.73175	0.000190152	0.00283397	NSMAF	neutral sphingomyelinase activation associated factor [Source:HGNC Symbol;Acc:HGNC:8017]	protein_coding	8	58583508	58659853	-1
ENSG00000169021	101.927	-1.62548	0.435594	-3.73165	0.00019023	0.00283397	UQCRFS1	ubiquinol-cytochrome c reductase, Rieske iron-sulfur polypeptide 1 [Source:HGNC Symbol;Acc:HGNC:12587]	protein_coding	19	29205320	29213151	-1
ENSG00000052749	95.8458	-1.59802	0.428642	-3.72809	0.000192935	0.00287096	RRP12	ribosomal RNA processing 12 homolog [Source:HGNC Symbol;Acc:HGNC:29100]	protein_coding	10	97356358	97426076	-1
ENSG00000147224	52.9112	-1.88812	0.506638	-3.72677	0.000193949	0.00287997	PRPS1	phosphoribosyl pyrophosphate synthetase 1 [Source:HGNC Symbol;Acc:HGNC:9462]	protein_coding	X	107628428	107651993	1
ENSG00000116062	143.335	-1.56826	0.420816	-3.72672	0.000193985	0.00287997	MSH6	mutS homolog 6 [Source:HGNC Symbol;Acc:HGNC:7329]	protein_coding	2	47695530	47810063	1
ENSG00000116455	27.3112	-2.28565	0.613515	-3.72549	0.000194934	0.00288901	WDR77	WD repeat domain 77 [Source:HGNC Symbol;Acc:HGNC:29652]	protein_coding	1	111439890	111449256	-1
ENSG00000213551	202.318	-1.25869	0.337878	-3.72526	0.000195111	0.00288901	DNAJC9	DnaJ heat shock protein family (Hsp40) member C9 [Source:HGNC Symbol;Acc:HGNC:19123]	protein_coding	10	73183362	73247255	-1
ENSG00000111912	299.489	-1.24181	0.333365	-3.72507	0.000195264	0.00288901	NCOA7	nuclear receptor coactivator 7 [Source:HGNC Symbol;Acc:HGNC:21081]	protein_coding	6	125781161	125932034	1
ENSG00000167895	22.3009	2.26289	0.60754	3.72469	0.000195559	0.00288942	TMC8	transmembrane channel like 8 [Source:HGNC Symbol;Acc:HGNC:20474]	protein_coding	17	78130770	78142968	1
ENSG00000126458	209.339	1.31288	0.352502	3.72446	0.000195738	0.00288942	RRAS	RAS related [Source:HGNC Symbol;Acc:HGNC:10447]	protein_coding	19	49635292	49640143	-1
ENSG00000130779	155.716	-1.30615	0.35078	-3.72355	0.000196437	0.00289645	CLIP1	CAP-Gly domain containing linker protein 1 [Source:HGNC Symbol;Acc:HGNC:10461]	protein_coding	12	122271432	122422669	-1
ENSG00000280138	94.4774	1.75168	0.470654	3.7218	0.000197805	0.00291329	AC027290.2	novel transcript	TEC	12	122870059	122888720	-1
ENSG00000097046	57.6496	-1.89419	0.509008	-3.72134	0.00019817	0.00291534	CDC7	cell division cycle 7 [Source:HGNC Symbol;Acc:HGNC:1745]	protein_coding	1	91500851	91525764	1
ENSG00000121741	251.223	1.1974	0.321956	3.71915	0.000199897	0.00293741	ZMYM2	zinc finger MYM-type containing 2 [Source:HGNC Symbol;Acc:HGNC:12989]	protein_coding	13	19958677	20091829	1
ENSG00000128228	78.0581	-1.90802	0.513177	-3.71806	0.000200756	0.00294527	SDF2L1	stromal cell derived factor 2 like 1 [Source:HGNC Symbol;Acc:HGNC:10676]	protein_coding	22	21642302	21644299	1
ENSG00000253187	27.6789	-2.25114	0.605487	-3.7179	0.000200886	0.00294527	HOXA10-AS	HOXA10 antisense RNA [Source:HGNC Symbol;Acc:HGNC:40281]	lncRNA	7	27168619	27171915	1
ENSG00000131941	289.229	1.36918	0.368419	3.71636	0.000202113	0.00295936	RHPN2	rhophilin Rho GTPase binding protein 2 [Source:HGNC Symbol;Acc:HGNC:19974]	protein_coding	19	32978592	33064888	-1
ENSG00000163655	267.443	-1.49383	0.401985	-3.71612	0.000202304	0.00295936	GMPS	guanine monophosphate synthase [Source:HGNC Symbol;Acc:HGNC:4378]	protein_coding	3	155870650	155944020	1
ENSG00000142208	379.909	-1.09212	0.294117	-3.7132	0.000204652	0.00298912	AKT1	AKT serine/threonine kinase 1 [Source:HGNC Symbol;Acc:HGNC:391]	protein_coding	14	104769349	104795751	-1
ENSG00000125968	874.106	-1.2929	0.348208	-3.71302	0.000204801	0.00298912	ID1	inhibitor of DNA binding 1, HLH protein [Source:HGNC Symbol;Acc:HGNC:5360]	protein_coding	20	31605283	31606515	1
ENSG00000273136	67.7798	2.00994	0.541452	3.71213	0.000205523	0.00299628	NBPF26	NBPF member 26 [Source:HGNC Symbol;Acc:HGNC:49571]	protein_coding	1	120723949	120842110	1
ENSG00000160803	109.092	-1.64599	0.443756	-3.70921	0.000207904	0.00302758	UBQLN4	ubiquilin 4 [Source:HGNC Symbol;Acc:HGNC:1237]	protein_coding	1	156035299	156053798	-1
ENSG00000158435	113.319	-1.44706	0.390162	-3.70886	0.000208192	0.00302838	CNOT11	CCR4-NOT transcription complex subunit 11 [Source:HGNC Symbol;Acc:HGNC:25217]	protein_coding	2	101252886	101270316	1
ENSG00000143178	62.2764	1.80542	0.487236	3.70544	0.000211021	0.00306609	TBX19	T-box transcription factor 19 [Source:HGNC Symbol;Acc:HGNC:11596]	protein_coding	1	168280877	168314426	1
ENSG00000118689	778.015	0.955001	0.258077	3.70045	0.00021522	0.00312358	FOXO3	forkhead box O3 [Source:HGNC Symbol;Acc:HGNC:3821]	protein_coding	6	108559835	108684774	1
ENSG00000169231	459.974	1.26034	0.340697	3.6993	0.000216192	0.00313417	THBS3	thrombospondin 3 [Source:HGNC Symbol;Acc:HGNC:11787]	protein_coding	1	155195588	155209051	-1
ENSG00000077152	111.546	-1.42794	0.386213	-3.69728	0.000217921	0.0031557	UBE2T	ubiquitin conjugating enzyme E2 T [Source:HGNC Symbol;Acc:HGNC:25009]	protein_coding	1	202331657	202341980	-1
ENSG00000196372	49.7675	-2.07407	0.561152	-3.6961	0.000218939	0.0031669	ASB13	ankyrin repeat and SOCS box containing 13 [Source:HGNC Symbol;Acc:HGNC:19765]	protein_coding	10	5638867	5666595	-1
ENSG00000173599	468.715	1.07045	0.28968	3.6953	0.000219623	0.00317326	PC	pyruvate carboxylase [Source:HGNC Symbol;Acc:HGNC:8636]	protein_coding	11	66848417	66958386	-1
ENSG00000002016	114.073	1.51157	0.409358	3.69254	0.00022203	0.00320445	RAD52	RAD52 homolog, DNA repair protein [Source:HGNC Symbol;Acc:HGNC:9824]	protein_coding	12	911736	990053	-1
ENSG00000136731	116.215	-1.47012	0.398236	-3.69158	0.000222865	0.00321027	UGGT1	UDP-glucose glycoprotein glucosyltransferase 1 [Source:HGNC Symbol;Acc:HGNC:15663]	protein_coding	2	128091200	128195677	1
ENSG00000272808	100.876	1.5296	0.414356	3.69151	0.000222928	0.00321027	AC015712.6	uncharacterized LOC105369201 [Source:NCBI gene (formerly Entrezgene);Acc:105369201]	lncRNA	15	100849831	100876836	1
ENSG00000141622	37.9592	1.94208	0.526178	3.69092	0.000223449	0.00321418	RNF165	ring finger protein 165 [Source:HGNC Symbol;Acc:HGNC:31696]	protein_coding	18	46326809	46463140	1
ENSG00000251474	145.672	1.49202	0.404319	3.6902	0.00022408	0.00321969	RPL32P3	ribosomal protein L32 pseudogene 3 [Source:HGNC Symbol;Acc:HGNC:27024]	transcribed_unprocessed_pseudogene	3	129382922	129399655	-1
ENSG00000181026	9.58828	-2.68294	0.727167	-3.68958	0.000224621	0.00322388	AEN	apoptosis enhancing nuclease [Source:HGNC Symbol;Acc:HGNC:25722]	protein_coding	15	88621337	88632281	1
ENSG00000100918	66.8431	1.94727	0.527977	3.68817	0.000225869	0.0032382	REC8	REC8 meiotic recombination protein [Source:HGNC Symbol;Acc:HGNC:16879]	protein_coding	14	24171853	24180257	1
ENSG00000140859	232.337	1.23816	0.335741	3.68783	0.000226171	0.00323895	KIFC3	kinesin family member C3 [Source:HGNC Symbol;Acc:HGNC:6326]	protein_coding	16	57758217	57863053	-1
ENSG00000256269	31.3499	-2.15137	0.583751	-3.68543	0.000228316	0.00326606	HMBS	hydroxymethylbilane synthase [Source:HGNC Symbol;Acc:HGNC:4982]	protein_coding	11	119084866	119093549	1
ENSG00000167196	100.44	-1.61546	0.438433	-3.68462	0.000229046	0.00327288	FBXO22	F-box protein 22 [Source:HGNC Symbol;Acc:HGNC:13593]	protein_coding	15	75903876	75942511	1
ENSG00000138834	1932.88	1.22869	0.33353	3.68389	0.000229699	0.00327408	MAPK8IP3	mitogen-activated protein kinase 8 interacting protein 3 [Source:HGNC Symbol;Acc:HGNC:6884]	protein_coding	16	1706183	1770351	1
ENSG00000124802	20.6979	-2.44734	0.664363	-3.68375	0.00022983	0.00327408	EEF1E1	eukaryotic translation elongation factor 1 epsilon 1 [Source:HGNC Symbol;Acc:HGNC:3212]	protein_coding	6	8073360	8102559	-1
ENSG00000275092	19.1901	2.47359	0.671501	3.68368	0.000229889	0.00327408	AL031710.2	novel transcript, sense intronic to MAPK8IP3	lncRNA	16	1707252	1707973	1
ENSG00000165675	22.6828	-2.33417	0.633806	-3.68278	0.000230703	0.00328207	ENOX2	ecto-NOX disulfide-thiol exchanger 2 [Source:HGNC Symbol;Acc:HGNC:2259]	protein_coding	X	130622325	130903317	-1
ENSG00000143319	169.284	-1.27831	0.347325	-3.68044	0.000232835	0.00330876	ISG20L2	interferon stimulated exonuclease gene 20 like 2 [Source:HGNC Symbol;Acc:HGNC:25745]	protein_coding	1	156721891	156728766	-1
ENSG00000165030	93.4576	1.6625	0.451769	3.67997	0.000233261	0.00331118	NFIL3	nuclear factor, interleukin 3 regulated [Source:HGNC Symbol;Acc:HGNC:7787]	protein_coding	9	91409045	91423832	-1
ENSG00000165609	143.131	-1.37724	0.374305	-3.67945	0.000233734	0.00331426	NUDT5	nudix hydrolase 5 [Source:HGNC Symbol;Acc:HGNC:8052]	protein_coding	10	12165330	12196144	-1
ENSG00000183520	96.6427	-1.60301	0.435889	-3.67756	0.000235471	0.00333524	UTP11	UTP11 small subunit processome component [Source:HGNC Symbol;Acc:HGNC:24329]	protein_coding	1	38009258	38024820	1
ENSG00000167842	33.8016	-2.12208	0.577172	-3.67669	0.000236284	0.0033431	MIS12	MIS12 kinetochore complex component [Source:HGNC Symbol;Acc:HGNC:24967]	protein_coding	17	5486285	5490814	1
ENSG00000130055	124.349	1.49245	0.405968	3.67628	0.000236662	0.00334479	GDPD2	glycerophosphodiester phosphodiesterase domain containing 2 [Source:HGNC Symbol;Acc:HGNC:25974]	protein_coding	X	70423031	70433390	1
ENSG00000173706	294.397	1.11358	0.303286	3.67173	0.00024091	0.00339745	HEG1	heart development protein with EGF like domains 1 [Source:HGNC Symbol;Acc:HGNC:29227]	protein_coding	3	124965710	125055997	-1
ENSG00000185619	294.334	1.23616	0.336668	3.67173	0.000240913	0.00339745	PCGF3	polycomb group ring finger 3 [Source:HGNC Symbol;Acc:HGNC:10066]	protein_coding	4	705748	770640	1
ENSG00000181472	68.3865	-1.83526	0.499985	-3.67063	0.000241949	0.00340835	ZBTB2	zinc finger and BTB domain containing 2 [Source:HGNC Symbol;Acc:HGNC:20868]	protein_coding	6	151364115	151391559	-1
ENSG00000165661	71.6112	-1.67793	0.45719	-3.67009	0.000242462	0.00341187	QSOX2	quiescin sulfhydryl oxidase 2 [Source:HGNC Symbol;Acc:HGNC:30249]	protein_coding	9	136206333	136245812	-1
ENSG00000162063	93.0065	-1.59061	0.433542	-3.66888	0.000243615	0.00342436	CCNF	cyclin F [Source:HGNC Symbol;Acc:HGNC:1591]	protein_coding	16	2429394	2458854	1
ENSG00000138413	528.589	-1.10809	0.302237	-3.66631	0.000246077	0.00345403	IDH1	isocitrate dehydrogenase (NADP(+)) 1 [Source:HGNC Symbol;Acc:HGNC:5382]	protein_coding	2	208236229	208266074	-1
ENSG00000185651	410.204	-1.10071	0.300239	-3.66612	0.000246259	0.00345403	UBE2L3	ubiquitin conjugating enzyme E2 L3 [Source:HGNC Symbol;Acc:HGNC:12488]	protein_coding	22	21549447	21624034	1
ENSG00000088854	144.078	1.32973	0.362756	3.66562	0.000246741	0.00345704	C20orf194	chromosome 20 open reading frame 194 [Source:HGNC Symbol;Acc:HGNC:17721]	protein_coding	20	3249306	3407669	-1
ENSG00000048162	61.7066	-1.85436	0.505982	-3.66488	0.000247458	0.00346334	NOP16	NOP16 nucleolar protein [Source:HGNC Symbol;Acc:HGNC:26934]	protein_coding	5	176383938	176388927	-1
ENSG00000120437	176.132	-1.30213	0.35544	-3.66343	0.000248864	0.00347191	ACAT2	acetyl-CoA acetyltransferase 2 [Source:HGNC Symbol;Acc:HGNC:94]	protein_coding	6	159762045	159779112	1
ENSG00000137492	35.6691	-2.09075	0.570744	-3.66321	0.000249078	0.00347191	THAP12	THAP domain containing 12 [Source:HGNC Symbol;Acc:HGNC:9440]	protein_coding	11	76349956	76381132	-1
ENSG00000099139	61.2718	1.62141	0.442626	3.66316	0.000249119	0.00347191	PCSK5	proprotein convertase subtilisin/kexin type 5 [Source:HGNC Symbol;Acc:HGNC:8747]	protein_coding	9	75890644	76362975	1
ENSG00000164430	52.5371	-1.84689	0.504183	-3.66314	0.000249143	0.00347191	CGAS	cyclic GMP-AMP synthase [Source:HGNC Symbol;Acc:HGNC:21367]	protein_coding	6	73413515	73452297	-1
ENSG00000180198	538.694	-1.09622	0.299353	-3.66197	0.000250287	0.00348411	RCC1	regulator of chromosome condensation 1 [Source:HGNC Symbol;Acc:HGNC:1913]	protein_coding	1	28505943	28539300	1
ENSG00000156535	402.648	1.09097	0.298042	3.66044	0.000251779	0.00349985	CD109	CD109 molecule [Source:HGNC Symbol;Acc:HGNC:21685]	protein_coding	6	73695785	73828316	1
ENSG00000182180	179.239	-1.27062	0.347138	-3.66026	0.000251959	0.00349985	MRPS16	mitochondrial ribosomal protein S16 [Source:HGNC Symbol;Acc:HGNC:14048]	protein_coding	10	73248843	73252693	-1
ENSG00000154175	51.5263	1.87258	0.511818	3.65869	0.00025351	0.00351762	ABI3BP	ABI family member 3 binding protein [Source:HGNC Symbol;Acc:HGNC:17265]	protein_coding	3	100749156	100993515	-1
ENSG00000123064	179.056	-1.46778	0.401255	-3.65798	0.000254206	0.00352351	DDX54	DEAD-box helicase 54 [Source:HGNC Symbol;Acc:HGNC:20084]	protein_coding	12	113157173	113185479	-1
ENSG00000170515	436.823	-1.11718	0.305465	-3.65731	0.000254872	0.00352895	PA2G4	proliferation-associated 2G4 [Source:HGNC Symbol;Acc:HGNC:8550]	protein_coding	12	56104537	56113910	1
ENSG00000044446	406.88	1.33435	0.364997	3.6558	0.000256386	0.00354612	PHKA2	phosphorylase kinase regulatory subunit alpha 2 [Source:HGNC Symbol;Acc:HGNC:8926]	protein_coding	X	18892298	18984114	-1
ENSG00000178665	29.6652	2.02415	0.553779	3.65516	0.000257026	0.00355118	ZNF713	zinc finger protein 713 [Source:HGNC Symbol;Acc:HGNC:22043]	protein_coding	7	55887456	55942530	1
ENSG00000114030	233.889	-1.18742	0.324935	-3.65432	0.000257862	0.00355894	KPNA1	karyopherin subunit alpha 1 [Source:HGNC Symbol;Acc:HGNC:6394]	protein_coding	3	122421902	122514945	-1
ENSG00000170581	496.304	1.10623	0.30294	3.65163	0.000260576	0.00359257	STAT2	signal transducer and activator of transcription 2 [Source:HGNC Symbol;Acc:HGNC:11363]	protein_coding	12	56341597	56360167	-1
ENSG00000143507	320.237	1.07528	0.295126	3.64348	0.000268976	0.00370196	DUSP10	dual specificity phosphatase 10 [Source:HGNC Symbol;Acc:HGNC:3065]	protein_coding	1	221701424	221742089	-1
ENSG00000175305	26.2077	-2.3394	0.642097	-3.64338	0.000269082	0.00370196	CCNE2	cyclin E2 [Source:HGNC Symbol;Acc:HGNC:1590]	protein_coding	8	94879770	94896678	-1
ENSG00000132694	110.161	-1.59865	0.439498	-3.63743	0.000275368	0.00378441	ARHGEF11	Rho guanine nucleotide exchange factor 11 [Source:HGNC Symbol;Acc:HGNC:14580]	protein_coding	1	156934840	157045742	-1
ENSG00000113161	215.688	-1.23371	0.339332	-3.6357	0.000277226	0.00380401	HMGCR	3-hydroxy-3-methylglutaryl-CoA reductase [Source:HGNC Symbol;Acc:HGNC:5006]	protein_coding	5	75336329	75364001	1
ENSG00000096063	131.625	-1.44765	0.398191	-3.63556	0.000277382	0.00380401	SRPK1	SRSF protein kinase 1 [Source:HGNC Symbol;Acc:HGNC:11305]	protein_coding	6	35832966	35921342	-1
ENSG00000144935	13.0169	2.52889	0.695687	3.63509	0.000277885	0.00380688	TRPC1	transient receptor potential cation channel subfamily C member 1 [Source:HGNC Symbol;Acc:HGNC:12333]	protein_coding	3	142724034	142807888	1
ENSG00000170522	42.9717	-1.93639	0.533057	-3.63261	0.000280568	0.00383957	ELOVL6	ELOVL fatty acid elongase 6 [Source:HGNC Symbol;Acc:HGNC:15829]	protein_coding	4	110045846	110199199	-1
ENSG00000133943	378.745	1.41662	0.390033	3.63205	0.00028118	0.00384389	DGLUCY	D-glutamate cyclase [Source:HGNC Symbol;Acc:HGNC:20498]	protein_coding	14	91060333	91225632	1
ENSG00000164338	29.4659	-2.21243	0.609251	-3.63139	0.000281894	0.00384631	UTP15	UTP15 small subunit processome component [Source:HGNC Symbol;Acc:HGNC:25758]	protein_coding	5	73565443	73583380	1
ENSG00000182931	11.8938	2.55689	0.704117	3.63134	0.000281952	0.00384631	WFDC10B	WAP four-disulfide core domain 10B [Source:HGNC Symbol;Acc:HGNC:20479]	protein_coding	20	45684653	45705019	-1
ENSG00000134531	1174.98	1.08494	0.298817	3.63078	0.000282568	0.00384813	EMP1	epithelial membrane protein 1 [Source:HGNC Symbol;Acc:HGNC:3333]	protein_coding	12	13196723	13219941	1
ENSG00000151247	65.2906	-1.8867	0.519692	-3.63042	0.000282958	0.00384813	EIF4E	eukaryotic translation initiation factor 4E [Source:HGNC Symbol;Acc:HGNC:3287]	protein_coding	4	98879276	98929133	-1
ENSG00000163141	72.2877	1.72775	0.475911	3.6304	0.000282977	0.00384813	BNIPL	BCL2 interacting protein like [Source:HGNC Symbol;Acc:HGNC:16976]	protein_coding	1	151036321	151047720	1
ENSG00000136883	20.6366	2.30425	0.634866	3.6295	0.000283972	0.00385761	KIF12	kinesin family member 12 [Source:HGNC Symbol;Acc:HGNC:21495]	protein_coding	9	114086126	114099291	-1
ENSG00000168026	44.0258	1.81812	0.501052	3.62861	0.000284953	0.00386487	TTC21A	tetratricopeptide repeat domain 21A [Source:HGNC Symbol;Acc:HGNC:30761]	protein_coding	3	39107704	39138903	1
ENSG00000121579	694.009	-1.20667	0.332555	-3.62847	0.000285104	0.00386487	NAA50	N-alpha-acetyltransferase 50, NatE catalytic subunit [Source:HGNC Symbol;Acc:HGNC:29533]	protein_coding	3	113716458	113746300	-1
ENSG00000234498	27.1273	2.22716	0.614028	3.62713	0.000286586	0.00387848	RPL13AP20	ribosomal protein L13a pseudogene 20 [Source:HGNC Symbol;Acc:HGNC:35709]	processed_pseudogene	12	12875499	12876107	1
ENSG00000197608	84.2658	1.57499	0.434237	3.62702	0.000286707	0.00387848	ZNF841	zinc finger protein 841 [Source:HGNC Symbol;Acc:HGNC:27611]	protein_coding	19	52064466	52095765	-1
ENSG00000198718	159.336	1.37479	0.379314	3.62441	0.000289617	0.00391376	TOGARAM1	TOG array regulator of axonemal microtubules 1 [Source:HGNC Symbol;Acc:HGNC:19959]	protein_coding	14	44962190	45074431	1
ENSG00000164442	247.105	1.4028	0.387101	3.62385	0.000290245	0.00391815	CITED2	Cbp/p300 interacting transactivator with Glu/Asp rich carboxy-terminal domain 2 [Source:HGNC Symbol;Acc:HGNC:1987]	protein_coding	6	139371807	139374648	-1
ENSG00000160271	149.957	1.47478	0.407016	3.6234	0.000290757	0.00392097	RALGDS	ral guanine nucleotide dissociation stimulator [Source:HGNC Symbol;Acc:HGNC:9842]	protein_coding	9	133097720	133149334	-1
ENSG00000110172	63.7885	-1.78784	0.493501	-3.62277	0.000291462	0.0039264	CHORDC1	cysteine and histidine rich domain containing 1 [Source:HGNC Symbol;Acc:HGNC:14525]	protein_coding	11	90200429	90223077	-1
ENSG00000116120	117.886	-1.52554	0.421275	-3.62125	0.000293183	0.00394548	FARSB	phenylalanyl-tRNA synthetase subunit beta [Source:HGNC Symbol;Acc:HGNC:17800]	protein_coding	2	222566899	222656092	-1
ENSG00000101751	97.5635	1.53028	0.422661	3.62058	0.000293944	0.00395161	POLI	DNA polymerase iota [Source:HGNC Symbol;Acc:HGNC:9182]	protein_coding	18	54269517	54321266	1
ENSG00000188878	57.6588	-1.90078	0.525055	-3.62016	0.000294426	0.00395398	FBF1	Fas binding factor 1 [Source:HGNC Symbol;Acc:HGNC:24674]	protein_coding	17	75909574	75941140	-1
ENSG00000155111	107.307	1.37693	0.380507	3.61866	0.000296128	0.00397272	CDK19	cyclin dependent kinase 19 [Source:HGNC Symbol;Acc:HGNC:19338]	protein_coding	6	110609978	110815958	-1
ENSG00000131323	61.6446	-1.7784	0.491525	-3.61813	0.000296739	0.00397679	TRAF3	TNF receptor associated factor 3 [Source:HGNC Symbol;Acc:HGNC:12033]	protein_coding	14	102777449	102911500	1
ENSG00000167470	200.241	-1.3701	0.378847	-3.61649	0.00029862	0.00399786	MIDN	midnolin [Source:HGNC Symbol;Acc:HGNC:16298]	protein_coding	19	1248553	1259140	1
ENSG00000181220	26.0082	-2.17742	0.602261	-3.61541	0.000299876	0.0040103	ZNF746	zinc finger protein 746 [Source:HGNC Symbol;Acc:HGNC:21948]	protein_coding	7	149472696	149497817	-1
ENSG00000004142	240.933	-1.33222	0.368509	-3.61515	0.000300169	0.0040103	POLDIP2	DNA polymerase delta interacting protein 2 [Source:HGNC Symbol;Acc:HGNC:23781]	protein_coding	17	28346633	28357527	-1
ENSG00000041802	157.235	-1.35282	0.374405	-3.61327	0.000302365	0.00403303	LSG1	large 60S subunit nuclear export GTPase 1 [Source:HGNC Symbol;Acc:HGNC:25652]	protein_coding	3	194640791	194672463	-1
ENSG00000005483	720.613	1.17912	0.32634	3.61316	0.000302493	0.00403303	KMT2E	lysine methyltransferase 2E (inactive) [Source:HGNC Symbol;Acc:HGNC:18541]	protein_coding	7	105014190	105115019	1
ENSG00000126001	499.143	1.21342	0.335872	3.61273	0.000302986	0.00403545	CEP250	centrosomal protein 250 [Source:HGNC Symbol;Acc:HGNC:1859]	protein_coding	20	35455164	35519280	1
ENSG00000131746	575.138	1.02529	0.28382	3.61246	0.000303307	0.00403557	TNS4	tensin 4 [Source:HGNC Symbol;Acc:HGNC:24352]	protein_coding	17	40475828	40501623	-1
ENSG00000100504	1567.69	0.906304	0.250972	3.61118	0.000304811	0.00404914	PYGL	glycogen phosphorylase L [Source:HGNC Symbol;Acc:HGNC:9725]	protein_coding	14	50857891	50944483	-1
ENSG00000139437	43.689	-2.15143	0.595789	-3.61106	0.000304952	0.00404914	TCHP	trichoplein keratin filament binding [Source:HGNC Symbol;Acc:HGNC:28135]	protein_coding	12	109900264	109983841	1
ENSG00000065809	207.942	1.30732	0.362089	3.61049	0.000305621	0.00405387	FAM107B	family with sequence similarity 107 member B [Source:HGNC Symbol;Acc:HGNC:23726]	protein_coding	10	14518557	14774897	-1
ENSG00000101871	149.923	1.26324	0.349922	3.61006	0.000306125	0.0040564	MID1	midline 1 [Source:HGNC Symbol;Acc:HGNC:7095]	protein_coding	X	10445310	10833654	-1
ENSG00000008283	210.587	-1.29637	0.359196	-3.60909	0.000307276	0.00406748	CYB561	cytochrome b561 [Source:HGNC Symbol;Acc:HGNC:2571]	protein_coding	17	63432304	63446354	-1
ENSG00000120802	312.297	-1.15851	0.321164	-3.60723	0.00030948	0.00409247	TMPO	thymopoietin [Source:HGNC Symbol;Acc:HGNC:11875]	protein_coding	12	98515579	98550351	1
ENSG00000145901	456.615	1.10738	0.307094	3.60598	0.000310972	0.00410801	TNIP1	TNFAIP3 interacting protein 1 [Source:HGNC Symbol;Acc:HGNC:16903]	protein_coding	5	151029945	151093577	-1
ENSG00000142634	1451.16	0.877897	0.243599	3.60387	0.000313517	0.00413434	EFHD2	EF-hand domain family member D2 [Source:HGNC Symbol;Acc:HGNC:28670]	protein_coding	1	15409888	15430339	1
ENSG00000112242	34.9605	-2.02635	0.562281	-3.6038	0.000313604	0.00413434	E2F3	E2F transcription factor 3 [Source:HGNC Symbol;Acc:HGNC:3115]	protein_coding	6	20401879	20493714	1
ENSG00000203879	817.518	1.11859	0.31052	3.6023	0.00031541	0.00415392	GDI1	GDP dissociation inhibitor 1 [Source:HGNC Symbol;Acc:HGNC:4226]	protein_coding	X	154436913	154443467	1
ENSG00000226328	25.4478	-2.23735	0.621146	-3.60198	0.000315806	0.0041549	NUP50-DT	NUP50 divergent transcript [Source:HGNC Symbol;Acc:HGNC:50502]	lncRNA	22	45133020	45163781	-1
ENSG00000087253	92.1744	1.46515	0.406817	3.6015	0.000316387	0.00415832	LPCAT2	lysophosphatidylcholine acyltransferase 2 [Source:HGNC Symbol;Acc:HGNC:26032]	protein_coding	16	55509072	55586666	1
ENSG00000129250	260.977	-1.23073	0.341999	-3.59863	0.000319901	0.00420024	KIF1C	kinesin family member 1C [Source:HGNC Symbol;Acc:HGNC:6317]	protein_coding	17	4997950	5028401	1
ENSG00000132321	496.442	1.28749	0.357919	3.59715	0.000321727	0.00421994	IQCA1	IQ motif containing with AAA domain 1 [Source:HGNC Symbol;Acc:HGNC:26195]	protein_coding	2	236324147	236507535	-1
ENSG00000054967	74.0863	1.61331	0.448555	3.59667	0.000322313	0.00422335	RELT	RELT TNF receptor [Source:HGNC Symbol;Acc:HGNC:13764]	protein_coding	11	73376399	73397474	1
ENSG00000157557	526.709	1.03636	0.288271	3.59508	0.000324287	0.00424271	ETS2	ETS proto-oncogene 2, transcription factor [Source:HGNC Symbol;Acc:HGNC:3489]	protein_coding	21	38805183	38824955	1
ENSG00000139899	76.6087	1.73227	0.481862	3.59496	0.000324446	0.00424271	CBLN3	cerebellin 3 precursor [Source:HGNC Symbol;Acc:HGNC:20146]	protein_coding	14	24426545	24430954	-1
ENSG00000158315	230.302	1.22476	0.340838	3.59339	0.000326408	0.00426405	RHBDL2	rhomboid like 2 [Source:HGNC Symbol;Acc:HGNC:16083]	protein_coding	1	38885807	38941830	-1
ENSG00000285437	84.5863	1.84002	0.512101	3.59307	0.0003268	0.00426487	POLR2J3	RNA polymerase II subunit J3 [Source:HGNC Symbol;Acc:HGNC:33853]	protein_coding	7	102562133	102572583	-1
ENSG00000160113	178.88	-1.29947	0.361993	-3.58976	0.000330976	0.00431503	NR2F6	nuclear receptor subfamily 2 group F member 6 [Source:HGNC Symbol;Acc:HGNC:7977]	protein_coding	19	17231883	17245919	-1
ENSG00000181722	149.712	1.53666	0.42826	3.58813	0.000333053	0.00433772	ZBTB20	zinc finger and BTB domain containing 20 [Source:HGNC Symbol;Acc:HGNC:13503]	protein_coding	3	114314500	115147288	-1
ENSG00000149485	176.609	-1.32355	0.368956	-3.58728	0.000334146	0.00434759	FADS1	fatty acid desaturase 1 [Source:HGNC Symbol;Acc:HGNC:3574]	protein_coding	11	61799627	61829318	-1
ENSG00000196363	129.742	-1.42152	0.39637	-3.58635	0.000335335	0.00435868	WDR5	WD repeat domain 5 [Source:HGNC Symbol;Acc:HGNC:12757]	protein_coding	9	134135365	134159968	1
ENSG00000120662	93.4784	1.68293	0.469336	3.58576	0.000336101	0.00436222	MTRF1	mitochondrial translation release factor 1 [Source:HGNC Symbol;Acc:HGNC:7469]	protein_coding	13	41216369	41263577	-1
ENSG00000183762	150.611	-1.34614	0.375428	-3.58562	0.000336281	0.00436222	KREMEN1	kringle containing transmembrane protein 1 [Source:HGNC Symbol;Acc:HGNC:17550]	protein_coding	22	29073035	29168333	1
ENSG00000100410	90.4598	-1.51456	0.422624	-3.58371	0.000338752	0.00438987	PHF5A	PHD finger protein 5A [Source:HGNC Symbol;Acc:HGNC:18000]	protein_coding	22	41459717	41468692	-1
ENSG00000117906	159.448	-1.35387	0.37793	-3.58233	0.000340548	0.00440787	RCN2	reticulocalbin 2 [Source:HGNC Symbol;Acc:HGNC:9935]	protein_coding	15	76931738	76954393	1
ENSG00000072786	130.679	1.40521	0.392284	3.58212	0.000340822	0.00440787	STK10	serine/threonine kinase 10 [Source:HGNC Symbol;Acc:HGNC:11388]	protein_coding	5	172042079	172188224	-1
ENSG00000089775	170.657	1.43296	0.400064	3.58183	0.0003412	0.00440835	ZBTB25	zinc finger and BTB domain containing 25 [Source:HGNC Symbol;Acc:HGNC:13112]	protein_coding	14	64449106	64505213	-1
ENSG00000162613	317.714	-1.15976	0.323905	-3.58057	0.000342843	0.00442174	FUBP1	far upstream element binding protein 1 [Source:HGNC Symbol;Acc:HGNC:4004]	protein_coding	1	77944055	77979110	-1
ENSG00000162772	67.9938	-1.87263	0.523006	-3.58051	0.000342919	0.00442174	ATF3	activating transcription factor 3 [Source:HGNC Symbol;Acc:HGNC:785]	protein_coding	1	212565334	212620777	1
ENSG00000204592	28.3148	2.48665	0.694852	3.57868	0.00034533	0.0044484	HLA-E	major histocompatibility complex, class I, E [Source:HGNC Symbol;Acc:HGNC:4962]	protein_coding	6	30489509	30494194	1
ENSG00000135624	473.856	-1.11522	0.311869	-3.57591	0.000349013	0.00449137	CCT7	chaperonin containing TCP1 subunit 7 [Source:HGNC Symbol;Acc:HGNC:1622]	protein_coding	2	73233420	73253021	1
ENSG00000010322	444.766	1.12809	0.315528	3.57527	0.000349873	0.00449797	NISCH	nischarin [Source:HGNC Symbol;Acc:HGNC:18006]	protein_coding	3	52455118	52493068	1
ENSG00000117155	45.7926	-1.87055	0.523545	-3.57285	0.000353123	0.00453525	SSX2IP	SSX family member 2 interacting protein [Source:HGNC Symbol;Acc:HGNC:16509]	protein_coding	1	84643706	84690803	-1
ENSG00000074370	31.2666	1.98092	0.554493	3.57249	0.000353602	0.0045369	ATP2A3	ATPase sarcoplasmic/endoplasmic reticulum Ca2+ transporting 3 [Source:HGNC Symbol;Acc:HGNC:813]	protein_coding	17	3923870	3964464	-1
ENSG00000179918	149.067	-1.37135	0.384014	-3.57108	0.000355511	0.00455687	SEPHS2	selenophosphate synthetase 2 [Source:HGNC Symbol;Acc:HGNC:19686]	protein_coding	16	30443631	30445874	-1
ENSG00000197355	21.8203	2.27993	0.639046	3.56771	0.000360117	0.00461135	UAP1L1	UDP-N-acetylglucosamine pyrophosphorylase 1 like 1 [Source:HGNC Symbol;Acc:HGNC:28082]	protein_coding	9	137077517	137084539	1
ENSG00000130816	187.84	-1.35393	0.379534	-3.56735	0.000360604	0.00461302	DNMT1	DNA methyltransferase 1 [Source:HGNC Symbol;Acc:HGNC:2976]	protein_coding	19	10133342	10231286	-1
ENSG00000282100	48.9735	2.11587	0.593231	3.56668	0.000361527	0.00462026	HSP90AB4P	heat shock protein 90 alpha family class B member 4, pseudogene [Source:HGNC Symbol;Acc:HGNC:32538]	processed_pseudogene	15	58691106	58693125	-1
ENSG00000158882	20.791	-2.36688	0.663871	-3.56527	0.000363484	0.0046407	TOMM40L	translocase of outer mitochondrial membrane 40 like [Source:HGNC Symbol;Acc:HGNC:25756]	protein_coding	1	161225939	161230746	1
ENSG00000174177	38.749	-1.96151	0.550837	-3.56096	0.000369497	0.00471281	CTU2	cytosolic thiouridylase subunit 2 [Source:HGNC Symbol;Acc:HGNC:28005]	protein_coding	16	88706483	88715396	1
ENSG00000101182	1204.78	-1.00553	0.282528	-3.55906	0.00037219	0.00474249	PSMA7	proteasome 20S subunit alpha 7 [Source:HGNC Symbol;Acc:HGNC:9536]	protein_coding	20	62136733	62143440	-1
ENSG00000184602	91.6091	-1.5512	0.435881	-3.55878	0.000372579	0.00474278	SNN	stannin [Source:HGNC Symbol;Acc:HGNC:11149]	protein_coding	16	11668455	11679152	1
ENSG00000137575	389.398	1.01247	0.284731	3.55587	0.000376729	0.0047909	SDCBP	syndecan binding protein [Source:HGNC Symbol;Acc:HGNC:10662]	protein_coding	8	58552924	58582859	1
ENSG00000178252	743.681	1.01388	0.285152	3.55557	0.000377167	0.00479176	WDR6	WD repeat domain 6 [Source:HGNC Symbol;Acc:HGNC:12758]	protein_coding	3	49007062	49015953	1
ENSG00000174574	109.67	-1.79796	0.505802	-3.55468	0.000378444	0.00480272	AKIRIN1	akirin 1 [Source:HGNC Symbol;Acc:HGNC:25744]	protein_coding	1	38991276	39006059	1
ENSG00000141258	895.664	1.11042	0.312408	3.5544	0.000378841	0.00480272	SGSM2	small G protein signaling modulator 2 [Source:HGNC Symbol;Acc:HGNC:29026]	protein_coding	17	2337498	2381058	1
ENSG00000134909	266.178	1.13724	0.31997	3.55419	0.000379143	0.00480272	ARHGAP32	Rho GTPase activating protein 32 [Source:HGNC Symbol;Acc:HGNC:17399]	protein_coding	11	128965060	129279324	-1
ENSG00000172893	117.625	-1.56866	0.441618	-3.55208	0.000382203	0.00483633	DHCR7	7-dehydrocholesterol reductase [Source:HGNC Symbol;Acc:HGNC:2860]	protein_coding	11	71428193	71452868	-1
ENSG00000233006	75.6676	1.63628	0.460686	3.55184	0.000382543	0.00483633	MIR3936HG	MIR3936 host gene [Source:HGNC Symbol;Acc:HGNC:40538]	lncRNA	5	132311285	132370170	-1
ENSG00000090989	308.531	1.06354	0.299463	3.5515	0.000383037	0.00483785	EXOC1	exocyst complex component 1 [Source:HGNC Symbol;Acc:HGNC:30380]	protein_coding	4	55853648	55905086	1
ENSG00000234964	59.1106	1.69364	0.477238	3.54883	0.000386953	0.00488254	FABP5P7	fatty acid binding protein 5 pseudogene 7 [Source:HGNC Symbol;Acc:HGNC:31070]	processed_pseudogene	11	59781318	59781722	-1
ENSG00000250920	831.729	1.26327	0.356131	3.5472	0.000389344	0.00490793	AC105460.1	novel transcript	lncRNA	4	103550586	103559277	-1
ENSG00000153560	83.0877	-1.71426	0.48354	-3.54523	0.000392275	0.00494007	UBP1	upstream binding protein 1 [Source:HGNC Symbol;Acc:HGNC:12507]	protein_coding	3	33388336	33441371	-1
ENSG00000196428	205.149	1.17178	0.330838	3.54184	0.000397349	0.0049991	TSC22D2	TSC22 domain family member 2 [Source:HGNC Symbol;Acc:HGNC:29095]	protein_coding	3	150408335	150466431	1
ENSG00000173715	155.317	1.28487	0.362965	3.53993	0.000400233	0.00502806	C11orf80	chromosome 11 open reading frame 80 [Source:HGNC Symbol;Acc:HGNC:26197]	protein_coding	11	66744451	66843516	1
ENSG00000127511	423.72	1.14281	0.322846	3.5398	0.000400427	0.00502806	SIN3B	SIN3 transcription regulator family member B [Source:HGNC Symbol;Acc:HGNC:19354]	protein_coding	19	16829398	16880353	1
ENSG00000286016	10.3043	2.50785	0.70914	3.53647	0.000405513	0.00508699	AC079949.3	novel transcript	lncRNA	12	127130005	127207706	1
ENSG00000099917	1121.63	0.968802	0.274074	3.53482	0.000408046	0.00510797	MED15	mediator complex subunit 15 [Source:HGNC Symbol;Acc:HGNC:14248]	protein_coding	22	20495913	20587632	1
ENSG00000150967	121.973	1.35108	0.382227	3.53476	0.000408146	0.00510797	ABCB9	ATP binding cassette subfamily B member 9 [Source:HGNC Symbol;Acc:HGNC:50]	protein_coding	12	122920951	122981649	-1
ENSG00000228049	41.5949	2.00324	0.566786	3.53439	0.000408721	0.00510797	POLR2J2	RNA polymerase II subunit J2 [Source:HGNC Symbol;Acc:HGNC:23208]	protein_coding	7	102665368	102671629	-1
ENSG00000161057	300.392	-1.20976	0.342285	-3.53436	0.000408764	0.00510797	PSMC2	proteasome 26S subunit, ATPase 2 [Source:HGNC Symbol;Acc:HGNC:9548]	protein_coding	7	103328570	103370346	1
ENSG00000133835	168.318	-1.21474	0.343825	-3.53302	0.000410846	0.00512904	HSD17B4	hydroxysteroid 17-beta dehydrogenase 4 [Source:HGNC Symbol;Acc:HGNC:5213]	protein_coding	5	119452473	119637199	1
ENSG00000281398	18.2987	-2.34095	0.662872	-3.53153	0.000413167	0.00515305	SNHG4	small nucleolar RNA host gene 4 [Source:HGNC Symbol;Acc:HGNC:32964]	lncRNA	5	139274102	139284899	1
ENSG00000124541	139.065	-1.53685	0.435229	-3.53114	0.000413776	0.00515567	RRP36	ribosomal RNA processing 36 [Source:HGNC Symbol;Acc:HGNC:21374]	protein_coding	6	43021623	43034156	1
ENSG00000077097	153.597	-1.48024	0.419232	-3.53083	0.000414259	0.00515672	TOP2B	DNA topoisomerase II beta [Source:HGNC Symbol;Acc:HGNC:11990]	protein_coding	3	25597905	25664907	-1
ENSG00000186866	277.487	1.19933	0.339782	3.52972	0.000416001	0.00517344	POFUT2	protein O-fucosyltransferase 2 [Source:HGNC Symbol;Acc:HGNC:14683]	protein_coding	21	45263928	45287898	-1
ENSG00000165501	32.0619	-2.04104	0.578964	-3.52533	0.000422953	0.00525485	LRR1	leucine rich repeat protein 1 [Source:HGNC Symbol;Acc:HGNC:19742]	protein_coding	14	49598761	49614672	1
ENSG00000094804	152.186	-1.4021	0.397772	-3.52488	0.000423672	0.00525873	CDC6	cell division cycle 6 [Source:HGNC Symbol;Acc:HGNC:1744]	protein_coding	17	40287879	40304657	1
ENSG00000186847	12990.3	0.946776	0.268653	3.52416	0.000424823	0.00526797	KRT14	keratin 14 [Source:HGNC Symbol;Acc:HGNC:6416]	protein_coding	17	41582279	41586895	-1
ENSG00000006534	356.275	1.16237	0.330043	3.52187	0.000428519	0.00530871	ALDH3B1	aldehyde dehydrogenase 3 family member B1 [Source:HGNC Symbol;Acc:HGNC:410]	protein_coding	11	68008578	68029282	1
ENSG00000122068	151.691	-1.48085	0.420588	-3.52091	0.000430074	0.00532288	FYTTD1	forty-two-three domain containing 1 [Source:HGNC Symbol;Acc:HGNC:25407]	protein_coding	3	197737179	197787596	1
ENSG00000107819	218.456	1.40931	0.401203	3.51271	0.000443555	0.0054845	SFXN3	sideroflexin 3 [Source:HGNC Symbol;Acc:HGNC:16087]	protein_coding	10	101031234	101041244	1
ENSG00000213983	1259.45	1.09778	0.312584	3.51196	0.00044481	0.00549476	AP1G2	adaptor related protein complex 1 subunit gamma 2 [Source:HGNC Symbol;Acc:HGNC:556]	protein_coding	14	23559565	23568070	-1
ENSG00000159199	172.167	-1.20952	0.34468	-3.5091	0.000449621	0.0055489	ATP5MC1	ATP synthase membrane subunit c locus 1 [Source:HGNC Symbol;Acc:HGNC:841]	protein_coding	17	48892765	48895871	1
ENSG00000156599	282.336	-1.11296	0.317241	-3.50825	0.000451057	0.00556029	ZDHHC5	zinc finger DHHC-type palmitoyltransferase 5 [Source:HGNC Symbol;Acc:HGNC:18472]	protein_coding	11	57667747	57701182	1
ENSG00000156869	176.628	1.19956	0.341944	3.50805	0.000451403	0.00556029	FRRS1	ferric chelate reductase 1 [Source:HGNC Symbol;Acc:HGNC:27622]	protein_coding	1	99703970	99766635	-1
ENSG00000217128	156.774	1.41215	0.402574	3.50779	0.000451842	0.00556041	FNIP1	folliculin interacting protein 1 [Source:HGNC Symbol;Acc:HGNC:29418]	protein_coding	5	131641714	131797063	-1
ENSG00000172613	879.592	1.33107	0.379513	3.5073	0.00045268	0.00556543	RAD9A	RAD9 checkpoint clamp component A [Source:HGNC Symbol;Acc:HGNC:9827]	protein_coding	11	67317871	67398410	1
ENSG00000181045	47.3597	1.77019	0.505093	3.50468	0.000457164	0.00561522	SLC26A11	solute carrier family 26 member 11 [Source:HGNC Symbol;Acc:HGNC:14471]	protein_coding	17	80219699	80253500	1
ENSG00000167272	46.9481	-1.79851	0.513393	-3.50317	0.000459754	0.00564169	POP5	POP5 homolog, ribonuclease P/MRP subunit [Source:HGNC Symbol;Acc:HGNC:17689]	protein_coding	12	120578764	120581402	-1
ENSG00000174652	224.134	1.37033	0.391224	3.50267	0.000460622	0.00564281	ZNF266	zinc finger protein 266 [Source:HGNC Symbol;Acc:HGNC:13059]	protein_coding	19	9412461	9435571	-1
ENSG00000079246	490.282	-1.14123	0.325823	-3.50261	0.000460717	0.00564281	XRCC5	X-ray repair cross complementing 5 [Source:HGNC Symbol;Acc:HGNC:12833]	protein_coding	2	216107464	216206303	1
ENSG00000105443	906.587	1.09068	0.311453	3.50192	0.000461926	0.00565226	CYTH2	cytohesin 2 [Source:HGNC Symbol;Acc:HGNC:9502]	protein_coding	19	48469208	48482314	1
ENSG00000137168	74.7237	-1.79449	0.512612	-3.50067	0.000464083	0.00567329	PPIL1	peptidylprolyl isomerase like 1 [Source:HGNC Symbol;Acc:HGNC:9260]	protein_coding	6	36854827	36874803	-1
ENSG00000164300	225.288	1.17708	0.336276	3.50033	0.000464676	0.00567519	SERINC5	serine incorporator 5 [Source:HGNC Symbol;Acc:HGNC:18825]	protein_coding	5	80111651	80256048	-1
ENSG00000129667	190.726	1.12393	0.32115	3.49971	0.000465761	0.00568307	RHBDF2	rhomboid 5 homolog 2 [Source:HGNC Symbol;Acc:HGNC:20788]	protein_coding	17	76470891	76501790	-1
ENSG00000135838	15.8823	-2.36486	0.676061	-3.498	0.000468755	0.00571422	NPL	N-acetylneuraminate pyruvate lyase [Source:HGNC Symbol;Acc:HGNC:16781]	protein_coding	1	182789293	182830384	1
ENSG00000070404	126.504	1.43916	0.411615	3.49637	0.000471639	0.00574397	FSTL3	follistatin like 3 [Source:HGNC Symbol;Acc:HGNC:3973]	protein_coding	19	676392	683392	1
ENSG00000156469	43.7391	-1.88685	0.539779	-3.49559	0.000473007	0.00575522	MTERF3	mitochondrial transcription termination factor 3 [Source:HGNC Symbol;Acc:HGNC:24258]	protein_coding	8	96239398	96261610	-1
ENSG00000254206	56.4793	1.93715	0.554452	3.49381	0.000476185	0.00578844	NPIPB11	nuclear pore complex interacting protein family member B11 [Source:HGNC Symbol;Acc:HGNC:37453]	protein_coding	16	29381354	29404029	-1
ENSG00000165244	29.9002	-2.04296	0.584881	-3.49294	0.000477726	0.00580172	ZNF367	zinc finger protein 367 [Source:HGNC Symbol;Acc:HGNC:18320]	protein_coding	9	96385941	96418370	-1
ENSG00000026025	32.2432	2.41236	0.69155	3.48833	0.000486047	0.00589724	VIM	vimentin [Source:HGNC Symbol;Acc:HGNC:12692]	protein_coding	10	17228241	17237593	1
ENSG00000105298	61.0983	-1.62725	0.466537	-3.48794	0.000486765	0.00589776	CACTIN	cactin, spliceosome C complex subunit [Source:HGNC Symbol;Acc:HGNC:29938]	protein_coding	19	3610645	3626815	-1
ENSG00000223485	18.1657	2.18862	0.627505	3.48781	0.000487	0.00589776	LINC01615	long intergenic non-protein coding RNA 1615 [Source:HGNC Symbol;Acc:HGNC:51898]	lncRNA	6	169157162	169162992	-1
ENSG00000143157	77.6229	-1.68698	0.48389	-3.48629	0.000489762	0.00592055	POGK	pogo transposable element derived with KRAB domain [Source:HGNC Symbol;Acc:HGNC:18800]	protein_coding	1	166839447	166856359	1
ENSG00000110108	80.7371	-1.74889	0.501651	-3.48628	0.000489797	0.00592055	TMEM109	transmembrane protein 109 [Source:HGNC Symbol;Acc:HGNC:28771]	protein_coding	11	60914158	60923443	1
ENSG00000257531	42.6684	2.05318	0.589213	3.48461	0.000492862	0.00595162	AC008147.3	40S ribosomal protein S26 (RPS26) pseudogene	transcribed_processed_pseudogene	12	50217662	50218343	-1
ENSG00000108829	191.609	-1.4354	0.411955	-3.48438	0.000493287	0.00595162	LRRC59	leucine rich repeat containing 59 [Source:HGNC Symbol;Acc:HGNC:28817]	protein_coding	17	50375059	50397523	-1
ENSG00000250697	7.6275	2.54073	0.729252	3.48402	0.00049395	0.00595407	AC010343.3	novel transcript	lncRNA	5	32888236	33298066	-1
ENSG00000178814	111.626	-1.51299	0.434415	-3.48282	0.000496154	0.00597508	OPLAH	5-oxoprolinase, ATP-hydrolysing [Source:HGNC Symbol;Acc:HGNC:8149]	protein_coding	8	144051266	144063965	-1
ENSG00000177700	142.973	-1.58711	0.455811	-3.48195	0.000497785	0.00598915	POLR2L	RNA polymerase II, I and III subunit L [Source:HGNC Symbol;Acc:HGNC:9199]	protein_coding	11	837356	842529	-1
ENSG00000168411	85.4851	-1.49542	0.429875	-3.47872	0.000503818	0.00605611	RFWD3	ring finger and WD repeat domain 3 [Source:HGNC Symbol;Acc:HGNC:25539]	protein_coding	16	74621399	74666877	-1
ENSG00000058056	17.4951	-2.34485	0.674187	-3.47804	0.000505101	0.0060659	USP13	ubiquitin specific peptidase 13 [Source:HGNC Symbol;Acc:HGNC:12611]	protein_coding	3	179653032	179804366	1
ENSG00000100418	78.1628	-1.49038	0.428601	-3.47732	0.000506453	0.0060765	DESI1	desumoylating isopeptidase 1 [Source:HGNC Symbol;Acc:HGNC:24577]	protein_coding	22	41598028	41621043	-1
ENSG00000072042	240.221	-1.20891	0.348017	-3.4737	0.000513335	0.00615336	RDH11	retinol dehydrogenase 11 [Source:HGNC Symbol;Acc:HGNC:17964]	protein_coding	14	67676800	67695793	-1
ENSG00000221643	27.0005	2.21549	0.63805	3.47228	0.000516053	0.00618022	SNORA77	small nucleolar RNA, H/ACA box 77 [Source:HGNC Symbol;Acc:HGNC:32663]	snoRNA	1	203729581	203729705	1
ENSG00000113240	131.051	1.39135	0.400767	3.47171	0.000517146	0.00618759	CLK4	CDC like kinase 4 [Source:HGNC Symbol;Acc:HGNC:13659]	protein_coding	5	178602664	178630615	-1
ENSG00000160957	242.532	-1.24598	0.358941	-3.47125	0.000518033	0.00619248	RECQL4	RecQ like helicase 4 [Source:HGNC Symbol;Acc:HGNC:9949]	protein_coding	8	144511288	144517845	-1
ENSG00000241288	22.5222	2.09811	0.604517	3.47072	0.000519064	0.00619908	LINC02614	long intergenic non-protein coding RNA 2614 [Source:HGNC Symbol;Acc:HGNC:54072]	lncRNA	3	125827238	125916384	-1
ENSG00000198722	34.5054	-2.10191	0.605981	-3.46861	0.00052316	0.00624224	UNC13B	unc-13 homolog B [Source:HGNC Symbol;Acc:HGNC:12566]	protein_coding	9	35161992	35405338	1
ENSG00000169499	200.09	1.16387	0.335759	3.46639	0.000527492	0.00628814	PLEKHA2	pleckstrin homology domain containing A2 [Source:HGNC Symbol;Acc:HGNC:14336]	protein_coding	8	38901235	38973912	1
ENSG00000118900	126.751	-1.35152	0.389959	-3.4658	0.000528662	0.00629628	UBN1	ubinuclein 1 [Source:HGNC Symbol;Acc:HGNC:12506]	protein_coding	16	4846665	4882401	1
ENSG00000103507	244.01	1.16625	0.336665	3.46412	0.000531978	0.00632995	BCKDK	branched chain keto acid dehydrogenase kinase [Source:HGNC Symbol;Acc:HGNC:16902]	protein_coding	16	31106107	31112791	1
ENSG00000137101	14.2557	2.33755	0.674862	3.46374	0.000532723	0.00633299	CD72	CD72 molecule [Source:HGNC Symbol;Acc:HGNC:1696]	protein_coding	9	35609979	35646810	-1
ENSG00000143811	89.5541	-1.5236	0.44004	-3.46242	0.000535345	0.00635832	PYCR2	pyrroline-5-carboxylate reductase 2 [Source:HGNC Symbol;Acc:HGNC:30262]	protein_coding	1	225919877	225924340	-1
ENSG00000072274	662.337	-1.15209	0.332818	-3.46163	0.00053692	0.00637119	TFRC	transferrin receptor [Source:HGNC Symbol;Acc:HGNC:11763]	protein_coding	3	196027183	196082096	-1
ENSG00000060237	219.825	-1.19224	0.344453	-3.46127	0.000537642	0.00637391	WNK1	WNK lysine deficient protein kinase 1 [Source:HGNC Symbol;Acc:HGNC:14540]	protein_coding	12	752579	911452	1
ENSG00000107984	123.742	-1.50114	0.433817	-3.46031	0.00053955	0.00638823	DKK1	dickkopf WNT signaling pathway inhibitor 1 [Source:HGNC Symbol;Acc:HGNC:2891]	protein_coding	10	52314281	52318042	1
ENSG00000165724	88.1187	-1.51697	0.438408	-3.46017	0.000539836	0.00638823	ZMYND19	zinc finger MYND-type containing 19 [Source:HGNC Symbol;Acc:HGNC:21146]	protein_coding	9	137582081	137590512	-1
ENSG00000110583	116.188	-1.34978	0.390142	-3.45972	0.000540745	0.00639314	NAA40	N-alpha-acetyltransferase 40, NatD catalytic subunit [Source:HGNC Symbol;Acc:HGNC:25845]	protein_coding	11	63938959	63957319	1
ENSG00000186517	63.8718	1.85805	0.537341	3.45786	0.000544493	0.00643157	ARHGAP30	Rho GTPase activating protein 30 [Source:HGNC Symbol;Acc:HGNC:27414]	protein_coding	1	161046946	161069970	-1
ENSG00000074800	6982.38	1.01408	0.293505	3.45506	0.00055018	0.00649283	ENO1	enolase 1 [Source:HGNC Symbol;Acc:HGNC:3350]	protein_coding	1	8861000	8879190	-1
ENSG00000100911	356.891	-1.04371	0.302201	-3.45369	0.00055298	0.00651992	PSME2	proteasome activator subunit 2 [Source:HGNC Symbol;Acc:HGNC:9569]	protein_coding	14	24143362	24147570	-1
ENSG00000091986	2395.89	1.19419	0.345888	3.45253	0.000555353	0.00654195	CCDC80	coiled-coil domain containing 80 [Source:HGNC Symbol;Acc:HGNC:30649]	protein_coding	3	112596797	112649530	-1
ENSG00000198799	176.278	1.35014	0.391252	3.45082	0.000558891	0.00657764	LRIG2	leucine rich repeats and immunoglobulin like domains 2 [Source:HGNC Symbol;Acc:HGNC:20889]	protein_coding	1	113073198	113132260	1
ENSG00000135316	434.612	-1.09948	0.318713	-3.44974	0.000561121	0.00659304	SYNCRIP	synaptotagmin binding cytoplasmic RNA interacting protein [Source:HGNC Symbol;Acc:HGNC:16918]	protein_coding	6	85607779	85644063	-1
ENSG00000196705	135.674	1.35755	0.393527	3.4497	0.000561218	0.00659304	ZNF431	zinc finger protein 431 [Source:HGNC Symbol;Acc:HGNC:20809]	protein_coding	19	21142024	21196053	1
ENSG00000141873	10.97	-2.45969	0.71358	-3.44697	0.00056692	0.00665399	SLC39A3	solute carrier family 39 member 3 [Source:HGNC Symbol;Acc:HGNC:17128]	protein_coding	19	2732204	2740028	-1
ENSG00000238227	82.2951	-1.65014	0.47893	-3.44547	0.000570068	0.00668488	TMEM250	transmembrane protein 250 [Source:HGNC Symbol;Acc:HGNC:31009]	protein_coding	9	136114581	136118875	-1
ENSG00000175984	235.015	1.16444	0.338142	3.44363	0.000573959	0.00672441	DENND2C	DENN domain containing 2C [Source:HGNC Symbol;Acc:HGNC:24748]	protein_coding	1	114582848	114670422	-1
ENSG00000169908	854.063	-1.15209	0.334713	-3.44203	0.000577363	0.00675817	TM4SF1	transmembrane 4 L six family member 1 [Source:HGNC Symbol;Acc:HGNC:11853]	protein_coding	3	149369022	149377692	-1
ENSG00000133316	182.995	-1.22141	0.354929	-3.44129	0.00057895	0.00677063	WDR74	WD repeat domain 74 [Source:HGNC Symbol;Acc:HGNC:25529]	protein_coding	11	62832342	62841809	-1
ENSG00000102572	1057.71	0.945733	0.274865	3.44071	0.00058018	0.00677195	STK24	serine/threonine kinase 24 [Source:HGNC Symbol;Acc:HGNC:11403]	protein_coding	13	98445185	98577940	-1
ENSG00000149043	177.08	1.2998	0.377786	3.44058	0.000580473	0.00677195	SYT8	synaptotagmin 8 [Source:HGNC Symbol;Acc:HGNC:19264]	protein_coding	11	1828307	1837521	1
ENSG00000092529	25.6683	1.95625	0.568595	3.4405	0.000580632	0.00677195	CAPN3	calpain 3 [Source:HGNC Symbol;Acc:HGNC:1480]	protein_coding	15	42359498	42412949	1
ENSG00000129351	550.746	-1.06203	0.308774	-3.4395	0.000582779	0.00679087	ILF3	interleukin enhancer binding factor 3 [Source:HGNC Symbol;Acc:HGNC:6038]	protein_coding	19	10654261	10692417	1
ENSG00000169905	515.942	0.999551	0.290657	3.43894	0.000584005	0.00679904	TOR1AIP2	torsin 1A interacting protein 2 [Source:HGNC Symbol;Acc:HGNC:24055]	protein_coding	1	179839967	179877803	-1
ENSG00000132341	1253.22	-0.976254	0.284108	-3.43621	0.000589908	0.00686159	RAN	RAN, member RAS oncogene family [Source:HGNC Symbol;Acc:HGNC:9846]	protein_coding	12	130872037	130877678	1
ENSG00000274070	29.0782	-2.06339	0.600761	-3.43463	0.000593363	0.00689558	CASTOR2	cytosolic arginine sensor for mTORC1 subunit 2 [Source:HGNC Symbol;Acc:HGNC:37073]	protein_coding	7	74964705	75031528	1
ENSG00000119487	121.726	-1.527	0.445046	-3.4311	0.000601145	0.00697975	MAPKAP1	MAPK associated protein 1 [Source:HGNC Symbol;Acc:HGNC:18752]	protein_coding	9	125437393	125707234	-1
ENSG00000110315	446.457	0.998378	0.291077	3.42994	0.000603721	0.00700338	RNF141	ring finger protein 141 [Source:HGNC Symbol;Acc:HGNC:21159]	protein_coding	11	10511673	10541230	-1
ENSG00000081052	71.8342	1.6103	0.470048	3.42582	0.000612935	0.00709908	COL4A4	collagen type IV alpha 4 chain [Source:HGNC Symbol;Acc:HGNC:2206]	protein_coding	2	227002714	227164453	-1
ENSG00000113013	807.477	-1.00529	0.293448	-3.42577	0.000613067	0.00709908	HSPA9	heat shock protein family A (Hsp70) member 9 [Source:HGNC Symbol;Acc:HGNC:5244]	protein_coding	5	138553756	138575675	-1
ENSG00000087448	57.9555	-1.70151	0.49681	-3.42486	0.000615119	0.00711647	KLHL42	kelch like family member 42 [Source:HGNC Symbol;Acc:HGNC:29252]	protein_coding	12	27780048	27803040	1
ENSG00000012232	227.727	-1.20505	0.352012	-3.42333	0.000618593	0.00715027	EXTL3	exostosin like glycosyltransferase 3 [Source:HGNC Symbol;Acc:HGNC:3518]	protein_coding	8	28600469	28755599	1
ENSG00000141568	191.187	-1.23721	0.361461	-3.4228	0.000619791	0.00715727	FOXK2	forkhead box K2 [Source:HGNC Symbol;Acc:HGNC:6036]	protein_coding	17	82519713	82644662	1
ENSG00000204634	514.566	1.11345	0.325357	3.42225	0.000621047	0.00715727	TBC1D8	TBC1 domain family member 8 [Source:HGNC Symbol;Acc:HGNC:17791]	protein_coding	2	101007228	101252866	-1
ENSG00000015171	123.65	-1.49461	0.43679	-3.4218	0.000622085	0.00715727	ZMYND11	zinc finger MYND-type containing 11 [Source:HGNC Symbol;Acc:HGNC:16966]	protein_coding	10	134465	254637	1
ENSG00000234745	1616.41	0.921094	0.269199	3.42161	0.000622511	0.00715727	HLA-B	major histocompatibility complex, class I, B [Source:HGNC Symbol;Acc:HGNC:4932]	protein_coding	6	31353872	31357188	-1
ENSG00000143217	300.095	1.16619	0.340862	3.42128	0.000623268	0.00715727	NECTIN4	nectin cell adhesion molecule 4 [Source:HGNC Symbol;Acc:HGNC:19688]	protein_coding	1	161070998	161089558	-1
ENSG00000068097	160.915	1.23138	0.35992	3.42125	0.00062334	0.00715727	HEATR6	HEAT repeat containing 6 [Source:HGNC Symbol;Acc:HGNC:24076]	protein_coding	17	60041008	60078922	-1
ENSG00000102241	293.925	-1.1258	0.329069	-3.42116	0.000623546	0.00715727	HTATSF1	HIV-1 Tat specific factor 1 [Source:HGNC Symbol;Acc:HGNC:5276]	protein_coding	X	136497079	136512346	1
ENSG00000183684	209.247	-1.43908	0.420645	-3.42113	0.000623622	0.00715727	ALYREF	Aly/REF export factor [Source:HGNC Symbol;Acc:HGNC:19071]	protein_coding	17	81887835	81891586	-1
ENSG00000103326	181.482	-1.28919	0.377011	-3.41952	0.000627322	0.00719337	CAPN15	calpain 15 [Source:HGNC Symbol;Acc:HGNC:11182]	protein_coding	16	527712	554636	1
ENSG00000119335	1231.68	-0.978426	0.28627	-3.41784	0.000631198	0.0072314	SET	SET nuclear proto-oncogene [Source:HGNC Symbol;Acc:HGNC:10760]	protein_coding	9	128683424	128696400	1
ENSG00000266094	159.429	1.35746	0.397273	3.41695	0.00063328	0.00724885	RASSF5	Ras association domain family member 5 [Source:HGNC Symbol;Acc:HGNC:17609]	protein_coding	1	206507531	206589448	1
ENSG00000116560	1110.83	-0.921589	0.269767	-3.41624	0.000634925	0.00726125	SFPQ	splicing factor proline and glutamine rich [Source:HGNC Symbol;Acc:HGNC:10774]	protein_coding	1	35176378	35193145	-1
ENSG00000166913	1305.46	-0.953526	0.279327	-3.41365	0.000640984	0.00732408	YWHAB	tyrosine 3-monooxygenase/tryptophan 5-monooxygenase activation protein beta [Source:HGNC Symbol;Acc:HGNC:12849]	protein_coding	20	44885702	44908532	1
ENSG00000169871	1376.42	1.09455	0.320705	3.41296	0.000642611	0.00733078	TRIM56	tripartite motif containing 56 [Source:HGNC Symbol;Acc:HGNC:19028]	protein_coding	7	101085481	101097967	1
ENSG00000174938	69.0777	1.50925	0.442217	3.41292	0.000642703	0.00733078	SEZ6L2	seizure related 6 homolog like 2 [Source:HGNC Symbol;Acc:HGNC:30844]	protein_coding	16	29871159	29899547	-1
ENSG00000187240	157.484	1.5825	0.463729	3.41257	0.000643543	0.0073339	DYNC2H1	dynein cytoplasmic 2 heavy chain 1 [Source:HGNC Symbol;Acc:HGNC:2962]	protein_coding	11	103109410	103479863	1
ENSG00000214114	78.5866	-1.48481	0.43588	-3.40647	0.000658092	0.00749311	MYCBP	MYC binding protein [Source:HGNC Symbol;Acc:HGNC:7554]	protein_coding	1	38862493	38873368	-1
ENSG00000119333	285.18	-1.04085	0.305586	-3.40608	0.000659021	0.00749709	DYNC2I2	dynein 2 intermediate chain 2 [Source:HGNC Symbol;Acc:HGNC:28296]	protein_coding	9	128633653	128656847	-1
ENSG00000033100	52.0176	-1.76313	0.517747	-3.40539	0.000660698	0.00750957	CHPF2	chondroitin polymerizing factor 2 [Source:HGNC Symbol;Acc:HGNC:29270]	protein_coding	7	151232489	151238827	1
ENSG00000124201	201.455	-1.15624	0.339599	-3.40473	0.000662301	0.00752119	ZNFX1	zinc finger NFX1-type containing 1 [Source:HGNC Symbol;Acc:HGNC:29271]	protein_coding	20	49237946	49278426	-1
ENSG00000141002	768.288	1.07457	0.315831	3.40235	0.000668083	0.0075802	TCF25	transcription factor 25 [Source:HGNC Symbol;Acc:HGNC:29181]	protein_coding	16	89873570	89913627	1
ENSG00000163162	425.013	1.11038	0.326379	3.4021	0.00066869	0.00758044	RNF149	ring finger protein 149 [Source:HGNC Symbol;Acc:HGNC:23137]	protein_coding	2	101271219	101308701	-1
ENSG00000138018	57.4441	-1.69531	0.498377	-3.40166	0.000669777	0.00758611	SELENOI	selenoprotein I [Source:HGNC Symbol;Acc:HGNC:29361]	protein_coding	2	26308547	26395891	1
ENSG00000197724	82.6916	-1.656	0.486957	-3.40072	0.000672097	0.00760574	PHF2	PHD finger protein 2 [Source:HGNC Symbol;Acc:HGNC:8920]	protein_coding	9	93576584	93679587	1
ENSG00000180035	17.7153	-2.30962	0.679597	-3.39852	0.000677523	0.00766045	ZNF48	zinc finger protein 48 [Source:HGNC Symbol;Acc:HGNC:13114]	protein_coding	16	30378106	30400108	1
ENSG00000141569	72.9331	-1.65334	0.486634	-3.3975	0.000680046	0.00768227	TRIM65	tripartite motif containing 65 [Source:HGNC Symbol;Acc:HGNC:27316]	protein_coding	17	75880335	75896951	-1
ENSG00000180104	337.165	1.10354	0.325001	3.39549	0.000685049	0.00773204	EXOC3	exocyst complex component 3 [Source:HGNC Symbol;Acc:HGNC:30378]	protein_coding	5	443175	471937	1
ENSG00000175782	124.736	1.36704	0.402774	3.39406	0.000688654	0.00776596	SLC35E3	solute carrier family 35 member E3 [Source:HGNC Symbol;Acc:HGNC:20864]	protein_coding	12	68746125	68793964	1
ENSG00000196872	100.857	1.35807	0.400219	3.39332	0.000690501	0.00778001	CRACDL	CRACD like [Source:HGNC Symbol;Acc:HGNC:33454]	protein_coding	2	98793846	98936259	-1
ENSG00000085224	1458.8	1.19372	0.351823	3.39296	0.000691428	0.00778368	ATRX	ATRX chromatin remodeler [Source:HGNC Symbol;Acc:HGNC:886]	protein_coding	X	77504880	77786233	-1
ENSG00000132612	89.8635	-1.53072	0.451277	-3.39196	0.000693933	0.00780509	VPS4A	vacuolar protein sorting 4 homolog A [Source:HGNC Symbol;Acc:HGNC:13488]	protein_coding	16	69311350	69326939	1
ENSG00000143977	287.577	-1.24451	0.367417	-3.3872	0.000706092	0.00793496	SNRPG	small nuclear ribonucleoprotein polypeptide G [Source:HGNC Symbol;Acc:HGNC:11163]	protein_coding	2	70281362	70293740	-1
ENSG00000131759	136.572	1.2204	0.360337	3.38684	0.000707026	0.00793849	RARA	retinoic acid receptor alpha [Source:HGNC Symbol;Acc:HGNC:9864]	protein_coding	17	40309180	40357643	1
ENSG00000169247	79.0549	1.52977	0.451712	3.3866	0.000707633	0.00793849	SH3TC2	SH3 domain and tetratricopeptide repeats 2 [Source:HGNC Symbol;Acc:HGNC:29427]	protein_coding	5	148923639	149063163	-1
ENSG00000129422	362.852	1.06741	0.315237	3.38607	0.000709016	0.00794123	MTUS1	microtubule associated scaffold protein 1 [Source:HGNC Symbol;Acc:HGNC:29789]	protein_coding	8	17643795	17800917	-1
ENSG00000132153	89.2007	-1.46736	0.433358	-3.38603	0.000709104	0.00794123	DHX30	DExH-box helicase 30 [Source:HGNC Symbol;Acc:HGNC:16716]	protein_coding	3	47802909	47850195	1
ENSG00000151693	412.708	0.983677	0.290593	3.38507	0.000711607	0.00796237	ASAP2	ArfGAP with SH3 domain, ankyrin repeat and PH domain 2 [Source:HGNC Symbol;Acc:HGNC:2721]	protein_coding	2	9206765	9405683	1
ENSG00000111875	82.7094	-1.54861	0.457702	-3.38344	0.000715837	0.00800278	ASF1A	anti-silencing function 1A histone chaperone [Source:HGNC Symbol;Acc:HGNC:20995]	protein_coding	6	118894152	118909171	1
ENSG00000151239	147.753	-1.28402	0.379725	-3.38145	0.000721042	0.00805402	TWF1	twinfilin actin binding protein 1 [Source:HGNC Symbol;Acc:HGNC:9620]	protein_coding	12	43793723	43806328	-1
ENSG00000137868	318.978	1.16758	0.345352	3.38084	0.000722654	0.00806506	STRA6	signaling receptor and transporter of retinol STRA6 [Source:HGNC Symbol;Acc:HGNC:30650]	protein_coding	15	74179466	74212267	-1
ENSG00000179295	209.354	-1.26892	0.375467	-3.37958	0.000725965	0.00809504	PTPN11	protein tyrosine phosphatase non-receptor type 11 [Source:HGNC Symbol;Acc:HGNC:9644]	protein_coding	12	112418351	112509918	1
ENSG00000065911	257.268	-1.26853	0.37546	-3.37861	0.00072852	0.00811654	MTHFD2	methylenetetrahydrofolate dehydrogenase (NADP+ dependent) 2, methenyltetrahydrofolate cyclohydrolase [Source:HGNC Symbol;Acc:HGNC:7434]	protein_coding	2	74186172	74217565	1
ENSG00000250072	27.1317	1.98282	0.587001	3.37788	0.000730472	0.00813129	SH3TC2-DT	SH3TC2 divergent transcript [Source:HGNC Symbol;Acc:HGNC:52905]	lncRNA	5	149063254	149129578	1
ENSG00000146826	27.6733	-2.10797	0.624304	-3.37651	0.000734129	0.00816213	MAP11	microtubule associated protein 11 [Source:HGNC Symbol;Acc:HGNC:25604]	protein_coding	7	100154420	100158723	-1
ENSG00000227066	21.9143	2.14343	0.634833	3.37637	0.000734504	0.00816213	Z98257.1	novel transcript	lncRNA	1	20154171	20160568	1
ENSG00000174238	77.3908	-1.63655	0.484827	-3.37554	0.000736723	0.00817977	PITPNA	phosphatidylinositol transfer protein alpha [Source:HGNC Symbol;Acc:HGNC:9001]	protein_coding	17	1517718	1562792	-1
ENSG00000111602	149.701	-1.28011	0.37927	-3.3752	0.000737626	0.00818278	TIMELESS	timeless circadian regulator [Source:HGNC Symbol;Acc:HGNC:11813]	protein_coding	12	56416363	56449426	-1
ENSG00000140632	227.467	-1.13404	0.336109	-3.37403	0.000740772	0.00821065	GLYR1	glyoxylate reductase 1 homolog [Source:HGNC Symbol;Acc:HGNC:24434]	protein_coding	16	4803203	4847288	-1
ENSG00000196739	747.849	1.18666	0.351817	3.37295	0.000743676	0.00823578	COL27A1	collagen type XXVII alpha 1 chain [Source:HGNC Symbol;Acc:HGNC:22986]	protein_coding	9	114155537	114312511	1
ENSG00000103591	88.4443	-1.5194	0.450654	-3.37153	0.000747508	0.00827114	AAGAB	alpha and gamma adaptin binding protein [Source:HGNC Symbol;Acc:HGNC:25662]	protein_coding	15	67200667	67255195	-1
ENSG00000143643	31.7964	-2.05875	0.610699	-3.37114	0.000748583	0.00827596	TTC13	tetratricopeptide repeat domain 13 [Source:HGNC Symbol;Acc:HGNC:26204]	protein_coding	1	230906243	230978875	-1
ENSG00000235888	33.1052	1.9115	0.567156	3.37032	0.000750809	0.00829349	AF064858.1	novel transcript	lncRNA	21	38988569	39062894	-1
ENSG00000259153	79.643	1.43593	0.426517	3.36666	0.000760854	0.00839729	AC004816.1	novel transcript	lncRNA	14	70809841	70815994	1
ENSG00000261649	10.5272	2.43186	0.722728	3.36483	0.000765912	0.00844591	GOLGA6L7	golgin A6 family like 7 [Source:HGNC Symbol;Acc:HGNC:37442]	protein_coding	15	28841833	28848675	-1
ENSG00000163867	132.948	1.35531	0.402942	3.36354	0.000769494	0.00847535	ZMYM6	zinc finger MYM-type containing 6 [Source:HGNC Symbol;Acc:HGNC:13050]	protein_coding	1	34986165	35031945	-1
ENSG00000073792	735.188	0.919718	0.273449	3.3634	0.000769891	0.00847535	IGF2BP2	insulin like growth factor 2 mRNA binding protein 2 [Source:HGNC Symbol;Acc:HGNC:28867]	protein_coding	3	185643130	185825042	-1
ENSG00000155265	28.0913	2.00633	0.597134	3.35993	0.000779612	0.00857345	GOLGA7B	golgin A7 family member B [Source:HGNC Symbol;Acc:HGNC:31668]	protein_coding	10	97849843	97871580	1
ENSG00000125901	262.158	-1.11154	0.330841	-3.35975	0.000780127	0.00857345	MRPS26	mitochondrial ribosomal protein S26 [Source:HGNC Symbol;Acc:HGNC:14045]	protein_coding	20	3046052	3048250	1
ENSG00000179532	161.979	1.44035	0.428976	3.35764	0.000786112	0.00863189	DNHD1	dynein heavy chain domain 1 [Source:HGNC Symbol;Acc:HGNC:26532]	protein_coding	11	6497260	6593758	1
ENSG00000141503	873.837	0.978858	0.291555	3.35738	0.000786858	0.00863277	MINK1	misshapen like kinase 1 [Source:HGNC Symbol;Acc:HGNC:17565]	protein_coding	17	4833340	4898061	1
ENSG00000161547	926.354	-0.924563	0.275427	-3.35684	0.000788401	0.00864237	SRSF2	serine and arginine rich splicing factor 2 [Source:HGNC Symbol;Acc:HGNC:10783]	protein_coding	17	76734115	76737333	-1
ENSG00000273142	197.454	1.53032	0.456155	3.35482	0.000794175	0.0086983	LINC02604	long intergenic non-protein coding RNA 2604 [Source:HGNC Symbol;Acc:HGNC:53972]	lncRNA	7	66902857	66906297	1
ENSG00000254815	9.54564	2.38751	0.712612	3.35036	0.000807068	0.00883204	LMNTD2-AS1	LMNTD2 antisense RNA 1 [Source:HGNC Symbol;Acc:HGNC:41204]	lncRNA	11	557595	560107	1
ENSG00000111605	219.022	-1.07541	0.321008	-3.35011	0.00080778	0.00883237	CPSF6	cleavage and polyadenylation specific factor 6 [Source:HGNC Symbol;Acc:HGNC:13871]	protein_coding	12	69239569	69274358	1
ENSG00000131873	40.4473	-1.92134	0.57367	-3.3492	0.000810443	0.008854	CHSY1	chondroitin sulfate synthase 1 [Source:HGNC Symbol;Acc:HGNC:17198]	protein_coding	15	101175727	101252048	-1
ENSG00000166347	66.473	-1.59951	0.477723	-3.34819	0.000813399	0.00887881	CYB5A	cytochrome b5 type A [Source:HGNC Symbol;Acc:HGNC:2570]	protein_coding	18	74250846	74291973	-1
ENSG00000171467	448.867	1.00163	0.299189	3.34783	0.000814475	0.00888304	ZNF318	zinc finger protein 318 [Source:HGNC Symbol;Acc:HGNC:13578]	protein_coding	6	43307134	43369647	-1
ENSG00000143379	307.312	1.15366	0.344644	3.34738	0.000815784	0.00888304	SETDB1	SET domain bifurcated histone lysine methyltransferase 1 [Source:HGNC Symbol;Acc:HGNC:10761]	protein_coding	1	150926263	150964744	1
ENSG00000167608	19.7653	2.18235	0.651981	3.34727	0.000816131	0.00888304	TMC4	transmembrane channel like 4 [Source:HGNC Symbol;Acc:HGNC:22998]	protein_coding	19	54160108	54173250	-1
ENSG00000089351	111.698	1.38222	0.412958	3.34713	0.000816531	0.00888304	GRAMD1A	GRAM domain containing 1A [Source:HGNC Symbol;Acc:HGNC:29305]	protein_coding	19	34994784	35026471	1
ENSG00000165006	349.157	1.10874	0.331374	3.3459	0.000820174	0.00891517	UBAP1	ubiquitin associated protein 1 [Source:HGNC Symbol;Acc:HGNC:12461]	protein_coding	9	34179005	34252523	1
ENSG00000078399	71.3181	-1.62598	0.486063	-3.34521	0.000822205	0.00892975	HOXA9	homeobox A9 [Source:HGNC Symbol;Acc:HGNC:5109]	protein_coding	7	27162438	27175180	-1
ENSG00000100219	165.142	-1.15117	0.344228	-3.34421	0.000825158	0.00895195	XBP1	X-box binding protein 1 [Source:HGNC Symbol;Acc:HGNC:12801]	protein_coding	22	28794555	28800597	-1
ENSG00000165699	346.276	1.11116	0.332279	3.34406	0.000825632	0.00895195	TSC1	TSC complex subunit 1 [Source:HGNC Symbol;Acc:HGNC:12362]	protein_coding	9	132891348	132946874	-1
ENSG00000287665	29.1533	2.15453	0.644558	3.34265	0.000829839	0.00899004	AC092428.1	novel transcript, sense intronic to FOXK1	lncRNA	7	4725440	4728721	1
ENSG00000158290	250.982	1.00951	0.302216	3.34037	0.000836675	0.00905652	CUL4B	cullin 4B [Source:HGNC Symbol;Acc:HGNC:2555]	protein_coding	X	120505920	120604074	-1
ENSG00000213923	499.274	1.12959	0.338234	3.33967	0.000838779	0.0090717	CSNK1E	casein kinase 1 epsilon [Source:HGNC Symbol;Acc:HGNC:2453]	protein_coding	22	38290691	38318084	-1
ENSG00000243716	537.175	1.42868	0.427844	3.33926	0.000840028	0.00907336	NPIPB5	nuclear pore complex interacting protein family member B5 [Source:HGNC Symbol;Acc:HGNC:37233]	protein_coding	16	22479121	22536521	1
ENSG00000121073	89.6091	-1.38424	0.414566	-3.339	0.00084081	0.00907336	SLC35B1	solute carrier family 35 member B1 [Source:HGNC Symbol;Acc:HGNC:20798]	protein_coding	17	49700934	49709014	-1
ENSG00000105429	142.686	-1.30013	0.389387	-3.33892	0.000841034	0.00907336	MEGF8	multiple EGF like domains 8 [Source:HGNC Symbol;Acc:HGNC:3233]	protein_coding	19	42325609	42378769	1
ENSG00000108528	47.9918	-1.81273	0.543072	-3.33791	0.000844106	0.00909892	SLC25A11	solute carrier family 25 member 11 [Source:HGNC Symbol;Acc:HGNC:10981]	protein_coding	17	4937130	4940053	-1
ENSG00000181744	88.2699	1.38651	0.415518	3.33683	0.000847404	0.00912686	DIPK2A	divergent protein kinase domain 2A [Source:HGNC Symbol;Acc:HGNC:28490]	protein_coding	3	143971823	144048719	1
ENSG00000185640	47.4047	1.78674	0.535829	3.33454	0.000854408	0.00919465	KRT79	keratin 79 [Source:HGNC Symbol;Acc:HGNC:28930]	protein_coding	12	52821408	52834311	-1
ENSG00000046651	429.104	1.25339	0.37592	3.3342	0.000855454	0.00919827	OFD1	OFD1 centriole and centriolar satellite protein [Source:HGNC Symbol;Acc:HGNC:2567]	protein_coding	X	13734745	13769357	1
ENSG00000255717	322.743	-1.14865	0.34455	-3.33378	0.000856756	0.00920462	SNHG1	small nucleolar RNA host gene 1 [Source:HGNC Symbol;Acc:HGNC:32688]	lncRNA	11	62851984	62855953	-1
ENSG00000230453	405.611	1.42775	0.428304	3.33349	0.000857626	0.00920633	ANKRD18B	ankyrin repeat domain 18B [Source:HGNC Symbol;Acc:HGNC:23644]	protein_coding	9	33524394	33573009	1
ENSG00000230432	6.74538	2.42798	0.728583	3.33248	0.000860767	0.0092222	AC114803.1	novel transcript	lncRNA	2	219299002	219304130	1
ENSG00000213918	164.832	1.31313	0.394056	3.33235	0.000861154	0.0092222	DNASE1	deoxyribonuclease 1 [Source:HGNC Symbol;Acc:HGNC:2956]	protein_coding	16	3611728	3680143	1
ENSG00000067082	571.805	1.0473	0.314285	3.33232	0.000861242	0.0092222	KLF6	Kruppel like factor 6 [Source:HGNC Symbol;Acc:HGNC:2235]	protein_coding	10	3775996	3785281	-1
ENSG00000105447	114.845	-1.58138	0.474686	-3.33142	0.000864037	0.00923902	GRWD1	glutamate rich WD repeat containing 1 [Source:HGNC Symbol;Acc:HGNC:21270]	protein_coding	19	48445841	48457022	1
ENSG00000140254	318.63	1.09962	0.330096	3.33122	0.000864669	0.00923902	DUOXA1	dual oxidase maturation factor 1 [Source:HGNC Symbol;Acc:HGNC:26507]	protein_coding	15	45117367	45129938	-1
ENSG00000092445	42.3255	-1.87686	0.563432	-3.33113	0.000864954	0.00923902	TYRO3	TYRO3 protein tyrosine kinase [Source:HGNC Symbol;Acc:HGNC:12446]	protein_coding	15	41557675	41583589	1
ENSG00000159860	10.3608	2.40955	0.723447	3.33065	0.00086642	0.00924224	TCAF2P1	TRPM8 channel associated factor 2 pseudogene 1 [Source:HGNC Symbol;Acc:HGNC:33603]	transcribed_unprocessed_pseudogene	7	143800732	143817973	1
ENSG00000163950	97.6987	-1.47306	0.442285	-3.33057	0.000866683	0.00924224	SLBP	stem-loop binding protein [Source:HGNC Symbol;Acc:HGNC:10904]	protein_coding	4	1692731	1712344	-1
ENSG00000152104	397.165	0.946863	0.284344	3.32999	0.000868492	0.00924956	PTPN14	protein tyrosine phosphatase non-receptor type 14 [Source:HGNC Symbol;Acc:HGNC:9647]	protein_coding	1	214348700	214552449	-1
ENSG00000153207	174.69	-1.12738	0.338564	-3.32989	0.000868799	0.00924956	AHCTF1	AT-hook containing transcription factor 1 [Source:HGNC Symbol;Acc:HGNC:24618]	protein_coding	1	246839098	246931948	-1
ENSG00000008869	151.295	1.21386	0.364699	3.32838	0.00087352	0.00929219	HEATR5B	HEAT repeat containing 5B [Source:HGNC Symbol;Acc:HGNC:29273]	protein_coding	2	36968383	37084372	-1
ENSG00000160710	402.823	-1.25733	0.378021	-3.32608	0.000880752	0.00936142	ADAR	adenosine deaminase RNA specific [Source:HGNC Symbol;Acc:HGNC:225]	protein_coding	1	154581695	154628013	-1
ENSG00000138592	895.814	1.03416	0.311005	3.32522	0.000883501	0.00937612	USP8	ubiquitin specific peptidase 8 [Source:HGNC Symbol;Acc:HGNC:12631]	protein_coding	15	50424380	50514421	1
ENSG00000205885	79.5689	1.58422	0.47643	3.32519	0.000883584	0.00937612	C1RL-AS1	C1RL antisense RNA 1 [Source:HGNC Symbol;Acc:HGNC:27461]	lncRNA	12	7108052	7122501	1
ENSG00000103342	318.17	-1.22258	0.367827	-3.3238	0.000888011	0.00941539	GSPT1	G1 to S phase transition 1 [Source:HGNC Symbol;Acc:HGNC:4621]	protein_coding	16	11868128	11916082	-1
ENSG00000204237	87.566	-1.46458	0.440788	-3.32264	0.000891699	0.00944263	OXLD1	oxidoreductase like domain containing 1 [Source:HGNC Symbol;Acc:HGNC:27901]	protein_coding	17	81665036	81666635	-1
ENSG00000105270	17.8216	2.18256	0.656895	3.32253	0.000892039	0.00944263	CLIP3	CAP-Gly domain containing linker protein 3 [Source:HGNC Symbol;Acc:HGNC:24314]	protein_coding	19	36014660	36033343	-1
ENSG00000131203	19.0789	-2.26906	0.683093	-3.32174	0.000894574	0.00946172	IDO1	indoleamine 2,3-dioxygenase 1 [Source:HGNC Symbol;Acc:HGNC:6059]	protein_coding	8	39902275	39928790	1
ENSG00000172965	165.17	1.20488	0.363146	3.3179	0.000906962	0.00958493	MIR4435-2HG	MIR4435-2 host gene [Source:HGNC Symbol;Acc:HGNC:35163]	lncRNA	2	111006015	111523376	-1
ENSG00000158825	359.802	1.24296	0.374803	3.3163	0.000912181	0.00963221	CDA	cytidine deaminase [Source:HGNC Symbol;Acc:HGNC:1712]	protein_coding	1	20589086	20618903	1
ENSG00000250412	7.12978	2.41815	0.729243	3.31597	0.000913248	0.00963562	KLHL2P1	kelch like family member 2 pseudogene 1 [Source:HGNC Symbol;Acc:HGNC:44046]	unprocessed_pseudogene	4	119334329	119378233	1
ENSG00000177352	28.9632	-2.05904	0.620991	-3.31572	0.000914058	0.00963632	CCDC71	coiled-coil domain containing 71 [Source:HGNC Symbol;Acc:HGNC:25760]	protein_coding	3	49162535	49166331	-1
ENSG00000267577	7.04107	2.41069	0.727113	3.31543	0.000915029	0.0096387	AC010327.4	novel transcript, antisense to C19orf51 and SYT5	lncRNA	19	55158939	55177540	1
ENSG00000171320	54.2004	-1.72913	0.522387	-3.31006	0.000932754	0.00981742	ESCO2	establishment of sister chromatid cohesion N-acetyltransferase 2 [Source:HGNC Symbol;Acc:HGNC:27230]	protein_coding	8	27771949	27812640	1
ENSG00000144120	17.4246	-2.34654	0.709418	-3.3077	0.000940663	0.00989263	TMEM177	transmembrane protein 177 [Source:HGNC Symbol;Acc:HGNC:28143]	protein_coding	2	119679167	119686507	1
ENSG00000166816	95.4295	1.31564	0.397779	3.30746	0.000941452	0.00989288	LDHD	lactate dehydrogenase D [Source:HGNC Symbol;Acc:HGNC:19708]	protein_coding	16	75111860	75116780	-1
ENSG00000140577	48.6956	-1.7058	0.51619	-3.3046	0.00095111	0.00998626	CRTC3	CREB regulated transcription coactivator 3 [Source:HGNC Symbol;Acc:HGNC:26148]	protein_coding	15	90529923	90645345	1
ENSG00000099284	64.1672	-1.60932	0.487037	-3.30431	0.000952104	0.0099886	MACROH2A2	macroH2A.2 histone [Source:HGNC Symbol;Acc:HGNC:14453]	protein_coding	10	70052544	70112282	1
ENSG00000178372	2415.15	0.78538	0.237724	3.30375	0.000954025	0.0100007	CALML5	calmodulin like 5 [Source:HGNC Symbol;Acc:HGNC:18180]	protein_coding	10	5498697	5499570	-1
ENSG00000104320	101.844	-1.34893	0.408444	-3.3026	0.000957918	0.0100333	NBN	nibrin [Source:HGNC Symbol;Acc:HGNC:7652]	protein_coding	8	89933331	90003228	-1
ENSG00000085998	116.485	-1.33963	0.405947	-3.30001	0.000966821	0.0101184	POMGNT1	protein O-linked mannose N-acetylglucosaminyltransferase 1 (beta 1,2-) [Source:HGNC Symbol;Acc:HGNC:19139]	protein_coding	1	46188682	46220305	-1
ENSG00000143815	206.521	-1.08096	0.32762	-3.29943	0.000968819	0.0101311	LBR	lamin B receptor [Source:HGNC Symbol;Acc:HGNC:6518]	protein_coding	1	225401502	225428925	-1
ENSG00000266028	309.116	1.04614	0.317213	3.2979	0.000974095	0.0101781	SRGAP2	SLIT-ROBO Rho GTPase activating protein 2 [Source:HGNC Symbol;Acc:HGNC:19751]	protein_coding	1	206203345	206464443	1
ENSG00000151151	60.1123	1.56594	0.475429	3.29373	0.000988663	0.010322	IPMK	inositol polyphosphate multikinase [Source:HGNC Symbol;Acc:HGNC:20739]	protein_coding	10	58191517	58267894	-1
ENSG00000104866	494.967	0.882023	0.267854	3.29292	0.000991515	0.0103434	PPP1R37	protein phosphatase 1 regulatory subunit 37 [Source:HGNC Symbol;Acc:HGNC:27607]	protein_coding	19	45091396	45148077	1
ENSG00000246273	190.609	1.24015	0.376787	3.29138	0.000996979	0.010392	SBF2-AS1	SBF2 antisense RNA 1 [Source:HGNC Symbol;Acc:HGNC:27438]	lncRNA	11	9758268	9811335	1
ENSG00000163364	66.426	1.49891	0.455561	3.29026	0.00100096	0.0104191	LINC01116	long intergenic non-protein coding RNA 1116 [Source:HGNC Symbol;Acc:HGNC:49259]	lncRNA	2	176629572	176637931	-1
ENSG00000176915	717.727	0.99569	0.302624	3.29019	0.00100119	0.0104191	ANKLE2	ankyrin repeat and LEM domain containing 2 [Source:HGNC Symbol;Acc:HGNC:29101]	protein_coding	12	132725503	132761832	-1
ENSG00000082014	99.684	1.38465	0.420959	3.28929	0.00100442	0.0104435	SMARCD3	SWI/SNF related, matrix associated, actin dependent regulator of chromatin, subfamily d, member 3 [Source:HGNC Symbol;Acc:HGNC:11108]	protein_coding	7	151238764	151277896	-1
ENSG00000174428	69.3435	1.51049	0.459245	3.28908	0.00100514	0.0104435	GTF2IRD2B	GTF2I repeat domain containing 2B [Source:HGNC Symbol;Acc:HGNC:33125]	protein_coding	7	75092573	75149817	1
ENSG00000044090	365.347	1.01165	0.307642	3.28839	0.00100764	0.010461	CUL7	cullin 7 [Source:HGNC Symbol;Acc:HGNC:21024]	protein_coding	6	43037617	43053943	-1
ENSG00000197121	65.8867	1.4944	0.454534	3.28776	0.00100989	0.0104712	PGAP1	post-GPI attachment to proteins inositol deacylase 1 [Source:HGNC Symbol;Acc:HGNC:25712]	protein_coding	2	196833004	196927796	-1
ENSG00000101152	442.874	-1.07139	0.325883	-3.28766	0.00101023	0.0104712	DNAJC5	DnaJ heat shock protein family (Hsp40) member C5 [Source:HGNC Symbol;Acc:HGNC:16235]	protein_coding	20	63895126	63936031	1
ENSG00000100138	289.215	-1.02023	0.310355	-3.28731	0.00101149	0.0104758	SNU13	small nuclear ribonucleoprotein 13 [Source:HGNC Symbol;Acc:HGNC:7819]	protein_coding	22	41673933	41690504	-1
ENSG00000075275	1232.57	0.990465	0.301349	3.28677	0.00101343	0.0104875	CELSR1	cadherin EGF LAG seven-pass G-type receptor 1 [Source:HGNC Symbol;Acc:HGNC:1850]	protein_coding	22	46360834	46537620	-1
ENSG00000135362	38.2145	1.73918	0.529431	3.285	0.00101983	0.0105453	PRR5L	proline rich 5 like [Source:HGNC Symbol;Acc:HGNC:25878]	protein_coding	11	36296288	36465204	1
ENSG00000177119	152.252	1.17279	0.357091	3.28428	0.00102242	0.0105637	ANO6	anoctamin 6 [Source:HGNC Symbol;Acc:HGNC:25240]	protein_coding	12	45215987	45482280	1
ENSG00000153815	729.479	0.888171	0.270493	3.28353	0.00102517	0.0105836	CMIP	c-Maf inducing protein [Source:HGNC Symbol;Acc:HGNC:24319]	protein_coding	16	81444808	81711762	1
ENSG00000117395	369.346	-1.09035	0.332093	-3.28328	0.00102607	0.0105845	EBNA1BP2	EBNA1 binding protein 2 [Source:HGNC Symbol;Acc:HGNC:15531]	protein_coding	1	43164175	43270936	-1
ENSG00000180071	181.989	1.64461	0.50095	3.28297	0.00102719	0.0105876	ANKRD18A	ankyrin repeat domain 18A [Source:HGNC Symbol;Acc:HGNC:23643]	protein_coding	9	38571358	38620596	-1
ENSG00000198954	50.9167	-1.66581	0.507691	-3.28115	0.00103386	0.0106479	KIFBP	kinesin family binding protein [Source:HGNC Symbol;Acc:HGNC:23419]	protein_coding	10	68988803	69043544	1
ENSG00000089159	1086.58	0.855843	0.260923	3.28005	0.00103787	0.0106807	PXN	paxillin [Source:HGNC Symbol;Acc:HGNC:9718]	protein_coding	12	120210439	120265771	-1
ENSG00000183734	30.7422	1.9122	0.583098	3.27939	0.00104033	0.0106832	ASCL2	achaete-scute family bHLH transcription factor 2 [Source:HGNC Symbol;Acc:HGNC:739]	protein_coding	11	2268498	2270588	-1
ENSG00000100099	601.664	0.967723	0.295093	3.27938	0.00104034	0.0106832	HPS4	HPS4 biogenesis of lysosomal organelles complex 3 subunit 2 [Source:HGNC Symbol;Acc:HGNC:15844]	protein_coding	22	26443423	26483837	-1
ENSG00000033050	25.582	-2.0239	0.617172	-3.27932	0.00104059	0.0106832	ABCF2	ATP binding cassette subfamily F member 2 [Source:HGNC Symbol;Acc:HGNC:71]	protein_coding	7	151211484	151227205	-1
ENSG00000103035	321.279	-1.01093	0.308339	-3.27863	0.00104312	0.0107006	PSMD7	proteasome 26S subunit, non-ATPase 7 [Source:HGNC Symbol;Acc:HGNC:9565]	protein_coding	16	74296814	74306288	1
ENSG00000116809	263.265	1.13658	0.346711	3.27816	0.00104486	0.0107101	ZBTB17	zinc finger and BTB domain containing 17 [Source:HGNC Symbol;Acc:HGNC:12936]	protein_coding	1	15941869	15976132	-1
ENSG00000100714	491.227	-1.10066	0.335831	-3.27741	0.00104763	0.01073	MTHFD1	methylenetetrahydrofolate dehydrogenase, cyclohydrolase and formyltetrahydrofolate synthetase 1 [Source:HGNC Symbol;Acc:HGNC:7432]	protein_coding	14	64388031	64463457	1
ENSG00000268903	194.418	1.41178	0.430895	3.2764	0.00105139	0.0107599	AL627309.6	novel pseudogene	processed_pseudogene	1	135141	135895	-1
ENSG00000184575	232	-1.31362	0.401064	-3.27533	0.00105539	0.0107923	XPOT	exportin for tRNA [Source:HGNC Symbol;Acc:HGNC:12826]	protein_coding	12	64404392	64451125	1
ENSG00000111331	124.843	-1.2419	0.379298	-3.27421	0.00105956	0.0108264	OAS3	2'-5'-oligoadenylate synthetase 3 [Source:HGNC Symbol;Acc:HGNC:8088]	protein_coding	12	112938051	112976460	1
ENSG00000008710	576.757	0.96073	0.293683	3.27132	0.00107047	0.0109292	PKD1	polycystin 1, transient receptor potential channel interacting [Source:HGNC Symbol;Acc:HGNC:9008]	protein_coding	16	2088708	2135898	-1
ENSG00000117640	222.516	1.1629	0.355532	3.27087	0.00107217	0.010938	MTFR1L	mitochondrial fission regulator 1 like [Source:HGNC Symbol;Acc:HGNC:28836]	protein_coding	1	25818640	25832942	1
ENSG00000171456	721.856	0.921465	0.28181	3.26981	0.00107618	0.0109703	ASXL1	ASXL transcriptional regulator 1 [Source:HGNC Symbol;Acc:HGNC:18318]	protein_coding	20	32358330	32439319	1
ENSG00000030110	169.61	-1.38221	0.422746	-3.26959	0.00107704	0.0109703	BAK1	BCL2 antagonist/killer 1 [Source:HGNC Symbol;Acc:HGNC:949]	protein_coding	6	33572547	33580293	-1
ENSG00000060688	104.834	-1.38601	0.423973	-3.26911	0.00107887	0.0109804	SNRNP40	small nuclear ribonucleoprotein U5 subunit 40 [Source:HGNC Symbol;Acc:HGNC:30857]	protein_coding	1	31259568	31296788	-1
ENSG00000167522	2138.79	1.0363	0.317171	3.26734	0.00108565	0.0110407	ANKRD11	ankyrin repeat domain 11 [Source:HGNC Symbol;Acc:HGNC:21316]	protein_coding	16	89267630	89490561	-1
ENSG00000132661	40.6715	-1.7617	0.539245	-3.26697	0.00108704	0.0110462	NXT1	nuclear transport factor 2 like export factor 1 [Source:HGNC Symbol;Acc:HGNC:15913]	protein_coding	20	23350791	23354771	1
ENSG00000111432	135.2	1.31488	0.402647	3.26559	0.00109238	0.0110917	FZD10	frizzled class receptor 10 [Source:HGNC Symbol;Acc:HGNC:4039]	protein_coding	12	130162459	130165740	1
ENSG00000070010	202.155	-1.06681	0.326717	-3.26523	0.00109374	0.0110968	UFD1	ubiquitin recognition factor in ER associated degradation 1 [Source:HGNC Symbol;Acc:HGNC:12520]	protein_coding	22	19449911	19479202	-1
ENSG00000131051	2103.93	0.998644	0.305891	3.26471	0.00109576	0.0111087	RBM39	RNA binding motif protein 39 [Source:HGNC Symbol;Acc:HGNC:15923]	protein_coding	20	35701347	35742312	-1
ENSG00000113575	330.506	-1.1008	0.337223	-3.26431	0.00109731	0.0111157	PPP2CA	protein phosphatase 2 catalytic subunit alpha [Source:HGNC Symbol;Acc:HGNC:9299]	protein_coding	5	134194332	134226073	-1
ENSG00000135709	95.554	-1.36466	0.418462	-3.26114	0.00110965	0.0112183	KIAA0513	KIAA0513 [Source:HGNC Symbol;Acc:HGNC:29058]	protein_coding	16	85027751	85094230	1
ENSG00000066933	168.397	1.08406	0.332424	3.26109	0.00110986	0.0112183	MYO9A	myosin IXA [Source:HGNC Symbol;Acc:HGNC:7608]	protein_coding	15	71822291	72118577	-1
ENSG00000125482	333.309	1.10785	0.339722	3.26104	0.00111005	0.0112183	TTF1	transcription termination factor 1 [Source:HGNC Symbol;Acc:HGNC:12397]	protein_coding	9	132375548	132406851	-1
ENSG00000196642	449.347	-0.945638	0.29013	-3.25935	0.00111666	0.0112764	RABL6	RAB, member RAS oncogene family like 6 [Source:HGNC Symbol;Acc:HGNC:24703]	protein_coding	9	136807943	136841187	1
ENSG00000114670	98.7693	1.2949	0.397406	3.25839	0.00112046	0.0113059	NEK11	NIMA related kinase 11 [Source:HGNC Symbol;Acc:HGNC:18593]	protein_coding	3	131026850	131350465	1
ENSG00000214922	32.2165	1.88749	0.579644	3.25629	0.00112879	0.0113811	HLA-F-AS1	HLA-F antisense RNA 1 [Source:HGNC Symbol;Acc:HGNC:26645]	lncRNA	6	29726601	29749049	-1
ENSG00000129480	44.1116	-1.74984	0.537471	-3.25569	0.00113116	0.0113961	DTD2	D-aminoacyl-tRNA deacylase 2 [Source:HGNC Symbol;Acc:HGNC:20277]	protein_coding	14	31446036	31457506	-1
ENSG00000103642	115.211	1.2912	0.39688	3.25337	0.00114044	0.0114807	LACTB	lactamase beta [Source:HGNC Symbol;Acc:HGNC:16468]	protein_coding	15	63121833	63142061	1
ENSG00000138772	168.235	1.33506	0.41044	3.25276	0.00114291	0.0114966	ANXA3	annexin A3 [Source:HGNC Symbol;Acc:HGNC:541]	protein_coding	4	78551747	78610451	1
ENSG00000119402	114.095	-1.34284	0.412906	-3.25217	0.00114528	0.0115115	FBXW2	F-box and WD repeat domain containing 2 [Source:HGNC Symbol;Acc:HGNC:13608]	protein_coding	9	120751978	120793416	-1
ENSG00000280027	11.4958	-2.33931	0.719454	-3.25151	0.00114795	0.0115294	AC007342.9	novel transcript	TEC	16	53391089	53392473	1
ENSG00000237807	36.9846	-1.86589	0.574197	-3.24956	0.00115585	0.0115914	AC022034.1	novel transcript	lncRNA	8	53493523	53524336	-1
ENSG00000184990	198.85	-1.10109	0.338845	-3.24954	0.00115591	0.0115914	SIVA1	SIVA1 apoptosis inducing factor [Source:HGNC Symbol;Acc:HGNC:17712]	protein_coding	14	104753147	104768494	1
ENSG00000228716	139.845	-1.26203	0.388513	-3.24836	0.00116073	0.0116306	DHFR	dihydrofolate reductase [Source:HGNC Symbol;Acc:HGNC:2861]	protein_coding	5	80626226	80654983	-1
ENSG00000168061	39.8402	-1.76718	0.544128	-3.24772	0.00116332	0.0116476	SAC3D1	SAC3 domain containing 1 [Source:HGNC Symbol;Acc:HGNC:30179]	protein_coding	11	65040901	65044828	1
ENSG00000106785	41.0791	-1.89187	0.58268	-3.24685	0.00116692	0.0116746	TRIM14	tripartite motif containing 14 [Source:HGNC Symbol;Acc:HGNC:16283]	protein_coding	9	98069275	98119222	-1
ENSG00000172534	100.054	-1.62029	0.499209	-3.24571	0.00117159	0.0117123	HCFC1	host cell factor C1 [Source:HGNC Symbol;Acc:HGNC:4839]	protein_coding	X	153947557	153971818	-1
ENSG00000253729	342.802	-1.21653	0.37496	-3.24442	0.00117688	0.0117561	PRKDC	protein kinase, DNA-activated, catalytic subunit [Source:HGNC Symbol;Acc:HGNC:9413]	protein_coding	8	47773111	47960178	-1
ENSG00000141564	114.326	-1.28947	0.397513	-3.24385	0.00117928	0.0117709	RPTOR	regulatory associated protein of MTOR complex 1 [Source:HGNC Symbol;Acc:HGNC:30287]	protein_coding	17	80544819	80966371	1
ENSG00000081019	128.978	1.1606	0.357821	3.24353	0.0011806	0.011775	RSBN1	round spermatid basic protein 1 [Source:HGNC Symbol;Acc:HGNC:25642]	protein_coding	1	113761832	113812476	-1
ENSG00000171517	86.9255	1.2926	0.398886	3.24051	0.00119314	0.011891	LPAR3	lysophosphatidic acid receptor 3 [Source:HGNC Symbol;Acc:HGNC:14298]	protein_coding	1	84811602	84893206	-1
ENSG00000132182	132.1	-1.27588	0.393966	-3.23856	0.00120136	0.0119637	NUP210	nucleoporin 210 [Source:HGNC Symbol;Acc:HGNC:30052]	protein_coding	3	13316235	13420322	-1
ENSG00000132824	778.088	0.883456	0.273075	3.23521	0.00121552	0.0120954	SERINC3	serine incorporator 3 [Source:HGNC Symbol;Acc:HGNC:11699]	protein_coding	20	44496221	44522085	-1
ENSG00000132424	1815.33	1.18985	0.367972	3.23354	0.00122267	0.0121572	PNISR	PNN interacting serine and arginine rich protein [Source:HGNC Symbol;Acc:HGNC:21222]	protein_coding	6	99397629	99425331	-1
ENSG00000124143	39.0348	1.72597	0.534025	3.23201	0.00122921	0.0122115	ARHGAP40	Rho GTPase activating protein 40 [Source:HGNC Symbol;Acc:HGNC:16226]	protein_coding	20	38601934	38651035	1
ENSG00000092841	1906.45	0.854736	0.264474	3.23183	0.00123001	0.0122115	MYL6	myosin light chain 6 [Source:HGNC Symbol;Acc:HGNC:7587]	protein_coding	12	56158346	56163496	1
ENSG00000145555	573.241	0.934853	0.289385	3.23049	0.0012358	0.0122595	MYO10	myosin X [Source:HGNC Symbol;Acc:HGNC:7593]	protein_coding	5	16661907	16936288	-1
ENSG00000089177	186.212	1.09117	0.337842	3.22981	0.00123873	0.0122792	KIF16B	kinesin family member 16B [Source:HGNC Symbol;Acc:HGNC:15869]	protein_coding	20	16272104	16573448	-1
ENSG00000228109	127.089	1.40916	0.436463	3.2286	0.00124399	0.0123218	MELTF-AS1	MELTF antisense RNA 1 [Source:HGNC Symbol;Acc:HGNC:40373]	lncRNA	3	196999460	197004744	1
ENSG00000119139	15.0035	2.11007	0.653676	3.22801	0.00124656	0.0123379	TJP2	tight junction protein 2 [Source:HGNC Symbol;Acc:HGNC:11828]	protein_coding	9	69121264	69274615	1
ENSG00000129925	28.1482	-2.01286	0.623765	-3.22695	0.00125119	0.0123742	PGAP6	post-glycosylphosphatidylinositol attachment to proteins 6 [Source:HGNC Symbol;Acc:HGNC:17205]	protein_coding	16	370788	387113	-1
ENSG00000198467	1963.4	0.988728	0.306471	3.22618	0.00125456	0.0123894	TPM2	tropomyosin 2 [Source:HGNC Symbol;Acc:HGNC:12011]	protein_coding	9	35681992	35690056	-1
ENSG00000136807	175.4	-1.11741	0.346359	-3.22616	0.00125464	0.0123894	CDK9	cyclin dependent kinase 9 [Source:HGNC Symbol;Acc:HGNC:1780]	protein_coding	9	127785679	127790792	1
ENSG00000156030	247.75	0.983465	0.304885	3.22569	0.00125671	0.0124004	MIDEAS	mitotic deacetylase associated SANT domain protein [Source:HGNC Symbol;Acc:HGNC:19853]	protein_coding	14	73715122	73790285	-1
ENSG00000162512	22.8684	-2.0897	0.647932	-3.22519	0.00125889	0.0124125	SDC3	syndecan 3 [Source:HGNC Symbol;Acc:HGNC:10660]	protein_coding	1	30869466	30908758	-1
ENSG00000126804	200.315	1.11084	0.34446	3.22486	0.00126034	0.0124173	ZBTB1	zinc finger and BTB domain containing 1 [Source:HGNC Symbol;Acc:HGNC:20259]	protein_coding	14	64503712	64533690	1
ENSG00000204406	49.7574	1.50667	0.467461	3.22308	0.00126818	0.0124851	MBD5	methyl-CpG binding domain protein 5 [Source:HGNC Symbol;Acc:HGNC:20444]	protein_coding	2	148021011	148516971	1
ENSG00000107937	168.944	-1.22805	0.381247	-3.22114	0.00127683	0.0125606	GTPBP4	GTP binding protein 4 [Source:HGNC Symbol;Acc:HGNC:21535]	protein_coding	10	988434	1019932	1
ENSG00000259956	91.4209	-1.52499	0.473482	-3.22079	0.00127836	0.0125662	RBM15B	RNA binding motif protein 15B [Source:HGNC Symbol;Acc:HGNC:24303]	protein_coding	3	51391285	51397908	1
ENSG00000261236	121.218	-1.30683	0.405779	-3.22054	0.00127948	0.0125677	BOP1	BOP1 ribosomal biogenesis factor [Source:HGNC Symbol;Acc:HGNC:15519]	protein_coding	8	144262045	144291438	-1
ENSG00000121895	74.9268	1.49442	0.464247	3.21903	0.00128627	0.0126248	TMEM156	transmembrane protein 156 [Source:HGNC Symbol;Acc:HGNC:26260]	protein_coding	4	38966744	39032922	-1
ENSG00000140682	203.776	1.05457	0.327642	3.21866	0.00128793	0.0126314	TGFB1I1	transforming growth factor beta 1 induced transcript 1 [Source:HGNC Symbol;Acc:HGNC:11767]	protein_coding	16	31471585	31477960	1
ENSG00000213699	25.6422	-1.96968	0.612037	-3.21823	0.00128986	0.0126408	SLC35F6	solute carrier family 35 member F6 [Source:HGNC Symbol;Acc:HGNC:26055]	protein_coding	2	26764284	26781231	1
ENSG00000237945	66.8187	1.38891	0.431632	3.2178	0.00129179	0.0126456	LINC00649	long intergenic non-protein coding RNA 649 [Source:HGNC Symbol;Acc:HGNC:44305]	lncRNA	21	33915534	33977691	1
ENSG00000023228	140.728	-1.16381	0.361691	-3.21769	0.0012923	0.0126456	NDUFS1	NADH:ubiquinone oxidoreductase core subunit S1 [Source:HGNC Symbol;Acc:HGNC:7707]	protein_coding	2	206114817	206159509	-1
ENSG00000168476	680.113	0.90534	0.28147	3.21647	0.00129778	0.0126896	REEP4	receptor accessory protein 4 [Source:HGNC Symbol;Acc:HGNC:26176]	protein_coding	8	22138020	22141951	-1
ENSG00000149547	194.065	-1.06553	0.331585	-3.21345	0.0013115	0.0128141	EI24	EI24 autophagy associated transmembrane protein [Source:HGNC Symbol;Acc:HGNC:13276]	protein_coding	11	125569280	125584684	1
ENSG00000123636	438.368	1.0877	0.338812	3.21035	0.00132573	0.0129433	BAZ2B	bromodomain adjacent to zinc finger domain 2B [Source:HGNC Symbol;Acc:HGNC:963]	protein_coding	2	159318979	159616569	-1
ENSG00000163754	63.2098	-1.60179	0.498988	-3.21008	0.001327	0.012946	GYG1	glycogenin 1 [Source:HGNC Symbol;Acc:HGNC:4699]	protein_coding	3	148991408	149031775	1
ENSG00000062598	27.1565	-2.03659	0.63479	-3.20829	0.00133525	0.0130167	ELMO2	engulfment and cell motility 2 [Source:HGNC Symbol;Acc:HGNC:17233]	protein_coding	20	46366050	46432985	-1
ENSG00000125520	289.151	-1.04386	0.325496	-3.20697	0.00134139	0.0130667	SLC2A4RG	SLC2A4 regulator [Source:HGNC Symbol;Acc:HGNC:15930]	protein_coding	20	63739776	63744050	1
ENSG00000189306	169.381	-1.15467	0.360163	-3.20596	0.00134613	0.013103	RRP7A	ribosomal RNA processing 7 homolog A [Source:HGNC Symbol;Acc:HGNC:24286]	protein_coding	22	42508344	42519796	-1
ENSG00000158717	30.4374	-1.87866	0.586121	-3.20524	0.00134951	0.013126	RNF166	ring finger protein 166 [Source:HGNC Symbol;Acc:HGNC:28856]	protein_coding	16	88696499	88706408	-1
ENSG00000167103	75.7967	1.53433	0.478749	3.20487	0.00135122	0.0131328	PIP5KL1	phosphatidylinositol-4-phosphate 5-kinase like 1 [Source:HGNC Symbol;Acc:HGNC:28711]	protein_coding	9	127920881	127930785	-1
ENSG00000108106	278.413	-1.06381	0.331991	-3.20434	0.00135372	0.0131386	UBE2S	ubiquitin conjugating enzyme E2 S [Source:HGNC Symbol;Acc:HGNC:17895]	protein_coding	19	55399745	55407788	-1
ENSG00000259820	16.6885	2.07151	0.646474	3.20432	0.00135384	0.0131386	AC083843.2	novel transcript	lncRNA	8	134792020	134798272	-1
ENSG00000267288	33.3142	1.82636	0.570026	3.204	0.00135534	0.0131432	AC138150.2	novel transcript, antisense to HEXIM2	lncRNA	17	45168800	45171584	-1
ENSG00000001084	399.223	-1.06941	0.333879	-3.20299	0.00136011	0.0131796	GCLC	glutamate-cysteine ligase catalytic subunit [Source:HGNC Symbol;Acc:HGNC:4311]	protein_coding	6	53497341	53616970	-1
ENSG00000108344	457.215	-0.905557	0.282772	-3.20243	0.00136273	0.0131944	PSMD3	proteasome 26S subunit, non-ATPase 3 [Source:HGNC Symbol;Acc:HGNC:9560]	protein_coding	17	39980807	39997959	1
ENSG00000046604	1018.44	0.874859	0.273203	3.20223	0.00136367	0.0131944	DSG2	desmoglein 2 [Source:HGNC Symbol;Acc:HGNC:3049]	protein_coding	18	31498177	31549008	1
ENSG00000122390	115.872	-1.31037	0.409308	-3.20142	0.0013675	0.0132216	NAA60	N-alpha-acetyltransferase 60, NatF catalytic subunit [Source:HGNC Symbol;Acc:HGNC:25875]	protein_coding	16	3443649	3486953	1
ENSG00000237330	38.1009	1.65529	0.517108	3.20105	0.00136925	0.0132286	RNF223	ring finger protein 223 [Source:HGNC Symbol;Acc:HGNC:40020]	protein_coding	1	1070967	1074306	-1
ENSG00000109321	108.268	-1.50726	0.471076	-3.19961	0.00137613	0.0132852	AREG	amphiregulin [Source:HGNC Symbol;Acc:HGNC:651]	protein_coding	4	74445136	74455005	1
ENSG00000163918	193.424	-1.07996	0.337573	-3.19918	0.00137817	0.0132949	RFC4	replication factor C subunit 4 [Source:HGNC Symbol;Acc:HGNC:9972]	protein_coding	3	186789880	186807058	-1
ENSG00000197912	1206.79	1.07763	0.336919	3.19847	0.00138157	0.0133127	SPG7	SPG7 matrix AAA peptidase subunit, paraplegin [Source:HGNC Symbol;Acc:HGNC:11237]	protein_coding	16	89490719	89557766	1
ENSG00000243679	199.686	1.32137	0.413137	3.19837	0.00138207	0.0133127	AC018638.5	novel pseudogene	processed_pseudogene	7	128653969	128654722	1
ENSG00000100503	146.756	-1.2786	0.399859	-3.19763	0.00138564	0.0133327	NIN	ninein [Source:HGNC Symbol;Acc:HGNC:14906]	protein_coding	14	50719763	50831162	-1
ENSG00000161980	42.1739	-1.90404	0.5955	-3.19738	0.00138684	0.0133327	POLR3K	RNA polymerase III subunit K [Source:HGNC Symbol;Acc:HGNC:14121]	protein_coding	16	46407	53608	-1
ENSG00000167969	169.214	-1.08812	0.340338	-3.19716	0.00138787	0.0133327	ECI1	enoyl-CoA delta isomerase 1 [Source:HGNC Symbol;Acc:HGNC:2703]	protein_coding	16	2239402	2252300	-1
ENSG00000111667	212.165	-1.22624	0.383565	-3.19695	0.00138887	0.0133327	USP5	ubiquitin specific peptidase 5 [Source:HGNC Symbol;Acc:HGNC:12628]	protein_coding	12	6852148	6866632	1
ENSG00000171159	50.7493	-1.72257	0.538846	-3.19677	0.00138974	0.0133327	C9orf16	chromosome 9 open reading frame 16 [Source:HGNC Symbol;Acc:HGNC:17823]	protein_coding	9	128160265	128163924	1
ENSG00000259630	10.4682	2.2608	0.707239	3.19665	0.00139032	0.0133327	FABP5P9	fatty acid binding protein 5 pseudogene 9 [Source:HGNC Symbol;Acc:HGNC:31064]	transcribed_processed_pseudogene	15	85415228	85415633	1
ENSG00000040608	31.2816	-1.90674	0.596627	-3.19586	0.00139415	0.0133595	RTN4R	reticulon 4 receptor [Source:HGNC Symbol;Acc:HGNC:18601]	protein_coding	22	20241415	20283246	-1
ENSG00000130347	17.613	-2.18238	0.683097	-3.19483	0.00139912	0.0133855	RTN4IP1	reticulon 4 interacting protein 1 [Source:HGNC Symbol;Acc:HGNC:18647]	protein_coding	6	106570771	106629498	-1
ENSG00000037474	147.802	-1.21817	0.381306	-3.19474	0.00139957	0.0133855	NSUN2	NOP2/Sun RNA methyltransferase 2 [Source:HGNC Symbol;Acc:HGNC:25994]	protein_coding	5	6599239	6633291	-1
ENSG00000148248	217.313	-1.1177	0.349866	-3.19466	0.00139996	0.0133855	SURF4	surfeit 4 [Source:HGNC Symbol;Acc:HGNC:11476]	protein_coding	9	133361450	133376166	-1
ENSG00000125846	373.737	1.12079	0.35086	3.19441	0.00140116	0.013387	ZNF133	zinc finger protein 133 [Source:HGNC Symbol;Acc:HGNC:12917]	protein_coding	20	18288283	18316996	1
ENSG00000168994	263.333	1.01055	0.316436	3.19353	0.00140545	0.0134181	PXDC1	PX domain containing 1 [Source:HGNC Symbol;Acc:HGNC:21361]	protein_coding	6	3722614	3751713	-1
ENSG00000125630	42.1473	-1.70666	0.534539	-3.19277	0.00140916	0.0134292	POLR1B	RNA polymerase I subunit B [Source:HGNC Symbol;Acc:HGNC:20454]	protein_coding	2	112541915	112579818	1
ENSG00000067955	146.914	-1.24491	0.389916	-3.19277	0.00140917	0.0134292	CBFB	core-binding factor subunit beta [Source:HGNC Symbol;Acc:HGNC:1539]	protein_coding	16	67028984	67101058	1
ENSG00000142910	4653.72	0.868899	0.272168	3.19251	0.0014104	0.0134292	TINAGL1	tubulointerstitial nephritis antigen like 1 [Source:HGNC Symbol;Acc:HGNC:19168]	protein_coding	1	31576485	31587686	1
ENSG00000173786	188.047	-1.22091	0.382438	-3.19244	0.00141076	0.0134292	CNP	2',3'-cyclic nucleotide 3' phosphodiesterase [Source:HGNC Symbol;Acc:HGNC:2158]	protein_coding	17	41966763	41977740	1
ENSG00000118898	2675.37	0.897196	0.281079	3.19197	0.00141308	0.0134414	PPL	periplakin [Source:HGNC Symbol;Acc:HGNC:9273]	protein_coding	16	4882507	4960741	-1
ENSG00000189143	395.843	-1.04618	0.3279	-3.19056	0.00142	0.0134907	CLDN4	claudin 4 [Source:HGNC Symbol;Acc:HGNC:2046]	protein_coding	7	73799542	73832690	1
ENSG00000185504	84.5928	-1.34645	0.422022	-3.19048	0.00142035	0.0134907	FAAP100	FA core complex associated protein 100 [Source:HGNC Symbol;Acc:HGNC:26171]	protein_coding	17	81539885	81553961	-1
ENSG00000090273	430.235	-0.962485	0.301711	-3.19009	0.00142228	0.0134992	NUDC	nuclear distribution C, dynein complex regulator [Source:HGNC Symbol;Acc:HGNC:8045]	protein_coding	1	26900238	26946871	1
ENSG00000157657	51.2141	-1.63268	0.51188	-3.18957	0.00142483	0.0135134	ZNF618	zinc finger protein 618 [Source:HGNC Symbol;Acc:HGNC:29416]	protein_coding	9	113876282	114056591	1
ENSG00000239672	79.7592	-1.48919	0.46713	-3.18796	0.00143282	0.0135793	NME1	NME/NM23 nucleoside diphosphate kinase 1 [Source:HGNC Symbol;Acc:HGNC:7849]	protein_coding	17	51153559	51162428	1
ENSG00000053770	65.0418	-1.46084	0.45836	-3.18711	0.00143704	0.0135972	AP5M1	adaptor related protein complex 5 subunit mu 1 [Source:HGNC Symbol;Acc:HGNC:20192]	protein_coding	14	57268924	57298742	1
ENSG00000162430	94.3478	-1.3159	0.412888	-3.18707	0.0014372	0.0135972	SELENON	selenoprotein N [Source:HGNC Symbol;Acc:HGNC:15999]	protein_coding	1	25800176	25818221	1
ENSG00000128335	542.073	0.942617	0.295775	3.18694	0.00143786	0.0135972	APOL2	apolipoprotein L2 [Source:HGNC Symbol;Acc:HGNC:619]	protein_coding	22	36226209	36239954	-1
ENSG00000141510	131.866	-1.26729	0.397702	-3.18652	0.00143995	0.013607	TP53	tumor protein p53 [Source:HGNC Symbol;Acc:HGNC:11998]	protein_coding	17	7661779	7687538	-1
ENSG00000110719	1335.1	0.978123	0.307111	3.18491	0.00144797	0.0136728	TCIRG1	T cell immune regulator 1, ATPase H+ transporting V0 subunit a3 [Source:HGNC Symbol;Acc:HGNC:11647]	protein_coding	11	68039025	68050895	1
ENSG00000100726	316.328	-1.06395	0.334187	-3.18371	0.00145403	0.01372	TELO2	telomere maintenance 2 [Source:HGNC Symbol;Acc:HGNC:29099]	protein_coding	16	1493344	1510457	1
ENSG00000217801	37.0275	1.80718	0.567694	3.18336	0.00145575	0.0137262	AL390719.1	protein tyrosine phosphatase family pseudogene	transcribed_unprocessed_pseudogene	1	1059708	1069355	1
ENSG00000023734	292.209	-1.01839	0.320386	-3.17864	0.00147967	0.0139416	STRAP	serine/threonine kinase receptor associated protein [Source:HGNC Symbol;Acc:HGNC:30796]	protein_coding	12	15882387	15903478	1
ENSG00000169230	207.731	-1.12984	0.355536	-3.17784	0.00148374	0.0139698	PRELID1	PRELI domain containing 1 [Source:HGNC Symbol;Acc:HGNC:30255]	protein_coding	5	177303799	177306949	1
ENSG00000197150	65.3874	-1.47988	0.465766	-3.17729	0.00148658	0.0139863	ABCB8	ATP binding cassette subfamily B member 8 [Source:HGNC Symbol;Acc:HGNC:49]	protein_coding	7	151028422	151047782	1
ENSG00000065534	218.443	1.02475	0.32257	3.17683	0.00148894	0.0139922	MYLK	myosin light chain kinase [Source:HGNC Symbol;Acc:HGNC:7590]	protein_coding	3	123610049	123884332	-1
ENSG00000204536	221.542	1.06275	0.33455	3.17664	0.00148993	0.0139922	CCHCR1	coiled-coil alpha-helical rod protein 1 [Source:HGNC Symbol;Acc:HGNC:13930]	protein_coding	6	31142439	31158238	-1
ENSG00000116954	130.821	1.13099	0.356052	3.17647	0.00149081	0.0139922	RRAGC	Ras related GTP binding C [Source:HGNC Symbol;Acc:HGNC:19902]	protein_coding	1	38838198	38859772	-1
ENSG00000286791	42.6061	1.60387	0.504962	3.17622	0.00149207	0.0139922	AC079949.5	novel transcript	lncRNA	12	127146535	127151330	1
ENSG00000223861	21.04	2.09738	0.660361	3.17612	0.00149261	0.0139922	AL365436.1	ribosomal protein S10 (RPS10) pseudogene	processed_pseudogene	1	151557446	151557940	1
ENSG00000146576	27.9534	-1.93484	0.609334	-3.17534	0.00149663	0.0140155	C7orf26	chromosome 7 open reading frame 26 [Source:HGNC Symbol;Acc:HGNC:21702]	protein_coding	7	6590021	6608726	1
ENSG00000228594	10.671	-2.26704	0.71398	-3.17522	0.00149725	0.0140155	FNDC10	fibronectin type III domain containing 10 [Source:HGNC Symbol;Acc:HGNC:42951]	protein_coding	1	1598012	1600135	-1
ENSG00000172939	196.086	1.13194	0.356762	3.17281	0.00150972	0.0141217	OXSR1	oxidative stress responsive kinase 1 [Source:HGNC Symbol;Acc:HGNC:8508]	protein_coding	3	38165089	38255484	1
ENSG00000184831	33.2779	-1.92308	0.606161	-3.17256	0.00151102	0.0141217	APOO	apolipoprotein O [Source:HGNC Symbol;Acc:HGNC:28727]	protein_coding	X	23833353	23907938	-1
ENSG00000185404	334.818	1.1179	0.352383	3.1724	0.00151187	0.0141217	SP140L	SP140 nuclear body protein like [Source:HGNC Symbol;Acc:HGNC:25105]	protein_coding	2	230327184	230403732	1
ENSG00000101844	13.6949	-2.24962	0.709397	-3.17117	0.00151827	0.0141572	ATG4A	autophagy related 4A cysteine peptidase [Source:HGNC Symbol;Acc:HGNC:16489]	protein_coding	X	108091668	108154671	1
ENSG00000200170	13.8924	2.19119	0.69099	3.17108	0.00151872	0.0141572	Y_RNA	Y RNA [Source:RFAM;Acc:RF00019]	misc_RNA	10	72220752	72220852	1
ENSG00000270640	10.706	2.26441	0.714092	3.17104	0.00151895	0.0141572	AC104695.3	novel transcript, sense intronic to FOSL2	lncRNA	2	28396815	28397110	1
ENSG00000175283	22.6282	-1.99179	0.628514	-3.16905	0.00152937	0.014244	DOLK	dolichol kinase [Source:HGNC Symbol;Acc:HGNC:23406]	protein_coding	9	128945530	128947603	-1
ENSG00000124882	44.1423	-1.67693	0.529385	-3.1677	0.00153649	0.014292	EREG	epiregulin [Source:HGNC Symbol;Acc:HGNC:3443]	protein_coding	4	74365145	74388749	1
ENSG00000140279	122.374	1.23805	0.390841	3.16766	0.00153673	0.014292	DUOX2	dual oxidase 2 [Source:HGNC Symbol;Acc:HGNC:13273]	protein_coding	15	45092650	45114172	-1
ENSG00000105197	103.661	-1.25682	0.396812	-3.1673	0.00153859	0.0142991	TIMM50	translocase of inner mitochondrial membrane 50 [Source:HGNC Symbol;Acc:HGNC:23656]	protein_coding	19	39480412	39493785	1
ENSG00000138119	1860.36	0.87291	0.27562	3.16708	0.00153978	0.0142999	MYOF	myoferlin [Source:HGNC Symbol;Acc:HGNC:3656]	protein_coding	10	93306429	93482334	-1
ENSG00000160094	117.674	-1.29348	0.408501	-3.16641	0.00154334	0.0143227	ZNF362	zinc finger protein 362 [Source:HGNC Symbol;Acc:HGNC:18079]	protein_coding	1	33256492	33300719	1
ENSG00000178075	132.909	1.13186	0.357499	3.16604	0.00154528	0.0143304	GRAMD1C	GRAM domain containing 1C [Source:HGNC Symbol;Acc:HGNC:25252]	protein_coding	3	113828182	113947174	1
ENSG00000138433	649.738	1.14157	0.360651	3.1653	0.00154925	0.0143569	CIR1	corepressor interacting with RBPJ, CIR1 [Source:HGNC Symbol;Acc:HGNC:24217]	protein_coding	2	174348022	174395712	-1
ENSG00000198780	20.5664	-2.13378	0.674239	-3.16472	0.00155231	0.0143749	FAM169A	family with sequence similarity 169 member A [Source:HGNC Symbol;Acc:HGNC:29138]	protein_coding	5	74777574	74866966	-1
ENSG00000159884	31.2295	-1.92529	0.608461	-3.16419	0.00155514	0.0143749	CCDC107	coiled-coil domain containing 107 [Source:HGNC Symbol;Acc:HGNC:28465]	protein_coding	9	35658290	35661511	1
ENSG00000144283	215.646	-1.03104	0.325849	-3.16418	0.0015552	0.0143749	PKP4	plakophilin 4 [Source:HGNC Symbol;Acc:HGNC:9026]	protein_coding	2	158456952	158682879	1
ENSG00000107957	420.469	0.94654	0.299163	3.16397	0.00155635	0.0143749	SH3PXD2A	SH3 and PX domains 2A [Source:HGNC Symbol;Acc:HGNC:23664]	protein_coding	10	103594027	103855543	-1
ENSG00000132823	663.176	0.923248	0.291808	3.16389	0.00155675	0.0143749	OSER1	oxidative stress responsive serine rich 1 [Source:HGNC Symbol;Acc:HGNC:16105]	protein_coding	20	44195939	44210771	-1
ENSG00000167110	473.964	0.881657	0.278713	3.16331	0.00155985	0.0143934	GOLGA2	golgin A2 [Source:HGNC Symbol;Acc:HGNC:4425]	protein_coding	9	128255829	128275995	-1
ENSG00000145782	238.662	1.09601	0.34665	3.16173	0.00156833	0.0144612	ATG12	autophagy related 12 [Source:HGNC Symbol;Acc:HGNC:588]	protein_coding	5	115828200	115841837	-1
ENSG00000089195	82.5523	-1.46482	0.463409	-3.16097	0.00157246	0.014489	TRMT6	tRNA methyltransferase 6 [Source:HGNC Symbol;Acc:HGNC:20900]	protein_coding	20	5937228	5950558	-1
ENSG00000264364	207.896	-1.20062	0.379876	-3.16054	0.00157476	0.0144999	DYNLL2	dynein light chain LC8-type 2 [Source:HGNC Symbol;Acc:HGNC:24596]	protein_coding	17	58083419	58095542	1
ENSG00000168883	76.9839	-1.44523	0.457357	-3.15997	0.00157786	0.0145181	USP39	ubiquitin specific peptidase 39 [Source:HGNC Symbol;Acc:HGNC:20071]	protein_coding	2	85602856	85649283	1
ENSG00000112769	210.615	1.13889	0.360435	3.15976	0.00157901	0.0145183	LAMA4	laminin subunit alpha 4 [Source:HGNC Symbol;Acc:HGNC:6484]	protein_coding	6	112107931	112254939	-1
ENSG00000164199	31.2215	1.70462	0.539523	3.15949	0.00158045	0.0145213	ADGRV1	adhesion G protein-coupled receptor V1 [Source:HGNC Symbol;Acc:HGNC:17416]	protein_coding	5	90529344	91164437	1
ENSG00000005156	47.1223	-1.72998	0.547811	-3.15799	0.00158861	0.0145767	LIG3	DNA ligase 3 [Source:HGNC Symbol;Acc:HGNC:6600]	protein_coding	17	34980512	35009743	1
ENSG00000172216	331.44	-0.980207	0.310392	-3.15797	0.00158873	0.0145767	CEBPB	CCAAT enhancer binding protein beta [Source:HGNC Symbol;Acc:HGNC:1834]	protein_coding	20	50190830	50192668	1
ENSG00000198833	166.394	-1.21585	0.38505	-3.15765	0.00159044	0.014582	UBE2J1	ubiquitin conjugating enzyme E2 J1 [Source:HGNC Symbol;Acc:HGNC:17598]	protein_coding	6	89326625	89352722	-1
ENSG00000148019	64.8925	-1.55961	0.494101	-3.15645	0.00159701	0.0146275	CEP78	centrosomal protein 78 [Source:HGNC Symbol;Acc:HGNC:25740]	protein_coding	9	78236062	78279690	1
ENSG00000167766	144.628	1.35467	0.429191	3.15633	0.00159766	0.0146275	ZNF83	zinc finger protein 83 [Source:HGNC Symbol;Acc:HGNC:13158]	protein_coding	19	52594060	52690496	-1
ENSG00000188549	47.9381	-1.60978	0.510471	-3.15353	0.00161309	0.0147584	CCDC9B	coiled-coil domain containing 9B [Source:HGNC Symbol;Acc:HGNC:33488]	protein_coding	15	40331452	40340967	-1
ENSG00000141574	104.037	-1.27773	0.405568	-3.15048	0.00163005	0.014893	SECTM1	secreted and transmembrane 1 [Source:HGNC Symbol;Acc:HGNC:10707]	protein_coding	17	82321024	82334074	-1
ENSG00000171903	104.63	1.21626	0.386065	3.1504	0.00163047	0.014893	CYP4F11	cytochrome P450 family 4 subfamily F member 11 [Source:HGNC Symbol;Acc:HGNC:13265]	protein_coding	19	15912367	15934867	-1
ENSG00000181610	118.075	-1.25487	0.398338	-3.15026	0.00163126	0.014893	MRPS23	mitochondrial ribosomal protein S23 [Source:HGNC Symbol;Acc:HGNC:14509]	protein_coding	17	57834781	57850056	-1
ENSG00000128510	43.6299	1.62175	0.514924	3.14949	0.00163554	0.0149216	CPA4	carboxypeptidase A4 [Source:HGNC Symbol;Acc:HGNC:15740]	protein_coding	7	130293134	130324180	1
ENSG00000132530	258.889	1.3844	0.439624	3.14906	0.00163796	0.0149332	XAF1	XIAP associated factor 1 [Source:HGNC Symbol;Acc:HGNC:30932]	protein_coding	17	6755447	6775647	1
ENSG00000145779	176.783	1.08107	0.343324	3.14882	0.00163928	0.0149347	TNFAIP8	TNF alpha induced protein 8 [Source:HGNC Symbol;Acc:HGNC:17260]	protein_coding	5	119268692	119399688	1
ENSG00000143476	68.1487	-1.52131	0.483464	-3.14669	0.00165127	0.0150333	DTL	denticleless E3 ubiquitin protein ligase homolog [Source:HGNC Symbol;Acc:HGNC:30288]	protein_coding	1	212035553	212107400	1
ENSG00000183696	339.99	1.03417	0.328784	3.14545	0.00165833	0.0150869	UPP1	uridine phosphorylase 1 [Source:HGNC Symbol;Acc:HGNC:12576]	protein_coding	7	48088628	48108736	1
ENSG00000269981	88.4007	1.42427	0.452931	3.14456	0.00166336	0.0151221	AL627309.7	novel pseudogene	processed_pseudogene	1	137682	137965	-1
ENSG00000178028	380.94	1.17483	0.373812	3.14284	0.00167315	0.0152004	DMAP1	DNA methyltransferase 1 associated protein 1 [Source:HGNC Symbol;Acc:HGNC:18291]	protein_coding	1	44213455	44220681	1
ENSG00000166508	400.998	-1.07601	0.342416	-3.1424	0.00167568	0.0152114	MCM7	minichromosome maintenance complex component 7 [Source:HGNC Symbol;Acc:HGNC:6950]	protein_coding	7	100092728	100101940	-1
ENSG00000103966	162.744	-1.18872	0.378305	-3.14222	0.0016767	0.0152114	EHD4	EH domain containing 4 [Source:HGNC Symbol;Acc:HGNC:3245]	protein_coding	15	41895933	41972557	-1
ENSG00000279476	30.6337	1.93745	0.6169	3.14062	0.00168592	0.0152842	AC092139.2	novel transcript	TEC	16	81517824	81520617	1
ENSG00000155850	25.0679	-1.99885	0.636672	-3.13954	0.00169216	0.0153301	SLC26A2	solute carrier family 26 member 2 [Source:HGNC Symbol;Acc:HGNC:10994]	protein_coding	5	149960758	149993455	1
ENSG00000117308	335.398	0.913238	0.291022	3.13804	0.00170083	0.0153979	GALE	UDP-galactose-4-epimerase [Source:HGNC Symbol;Acc:HGNC:4116]	protein_coding	1	23795599	23800781	-1
ENSG00000124356	219.029	0.97634	0.31139	3.13542	0.00171607	0.015516	STAMBP	STAM binding protein [Source:HGNC Symbol;Acc:HGNC:16950]	protein_coding	2	73828916	73873659	1
ENSG00000163166	106.781	-1.22022	0.389176	-3.13539	0.00171627	0.015516	IWS1	interacts with SUPT6H, CTD assembly factor 1 [Source:HGNC Symbol;Acc:HGNC:25467]	protein_coding	2	127436207	127526886	-1
ENSG00000198909	59.7933	-1.46087	0.466055	-3.13455	0.00172121	0.0155497	MAP3K3	mitogen-activated protein kinase kinase kinase 3 [Source:HGNC Symbol;Acc:HGNC:6855]	protein_coding	17	63622415	63696305	1
ENSG00000081014	37.9957	-1.7356	0.553903	-3.13341	0.00172789	0.0155992	AP4E1	adaptor related protein complex 4 subunit epsilon 1 [Source:HGNC Symbol;Acc:HGNC:573]	protein_coding	15	50908672	51005895	1
ENSG00000141526	411.184	0.943022	0.301036	3.13259	0.00173271	0.0156275	SLC16A3	solute carrier family 16 member 3 [Source:HGNC Symbol;Acc:HGNC:10924]	protein_coding	17	82217934	82261129	1
ENSG00000100949	352.006	1.11305	0.355327	3.13247	0.00173343	0.0156275	RABGGTA	Rab geranylgeranyltransferase subunit alpha [Source:HGNC Symbol;Acc:HGNC:9795]	protein_coding	14	24265538	24271611	-1
ENSG00000197170	281.142	-0.968375	0.309248	-3.13139	0.00173983	0.0156742	PSMD12	proteasome 26S subunit, non-ATPase 12 [Source:HGNC Symbol;Acc:HGNC:9557]	protein_coding	17	67337916	67366605	-1
ENSG00000287315	6.23751	2.28253	0.729247	3.12999	0.00174813	0.0157381	AL670729.3	novel transcript, antisense to OBSCN	lncRNA	1	228357012	228368554	-1
ENSG00000197771	168.133	-1.22635	0.391986	-3.12855	0.00175669	0.0158041	MCMBP	minichromosome maintenance complex binding protein [Source:HGNC Symbol;Acc:HGNC:25782]	protein_coding	10	119829404	119892556	-1
ENSG00000132361	250.925	-1.12143	0.358509	-3.12804	0.00175979	0.015821	CLUH	clustered mitochondria homolog [Source:HGNC Symbol;Acc:HGNC:29094]	protein_coding	17	2689386	2712663	-1
ENSG00000167930	226.384	-1.01573	0.324817	-3.12709	0.00176544	0.0158501	FAM234A	family with sequence similarity 234 member A [Source:HGNC Symbol;Acc:HGNC:14163]	protein_coding	16	234521	272183	1
ENSG00000196700	174.4	-1.13227	0.362084	-3.12709	0.00176547	0.0158501	ZNF512B	zinc finger protein 512B [Source:HGNC Symbol;Acc:HGNC:29212]	protein_coding	20	63956704	63969930	-1
ENSG00000059573	80.5032	-1.55319	0.496789	-3.12645	0.0017693	0.0158734	ALDH18A1	aldehyde dehydrogenase 18 family member A1 [Source:HGNC Symbol;Acc:HGNC:9722]	protein_coding	10	95605941	95656711	-1
ENSG00000103496	317.852	0.955	0.305838	3.12256	0.00179283	0.0160734	STX4	syntaxin 4 [Source:HGNC Symbol;Acc:HGNC:11439]	protein_coding	16	31032889	31042975	1
ENSG00000163249	37.4145	-1.75471	0.562093	-3.12174	0.00179783	0.016107	CCNYL1	cyclin Y like 1 [Source:HGNC Symbol;Acc:HGNC:26868]	protein_coding	2	207711540	207761839	1
ENSG00000274419	16.4185	2.26187	0.725321	3.11844	0.00181813	0.0162776	TBC1D3D	TBC1 domain family member 3D [Source:HGNC Symbol;Acc:HGNC:28944]	protein_coding	17	38003976	38014902	1
ENSG00000152749	26.5148	-1.8773	0.602403	-3.11635	0.00183102	0.0163796	GPR180	G protein-coupled receptor 180 [Source:HGNC Symbol;Acc:HGNC:28899]	protein_coding	13	94601857	94634661	1
ENSG00000125885	44.949	-1.60712	0.515739	-3.11615	0.00183226	0.0163796	MCM8	minichromosome maintenance 8 homologous recombination repair factor [Source:HGNC Symbol;Acc:HGNC:16147]	protein_coding	20	5950652	5998977	1
ENSG00000065357	787.61	0.959545	0.307943	3.11599	0.00183331	0.0163796	DGKA	diacylglycerol kinase alpha [Source:HGNC Symbol;Acc:HGNC:2849]	protein_coding	12	55927319	55954027	1
ENSG00000156642	650.966	0.854958	0.274413	3.11559	0.0018358	0.0163906	NPTN	neuroplastin [Source:HGNC Symbol;Acc:HGNC:17867]	protein_coding	15	73560014	73634134	-1
ENSG00000106462	190.736	-1.14081	0.366199	-3.11528	0.0018377	0.0163962	EZH2	enhancer of zeste 2 polycomb repressive complex 2 subunit [Source:HGNC Symbol;Acc:HGNC:3527]	protein_coding	7	148807383	148884321	-1
ENSG00000141524	242.086	1.00728	0.323385	3.11481	0.00184063	0.016411	TMC6	transmembrane channel like 6 [Source:HGNC Symbol;Acc:HGNC:18021]	protein_coding	17	78107397	78132407	-1
ENSG00000263731	13.8671	-2.167	0.696135	-3.11291	0.00185255	0.0165059	AC145207.5	novel transcript	lncRNA	17	81878425	81881106	-1
ENSG00000120705	241.849	-1.11945	0.359693	-3.11225	0.00185667	0.0165312	ETF1	eukaryotic translation termination factor 1 [Source:HGNC Symbol;Acc:HGNC:3477]	protein_coding	5	138506095	138543236	-1
ENSG00000162496	1547.93	0.796884	0.256133	3.11122	0.00186319	0.0165744	DHRS3	dehydrogenase/reductase 3 [Source:HGNC Symbol;Acc:HGNC:17693]	protein_coding	1	12567910	12618210	-1
ENSG00000181143	438.183	0.983318	0.316084	3.11094	0.00186493	0.0165744	MUC16	mucin 16, cell surface associated [Source:HGNC Symbol;Acc:HGNC:15582]	protein_coding	19	8848844	8981342	-1
ENSG00000126778	16.3903	-2.10103	0.675412	-3.11074	0.00186621	0.0165744	SIX1	SIX homeobox 1 [Source:HGNC Symbol;Acc:HGNC:10887]	protein_coding	14	60643421	60658259	-1
ENSG00000262454	187.82	1.32493	0.425931	3.11067	0.00186663	0.0165744	MIR193BHG	MIR193B host gene [Source:HGNC Symbol;Acc:HGNC:51945]	lncRNA	16	14301389	14331067	1
ENSG00000138442	79.0159	-1.36158	0.437756	-3.11036	0.00186862	0.0165806	WDR12	WD repeat domain 12 [Source:HGNC Symbol;Acc:HGNC:14098]	protein_coding	2	202874261	203014798	-1
ENSG00000147162	1246.59	0.977911	0.314445	3.10996	0.00187112	0.0165915	OGT	O-linked N-acetylglucosamine (GlcNAc) transferase [Source:HGNC Symbol;Acc:HGNC:8127]	protein_coding	X	71533104	71575892	1
ENSG00000280351	13.7493	2.15295	0.692369	3.10954	0.0018738	0.0166039	AC127496.7	TEC	TEC	17	81003335	81005132	1
ENSG00000281404	94.7865	1.49493	0.480886	3.1087	0.00187913	0.0166397	LINC01176	long intergenic non-protein coding RNA 1176 [Source:HGNC Symbol;Acc:HGNC:49548]	lncRNA	7	30390885	30412375	1
ENSG00000115568	34.5288	-1.77216	0.570295	-3.10745	0.00188708	0.0166986	ZNF142	zinc finger protein 142 [Source:HGNC Symbol;Acc:HGNC:12927]	protein_coding	2	218633329	218659655	-1
ENSG00000176153	334.993	-0.965951	0.311068	-3.10527	0.00190106	0.0168109	GPX2	glutathione peroxidase 2 [Source:HGNC Symbol;Acc:HGNC:4554]	protein_coding	14	64939152	64942905	-1
ENSG00000160285	26.1278	-1.93776	0.624741	-3.1017	0.00192412	0.0170031	LSS	lanosterol synthase [Source:HGNC Symbol;Acc:HGNC:6708]	protein_coding	21	46188141	46228824	-1
ENSG00000149179	258.168	0.967764	0.312036	3.10145	0.00192575	0.017006	C11orf49	chromosome 11 open reading frame 49 [Source:HGNC Symbol;Acc:HGNC:28720]	protein_coding	11	46936689	47164385	1
ENSG00000260284	84.3443	1.44195	0.465014	3.10089	0.00192942	0.0170268	TPSP2	tryptase pseudogene 2 [Source:HGNC Symbol;Acc:HGNC:14136]	unprocessed_pseudogene	16	1286351	1288837	-1
ENSG00000087302	312.107	-0.952344	0.307174	-3.10035	0.00193295	0.0170463	RTRAF	RNA transcription, translation and transport factor [Source:HGNC Symbol;Acc:HGNC:23169]	protein_coding	14	51989514	52010694	1
ENSG00000106636	111.493	-1.37367	0.44332	-3.09861	0.00194433	0.0171173	YKT6	YKT6 v-SNARE homolog [Source:HGNC Symbol;Acc:HGNC:16959]	protein_coding	7	44200959	44214294	1
ENSG00000106714	95.1881	1.29922	0.419303	3.09854	0.0019448	0.0171173	CNTNAP3	contactin associated protein family member 3 [Source:HGNC Symbol;Acc:HGNC:13834]	protein_coding	9	39072767	39288315	-1
ENSG00000223496	91.6082	-1.30977	0.422711	-3.09851	0.00194497	0.0171173	EXOSC6	exosome component 6 [Source:HGNC Symbol;Acc:HGNC:19055]	protein_coding	16	70246778	70251940	-1
ENSG00000144354	113.871	-1.30554	0.421551	-3.09699	0.00195497	0.0171832	CDCA7	cell division cycle associated 7 [Source:HGNC Symbol;Acc:HGNC:14628]	protein_coding	2	173354820	173368997	1
ENSG00000135253	1056.32	1.19543	0.386	3.09697	0.00195511	0.0171832	KCP	kielin cysteine rich BMP regulator [Source:HGNC Symbol;Acc:HGNC:17585]	protein_coding	7	128862042	128910719	-1
ENSG00000171314	1294.15	1.04183	0.336552	3.0956	0.00196418	0.0172512	PGAM1	phosphoglycerate mutase 1 [Source:HGNC Symbol;Acc:HGNC:8888]	protein_coding	10	97426191	97433444	1
ENSG00000145907	352.093	-1.01174	0.326899	-3.09497	0.00196836	0.0172762	G3BP1	G3BP stress granule assembly factor 1 [Source:HGNC Symbol;Acc:HGNC:30292]	protein_coding	5	151771045	151812911	1
ENSG00000262714	7.47514	-2.25129	0.727648	-3.09393	0.00197525	0.0173249	AC007342.5	novel transcript	lncRNA	16	53386944	53389085	1
ENSG00000160785	49.2112	-1.61914	0.523451	-3.0932	0.00198008	0.0173556	SLC25A44	solute carrier family 25 member 44 [Source:HGNC Symbol;Acc:HGNC:29036]	protein_coding	1	156193932	156212796	1
ENSG00000006744	62.4085	-1.45515	0.470504	-3.09275	0.00198312	0.0173704	ELAC2	elaC ribonuclease Z 2 [Source:HGNC Symbol;Acc:HGNC:14198]	protein_coding	17	12991612	13018065	-1
ENSG00000239291	24.4252	2.05011	0.663057	3.09191	0.00198874	0.0174078	AC002558.1	ribosomal protein S2 (RPS2) pseudogene	processed_pseudogene	17	47159191	47159993	-1
ENSG00000078269	423.986	0.916145	0.296527	3.08958	0.00200439	0.017533	SYNJ2	synaptojanin 2 [Source:HGNC Symbol;Acc:HGNC:11504]	protein_coding	6	157981863	158099176	1
ENSG00000231721	16.966	2.0276	0.656399	3.08897	0.00200852	0.0175455	LINC-PINT	long intergenic non-protein coding RNA, p53 induced transcript [Source:HGNC Symbol;Acc:HGNC:26885]	lncRNA	7	130938963	131110176	-1
ENSG00000185864	72.8354	1.5842	0.512857	3.08897	0.00200853	0.0175455	NPIPB4	nuclear pore complex interacting protein family member B4 [Source:HGNC Symbol;Acc:HGNC:41985]	protein_coding	16	21834569	21880827	-1
ENSG00000249641	6.20022	-2.22538	0.720503	-3.08864	0.00201072	0.0175528	HOXC13-AS	HOXC13 antisense RNA [Source:HGNC Symbol;Acc:HGNC:43753]	lncRNA	12	53935328	53939643	-1
ENSG00000283973	5.36693	2.24271	0.726348	3.08766	0.00201739	NA	AC099795.1	novel transcript	lncRNA	1	42959065	42961864	-1
ENSG00000205593	263.933	1.2469	0.403941	3.08685	0.00202291	0.0176473	DENND6B	DENN domain containing 6B [Source:HGNC Symbol;Acc:HGNC:32690]	protein_coding	22	50309030	50327012	-1
ENSG00000148362	109.591	-1.29519	0.419615	-3.08662	0.00202449	0.0176492	PAXX	PAXX non-homologous end joining factor [Source:HGNC Symbol;Acc:HGNC:27849]	protein_coding	9	136992422	136993984	1
ENSG00000143367	220.092	0.970637	0.314552	3.08578	0.00203021	0.0176872	TUFT1	tuftelin 1 [Source:HGNC Symbol;Acc:HGNC:12422]	protein_coding	1	151540305	151583583	1
ENSG00000274615	15.8922	2.04774	0.663823	3.08477	0.00203709	0.0177352	AC233968.1	aminopeptidase puromycin sensitive (NPEPPS) pseudogene	unprocessed_pseudogene	17	38078262	38124770	1
ENSG00000271869	16.3445	2.00227	0.649603	3.0823	0.00205408	0.0178711	AC026979.2	novel transcript	lncRNA	8	30155830	30156232	-1
ENSG00000225733	135.188	-1.26023	0.409129	-3.08027	0.00206813	0.0179812	FGD5-AS1	FGD5 antisense RNA 1 [Source:HGNC Symbol;Acc:HGNC:40410]	lncRNA	3	14920347	14948424	-1
ENSG00000169972	26.5734	-1.85834	0.60345	-3.07952	0.00207333	0.0180143	PUSL1	pseudouridine synthase like 1 [Source:HGNC Symbol;Acc:HGNC:26914]	protein_coding	1	1308597	1311677	1
ENSG00000134369	129.461	1.25414	0.407349	3.07879	0.00207842	0.0180464	NAV1	neuron navigator 1 [Source:HGNC Symbol;Acc:HGNC:15989]	protein_coding	1	201622885	201826969	1
ENSG00000173898	195.429	-1.04068	0.338219	-3.07694	0.00209136	0.0181349	SPTBN2	spectrin beta, non-erythrocytic 2 [Source:HGNC Symbol;Acc:HGNC:11276]	protein_coding	11	66682497	66729226	-1
ENSG00000221995	59.9109	1.44541	0.469756	3.07693	0.00209141	0.0181349	TIAF1	TGFB1-induced anti-apoptotic factor 1 [Source:HGNC Symbol;Acc:HGNC:11803]	protein_coding	17	29073521	29078857	-1
ENSG00000162645	512.989	1.02361	0.332727	3.07643	0.00209493	0.0181533	GBP2	guanylate binding protein 2 [Source:HGNC Symbol;Acc:HGNC:4183]	protein_coding	1	89106132	89150456	-1
ENSG00000175066	111.908	-1.20139	0.390553	-3.07613	0.00209704	0.0181594	GK5	glycerol kinase 5 [Source:HGNC Symbol;Acc:HGNC:28635]	protein_coding	3	142157527	142225592	-1
ENSG00000104808	43.3008	1.60981	0.523394	3.07572	0.00209995	0.0181675	DHDH	dihydrodiol dehydrogenase [Source:HGNC Symbol;Acc:HGNC:17887]	protein_coding	19	48933699	48944969	1
ENSG00000272068	145.832	1.37333	0.446569	3.07529	0.00210296	0.0181675	AL365181.2	novel transcript	lncRNA	1	156637783	156641004	-1
ENSG00000167757	479.961	0.911647	0.296476	3.07494	0.00210541	0.0181675	KLK11	kallikrein related peptidase 11 [Source:HGNC Symbol;Acc:HGNC:6359]	protein_coding	19	51022216	51028039	-1
ENSG00000138071	570.783	-0.831239	0.27033	-3.07491	0.00210568	0.0181675	ACTR2	actin related protein 2 [Source:HGNC Symbol;Acc:HGNC:169]	protein_coding	2	65227788	65271253	1
ENSG00000158470	197.217	-1.14482	0.372326	-3.07479	0.0021065	0.0181675	B4GALT5	beta-1,4-galactosyltransferase 5 [Source:HGNC Symbol;Acc:HGNC:928]	protein_coding	20	49632945	49713878	-1
ENSG00000121207	22.5611	1.97917	0.643697	3.0747	0.00210715	0.0181675	LRAT	lecithin retinol acyltransferase [Source:HGNC Symbol;Acc:HGNC:6685]	protein_coding	4	154626945	154753120	1
ENSG00000179715	41.0861	1.66084	0.540179	3.07461	0.0021078	0.0181675	PCED1B	PC-esterase domain containing 1B [Source:HGNC Symbol;Acc:HGNC:28255]	protein_coding	12	47079603	47236662	1
ENSG00000166046	33.6366	1.62022	0.527095	3.07386	0.00211306	0.0182007	TCP11L2	t-complex 11 like 2 [Source:HGNC Symbol;Acc:HGNC:28627]	protein_coding	12	106301929	106347003	1
ENSG00000183751	100.281	-1.28466	0.418248	-3.07153	0.00212962	0.018321	TBL3	transducin beta like 3 [Source:HGNC Symbol;Acc:HGNC:11587]	protein_coding	16	1972053	1982929	1
ENSG00000143434	76.0747	1.31442	0.427941	3.0715	0.00212986	0.018321	SEMA6C	semaphorin 6C [Source:HGNC Symbol;Acc:HGNC:10740]	protein_coding	1	151131685	151146664	-1
ENSG00000131620	1675.45	-0.789339	0.257034	-3.07096	0.00213374	0.0183422	ANO1	anoctamin 1 [Source:HGNC Symbol;Acc:HGNC:21625]	protein_coding	11	70078302	70189528	1
ENSG00000004478	221.468	-1.16	0.377886	-3.0697	0.00214272	0.0183998	FKBP4	FKBP prolyl isomerase 4 [Source:HGNC Symbol;Acc:HGNC:3720]	protein_coding	12	2794970	2805423	1
ENSG00000166819	13.8852	2.05561	0.669662	3.06963	0.00214328	0.0183998	PLIN1	perilipin 1 [Source:HGNC Symbol;Acc:HGNC:9076]	protein_coding	15	89664367	89679427	-1
ENSG00000162654	126.142	-1.28453	0.418504	-3.06933	0.00214537	0.0184055	GBP4	guanylate binding protein 4 [Source:HGNC Symbol;Acc:HGNC:20480]	protein_coding	1	89181144	89198942	-1
ENSG00000245317	13.2806	2.06246	0.672024	3.06903	0.00214754	0.018412	AC008393.1	novel transcript	lncRNA	5	179859013	179861283	1
ENSG00000096433	1156.38	0.967044	0.315118	3.06883	0.00214897	0.018412	ITPR3	inositol 1,4,5-trisphosphate receptor type 3 [Source:HGNC Symbol;Acc:HGNC:6182]	protein_coding	6	33620365	33696574	1
ENSG00000092621	697.712	-0.88952	0.289903	-3.06834	0.00215253	0.0184303	PHGDH	phosphoglycerate dehydrogenase [Source:HGNC Symbol;Acc:HGNC:8923]	protein_coding	1	119648411	119744218	1
ENSG00000189149	9.91585	2.20212	0.718142	3.06641	0.00216647	0.0185374	CRYM-AS1	CRYM antisense RNA 1 [Source:HGNC Symbol;Acc:HGNC:34405]	transcribed_unitary_pseudogene	16	21300849	21339037	1
ENSG00000152518	453.943	-0.962305	0.313888	-3.06576	0.00217115	0.0185652	ZFP36L2	ZFP36 ring finger protein like 2 [Source:HGNC Symbol;Acc:HGNC:1108]	protein_coding	2	43222402	43226606	-1
ENSG00000250208	72.1691	1.35531	0.442137	3.06536	0.00217411	0.0185782	FZD10-AS1	FZD10 antisense divergent transcript [Source:HGNC Symbol;Acc:HGNC:48632]	lncRNA	12	130144315	130162256	-1
ENSG00000107372	403.651	-0.941094	0.307076	-3.06469	0.00217895	0.0186073	ZFAND5	zinc finger AN1-type containing 5 [Source:HGNC Symbol;Acc:HGNC:13008]	protein_coding	9	72351413	72365235	-1
ENSG00000130193	188.121	-1.22898	0.401067	-3.06428	0.00218195	0.0186207	THEM6	thioesterase superfamily member 6 [Source:HGNC Symbol;Acc:HGNC:29656]	protein_coding	8	142727223	142736927	1
ENSG00000153879	79.1339	-1.44925	0.473022	-3.0638	0.00218545	0.0186323	CEBPG	CCAAT enhancer binding protein gamma [Source:HGNC Symbol;Acc:HGNC:1837]	protein_coding	19	33373685	33382686	1
ENSG00000147394	215.192	1.03907	0.339154	3.0637	0.00218619	0.0186323	ZNF185	zinc finger protein 185 with LIM domain [Source:HGNC Symbol;Acc:HGNC:12976]	protein_coding	X	152914442	152973480	1
ENSG00000128242	5.3613	2.22911	0.727707	3.0632	0.00218982	NA	GAL3ST1	galactose-3-O-sulfotransferase 1 [Source:HGNC Symbol;Acc:HGNC:24240]	protein_coding	22	30554635	30574665	-1
ENSG00000163964	113.86	-1.29436	0.422572	-3.06307	0.00219082	0.0186594	PIGX	phosphatidylinositol glycan anchor biosynthesis class X [Source:HGNC Symbol;Acc:HGNC:26046]	protein_coding	3	196639775	196736007	1
ENSG00000050393	41.2216	-1.66673	0.544224	-3.06258	0.00219437	0.0186774	MCUR1	mitochondrial calcium uniporter regulator 1 [Source:HGNC Symbol;Acc:HGNC:21097]	protein_coding	6	13786557	13814568	-1
ENSG00000164066	99.9531	1.18328	0.38653	3.06129	0.00220386	0.0187458	INTU	inturned planar cell polarity protein [Source:HGNC Symbol;Acc:HGNC:29239]	protein_coding	4	127623271	127726737	1
ENSG00000124785	13.7469	2.11042	0.689649	3.06014	0.00221235	0.0188057	NRN1	neuritin 1 [Source:HGNC Symbol;Acc:HGNC:17972]	protein_coding	6	5997999	6007605	-1
ENSG00000108439	39.9287	-1.68625	0.551138	-3.05957	0.00221653	0.0188288	PNPO	pyridoxamine 5'-phosphate oxidase [Source:HGNC Symbol;Acc:HGNC:30260]	protein_coding	17	47941506	47949308	1
ENSG00000077232	75.9796	-1.34734	0.440422	-3.05919	0.00221933	0.0188403	DNAJC10	DnaJ heat shock protein family (Hsp40) member C10 [Source:HGNC Symbol;Acc:HGNC:24637]	protein_coding	2	182716255	182794464	1
ENSG00000213672	108.28	1.21832	0.398891	3.05428	0.00225602	0.0191384	NCKIPSD	NCK interacting protein with SH3 domain [Source:HGNC Symbol;Acc:HGNC:15486]	protein_coding	3	48673844	48686364	-1
ENSG00000249345	17.0487	1.97884	0.64793	3.0541	0.0022574	0.0191384	LINC02405	long intergenic non-protein coding RNA 2405 [Source:HGNC Symbol;Acc:HGNC:53333]	lncRNA	12	126915199	127060565	-1
ENSG00000149792	117.246	-1.38517	0.45358	-3.05386	0.00225921	0.0191412	MRPL49	mitochondrial ribosomal protein L49 [Source:HGNC Symbol;Acc:HGNC:1176]	protein_coding	11	65122183	65127371	1
ENSG00000161999	123.153	-1.13935	0.373164	-3.05321	0.00226407	0.0191597	JMJD8	jumonji domain containing 8 [Source:HGNC Symbol;Acc:HGNC:14148]	protein_coding	16	681670	684528	-1
ENSG00000165792	712.198	1.00534	0.329277	3.05317	0.00226436	0.0191597	METTL17	methyltransferase like 17 [Source:HGNC Symbol;Acc:HGNC:19280]	protein_coding	14	20989973	20997035	1
ENSG00000166024	83.3075	1.23898	0.406143	3.05061	0.00228377	0.0193096	R3HCC1L	R3H domain and coiled-coil containing 1 like [Source:HGNC Symbol;Acc:HGNC:23512]	protein_coding	10	98134624	98244897	1
ENSG00000198604	366.904	-1.09649	0.359455	-3.05044	0.00228506	0.0193096	BAZ1A	bromodomain adjacent to zinc finger domain 1A [Source:HGNC Symbol;Acc:HGNC:960]	protein_coding	14	34752731	34875647	-1
ENSG00000136718	112.13	-1.22429	0.401548	-3.04893	0.00229657	0.0193943	IMP4	IMP U3 small nucleolar ribonucleoprotein 4 [Source:HGNC Symbol;Acc:HGNC:30856]	protein_coding	2	130342877	130347967	1
ENSG00000042317	58.8456	1.47923	0.485262	3.04831	0.00230135	0.0194219	SPATA7	spermatogenesis associated 7 [Source:HGNC Symbol;Acc:HGNC:20423]	protein_coding	14	88384924	88470350	1
ENSG00000109065	74.4035	-1.38288	0.453709	-3.04795	0.00230409	0.0194324	NAT9	N-acetyltransferase 9 (putative) [Source:HGNC Symbol;Acc:HGNC:23133]	protein_coding	17	74770529	74776367	-1
ENSG00000245848	34.6617	-1.70901	0.560753	-3.04771	0.00230594	0.0194354	CEBPA	CCAAT enhancer binding protein alpha [Source:HGNC Symbol;Acc:HGNC:1833]	protein_coding	19	33299934	33302534	-1
ENSG00000211460	161.641	-1.06969	0.351091	-3.04676	0.00231324	0.0194842	TSN	translin [Source:HGNC Symbol;Acc:HGNC:12379]	protein_coding	2	121737103	121767853	1
ENSG00000072062	78.0508	-1.38806	0.455673	-3.04618	0.0023177	0.0195091	PRKACA	protein kinase cAMP-activated catalytic subunit alpha [Source:HGNC Symbol;Acc:HGNC:9380]	protein_coding	19	14091688	14118084	-1
ENSG00000155959	132.29	-1.19357	0.391929	-3.04536	0.00232398	0.0195425	VBP1	VHL binding protein 1 [Source:HGNC Symbol;Acc:HGNC:12662]	protein_coding	X	155197007	155239841	1
ENSG00000186603	8.43972	-2.21068	0.725937	-3.04527	0.00232469	0.0195425	HPDL	4-hydroxyphenylpyruvate dioxygenase like [Source:HGNC Symbol;Acc:HGNC:28242]	protein_coding	1	45326895	45328679	1
ENSG00000166123	117.571	-1.16921	0.384112	-3.04392	0.0023352	0.0196181	GPT2	glutamic--pyruvic transaminase 2 [Source:HGNC Symbol;Acc:HGNC:18062]	protein_coding	16	46884362	46931289	1
ENSG00000198417	89.0906	1.23403	0.405521	3.04307	0.00234181	0.0196609	MT1F	metallothionein 1F [Source:HGNC Symbol;Acc:HGNC:7398]	protein_coding	16	56657731	56660698	1
ENSG00000099860	272.357	1.07532	0.353576	3.04127	0.00235586	0.0197656	GADD45B	growth arrest and DNA damage inducible beta [Source:HGNC Symbol;Acc:HGNC:4096]	protein_coding	19	2476122	2478259	1
ENSG00000117614	566.368	0.963794	0.316925	3.04108	0.00235734	0.0197656	SYF2	SYF2 pre-mRNA splicing factor [Source:HGNC Symbol;Acc:HGNC:19824]	protein_coding	1	25222276	25232502	-1
ENSG00000205339	410.488	-1.01516	0.334031	-3.03911	0.00237279	0.0198823	IPO7	importin 7 [Source:HGNC Symbol;Acc:HGNC:9852]	protein_coding	11	9384652	9448127	1
ENSG00000123836	81.3874	-1.47779	0.486621	-3.03684	0.00239069	0.0200193	PFKFB2	6-phosphofructo-2-kinase/fructose-2,6-biphosphatase 2 [Source:HGNC Symbol;Acc:HGNC:8873]	protein_coding	1	207034366	207081024	1
ENSG00000126653	825.855	1.03272	0.340107	3.03647	0.0023937	0.0200282	NSRP1	nuclear speckle splicing regulatory protein 1 [Source:HGNC Symbol;Acc:HGNC:25305]	protein_coding	17	30115521	30186475	1
ENSG00000181104	41.9616	1.54311	0.508217	3.03632	0.00239484	0.0200282	F2R	coagulation factor II thrombin receptor [Source:HGNC Symbol;Acc:HGNC:3537]	protein_coding	5	76716126	76735770	1
ENSG00000175906	218.841	1.03821	0.342044	3.03532	0.00240281	0.0200818	ARL4D	ADP ribosylation factor like GTPase 4D [Source:HGNC Symbol;Acc:HGNC:656]	protein_coding	17	43398993	43401137	1
ENSG00000144476	537.265	0.862927	0.28445	3.03367	0.00241601	0.0201792	ACKR3	atypical chemokine receptor 3 [Source:HGNC Symbol;Acc:HGNC:23692]	protein_coding	2	236567787	236582354	1
ENSG00000116754	2988.18	1.11672	0.368386	3.0314	0.00243426	0.0203103	SRSF11	serine and arginine rich splicing factor 11 [Source:HGNC Symbol;Acc:HGNC:10782]	protein_coding	1	70205682	70253052	1
ENSG00000110888	232.942	1.14732	0.378487	3.03132	0.00243485	0.0203103	CAPRIN2	caprin family member 2 [Source:HGNC Symbol;Acc:HGNC:21259]	protein_coding	12	30709552	30754951	-1
ENSG00000112419	54.3815	-1.50321	0.496144	-3.02979	0.00244727	0.0203984	PHACTR2	phosphatase and actin regulator 2 [Source:HGNC Symbol;Acc:HGNC:20956]	protein_coding	6	143536845	143831185	1
ENSG00000169258	18.0703	-2.10351	0.694312	-3.02963	0.00244856	0.0203984	GPRIN1	G protein regulated inducer of neurite outgrowth 1 [Source:HGNC Symbol;Acc:HGNC:24835]	protein_coding	5	176595802	176610156	-1
ENSG00000101003	136.525	-1.13508	0.37486	-3.02802	0.00246165	0.0204905	GINS1	GINS complex subunit 1 [Source:HGNC Symbol;Acc:HGNC:28980]	protein_coding	20	25407673	25452628	1
ENSG00000115520	31.6284	-1.70376	0.562726	-3.02769	0.00246429	0.0204905	COQ10B	coenzyme Q10B [Source:HGNC Symbol;Acc:HGNC:25819]	protein_coding	2	197453423	197475308	1
ENSG00000175414	100.611	1.18191	0.390367	3.02768	0.00246437	0.0204905	ARL10	ADP ribosylation factor like GTPase 10 [Source:HGNC Symbol;Acc:HGNC:22042]	protein_coding	5	176365487	176401865	1
ENSG00000256660	11.0959	2.16138	0.713941	3.02739	0.00246678	0.0204974	CLEC12B	C-type lectin domain family 12 member B [Source:HGNC Symbol;Acc:HGNC:31966]	protein_coding	12	10010627	10018796	1
ENSG00000274512	70.8039	1.53601	0.507432	3.02704	0.00246965	0.020504	TBC1D3L	TBC1 domain family member 3L [Source:HGNC Symbol;Acc:HGNC:51246]	protein_coding	17	37977972	37989048	-1
ENSG00000070785	41.0741	-1.77226	0.585515	-3.02684	0.00247122	0.020504	EIF2B3	eukaryotic translation initiation factor 2B subunit gamma [Source:HGNC Symbol;Acc:HGNC:3259]	protein_coding	1	44850522	44986722	-1
ENSG00000203650	18.0408	2.05518	0.67904	3.0266	0.00247319	0.020504	LINC01285	long intergenic non-protein coding RNA 1285 [Source:HGNC Symbol;Acc:HGNC:50344]	lncRNA	X	118839539	118919669	1
ENSG00000141959	1158.42	0.896178	0.296109	3.02651	0.00247391	0.020504	PFKL	phosphofructokinase, liver type [Source:HGNC Symbol;Acc:HGNC:8876]	protein_coding	21	44300051	44327376	1
ENSG00000182606	552.722	0.882002	0.291446	3.0263	0.00247569	0.0205056	TRAK1	trafficking kinesin protein 1 [Source:HGNC Symbol;Acc:HGNC:29947]	protein_coding	3	42013802	42225890	1
ENSG00000173621	96.786	-1.35506	0.447804	-3.02601	0.00247803	0.0205119	LRFN4	leucine rich repeat and fibronectin type III domain containing 4 [Source:HGNC Symbol;Acc:HGNC:28456]	protein_coding	11	66856647	66860475	1
ENSG00000239306	146.481	-1.07909	0.356785	-3.02449	0.00249049	0.0206018	RBM14	RNA binding motif protein 14 [Source:HGNC Symbol;Acc:HGNC:14219]	protein_coding	11	66616626	66629934	1
ENSG00000162545	2616.13	0.857159	0.283486	3.02364	0.00249756	0.0206471	CAMK2N1	calcium/calmodulin dependent protein kinase II inhibitor 1 [Source:HGNC Symbol;Acc:HGNC:24190]	protein_coding	1	20482391	20486210	-1
ENSG00000169016	28.6195	-1.85244	0.6128	-3.02291	0.0025036	0.0206838	E2F6	E2F transcription factor 6 [Source:HGNC Symbol;Acc:HGNC:3120]	protein_coding	2	11444375	11466177	-1
ENSG00000100425	146.383	-1.24626	0.412859	-3.01861	0.00253934	0.0209658	BRD1	bromodomain containing 1 [Source:HGNC Symbol;Acc:HGNC:1102]	protein_coding	22	49773283	49827512	-1
ENSG00000151327	423.878	1.14756	0.380248	3.01792	0.00254515	0.0209894	FAM177A1	family with sequence similarity 177 member A1 [Source:HGNC Symbol;Acc:HGNC:19829]	protein_coding	14	35044907	35113130	1
ENSG00000114423	99.7285	1.15513	0.382763	3.01789	0.00254545	0.0209894	CBLB	Cbl proto-oncogene B [Source:HGNC Symbol;Acc:HGNC:1542]	protein_coding	3	105655461	105869552	-1
ENSG00000213398	59.6987	1.65564	0.548842	3.01661	0.00255619	0.0210646	LCAT	lecithin-cholesterol acyltransferase [Source:HGNC Symbol;Acc:HGNC:6522]	protein_coding	16	67939750	67944131	-1
ENSG00000101246	110.837	-1.27887	0.424036	-3.01596	0.00256171	0.0210966	ARFRP1	ADP ribosylation factor related protein 1 [Source:HGNC Symbol;Acc:HGNC:662]	protein_coding	20	63698642	63708025	-1
ENSG00000004961	47.3248	-1.62903	0.540178	-3.01572	0.00256371	0.0210997	HCCS	holocytochrome c synthase [Source:HGNC Symbol;Acc:HGNC:4837]	protein_coding	X	11111301	11123086	1
ENSG00000121749	120.524	1.1025	0.365714	3.01465	0.00257273	0.0211579	TBC1D15	TBC1 domain family member 15 [Source:HGNC Symbol;Acc:HGNC:25694]	protein_coding	12	71839707	71927248	1
ENSG00000165092	405.894	-1.02063	0.33858	-3.01444	0.00257453	0.0211579	ALDH1A1	aldehyde dehydrogenase 1 family member A1 [Source:HGNC Symbol;Acc:HGNC:402]	protein_coding	9	72900671	73080442	-1
ENSG00000158545	182.484	-1.05209	0.349033	-3.01431	0.00257569	0.0211579	ZC3H18	zinc finger CCCH-type containing 18 [Source:HGNC Symbol;Acc:HGNC:25091]	protein_coding	16	88570403	88631964	1
ENSG00000143952	48.1481	-1.57308	0.521939	-3.01391	0.00257905	0.0211721	VPS54	VPS54 subunit of GARP complex [Source:HGNC Symbol;Acc:HGNC:18652]	protein_coding	2	63892146	64019428	-1
ENSG00000013503	20.1541	-2.01881	0.669898	-3.0136	0.00258165	0.0211743	POLR3B	RNA polymerase III subunit B [Source:HGNC Symbol;Acc:HGNC:30348]	protein_coding	12	106357748	106510198	1
ENSG00000172301	86.5263	-1.32462	0.439563	-3.01349	0.00258259	0.0211743	COPRS	coordinator of PRMT5 and differentiation stimulator [Source:HGNC Symbol;Acc:HGNC:28848]	protein_coding	17	31851871	31859291	-1
ENSG00000119669	91.9902	-1.43893	0.47763	-3.01265	0.00258978	0.0212198	IRF2BPL	interferon regulatory factor 2 binding protein like [Source:HGNC Symbol;Acc:HGNC:14282]	protein_coding	14	77024543	77028708	-1
ENSG00000165494	208.022	1.01976	0.33856	3.01205	0.00259491	0.0212484	PCF11	PCF11 cleavage and polyadenylation factor subunit [Source:HGNC Symbol;Acc:HGNC:30097]	protein_coding	11	83156988	83187451	1
ENSG00000161618	128.148	-1.14052	0.378719	-3.01153	0.00259932	0.0212593	ALDH16A1	aldehyde dehydrogenase 16 family member A1 [Source:HGNC Symbol;Acc:HGNC:28114]	protein_coding	19	49453225	49471050	1
ENSG00000138050	124.712	1.2685	0.421218	3.01151	0.00259953	0.0212593	THUMPD2	THUMP domain containing 2 [Source:HGNC Symbol;Acc:HGNC:14890]	protein_coding	2	39736060	39779267	-1
ENSG00000136754	351.091	0.875313	0.290784	3.01018	0.00261092	0.021339	ABI1	abl interactor 1 [Source:HGNC Symbol;Acc:HGNC:11320]	protein_coding	10	26746593	26861087	-1
ENSG00000261732	57.0738	1.70337	0.56592	3.0099	0.0026133	0.0213449	AL031708.1	novel protein	protein_coding	16	1632259	1686715	1
ENSG00000159840	283.854	-1.00222	0.332996	-3.0097	0.00261505	0.0213458	ZYX	zyxin [Source:HGNC Symbol;Acc:HGNC:13200]	protein_coding	7	143381295	143391111	1
ENSG00000065457	65.6275	-1.46285	0.486381	-3.00762	0.00263298	0.0214786	ADAT1	adenosine deaminase tRNA specific 1 [Source:HGNC Symbol;Acc:HGNC:228]	protein_coding	16	75596868	75623300	-1
ENSG00000211456	54.7172	-1.42436	0.473881	-3.00574	0.00264937	0.0215969	SACM1L	SAC1 like phosphatidylinositide phosphatase [Source:HGNC Symbol;Acc:HGNC:17059]	protein_coding	3	45689056	45745409	1
ENSG00000102878	206.836	1.24893	0.415539	3.00557	0.00265081	0.0215969	HSF4	heat shock transcription factor 4 [Source:HGNC Symbol;Acc:HGNC:5227]	protein_coding	16	67164681	67169945	1
ENSG00000019549	307.365	1.00877	0.336083	3.00156	0.002686	0.0218698	SNAI2	snail family transcriptional repressor 2 [Source:HGNC Symbol;Acc:HGNC:11094]	protein_coding	8	48917598	48921740	-1
ENSG00000125347	465.889	-0.871438	0.2905	-2.99979	0.00270166	0.0219722	IRF1	interferon regulatory factor 1 [Source:HGNC Symbol;Acc:HGNC:6116]	protein_coding	5	132440440	132508719	-1
ENSG00000165288	126.192	1.08174	0.360608	2.99975	0.00270198	0.0219722	BRWD3	bromodomain and WD repeat domain containing 3 [Source:HGNC Symbol;Acc:HGNC:17342]	protein_coding	X	80669503	80809877	-1
ENSG00000188690	77.3674	-1.33804	0.446524	-2.99658	0.00273029	0.0221885	UROS	uroporphyrinogen III synthase [Source:HGNC Symbol;Acc:HGNC:12592]	protein_coding	10	125784980	125823258	-1
ENSG00000080561	24.888	-1.90234	0.634937	-2.9961	0.00273456	0.0222093	MID2	midline 2 [Source:HGNC Symbol;Acc:HGNC:7096]	protein_coding	X	107825755	107931637	1
ENSG00000149591	73.3771	1.49841	0.50023	2.99545	0.00274042	0.0222316	TAGLN	transgelin [Source:HGNC Symbol;Acc:HGNC:11553]	protein_coding	11	117199370	117207464	1
ENSG00000115514	51.4148	-1.52773	0.510023	-2.99541	0.00274074	0.0222316	TXNDC9	thioredoxin domain containing 9 [Source:HGNC Symbol;Acc:HGNC:24110]	protein_coding	2	99318982	99340702	-1
ENSG00000155096	263.968	-1.0595	0.35375	-2.99504	0.00274408	0.0222448	AZIN1	antizyme inhibitor 1 [Source:HGNC Symbol;Acc:HGNC:16432]	protein_coding	8	102826308	102893864	-1
ENSG00000151287	38.2217	-1.60107	0.534727	-2.99418	0.00275183	0.0222909	TEX30	testis expressed 30 [Source:HGNC Symbol;Acc:HGNC:25188]	protein_coding	13	102765888	102773811	-1
ENSG00000167548	200.819	-1.01789	0.339993	-2.99384	0.00275489	0.0222909	KMT2D	lysine methyltransferase 2D [Source:HGNC Symbol;Acc:HGNC:7133]	protein_coding	12	49018978	49060794	-1
ENSG00000162144	81.2563	-1.30712	0.436605	-2.99383	0.00275503	0.0222909	CYB561A3	cytochrome b561 family member A3 [Source:HGNC Symbol;Acc:HGNC:23014]	protein_coding	11	61348754	61362283	-1
ENSG00000166902	151.541	-1.09009	0.364155	-2.99349	0.00275806	0.0222909	MRPL16	mitochondrial ribosomal protein L16 [Source:HGNC Symbol;Acc:HGNC:14476]	protein_coding	11	59806140	59810778	-1
ENSG00000119862	19.7838	-2.05954	0.688049	-2.9933	0.00275975	0.0222909	LGALSL	galectin like [Source:HGNC Symbol;Acc:HGNC:25012]	protein_coding	2	64453969	64461381	1
ENSG00000265354	162.943	-1.14738	0.38332	-2.99326	0.00276011	0.0222909	TIMM23	translocase of inner mitochondrial membrane 23 [Source:HGNC Symbol;Acc:HGNC:17312]	protein_coding	10	45972489	46003742	1
ENSG00000139517	58.6052	1.42902	0.477866	2.99042	0.00278594	0.0224855	LNX2	ligand of numb-protein X 2 [Source:HGNC Symbol;Acc:HGNC:20421]	protein_coding	13	27545913	27620529	-1
ENSG00000106683	79.2552	-1.33403	0.446129	-2.99023	0.00278768	0.0224855	LIMK1	LIM domain kinase 1 [Source:HGNC Symbol;Acc:HGNC:6613]	protein_coding	7	74082933	74122525	1
ENSG00000125459	41.6049	-1.67441	0.560227	-2.98881	0.00280066	0.0225761	MSTO1	misato mitochondrial distribution and morphology regulator 1 [Source:HGNC Symbol;Acc:HGNC:29678]	protein_coding	1	155610205	155614951	1
ENSG00000125810	10.1142	2.13914	0.715911	2.98799	0.00280818	0.0226133	CD93	CD93 molecule [Source:HGNC Symbol;Acc:HGNC:15855]	protein_coding	20	23079360	23086324	-1
ENSG00000112110	257.559	-1.06667	0.356994	-2.98793	0.00280876	0.0226133	MRPL18	mitochondrial ribosomal protein L18 [Source:HGNC Symbol;Acc:HGNC:14477]	protein_coding	6	159789812	159798436	1
ENSG00000184441	18.5285	1.87744	0.628414	2.98759	0.00281186	0.0226175	AP001062.1	novel transcript, antisense to C21orf2	lncRNA	21	44331234	44335851	1
ENSG00000168092	108.603	-1.26918	0.424833	-2.98749	0.00281282	0.0226175	PAFAH1B2	platelet activating factor acetylhydrolase 1b catalytic subunit 2 [Source:HGNC Symbol;Acc:HGNC:8575]	protein_coding	11	117144284	117176894	1
ENSG00000284770	48.7531	1.58332	0.530024	2.98727	0.00281484	0.0226175	TBCE	tubulin folding cofactor E [Source:HGNC Symbol;Acc:HGNC:11582]	protein_coding	1	235367360	235452443	1
ENSG00000203705	34.4567	-1.78748	0.598421	-2.987	0.00281727	0.0226175	TATDN3	TatD DNase domain containing 3 [Source:HGNC Symbol;Acc:HGNC:27010]	protein_coding	1	212791828	212816830	1
ENSG00000132294	147.693	-1.1386	0.381195	-2.98692	0.00281802	0.0226175	EFR3A	EFR3 homolog A [Source:HGNC Symbol;Acc:HGNC:28970]	protein_coding	8	131904093	132013642	1
ENSG00000278948	24.1509	-1.92624	0.645056	-2.98616	0.00282509	0.0226602	AL031587.5	TEC	TEC	22	37943050	37944898	1
ENSG00000114767	33.9214	-1.75158	0.586643	-2.98577	0.00282868	0.022675	RRP9	ribosomal RNA processing 9, U3 small nucleolar RNA binding protein [Source:HGNC Symbol;Acc:HGNC:16829]	protein_coding	3	51933429	51941904	-1
ENSG00000151923	732.209	0.880591	0.294954	2.98552	0.00283095	0.0226791	TIAL1	TIA1 cytotoxic granule associated RNA binding protein like 1 [Source:HGNC Symbol;Acc:HGNC:11804]	protein_coding	10	119571802	119597029	-1
ENSG00000110723	57.3945	1.64834	0.552283	2.98459	0.00283958	0.0227342	EXPH5	exophilin 5 [Source:HGNC Symbol;Acc:HGNC:30578]	protein_coding	11	108505435	108593768	-1
ENSG00000223695	12.2323	2.10779	0.706489	2.98347	0.00285	0.022789	FO393418.1	novel transcript	lncRNA	22	36388626	36396517	1
ENSG00000111206	277.761	-1.03912	0.348304	-2.98337	0.00285095	0.022789	FOXM1	forkhead box M1 [Source:HGNC Symbol;Acc:HGNC:3818]	protein_coding	12	2857680	2877174	-1
ENSG00000163346	275.577	1.01351	0.339729	2.98329	0.00285171	0.022789	PBXIP1	PBX homeobox interacting protein 1 [Source:HGNC Symbol;Acc:HGNC:21199]	protein_coding	1	154944076	154956123	-1
ENSG00000197748	35.6073	1.63185	0.547277	2.98176	0.00286592	0.0228885	CFAP43	cilia and flagella associated protein 43 [Source:HGNC Symbol;Acc:HGNC:26684]	protein_coding	10	104129888	104232364	-1
ENSG00000100350	42.7518	-1.75186	0.587704	-2.98085	0.00287451	0.0229423	FOXRED2	FAD dependent oxidoreductase domain containing 2 [Source:HGNC Symbol;Acc:HGNC:26264]	protein_coding	22	36487190	36507043	-1
ENSG00000177200	485.026	0.94738	0.317855	2.98054	0.00287738	0.0229423	CHD9	chromodomain helicase DNA binding protein 9 [Source:HGNC Symbol;Acc:HGNC:25701]	protein_coding	16	53055033	53329150	1
ENSG00000137440	595.817	-0.840078	0.28186	-2.98048	0.00287797	0.0229423	FGFBP1	fibroblast growth factor binding protein 1 [Source:HGNC Symbol;Acc:HGNC:19695]	protein_coding	4	15935577	15938740	-1
ENSG00000086696	45.8298	1.58959	0.533376	2.98024	0.00288022	0.0229461	HSD17B2	hydroxysteroid 17-beta dehydrogenase 2 [Source:HGNC Symbol;Acc:HGNC:5211]	protein_coding	16	82035004	82098534	1
ENSG00000176102	145.736	-1.07372	0.360351	-2.97966	0.00288568	0.0229754	CSTF3	cleavage stimulation factor subunit 3 [Source:HGNC Symbol;Acc:HGNC:2485]	protein_coding	11	33077188	33162371	-1
ENSG00000187778	144.475	-1.09279	0.366785	-2.97938	0.0028883	0.0229795	MCRS1	microspherule protein 1 [Source:HGNC Symbol;Acc:HGNC:6960]	protein_coding	12	49556544	49568145	-1
ENSG00000117528	105.832	-1.18652	0.398264	-2.97923	0.00288975	0.0229795	ABCD3	ATP binding cassette subfamily D member 3 [Source:HGNC Symbol;Acc:HGNC:67]	protein_coding	1	94418389	94518666	1
ENSG00000106392	96.2791	1.15973	0.389327	2.9788	0.00289381	0.0229977	C1GALT1	core 1 synthase, glycoprotein-N-acetylgalactosamine 3-beta-galactosyltransferase 1 [Source:HGNC Symbol;Acc:HGNC:24337]	protein_coding	7	7156934	7248616	1
ENSG00000044574	2039.98	-1.09491	0.367627	-2.9783	0.00289849	0.0230208	HSPA5	heat shock protein family A (Hsp70) member 5 [Source:HGNC Symbol;Acc:HGNC:5238]	protein_coding	9	125234853	125241382	-1
ENSG00000103254	34.1802	-1.63615	0.549611	-2.97692	0.00291161	0.0231108	ANTKMT	adenine nucleotide translocase lysine methyltransferase [Source:HGNC Symbol;Acc:HGNC:14152]	protein_coding	16	720581	722590	1
ENSG00000178802	159.56	1.05407	0.354144	2.9764	0.00291653	0.023125	MPI	mannose phosphate isomerase [Source:HGNC Symbol;Acc:HGNC:7216]	protein_coding	15	74890005	74902219	1
ENSG00000157617	164.712	0.993571	0.333821	2.97635	0.00291697	0.023125	C2CD2	C2 calcium dependent domain containing 2 [Source:HGNC Symbol;Acc:HGNC:1266]	protein_coding	21	41885112	41954018	-1
ENSG00000101773	97.625	-1.41398	0.47521	-2.97549	0.0029252	0.023176	RBBP8	RB binding protein 8, endonuclease [Source:HGNC Symbol;Acc:HGNC:9891]	protein_coding	18	22798261	23026488	1
ENSG00000097007	101.465	-1.32951	0.446991	-2.97435	0.00293608	0.023248	ABL1	ABL proto-oncogene 1, non-receptor tyrosine kinase [Source:HGNC Symbol;Acc:HGNC:76]	protein_coding	9	130713016	130887675	1
ENSG00000137221	730.43	0.802856	0.270058	2.9729	0.00295	0.0233439	TJAP1	tight junction associated protein 1 [Source:HGNC Symbol;Acc:HGNC:17949]	protein_coding	6	43477523	43506556	1
ENSG00000096060	8.84575	-2.16028	0.726783	-2.97238	0.00295498	0.0233593	FKBP5	FKBP prolyl isomerase 5 [Source:HGNC Symbol;Acc:HGNC:3721]	protein_coding	6	35573585	35728583	-1
ENSG00000129493	27.1178	-1.81842	0.611782	-2.97232	0.00295554	0.0233593	HEATR5A	HEAT repeat containing 5A [Source:HGNC Symbol;Acc:HGNC:20276]	protein_coding	14	31291788	31420550	-1
ENSG00000129187	132.025	-1.13248	0.381074	-2.97183	0.00296035	0.023383	DCTD	dCMP deaminase [Source:HGNC Symbol;Acc:HGNC:2710]	protein_coding	4	182890060	182917936	-1
ENSG00000258469	21.5273	1.94623	0.654973	2.97147	0.00296374	0.0233831	CHMP4BP1	charged multivesicular body protein 4B pseudogene 1 [Source:HGNC Symbol;Acc:HGNC:43616]	processed_pseudogene	14	55298644	55299231	1
ENSG00000276645	12.0419	2.13224	0.717575	2.97145	0.00296398	0.0233831	Metazoa_SRP	Metazoan signal recognition particle RNA [Source:RFAM;Acc:RF00017]	misc_RNA	1	33029232	33029576	-1
ENSG00000108604	375.74	-0.894578	0.30108	-2.97122	0.00296615	0.0233859	SMARCD2	SWI/SNF related, matrix associated, actin dependent regulator of chromatin, subfamily d, member 2 [Source:HGNC Symbol;Acc:HGNC:11107]	protein_coding	17	63832081	63843065	-1
ENSG00000153246	148.175	1.29606	0.436292	2.97062	0.00297201	0.0234179	PLA2R1	phospholipase A2 receptor 1 [Source:HGNC Symbol;Acc:HGNC:9042]	protein_coding	2	159932006	160062615	-1
ENSG00000182108	59.164	-1.55358	0.52331	-2.96877	0.00298998	0.0235452	DEXI	Dexi homolog [Source:HGNC Symbol;Acc:HGNC:13267]	protein_coding	16	10928891	10942468	-1
ENSG00000102226	274.674	0.993932	0.334905	2.9678	0.00299935	0.0236046	USP11	ubiquitin specific peptidase 11 [Source:HGNC Symbol;Acc:HGNC:12609]	protein_coding	X	47232866	47248328	1
ENSG00000138777	121.645	-1.25501	0.422957	-2.96722	0.00300507	0.0236353	PPA2	inorganic pyrophosphatase 2 [Source:HGNC Symbol;Acc:HGNC:28883]	protein_coding	4	105369077	105474067	-1
ENSG00000215039	239.866	1.07755	0.363196	2.96686	0.00300863	0.0236489	CD27-AS1	CD27 antisense RNA 1 [Source:HGNC Symbol;Acc:HGNC:43896]	lncRNA	12	6439001	6451567	-1
ENSG00000171421	34.4112	-1.68755	0.568963	-2.96602	0.0030168	0.0236988	MRPL36	mitochondrial ribosomal protein L36 [Source:HGNC Symbol;Acc:HGNC:14490]	protein_coding	5	1798385	1801366	-1
ENSG00000181027	55.7187	-1.51801	0.511987	-2.96495	0.00302737	0.0237673	FKRP	fukutin related protein [Source:HGNC Symbol;Acc:HGNC:17997]	protein_coding	19	46746046	46776988	1
ENSG00000163399	834.023	-0.991681	0.334496	-2.96471	0.00302971	0.0237713	ATP1A1	ATPase Na+/K+ transporting subunit alpha 1 [Source:HGNC Symbol;Acc:HGNC:799]	protein_coding	1	116372668	116410261	1
ENSG00000159593	140.613	-1.16582	0.393367	-2.9637	0.00303968	0.023835	NAE1	NEDD8 activating enzyme E1 subunit 1 [Source:HGNC Symbol;Acc:HGNC:621]	protein_coding	16	66802875	66873256	-1
ENSG00000172890	387.076	1.10392	0.372566	2.96302	0.00304634	0.0238729	NADSYN1	NAD synthetase 1 [Source:HGNC Symbol;Acc:HGNC:29832]	protein_coding	11	71453109	71524107	1
ENSG00000154380	187.418	-1.10783	0.374009	-2.96203	0.00305614	0.0239351	ENAH	ENAH actin regulator [Source:HGNC Symbol;Acc:HGNC:18271]	protein_coding	1	225486835	225653142	-1
ENSG00000182552	50.9905	-1.51678	0.512288	-2.9608	0.00306845	0.0240147	RWDD4	RWD domain containing 4 [Source:HGNC Symbol;Acc:HGNC:23750]	protein_coding	4	183639635	183659203	-1
ENSG00000137942	183.068	1.01393	0.342471	2.96064	0.00307001	0.0240147	FNBP1L	formin binding protein 1 like [Source:HGNC Symbol;Acc:HGNC:20851]	protein_coding	1	93448118	93554661	1
ENSG00000154743	25.8999	-1.87022	0.632356	-2.95754	0.00310109	0.0242432	TSEN2	tRNA splicing endonuclease subunit 2 [Source:HGNC Symbol;Acc:HGNC:28422]	protein_coding	3	12484421	12541549	1
ENSG00000163382	149.522	-1.13366	0.383436	-2.95658	0.00311067	0.0243034	NAXE	NAD(P)HX epimerase [Source:HGNC Symbol;Acc:HGNC:18453]	protein_coding	1	156591756	156609507	1
ENSG00000116209	1064.8	0.880843	0.29799	2.95595	0.00311709	0.0243312	TMEM59	transmembrane protein 59 [Source:HGNC Symbol;Acc:HGNC:1239]	protein_coding	1	54026681	54053504	-1
ENSG00000148180	347.745	0.866475	0.293138	2.95586	0.00311798	0.0243312	GSN	gelsolin [Source:HGNC Symbol;Acc:HGNC:4620]	protein_coding	9	121207794	121332843	1
ENSG00000160087	174.704	-1.05564	0.35745	-2.95325	0.00314443	0.0245227	UBE2J2	ubiquitin conjugating enzyme E2 J2 [Source:HGNC Symbol;Acc:HGNC:19268]	protein_coding	1	1253909	1273864	-1
ENSG00000102763	37.8033	-1.65927	0.562065	-2.9521	0.00315625	0.0246001	VWA8	von Willebrand factor A domain containing 8 [Source:HGNC Symbol;Acc:HGNC:29071]	protein_coding	13	41566835	41961120	-1
ENSG00000108179	177.506	-1.11698	0.378567	-2.95055	0.00317214	0.0247091	PPIF	peptidylprolyl isomerase F [Source:HGNC Symbol;Acc:HGNC:9259]	protein_coding	10	79347469	79355334	1
ENSG00000137642	130.082	1.06664	0.361739	2.94865	0.00319165	0.0248461	SORL1	sortilin related receptor 1 [Source:HGNC Symbol;Acc:HGNC:11185]	protein_coding	11	121452314	121633763	1
ENSG00000036054	345.657	0.847864	0.287748	2.94655	0.00321341	0.0249757	TBC1D23	TBC1 domain family member 23 [Source:HGNC Symbol;Acc:HGNC:25622]	protein_coding	3	100260992	100325251	1
ENSG00000160336	115.072	1.304	0.442565	2.94645	0.00321444	0.0249757	ZNF761	zinc finger protein 761 [Source:HGNC Symbol;Acc:HGNC:23179]	protein_coding	19	53431984	53461862	1
ENSG00000164002	22.3678	-1.87385	0.635987	-2.94637	0.00321525	0.0249757	EXO5	exonuclease 5 [Source:HGNC Symbol;Acc:HGNC:26115]	protein_coding	1	40508741	40516556	1
ENSG00000171223	663.247	-0.993195	0.337099	-2.9463	0.00321601	0.0249757	JUNB	JunB proto-oncogene, AP-1 transcription factor subunit [Source:HGNC Symbol;Acc:HGNC:6205]	protein_coding	19	12791486	12793315	1
ENSG00000145107	78.7481	1.2942	0.439404	2.94536	0.00322584	0.0250287	TM4SF19	transmembrane 4 L six family member 19 [Source:HGNC Symbol;Acc:HGNC:25167]	protein_coding	3	196319342	196338503	-1
ENSG00000145391	96.0006	-1.30655	0.44361	-2.94527	0.0032267	0.0250287	SETD7	SET domain containing 7, histone lysine methyltransferase [Source:HGNC Symbol;Acc:HGNC:30412]	protein_coding	4	139495941	139606699	-1
ENSG00000161010	231.52	1.1296	0.383626	2.94453	0.00323443	0.0250576	MRNIP	MRN complex interacting protein [Source:HGNC Symbol;Acc:HGNC:30817]	protein_coding	5	179835133	179862173	-1
ENSG00000135205	53.1063	1.52109	0.516587	2.9445	0.00323473	0.0250576	CCDC146	coiled-coil domain containing 146 [Source:HGNC Symbol;Acc:HGNC:29296]	protein_coding	7	77122434	77329533	1
ENSG00000109133	58.2669	-1.38265	0.469591	-2.94436	0.00323624	0.0250576	TMEM33	transmembrane protein 33 [Source:HGNC Symbol;Acc:HGNC:25541]	protein_coding	4	41935129	41960803	1
ENSG00000139132	152.556	1.2117	0.411583	2.944	0.00323998	0.0250716	FGD4	FYVE, RhoGEF and PH domain containing 4 [Source:HGNC Symbol;Acc:HGNC:19125]	protein_coding	12	32399558	32646050	1
ENSG00000112210	31.0249	-1.74952	0.59452	-2.94273	0.00325327	0.0251594	RAB23	RAB23, member RAS oncogene family [Source:HGNC Symbol;Acc:HGNC:14263]	protein_coding	6	57186992	57222307	-1
ENSG00000284138	9.73582	2.1258	0.72311	2.9398	0.00328423	0.0253837	ATP6V0CP4	ATPase H+ transporting V0 subunit c pseudogene 4 [Source:HGNC Symbol;Acc:HGNC:40002]	processed_pseudogene	1	42952202	42952641	-1
ENSG00000107077	120.111	1.24441	0.423495	2.93842	0.00329893	0.025482	KDM4C	lysine demethylase 4C [Source:HGNC Symbol;Acc:HGNC:17071]	protein_coding	9	6720863	7175648	1
ENSG00000160305	404.429	0.937719	0.319165	2.93803	0.00330302	0.0254984	DIP2A	disco interacting protein 2 homolog A [Source:HGNC Symbol;Acc:HGNC:17217]	protein_coding	21	46458891	46570015	1
ENSG00000203985	56.9968	1.49302	0.508337	2.93707	0.00331325	0.0255622	LDLRAD1	low density lipoprotein receptor class A domain containing 1 [Source:HGNC Symbol;Acc:HGNC:32069]	protein_coding	1	54007298	54018186	-1
ENSG00000086065	528.418	0.808108	0.275356	2.93477	0.00333792	0.0257372	CHMP5	charged multivesicular body protein 5 [Source:HGNC Symbol;Acc:HGNC:26942]	protein_coding	9	33264879	33282070	1
ENSG00000102901	581.689	1.03487	0.352692	2.93421	0.00334398	0.0257685	CENPT	centromere protein T [Source:HGNC Symbol;Acc:HGNC:25787]	protein_coding	16	67828157	67847811	-1
ENSG00000142765	1208.03	0.871867	0.297165	2.93395	0.00334678	0.0257748	SYTL1	synaptotagmin like 1 [Source:HGNC Symbol;Acc:HGNC:15584]	protein_coding	1	27342020	27353937	1
ENSG00000153714	37.2857	1.50962	0.514886	2.93196	0.0033683	0.0259052	LURAP1L	leucine rich adaptor protein 1 like [Source:HGNC Symbol;Acc:HGNC:31452]	protein_coding	9	12775020	12823060	1
ENSG00000067596	115.855	-1.19973	0.409198	-2.93191	0.00336886	0.0259052	DHX8	DEAH-box helicase 8 [Source:HGNC Symbol;Acc:HGNC:2749]	protein_coding	17	43483865	43610338	1
ENSG00000073614	602.477	0.957139	0.326465	2.93183	0.00336972	0.0259052	KDM5A	lysine demethylase 5A [Source:HGNC Symbol;Acc:HGNC:9886]	protein_coding	12	280057	389320	-1
ENSG00000183018	19.3609	1.81306	0.6185	2.93138	0.00337463	0.0259276	SPNS2	sphingolipid transporter 2 [Source:HGNC Symbol;Acc:HGNC:26992]	protein_coding	17	4498881	4539035	1
ENSG00000066044	127.621	-1.23523	0.421442	-2.93097	0.00337901	0.0259458	ELAVL1	ELAV like RNA binding protein 1 [Source:HGNC Symbol;Acc:HGNC:3312]	protein_coding	19	7958573	8005659	-1
ENSG00000134874	35.5598	-1.65395	0.564418	-2.93036	0.00338572	0.0259754	DZIP1	DAZ interacting zinc finger protein 1 [Source:HGNC Symbol;Acc:HGNC:20908]	protein_coding	13	95578202	95644706	-1
ENSG00000005194	70.9504	-1.57478	0.537435	-2.93018	0.00338762	0.0259754	CIAPIN1	cytokine induced apoptosis inhibitor 1 [Source:HGNC Symbol;Acc:HGNC:28050]	protein_coding	16	57428187	57447420	-1
ENSG00000163814	299.71	1.00231	0.34208	2.93006	0.00338902	0.0259754	CDCP1	CUB domain containing protein 1 [Source:HGNC Symbol;Acc:HGNC:24357]	protein_coding	3	45082277	45146422	-1
ENSG00000103044	181.143	1.17548	0.401205	2.92988	0.00339089	0.0259754	HAS3	hyaluronan synthase 3 [Source:HGNC Symbol;Acc:HGNC:4820]	protein_coding	16	69105653	69118719	1
ENSG00000134852	121.163	-1.16023	0.39605	-2.92951	0.00339499	0.0259902	CLOCK	clock circadian regulator [Source:HGNC Symbol;Acc:HGNC:2082]	protein_coding	4	55427903	55546909	-1
ENSG00000065183	86.7298	-1.24255	0.424174	-2.92934	0.00339683	0.0259902	WDR3	WD repeat domain 3 [Source:HGNC Symbol;Acc:HGNC:12755]	protein_coding	1	117929720	117966543	1
ENSG00000102898	287.054	-0.942856	0.321902	-2.92902	0.00340037	0.0260019	NUTF2	nuclear transport factor 2 [Source:HGNC Symbol;Acc:HGNC:13722]	protein_coding	16	67846923	67872567	1
ENSG00000285596	35.6564	1.82047	0.621594	2.92872	0.00340364	0.0260115	AC017116.2	novel transcript	lncRNA	7	44011882	44038978	-1
ENSG00000235859	82.3807	1.35634	0.463215	2.92809	0.0034105	0.0260486	AC006978.1	proteasome (prosome, macropain) 26S subunit, ATPase, 5 (PSMC5) pseudogene	processed_pseudogene	7	30371508	30372741	1
ENSG00000197063	151.12	-1.08074	0.369236	-2.92696	0.00342292	0.026128	MAFG	MAF bZIP transcription factor G [Source:HGNC Symbol;Acc:HGNC:6781]	protein_coding	17	81918270	81927735	-1
ENSG00000117450	2521.71	-0.778321	0.265933	-2.92675	0.00342523	0.0261303	PRDX1	peroxiredoxin 1 [Source:HGNC Symbol;Acc:HGNC:9352]	protein_coding	1	45510914	45542732	-1
ENSG00000122592	59.2019	-1.38638	0.473832	-2.9259	0.00343466	0.0261868	HOXA7	homeobox A7 [Source:HGNC Symbol;Acc:HGNC:5108]	protein_coding	7	27153716	27157936	-1
ENSG00000009335	157.846	-1.1902	0.406971	-2.92454	0.00344964	0.0262855	UBE3C	ubiquitin protein ligase E3C [Source:HGNC Symbol;Acc:HGNC:16803]	protein_coding	7	157138916	157269370	1
ENSG00000277443	1197.03	0.835811	0.285932	2.92311	0.0034655	0.0263908	MARCKS	myristoylated alanine rich protein kinase C substrate [Source:HGNC Symbol;Acc:HGNC:6759]	protein_coding	6	113857345	113863475	1
ENSG00000243156	118.412	1.23843	0.423732	2.92267	0.00347043	0.0264128	MICAL3	microtubule associated monooxygenase, calponin and LIM domain containing 3 [Source:HGNC Symbol;Acc:HGNC:24694]	protein_coding	22	17787649	18024561	-1
ENSG00000266995	5.22941	2.12452	0.727327	2.921	0.00348908	NA	AP001542.1	telomeric repeat binding factor (NIMA-interacting) 1 (TERF1) pseudogene	processed_pseudogene	18	12040101	12040300	-1
ENSG00000174501	414.537	1.92997	0.660767	2.9208	0.00349136	0.0265565	ANKRD36C	ankyrin repeat domain 36C [Source:HGNC Symbol;Acc:HGNC:32946]	protein_coding	2	95836919	95991831	-1
ENSG00000173218	72.8317	-1.36529	0.467538	-2.92016	0.00349855	0.0265956	VANGL1	VANGL planar cell polarity protein 1 [Source:HGNC Symbol;Acc:HGNC:15512]	protein_coding	1	115641970	115698224	1
ENSG00000137857	786.892	0.904186	0.309756	2.91903	0.00351127	0.0266659	DUOX1	dual oxidase 1 [Source:HGNC Symbol;Acc:HGNC:3062]	protein_coding	15	45129933	45165576	1
ENSG00000136522	162.062	-1.05671	0.362014	-2.91897	0.00351193	0.0266659	MRPL47	mitochondrial ribosomal protein L47 [Source:HGNC Symbol;Acc:HGNC:16652]	protein_coding	3	179588285	179604649	-1
ENSG00000272888	275.579	1.04039	0.356493	2.9184	0.00351828	0.0266985	CHASERR	CHD2 adjacent suppressive regulatory RNA [Source:HGNC Symbol;Acc:HGNC:48626]	lncRNA	15	92819540	92899701	1
ENSG00000122786	540.155	0.98831	0.339059	2.91486	0.00355847	0.0269876	CALD1	caldesmon 1 [Source:HGNC Symbol;Acc:HGNC:1441]	protein_coding	7	134744252	134970729	1
ENSG00000007541	59.427	-1.34108	0.460161	-2.91437	0.00356409	0.0270145	PIGQ	phosphatidylinositol glycan anchor biosynthesis class Q [Source:HGNC Symbol;Acc:HGNC:14135]	protein_coding	16	566995	584109	1
ENSG00000178878	110.998	1.2478	0.428209	2.91399	0.00356845	0.0270317	APOLD1	apolipoprotein L domain containing 1 [Source:HGNC Symbol;Acc:HGNC:25268]	protein_coding	12	12725917	12829975	1
ENSG00000124207	540.829	-0.868578	0.298198	-2.91275	0.00358261	0.027121	CSE1L	chromosome segregation 1 like [Source:HGNC Symbol;Acc:HGNC:2431]	protein_coding	20	49046246	49096960	1
ENSG00000065328	44.2528	-1.73519	0.595763	-2.91255	0.00358494	0.027121	MCM10	minichromosome maintenance 10 replication initiation factor [Source:HGNC Symbol;Acc:HGNC:18043]	protein_coding	10	13161558	13211110	1
ENSG00000186193	71.0448	-1.38389	0.47517	-2.91241	0.00358652	0.027121	SAPCD2	suppressor APC domain containing 2 [Source:HGNC Symbol;Acc:HGNC:28055]	protein_coding	9	137062127	137070557	-1
ENSG00000196233	264.345	0.938307	0.322347	2.91086	0.00360433	0.0272397	LCOR	ligand dependent nuclear receptor corepressor [Source:HGNC Symbol;Acc:HGNC:29503]	protein_coding	10	96832254	96995956	1
ENSG00000072135	119.055	-1.1434	0.393123	-2.9085	0.00363171	0.0274306	PTPN18	protein tyrosine phosphatase non-receptor type 18 [Source:HGNC Symbol;Acc:HGNC:9649]	protein_coding	2	130356045	130375405	1
ENSG00000103423	21.4817	-1.98675	0.68336	-2.90733	0.00364526	0.0275145	DNAJA3	DnaJ heat shock protein family (Hsp40) member A3 [Source:HGNC Symbol;Acc:HGNC:11808]	protein_coding	16	4425805	4456775	1
ENSG00000178026	45.0199	1.64692	0.56654	2.90699	0.00364927	0.0275145	LRRC75B	leucine rich repeat containing 75B [Source:HGNC Symbol;Acc:HGNC:33155]	protein_coding	22	24585620	24593208	-1
ENSG00000144747	180.44	0.97123	0.334131	2.90673	0.00365224	0.0275145	TMF1	TATA element modulatory factor 1 [Source:HGNC Symbol;Acc:HGNC:11870]	protein_coding	3	69019827	69052339	-1
ENSG00000162599	83.3832	-1.25642	0.432275	-2.90653	0.00365462	0.0275145	NFIA	nuclear factor I A [Source:HGNC Symbol;Acc:HGNC:7784]	protein_coding	1	60865259	61462788	1
ENSG00000168291	91.221	-1.2068	0.415208	-2.90651	0.00365488	0.0275145	PDHB	pyruvate dehydrogenase E1 subunit beta [Source:HGNC Symbol;Acc:HGNC:8808]	protein_coding	3	58427630	58433857	-1
ENSG00000136104	39.1234	-1.5484	0.532747	-2.90645	0.00365556	0.0275145	RNASEH2B	ribonuclease H2 subunit B [Source:HGNC Symbol;Acc:HGNC:25671]	protein_coding	13	50909747	51024120	1
ENSG00000102870	109.211	-1.35321	0.465766	-2.90535	0.00366846	0.0275955	ZNF629	zinc finger protein 629 [Source:HGNC Symbol;Acc:HGNC:29008]	protein_coding	16	30778456	30787205	-1
ENSG00000136950	113.968	-1.28587	0.442718	-2.90449	0.00367854	0.0276552	ARPC5L	actin related protein 2/3 complex subunit 5 like [Source:HGNC Symbol;Acc:HGNC:23366]	protein_coding	9	124862130	124877733	1
ENSG00000167562	17.8037	1.89148	0.651344	2.90396	0.00368478	0.0276861	ZNF701	zinc finger protein 701 [Source:HGNC Symbol;Acc:HGNC:25597]	protein_coding	19	52555457	52587174	1
ENSG00000057657	30.1253	1.68961	0.58199	2.90316	0.00369421	0.0277409	PRDM1	PR/SET domain 1 [Source:HGNC Symbol;Acc:HGNC:9346]	protein_coding	6	105993463	106109939	1
ENSG00000175197	132.406	1.14272	0.393703	2.9025	0.00370195	0.0277709	DDIT3	DNA damage inducible transcript 3 [Source:HGNC Symbol;Acc:HGNC:2726]	protein_coding	12	57516588	57521737	-1
ENSG00000142186	293.79	-0.944817	0.325523	-2.90246	0.0037025	0.0277709	SCYL1	SCY1 like pseudokinase 1 [Source:HGNC Symbol;Acc:HGNC:14372]	protein_coding	11	65525077	65538704	1
ENSG00000141560	293.578	0.963669	0.332059	2.90211	0.00370664	0.0277859	FN3KRP	fructosamine 3 kinase related protein [Source:HGNC Symbol;Acc:HGNC:25700]	protein_coding	17	82716706	82730328	1
ENSG00000114554	718.663	-0.783703	0.270108	-2.90144	0.00371447	0.0278259	PLXNA1	plexin A1 [Source:HGNC Symbol;Acc:HGNC:9099]	protein_coding	3	126988594	127037392	1
ENSG00000129219	211.393	0.913513	0.314864	2.90129	0.00371628	0.0278259	PLD2	phospholipase D2 [Source:HGNC Symbol;Acc:HGNC:9068]	protein_coding	17	4807152	4823434	1
ENSG00000139343	327.459	-1.01469	0.349781	-2.90091	0.00372076	0.0278434	SNRPF	small nuclear ribonucleoprotein polypeptide F [Source:HGNC Symbol;Acc:HGNC:11162]	protein_coding	12	95858928	95903828	1
ENSG00000150394	15.632	1.87307	0.645763	2.90056	0.00372501	0.0278538	CDH8	cadherin 8 [Source:HGNC Symbol;Acc:HGNC:1767]	protein_coding	16	61647242	62037035	-1
ENSG00000185347	70.365	-1.32076	0.455367	-2.90043	0.00372646	0.0278538	TEDC1	tubulin epsilon and delta complex 1 [Source:HGNC Symbol;Acc:HGNC:20127]	protein_coding	14	105489855	105499575	1
ENSG00000162869	132.656	1.12478	0.387918	2.89954	0.00373706	0.0279169	PPP1R21	protein phosphatase 1 regulatory subunit 21 [Source:HGNC Symbol;Acc:HGNC:30595]	protein_coding	2	48440598	48515391	1
ENSG00000100263	78.7606	-1.3566	0.468012	-2.89865	0.00374771	0.0279648	RHBDD3	rhomboid domain containing 3 [Source:HGNC Symbol;Acc:HGNC:1308]	protein_coding	22	29259872	29268209	-1
ENSG00000067248	123.361	-1.07901	0.372245	-2.89864	0.0037478	0.0279648	DHX29	DExH-box helicase 29 [Source:HGNC Symbol;Acc:HGNC:15815]	protein_coding	5	55256055	55307694	-1
ENSG00000110721	42.8592	-1.56674	0.540635	-2.89796	0.00375595	0.0279965	CHKA	choline kinase alpha [Source:HGNC Symbol;Acc:HGNC:1937]	protein_coding	11	68052859	68121444	-1
ENSG00000188130	126.973	-1.09439	0.377645	-2.89793	0.00375637	0.0279965	MAPK12	mitogen-activated protein kinase 12 [Source:HGNC Symbol;Acc:HGNC:6874]	protein_coding	22	50245450	50261716	-1
ENSG00000100084	27.0021	-1.74418	0.601956	-2.89753	0.0037612	0.0280164	HIRA	histone cell cycle regulator [Source:HGNC Symbol;Acc:HGNC:4916]	protein_coding	22	19330698	19447450	-1
ENSG00000179195	219.119	-1.02166	0.352627	-2.89727	0.00376425	0.028023	ZNF664	zinc finger protein 664 [Source:HGNC Symbol;Acc:HGNC:25406]	protein_coding	12	123971845	124015439	1
ENSG00000169398	468.913	0.811235	0.280051	2.89674	0.00377059	0.0280452	PTK2	protein tyrosine kinase 2 [Source:HGNC Symbol;Acc:HGNC:9611]	protein_coding	8	140657900	141002216	-1
ENSG00000163291	14.0845	-2.04376	0.705558	-2.89666	0.00377156	0.0280452	PAQR3	progestin and adipoQ receptor family member 3 [Source:HGNC Symbol;Acc:HGNC:30130]	protein_coding	4	78887127	78939438	-1
ENSG00000161642	495.847	0.90528	0.312679	2.89524	0.00378869	0.0281564	ZNF385A	zinc finger protein 385A [Source:HGNC Symbol;Acc:HGNC:17521]	protein_coding	12	54369133	54391298	-1
ENSG00000064205	4.31663	2.05834	0.711716	2.89208	0.00382706	NA	CCN5	cellular communication network factor 5 [Source:HGNC Symbol;Acc:HGNC:12770]	protein_coding	20	44714844	44728509	1
ENSG00000196419	913.617	-0.849094	0.293636	-2.89165	0.00383219	0.028441	XRCC6	X-ray repair cross complementing 6 [Source:HGNC Symbol;Acc:HGNC:4055]	protein_coding	22	41621163	41664048	1
ENSG00000152990	37.1184	-1.64287	0.568154	-2.89159	0.00383301	0.028441	ADGRA3	adhesion G protein-coupled receptor A3 [Source:HGNC Symbol;Acc:HGNC:13839]	protein_coding	4	22345071	22516066	-1
ENSG00000241352	19.055	1.88607	0.652273	2.89154	0.00383358	0.028441	AC007688.2	ribosomal protein S6 (RPS6) pseudogene	processed_pseudogene	12	12850982	12851740	1
ENSG00000173409	46.7248	-1.70323	0.589128	-2.8911	0.00383901	0.0284592	ARV1	ARV1 homolog, fatty acid homeostasis modulator [Source:HGNC Symbol;Acc:HGNC:29561]	protein_coding	1	230978981	231000733	1
ENSG00000196562	241.709	-0.909465	0.314605	-2.89082	0.00384244	0.0284592	SULF2	sulfatase 2 [Source:HGNC Symbol;Acc:HGNC:20392]	protein_coding	20	47656348	47786616	-1
ENSG00000105464	165.736	1.14148	0.394872	2.89075	0.00384319	0.0284592	GRIN2D	glutamate ionotropic receptor NMDA type subunit 2D [Source:HGNC Symbol;Acc:HGNC:4588]	protein_coding	19	48393668	48444931	1
ENSG00000110921	167.312	-1.10416	0.38198	-2.89062	0.00384482	0.0284592	MVK	mevalonate kinase [Source:HGNC Symbol;Acc:HGNC:7530]	protein_coding	12	109573255	109598125	1
ENSG00000116288	711.162	-0.775545	0.268355	-2.89	0.00385242	0.0284991	PARK7	Parkinsonism associated deglycase [Source:HGNC Symbol;Acc:HGNC:16369]	protein_coding	1	7954291	7985505	1
ENSG00000100241	450.783	-0.88817	0.307389	-2.8894	0.00385975	0.028537	SBF1	SET binding factor 1 [Source:HGNC Symbol;Acc:HGNC:10542]	protein_coding	22	50445000	50475035	-1
ENSG00000104064	51.7509	-1.50659	0.521681	-2.88795	0.00387758	0.0286525	GABPB1	GA binding protein transcription factor subunit beta 1 [Source:HGNC Symbol;Acc:HGNC:4074]	protein_coding	15	50275389	50355408	-1
ENSG00000139044	37.3453	1.50163	0.519999	2.88775	0.00388008	0.0286546	B4GALNT3	beta-1,4-N-acetyl-galactosaminyltransferase 3 [Source:HGNC Symbol;Acc:HGNC:24137]	protein_coding	12	459939	563509	1
ENSG00000243244	25.2519	1.74322	0.603913	2.88654	0.00389502	0.0287326	STON1	stonin 1 [Source:HGNC Symbol;Acc:HGNC:17003]	protein_coding	2	48529383	48598513	1
ENSG00000005175	86.0248	-1.18921	0.412001	-2.88643	0.00389638	0.0287326	RPAP3	RNA polymerase II associated protein 3 [Source:HGNC Symbol;Acc:HGNC:26151]	protein_coding	12	47661249	47706030	-1
ENSG00000260912	43.9192	1.53093	0.530404	2.88636	0.0038973	0.0287326	AL158206.1	novel transcript, overlapping ACER2	lncRNA	9	19453209	19455173	1
ENSG00000073111	430.199	-1.01708	0.352477	-2.88553	0.00390757	0.0287919	MCM2	minichromosome maintenance complex component 2 [Source:HGNC Symbol;Acc:HGNC:6944]	protein_coding	3	127598410	127622436	1
ENSG00000100379	29.6989	-1.69595	0.587936	-2.88458	0.00391937	0.0288434	KCTD17	potassium channel tetramerization domain containing 17 [Source:HGNC Symbol;Acc:HGNC:25705]	protein_coding	22	37051736	37063390	1
ENSG00000166226	307.083	-0.969094	0.335972	-2.88445	0.00392102	0.0288434	CCT2	chaperonin containing TCP1 subunit 2 [Source:HGNC Symbol;Acc:HGNC:1615]	protein_coding	12	69585426	69601570	1
ENSG00000131148	86.6453	-1.20956	0.419343	-2.88443	0.00392124	0.0288434	EMC8	ER membrane protein complex subunit 8 [Source:HGNC Symbol;Acc:HGNC:7864]	protein_coding	16	85771758	85799608	-1
ENSG00000087152	144.24	-1.188	0.411933	-2.88396	0.00392714	0.0288704	ATXN7L3	ataxin 7 like 3 [Source:HGNC Symbol;Acc:HGNC:25416]	protein_coding	17	44191805	44200113	-1
ENSG00000163349	64.3419	-1.45133	0.503324	-2.8835	0.00393288	0.0288962	HIPK1	homeodomain interacting protein kinase 1 [Source:HGNC Symbol;Acc:HGNC:19006]	protein_coding	1	113929324	113977869	1
ENSG00000160886	741.479	0.840671	0.291646	2.8825	0.0039453	0.028971	LY6K	lymphocyte antigen 6 family member K [Source:HGNC Symbol;Acc:HGNC:24225]	protein_coding	8	142700111	142705127	1
ENSG00000273287	11.3975	2.09414	0.726735	2.88157	0.00395696	0.0290297	AL008718.2	novel transcript	lncRNA	22	45262273	45263585	-1
ENSG00000110104	57.179	-1.43114	0.496662	-2.88151	0.00395778	0.0290297	CCDC86	coiled-coil domain containing 86 [Source:HGNC Symbol;Acc:HGNC:28359]	protein_coding	11	60842113	60851081	1
ENSG00000163347	886.276	-0.839229	0.291313	-2.88085	0.003966	0.0290735	CLDN1	claudin 1 [Source:HGNC Symbol;Acc:HGNC:2032]	protein_coding	3	190305707	190322446	-1
ENSG00000142507	158.69	-1.01772	0.353311	-2.88052	0.00397018	0.0290877	PSMB6	proteasome 20S subunit beta 6 [Source:HGNC Symbol;Acc:HGNC:9543]	protein_coding	17	4796144	4798502	1
ENSG00000142686	16.0921	-1.95699	0.67956	-2.87979	0.0039794	0.0291371	C1orf216	chromosome 1 open reading frame 216 [Source:HGNC Symbol;Acc:HGNC:26800]	protein_coding	1	35713877	35718894	-1
ENSG00000061676	332.058	-0.948242	0.329299	-2.87958	0.00398206	0.0291371	NCKAP1	NCK associated protein 1 [Source:HGNC Symbol;Acc:HGNC:7666]	protein_coding	2	182909115	183038858	-1
ENSG00000180992	323.076	-0.853154	0.296291	-2.87945	0.00398367	0.0291371	MRPL14	mitochondrial ribosomal protein L14 [Source:HGNC Symbol;Acc:HGNC:14279]	protein_coding	6	44113451	44127452	-1
ENSG00000225950	107.259	1.21242	0.421121	2.87903	0.00398897	0.0291484	NTF4	neurotrophin 4 [Source:HGNC Symbol;Acc:HGNC:8024]	protein_coding	19	49061066	49065054	-1
ENSG00000112763	243.042	1.10647	0.384327	2.87897	0.00398972	0.0291484	BTN2A1	butyrophilin subfamily 2 member A1 [Source:HGNC Symbol;Acc:HGNC:1136]	protein_coding	6	26457904	26476621	1
ENSG00000178921	58.2482	-1.40978	0.489714	-2.87879	0.00399205	0.029149	PFAS	phosphoribosylformylglycinamidine synthase [Source:HGNC Symbol;Acc:HGNC:8863]	protein_coding	17	8247618	8270491	1
ENSG00000059378	117.451	-1.20906	0.420254	-2.87697	0.00401514	0.0292871	PARP12	poly(ADP-ribose) polymerase family member 12 [Source:HGNC Symbol;Acc:HGNC:21919]	protein_coding	7	140023749	140062951	-1
ENSG00000174442	102.856	-1.16629	0.405394	-2.87694	0.0040155	0.0292871	ZWILCH	zwilch kinetochore protein [Source:HGNC Symbol;Acc:HGNC:25468]	protein_coding	15	66504959	66550130	1
ENSG00000166439	99.0383	1.17483	0.408394	2.8767	0.00401861	0.0292886	RNF169	ring finger protein 169 [Source:HGNC Symbol;Acc:HGNC:26961]	protein_coding	11	74748849	74842413	1
ENSG00000112977	71.612	-1.52452	0.529979	-2.87657	0.00402023	0.0292886	DAP	death associated protein [Source:HGNC Symbol;Acc:HGNC:2672]	protein_coding	5	10679230	10761234	-1
ENSG00000274963	8.4784	-2.0927	0.727809	-2.87534	0.00403597	0.0293838	RN7SL600P	RNA, 7SL, cytoplasmic 600, pseudogene [Source:HGNC Symbol;Acc:HGNC:46616]	misc_RNA	1	150568971	150569269	-1
ENSG00000133275	281.489	-0.948508	0.329894	-2.87519	0.00403784	0.0293838	CSNK1G2	casein kinase 1 gamma 2 [Source:HGNC Symbol;Acc:HGNC:2455]	protein_coding	19	1941172	1981338	1
ENSG00000148291	43.2387	-1.51116	0.525675	-2.87471	0.004044	0.0294121	SURF2	surfeit 2 [Source:HGNC Symbol;Acc:HGNC:11475]	protein_coding	9	133356550	133361158	1
ENSG00000188566	35.7984	-1.60223	0.557558	-2.87365	0.00405756	0.0294942	NDOR1	NADPH dependent diflavin oxidoreductase 1 [Source:HGNC Symbol;Acc:HGNC:29838]	protein_coding	9	137205685	137217009	1
ENSG00000128965	17.2499	-2.00253	0.69695	-2.87327	0.00406241	0.0295129	CHAC1	ChaC glutathione specific gamma-glutamylcyclotransferase 1 [Source:HGNC Symbol;Acc:HGNC:28680]	protein_coding	15	40952962	40956512	1
ENSG00000275993	173.562	0.989737	0.34463	2.87188	0.00408037	0.0296268	SIK1B	salt inducible kinase 1B (putative) [Source:HGNC Symbol;Acc:HGNC:52389]	protein_coding	21	6111131	6123778	1
ENSG00000125447	449.324	0.940583	0.327784	2.86952	0.00411099	0.0298323	GGA3	golgi associated, gamma adaptin ear containing, ARF binding protein 3 [Source:HGNC Symbol;Acc:HGNC:17079]	protein_coding	17	75236599	75262363	-1
ENSG00000171466	55.2157	-1.39221	0.485312	-2.86869	0.00412178	0.0298838	ZNF562	zinc finger protein 562 [Source:HGNC Symbol;Acc:HGNC:25950]	protein_coding	19	9641807	9675100	-1
ENSG00000179431	34.3353	-1.7888	0.623575	-2.86862	0.0041227	0.0298838	FJX1	four-jointed box kinase 1 [Source:HGNC Symbol;Acc:HGNC:17166]	protein_coding	11	35618460	35620865	1
ENSG00000131015	83.7059	1.18367	0.413072	2.86552	0.00416321	0.0301606	ULBP2	UL16 binding protein 2 [Source:HGNC Symbol;Acc:HGNC:14894]	protein_coding	6	149942014	149949235	1
ENSG00000114850	332.697	-0.897749	0.313414	-2.86442	0.00417777	0.0302362	SSR3	signal sequence receptor subunit 3 [Source:HGNC Symbol;Acc:HGNC:11325]	protein_coding	3	156539553	156555149	-1
ENSG00000115687	95.6702	-1.21042	0.422578	-2.86438	0.00417833	0.0302362	PASK	PAS domain containing serine/threonine kinase [Source:HGNC Symbol;Acc:HGNC:17270]	protein_coding	2	241106099	241150264	-1
ENSG00000272886	172.745	0.992639	0.34666	2.86344	0.00419073	0.030309	DCP1A	decapping mRNA 1A [Source:HGNC Symbol;Acc:HGNC:18714]	protein_coding	3	53283429	53347586	-1
ENSG00000166189	47.7319	-1.6284	0.568905	-2.86233	0.00420533	0.0303977	HPS6	HPS6 biogenesis of lysosomal organelles complex 2 subunit 3 [Source:HGNC Symbol;Acc:HGNC:18817]	protein_coding	10	102065349	102068036	1
ENSG00000187800	143.012	1.0189	0.356007	2.86201	0.00420968	0.0304121	PEAR1	platelet endothelial aggregation receptor 1 [Source:HGNC Symbol;Acc:HGNC:33631]	protein_coding	1	156893698	156916434	1
ENSG00000104953	10.9696	2.05974	0.720881	2.85725	0.00427328	0.0308474	TLE6	TLE family member 6, subcortical maternal complex member [Source:HGNC Symbol;Acc:HGNC:30788]	protein_coding	19	2977538	2995179	1
ENSG00000109084	52.3428	-1.38427	0.484493	-2.85715	0.00427469	0.0308474	TMEM97	transmembrane protein 97 [Source:HGNC Symbol;Acc:HGNC:28106]	protein_coding	17	28319200	28328685	1
ENSG00000101310	107.164	-1.31091	0.458919	-2.85651	0.00428321	0.0308916	SEC23B	SEC23 homolog B, COPII coat complex component [Source:HGNC Symbol;Acc:HGNC:10702]	protein_coding	20	18507520	18561415	1
ENSG00000008405	8.11446	-2.07494	0.726456	-2.85626	0.00428668	0.0308994	CRY1	cryptochrome circadian regulator 1 [Source:HGNC Symbol;Acc:HGNC:2384]	protein_coding	12	106991364	107093549	-1
ENSG00000162368	288.768	-0.886956	0.310552	-2.85606	0.00428934	0.0309014	CMPK1	cytidine/uridine monophosphate kinase 1 [Source:HGNC Symbol;Acc:HGNC:18170]	protein_coding	1	47333797	47378839	1
ENSG00000174749	25.0887	-1.79352	0.628153	-2.85522	0.0043007	0.030966	FAM241A	family with sequence similarity 241 member A [Source:HGNC Symbol;Acc:HGNC:26813]	protein_coding	4	112145454	112195256	1
ENSG00000262919	32.2904	-1.74292	0.610824	-2.85339	0.00432552	0.0311274	CCNQ	cyclin Q [Source:HGNC Symbol;Acc:HGNC:28434]	protein_coding	X	153587925	153600045	-1
ENSG00000115806	151.08	-1.07484	0.376784	-2.85268	0.00433528	0.0311803	GORASP2	golgi reassembly stacking protein 2 [Source:HGNC Symbol;Acc:HGNC:17500]	protein_coding	2	170928464	170967130	1
ENSG00000150991	6989.01	0.832199	0.29179	2.85205	0.00434379	0.0312097	UBC	ubiquitin C [Source:HGNC Symbol;Acc:HGNC:12468]	protein_coding	12	124911604	124917368	-1
ENSG00000159588	70.6375	1.48522	0.520759	2.85202	0.00434419	0.0312097	CCDC17	coiled-coil domain containing 17 [Source:HGNC Symbol;Acc:HGNC:26574]	protein_coding	1	45620044	45624057	-1
ENSG00000116750	164.509	-1.03444	0.362735	-2.85177	0.00434762	0.031217	UCHL5	ubiquitin C-terminal hydrolase L5 [Source:HGNC Symbol;Acc:HGNC:19678]	protein_coding	1	193012250	193060080	-1
ENSG00000089041	6.50026	2.07497	0.727963	2.85037	0.00436683	0.0313376	P2RX7	purinergic receptor P2X 7 [Source:HGNC Symbol;Acc:HGNC:8537]	protein_coding	12	121132819	121188032	1
ENSG00000143384	746.181	-1.02846	0.360866	-2.84999	0.00437212	0.0313581	MCL1	MCL1 apoptosis regulator, BCL2 family member [Source:HGNC Symbol;Acc:HGNC:6943]	protein_coding	1	150560895	150579738	-1
ENSG00000163902	995.297	-0.863961	0.303176	-2.8497	0.00437599	0.0313686	RPN1	ribophorin I [Source:HGNC Symbol;Acc:HGNC:10381]	protein_coding	3	128619969	128681075	-1
ENSG00000174840	18.0567	-1.90826	0.669827	-2.84889	0.00438721	0.0314316	PDE12	phosphodiesterase 12 [Source:HGNC Symbol;Acc:HGNC:25386]	protein_coding	3	57556274	57566848	1
ENSG00000151240	128.648	1.03301	0.362804	2.84728	0.00440941	0.0315731	DIP2C	disco interacting protein 2 homolog C [Source:HGNC Symbol;Acc:HGNC:29150]	protein_coding	10	274190	689668	-1
ENSG00000185238	56.9256	-1.44404	0.507207	-2.84705	0.00441268	0.0315791	PRMT3	protein arginine methyltransferase 3 [Source:HGNC Symbol;Acc:HGNC:30163]	protein_coding	11	20387558	20509338	1
ENSG00000161813	85.1757	-1.43415	0.504006	-2.84549	0.00443426	0.031716	LARP4	La ribonucleoprotein 4 [Source:HGNC Symbol;Acc:HGNC:24320]	protein_coding	12	50392383	50480004	1
ENSG00000103404	248.318	1.00395	0.352915	2.84474	0.00444476	0.0317735	USP31	ubiquitin specific peptidase 31 [Source:HGNC Symbol;Acc:HGNC:20060]	protein_coding	16	23061406	23149270	-1
ENSG00000186205	9.42003	-2.04677	0.719558	-2.84448	0.00444834	0.0317771	MTARC1	mitochondrial amidoxime reducing component 1 [Source:HGNC Symbol;Acc:HGNC:26189]	protein_coding	1	220786913	220819659	1
ENSG00000164070	20.1456	-1.88788	0.663733	-2.84433	0.00445046	0.0317771	HSPA4L	heat shock protein family A (Hsp70) member 4 like [Source:HGNC Symbol;Acc:HGNC:17041]	protein_coding	4	127781821	127840733	1
ENSG00000239763	44.9594	1.67549	0.589094	2.84418	0.00445262	0.0317771	AC009120.1	ribosomal protein L21 (RPL21) pseudogene	processed_pseudogene	16	74312609	74313390	-1
ENSG00000001497	138.477	-1.06649	0.375134	-2.84296	0.00446961	0.0318808	LAS1L	LAS1 like ribosome biogenesis factor [Source:HGNC Symbol;Acc:HGNC:25726]	protein_coding	X	65438549	65534810	-1
ENSG00000168005	65.3932	-1.48966	0.524069	-2.84248	0.00447635	0.0319112	SPINDOC	spindlin interactor and repressor of chromatin binding [Source:HGNC Symbol;Acc:HGNC:25115]	protein_coding	11	63813456	63827716	1
ENSG00000124508	86.6652	1.26056	0.44353	2.84211	0.00448158	0.0319309	BTN2A2	butyrophilin subfamily 2 member A2 [Source:HGNC Symbol;Acc:HGNC:1137]	protein_coding	6	26383096	26394874	1
ENSG00000163864	114.099	1.14065	0.401402	2.84166	0.00448795	0.0319587	NMNAT3	nicotinamide nucleotide adenylyltransferase 3 [Source:HGNC Symbol;Acc:HGNC:20989]	protein_coding	3	139560180	139678017	-1
ENSG00000082212	79.3084	-1.21792	0.428701	-2.84095	0.00449801	0.0320127	ME2	malic enzyme 2 [Source:HGNC Symbol;Acc:HGNC:6984]	protein_coding	18	50879080	50954257	1
ENSG00000105376	84.8415	1.28021	0.450679	2.84062	0.0045026	0.0320176	ICAM5	intercellular adhesion molecule 5 [Source:HGNC Symbol;Acc:HGNC:5348]	protein_coding	19	10289952	10296778	1
ENSG00000140950	467.273	0.805864	0.283712	2.84043	0.00450528	0.0320176	MEAK7	MTOR associated protein, eak-7 homolog [Source:HGNC Symbol;Acc:HGNC:29325]	protein_coding	16	84476355	84554033	-1
ENSG00000054267	992.666	0.970489	0.341677	2.84037	0.00450611	0.0320176	ARID4B	AT-rich interaction domain 4B [Source:HGNC Symbol;Acc:HGNC:15550]	protein_coding	1	235131634	235328219	-1
ENSG00000125844	615.225	-0.80237	0.282552	-2.83973	0.00451521	0.0320647	RRBP1	ribosome binding protein 1 [Source:HGNC Symbol;Acc:HGNC:10448]	protein_coding	20	17613678	17682295	-1
ENSG00000077150	410.285	0.807411	0.28435	2.83949	0.0045185	0.0320705	NFKB2	nuclear factor kappa B subunit 2 [Source:HGNC Symbol;Acc:HGNC:7795]	protein_coding	10	102394110	102402524	1
ENSG00000197019	43.1621	-1.58466	0.55833	-2.83822	0.00453665	0.0321816	SERTAD1	SERTA domain containing 1 [Source:HGNC Symbol;Acc:HGNC:17932]	protein_coding	19	40421589	40425992	-1
ENSG00000102908	133.464	1.03262	0.364093	2.83616	0.00456602	0.0323722	NFAT5	nuclear factor of activated T cells 5 [Source:HGNC Symbol;Acc:HGNC:7774]	protein_coding	16	69565094	69704666	1
ENSG00000224547	5.53332	2.03327	0.71693	2.83608	0.00456707	NA	ZNF619P1	zinc finger protein 619 pseudogene 1 [Source:HGNC Symbol;Acc:HGNC:50784]	processed_pseudogene	7	46144937	46145688	1
ENSG00000170365	43.3223	-1.44128	0.508214	-2.83598	0.0045686	0.0323728	SMAD1	SMAD family member 1 [Source:HGNC Symbol;Acc:HGNC:6767]	protein_coding	4	145481194	145559176	1
ENSG00000178409	8.55012	-2.05803	0.725792	-2.83557	0.00457446	0.0323966	BEND3	BEN domain containing 3 [Source:HGNC Symbol;Acc:HGNC:23040]	protein_coding	6	107065182	107115515	-1
ENSG00000170421	1411.12	-0.755351	0.266533	-2.83399	0.00459712	0.0325392	KRT8	keratin 8 [Source:HGNC Symbol;Acc:HGNC:6446]	protein_coding	12	52897187	52949954	-1
ENSG00000134590	235.631	0.923356	0.325998	2.8324	0.00462004	0.0326836	RTL8C	retrotransposon Gag like 8C [Source:HGNC Symbol;Acc:HGNC:2569]	protein_coding	X	135032355	135033546	1
ENSG00000115902	22.3929	-1.85796	0.65604	-2.83209	0.00462455	0.0326976	SLC1A4	solute carrier family 1 member 4 [Source:HGNC Symbol;Acc:HGNC:10942]	protein_coding	2	64988477	65023865	1
ENSG00000109066	19.8607	-1.80275	0.636941	-2.83033	0.00464999	0.0328596	TMEM104	transmembrane protein 104 [Source:HGNC Symbol;Acc:HGNC:25984]	protein_coding	17	74776499	74839753	1
ENSG00000130762	185.884	1.11311	0.393355	2.82977	0.00465808	0.0328944	ARHGEF16	Rho guanine nucleotide exchange factor 16 [Source:HGNC Symbol;Acc:HGNC:15515]	protein_coding	1	3454665	3481113	1
ENSG00000106635	77.0732	-1.35856	0.480117	-2.82964	0.00466	0.0328944	BCL7B	BAF chromatin remodeling complex subunit BCL7B [Source:HGNC Symbol;Acc:HGNC:1005]	protein_coding	7	73536356	73557690	-1
ENSG00000164663	123.441	1.14003	0.403036	2.82861	0.00467503	0.0329826	USP49	ubiquitin specific peptidase 49 [Source:HGNC Symbol;Acc:HGNC:20078]	protein_coding	6	41789896	41895361	-1
ENSG00000157350	33.6533	-1.62543	0.574781	-2.82792	0.00468516	0.033036	ST3GAL2	ST3 beta-galactoside alpha-2,3-sialyltransferase 2 [Source:HGNC Symbol;Acc:HGNC:10863]	protein_coding	16	70375977	70439237	-1
ENSG00000185252	36.7243	-1.56625	0.554024	-2.82705	0.00469791	0.0331079	ZNF74	zinc finger protein 74 [Source:HGNC Symbol;Acc:HGNC:13144]	protein_coding	22	20394115	20408461	1
ENSG00000136240	387.494	-1.03743	0.367173	-2.82544	0.00472161	0.0332443	KDELR2	KDEL endoplasmic reticulum protein retention receptor 2 [Source:HGNC Symbol;Acc:HGNC:6305]	protein_coding	7	6445953	6484190	-1
ENSG00000198585	77.7823	-1.28304	0.454111	-2.82538	0.00472241	0.0332443	NUDT16	nudix hydrolase 16 [Source:HGNC Symbol;Acc:HGNC:26442]	protein_coding	3	131381671	131388830	1
ENSG00000113645	66.3296	-1.48718	0.52647	-2.82481	0.00473086	0.0332857	WWC1	WW and C2 domain containing 1 [Source:HGNC Symbol;Acc:HGNC:29435]	protein_coding	5	168291645	168472303	1
ENSG00000165389	159.164	-1.1832	0.418929	-2.82435	0.0047377	0.0333158	SPTSSA	serine palmitoyltransferase small subunit A [Source:HGNC Symbol;Acc:HGNC:20361]	protein_coding	14	34432788	34462240	-1
ENSG00000151929	270.194	-0.909407	0.32205	-2.82381	0.00474571	0.0333539	BAG3	BAG cochaperone 3 [Source:HGNC Symbol;Acc:HGNC:939]	protein_coding	10	119651380	119677819	1
ENSG00000206503	2368.16	0.665998	0.235869	2.8236	0.00474881	0.0333576	HLA-A	major histocompatibility complex, class I, A [Source:HGNC Symbol;Acc:HGNC:4931]	protein_coding	6	29941260	29945884	1
ENSG00000142687	455.013	0.943181	0.334233	2.82193	0.00477361	0.0335137	KIAA0319L	KIAA0319 like [Source:HGNC Symbol;Acc:HGNC:30071]	protein_coding	1	35433492	35557950	-1
ENSG00000088247	505.461	-0.783438	0.277653	-2.82165	0.00477779	0.0335248	KHSRP	KH-type splicing regulatory protein [Source:HGNC Symbol;Acc:HGNC:6316]	protein_coding	19	6413102	6424811	-1
ENSG00000115286	105.749	-1.11742	0.396063	-2.82131	0.00478286	0.0335422	NDUFS7	NADH:ubiquinone oxidoreductase core subunit S7 [Source:HGNC Symbol;Acc:HGNC:7714]	protein_coding	19	1383527	1395589	1
ENSG00000140678	11.5133	2.01965	0.716158	2.82013	0.00480048	0.0336475	ITGAX	integrin subunit alpha X [Source:HGNC Symbol;Acc:HGNC:6152]	protein_coding	16	31355134	31382999	1
ENSG00000078043	115.592	1.10308	0.391206	2.81969	0.00480695	0.0336747	PIAS2	protein inhibitor of activated STAT 2 [Source:HGNC Symbol;Acc:HGNC:17311]	protein_coding	18	46803218	46920160	-1
ENSG00000137996	213.603	0.906692	0.321648	2.8189	0.00481887	0.0337399	RTCA	RNA 3'-terminal phosphate cyclase [Source:HGNC Symbol;Acc:HGNC:17981]	protein_coding	1	100266216	100292769	1
ENSG00000279103	31.1798	1.90583	0.676309	2.81798	0.00483266	0.0338182	AC138470.1	TEC	TEC	19	44246478	44248374	-1
ENSG00000146909	68.0471	-1.26951	0.450687	-2.81682	0.00485011	0.033922	NOM1	nucleolar protein with MIF4G domain 1 [Source:HGNC Symbol;Acc:HGNC:13244]	protein_coding	7	156949712	156973176	1
ENSG00000162885	58.8262	-1.43394	0.50933	-2.81535	0.00487247	0.0340599	B3GALNT2	beta-1,3-N-acetylgalactosaminyltransferase 2 [Source:HGNC Symbol;Acc:HGNC:28596]	protein_coding	1	235447190	235504452	-1
ENSG00000100220	113.329	-1.2617	0.448279	-2.81454	0.00488471	0.034127	RTCB	RNA 2',3'-cyclic phosphate and 5'-OH ligase [Source:HGNC Symbol;Acc:HGNC:26935]	protein_coding	22	32387582	32412248	-1
ENSG00000214174	93.3735	1.20093	0.426758	2.81409	0.00489157	0.0341566	AMZ2P1	archaelysin family metallopeptidase 2 pseudogene 1 [Source:HGNC Symbol;Acc:HGNC:26491]	transcribed_unprocessed_pseudogene	17	64966550	64975576	-1
ENSG00000130305	57.5696	-1.37229	0.487903	-2.81262	0.00491393	0.0342942	NSUN5	NOP2/Sun RNA methyltransferase 5 [Source:HGNC Symbol;Acc:HGNC:16385]	protein_coding	7	73302516	73308826	-1
ENSG00000054611	230.561	0.994781	0.353724	2.81231	0.00491866	0.0343087	TBC1D22A	TBC1 domain family member 22A [Source:HGNC Symbol;Acc:HGNC:1309]	protein_coding	22	46762617	47175699	1
ENSG00000067064	880.255	-0.783459	0.278646	-2.81167	0.00492851	0.0343397	IDI1	isopentenyl-diphosphate delta isomerase 1 [Source:HGNC Symbol;Acc:HGNC:5387]	protein_coding	10	1039152	1049119	-1
ENSG00000160633	305.472	-0.850416	0.302462	-2.81164	0.00492892	0.0343397	SAFB	scaffold attachment factor B [Source:HGNC Symbol;Acc:HGNC:10520]	protein_coding	19	5623035	5668478	1
ENSG00000272325	113.67	-1.13692	0.404382	-2.8115	0.00493106	0.0343397	NUDT3	nudix hydrolase 3 [Source:HGNC Symbol;Acc:HGNC:8050]	protein_coding	6	34279679	34392669	-1
ENSG00000198919	105.114	1.20019	0.427053	2.81039	0.00494813	0.0344102	DZIP3	DAZ interacting zinc finger protein 3 [Source:HGNC Symbol;Acc:HGNC:30938]	protein_coding	3	108589705	108694840	1
ENSG00000119812	35.9284	-1.71825	0.611393	-2.81038	0.00494835	0.0344102	FAM98A	family with sequence similarity 98 member A [Source:HGNC Symbol;Acc:HGNC:24520]	protein_coding	2	33583660	33599382	-1
ENSG00000176410	33.2251	-1.75418	0.62419	-2.81032	0.00494916	0.0344102	DNAJC30	DnaJ heat shock protein family (Hsp40) member C30 [Source:HGNC Symbol;Acc:HGNC:16410]	protein_coding	7	73680918	73683453	-1
ENSG00000123552	19.8762	-1.80828	0.643596	-2.80965	0.00495951	0.0344511	USP45	ubiquitin specific peptidase 45 [Source:HGNC Symbol;Acc:HGNC:20080]	protein_coding	6	99432325	99521728	-1
ENSG00000164051	113.017	1.06477	0.378975	2.8096	0.00496036	0.0344511	CCDC51	coiled-coil domain containing 51 [Source:HGNC Symbol;Acc:HGNC:25714]	protein_coding	3	48432164	48440456	-1
ENSG00000163482	276.388	1.14787	0.408597	2.80929	0.00496508	0.0344654	STK36	serine/threonine kinase 36 [Source:HGNC Symbol;Acc:HGNC:17209]	protein_coding	2	218672069	218702716	1
ENSG00000197965	197.597	-1.11926	0.398467	-2.80892	0.00497079	0.0344865	MPZL1	myelin protein zero like 1 [Source:HGNC Symbol;Acc:HGNC:7226]	protein_coding	1	167721192	167791919	1
ENSG00000069493	40.0396	1.63694	0.582945	2.80805	0.00498423	0.0345613	CLEC2D	C-type lectin domain family 2 member D [Source:HGNC Symbol;Acc:HGNC:14351]	protein_coding	12	9664969	9699553	1
ENSG00000164305	71.2179	-1.27118	0.452954	-2.80643	0.00500941	0.0347088	CASP3	caspase 3 [Source:HGNC Symbol;Acc:HGNC:1504]	protein_coding	4	184627696	184649509	-1
ENSG00000187446	227.697	-0.974718	0.347328	-2.80633	0.00501088	0.0347088	CHP1	calcineurin like EF-hand protein 1 [Source:HGNC Symbol;Acc:HGNC:17433]	protein_coding	15	41230839	41281887	1
ENSG00000166762	127.363	1.2486	0.445051	2.80553	0.00502341	0.034777	CATSPER2	cation channel sperm associated 2 [Source:HGNC Symbol;Acc:HGNC:18810]	protein_coding	15	43628503	43668118	-1
ENSG00000110274	229.565	1.04568	0.37288	2.80433	0.00504209	0.0348795	CEP164	centrosomal protein 164 [Source:HGNC Symbol;Acc:HGNC:29182]	protein_coding	11	117314557	117413266	1
ENSG00000100811	466.083	-0.862425	0.307543	-2.80424	0.00504359	0.0348795	YY1	YY1 transcription factor [Source:HGNC Symbol;Acc:HGNC:12856]	protein_coding	14	100238298	100282788	1
ENSG00000179604	125.055	-1.13078	0.403282	-2.80395	0.0050481	0.034892	CDC42EP4	CDC42 effector protein 4 [Source:HGNC Symbol;Acc:HGNC:17147]	protein_coding	17	73283624	73312005	-1
ENSG00000124181	428.309	0.836326	0.298426	2.80246	0.00507152	0.0350352	PLCG1	phospholipase C gamma 1 [Source:HGNC Symbol;Acc:HGNC:9065]	protein_coding	20	41136960	41196801	1
ENSG00000177494	81.4175	1.14485	0.408569	2.8021	0.00507709	0.0350451	ZBED2	zinc finger BED-type containing 2 [Source:HGNC Symbol;Acc:HGNC:20710]	protein_coding	3	111592900	111595346	-1
ENSG00000182685	13.6904	-1.92855	0.688318	-2.80184	0.00508125	0.0350451	BRICD5	BRICHOS domain containing 5 [Source:HGNC Symbol;Acc:HGNC:28309]	protein_coding	16	2209253	2211950	-1
ENSG00000196220	147.715	1.06027	0.378453	2.80159	0.00508521	0.0350451	SRGAP3	SLIT-ROBO Rho GTPase activating protein 3 [Source:HGNC Symbol;Acc:HGNC:19744]	protein_coding	3	8980591	9363053	-1
ENSG00000104518	16.0304	-2.02711	0.72356	-2.80158	0.00508524	0.0350451	GSDMD	gasdermin D [Source:HGNC Symbol;Acc:HGNC:25697]	protein_coding	8	143553207	143563062	1
ENSG00000115446	44.6706	-1.48732	0.5309	-2.8015	0.0050865	0.0350451	UNC50	unc-50 inner nuclear membrane RNA binding protein [Source:HGNC Symbol;Acc:HGNC:16046]	protein_coding	2	98608579	98618515	1
ENSG00000137124	40.6175	-1.58343	0.565248	-2.80131	0.00508953	0.0350474	ALDH1B1	aldehyde dehydrogenase 1 family member B1 [Source:HGNC Symbol;Acc:HGNC:407]	protein_coding	9	38392702	38398661	1
ENSG00000171492	102.716	-1.15238	0.41142	-2.80097	0.00509486	0.0350655	LRRC8D	leucine rich repeat containing 8 VRAC subunit D [Source:HGNC Symbol;Acc:HGNC:16992]	protein_coding	1	89821014	89936611	1
ENSG00000007923	246.897	-0.939258	0.335616	-2.79861	0.00513236	0.0353012	DNAJC11	DnaJ heat shock protein family (Hsp40) member C11 [Source:HGNC Symbol;Acc:HGNC:25570]	protein_coding	1	6634168	6701924	-1
ENSG00000186480	919.639	0.735447	0.262804	2.79847	0.00513456	0.0353012	INSIG1	insulin induced gene 1 [Source:HGNC Symbol;Acc:HGNC:6083]	protein_coding	7	155297776	155310235	1
ENSG00000167797	169.095	-1.20471	0.430532	-2.79818	0.00513914	0.0353138	CDK2AP2	cyclin dependent kinase 2 associated protein 2 [Source:HGNC Symbol;Acc:HGNC:30833]	protein_coding	11	67506497	67508649	-1
ENSG00000146904	147.483	-1.03133	0.368709	-2.79714	0.00515567	0.0354086	EPHA1	EPH receptor A1 [Source:HGNC Symbol;Acc:HGNC:3385]	protein_coding	7	143390289	143408856	-1
ENSG00000007866	98.5287	-1.29972	0.464817	-2.79619	0.00517092	0.0354791	TEAD3	TEA domain transcription factor 3 [Source:HGNC Symbol;Acc:HGNC:11716]	protein_coding	6	35473597	35497079	-1
ENSG00000160606	23.0328	-1.80836	0.646731	-2.79616	0.00517141	0.0354791	TLCD1	TLC domain containing 1 [Source:HGNC Symbol;Acc:HGNC:25177]	protein_coding	17	28724348	28727935	-1
ENSG00000103365	426.959	0.894073	0.31979	2.79581	0.00517693	0.0354982	GGA2	golgi associated, gamma adaptin ear containing, ARF binding protein 2 [Source:HGNC Symbol;Acc:HGNC:16064]	protein_coding	16	23463542	23521995	-1
ENSG00000178057	28.6307	-1.67485	0.599434	-2.79405	0.00520529	0.0356737	NDUFAF3	NADH:ubiquinone oxidoreductase complex assembly factor 3 [Source:HGNC Symbol;Acc:HGNC:29918]	protein_coding	3	49020459	49023495	1
ENSG00000105063	248.794	-1.06991	0.383238	-2.79177	0.00524202	0.0358958	PPP6R1	protein phosphatase 6 regulatory subunit 1 [Source:HGNC Symbol;Acc:HGNC:29195]	protein_coding	19	55229779	55259017	-1
ENSG00000176531	192.619	0.941568	0.337287	2.79159	0.00524495	0.0358958	PHLDB3	pleckstrin homology like domain family B member 3 [Source:HGNC Symbol;Acc:HGNC:30499]	protein_coding	19	43474954	43504935	-1
ENSG00000183876	275.618	-0.948242	0.339686	-2.79153	0.00524602	0.0358958	ARSI	arylsulfatase family member I [Source:HGNC Symbol;Acc:HGNC:32521]	protein_coding	5	150296343	150339307	-1
ENSG00000099337	629.271	0.912118	0.326878	2.79039	0.00526438	0.0359742	KCNK6	potassium two pore domain channel subfamily K member 6 [Source:HGNC Symbol;Acc:HGNC:6281]	protein_coding	19	38319845	38332076	1
ENSG00000100426	60.2352	-1.38114	0.494971	-2.79035	0.00526505	0.0359742	ZBED4	zinc finger BED-type containing 4 [Source:HGNC Symbol;Acc:HGNC:20721]	protein_coding	22	49853844	49890080	1
ENSG00000103528	68.0956	1.20491	0.431841	2.79018	0.00526794	0.0359742	SYT17	synaptotagmin 17 [Source:HGNC Symbol;Acc:HGNC:24119]	protein_coding	16	19167971	19268332	1
ENSG00000005020	249.862	0.850211	0.304721	2.79013	0.00526871	0.0359742	SKAP2	src kinase associated phosphoprotein 2 [Source:HGNC Symbol;Acc:HGNC:15687]	protein_coding	7	26667068	26995239	-1
ENSG00000236144	16.6893	-1.86654	0.669053	-2.78982	0.00527375	0.0359742	TMEM147-AS1	TMEM147 antisense RNA 1 [Source:HGNC Symbol;Acc:HGNC:51273]	lncRNA	19	35540738	35546029	-1
ENSG00000213593	158.908	-0.991714	0.355479	-2.78979	0.00527415	0.0359742	TMX2	thioredoxin related transmembrane protein 2 [Source:HGNC Symbol;Acc:HGNC:30739]	protein_coding	11	57712593	57740973	1
ENSG00000140406	82.515	-1.3226	0.474264	-2.78874	0.00529134	0.0360305	TLNRD1	talin rod domain containing 1 [Source:HGNC Symbol;Acc:HGNC:13519]	protein_coding	15	81000923	81005788	1
ENSG00000177613	65.3898	-1.37454	0.492904	-2.78866	0.00529273	0.0360305	CSTF2T	cleavage stimulation factor subunit 2 tau variant [Source:HGNC Symbol;Acc:HGNC:17086]	protein_coding	10	51695486	51699595	-1
ENSG00000135387	568.125	-0.829769	0.297552	-2.78865	0.00529284	0.0360305	CAPRIN1	cell cycle associated protein 1 [Source:HGNC Symbol;Acc:HGNC:6743]	protein_coding	11	34051731	34102610	1
ENSG00000169733	303.048	0.899502	0.322563	2.78861	0.00529353	0.0360305	RFNG	RFNG O-fucosylpeptide 3-beta-N-acetylglucosaminyltransferase [Source:HGNC Symbol;Acc:HGNC:9974]	protein_coding	17	82047902	82051831	-1
ENSG00000138768	341.757	0.876694	0.314431	2.78819	0.00530031	0.0360405	USO1	USO1 vesicle transport factor [Source:HGNC Symbol;Acc:HGNC:30904]	protein_coding	4	75724577	75814286	1
ENSG00000131979	17.3487	-1.8413	0.660396	-2.78818	0.00530057	0.0360405	GCH1	GTP cyclohydrolase 1 [Source:HGNC Symbol;Acc:HGNC:4193]	protein_coding	14	54842008	54902826	-1
ENSG00000107438	1812.73	0.725448	0.260228	2.78774	0.00530779	0.0360587	PDLIM1	PDZ and LIM domain 1 [Source:HGNC Symbol;Acc:HGNC:2067]	protein_coding	10	95237572	95291012	-1
ENSG00000147536	66.2484	-1.26502	0.453789	-2.78767	0.00530882	0.0360587	GINS4	GINS complex subunit 4 [Source:HGNC Symbol;Acc:HGNC:28226]	protein_coding	8	41529218	41545030	1
ENSG00000119801	246.628	0.925003	0.331895	2.78703	0.00531931	0.0361108	YPEL5	yippee like 5 [Source:HGNC Symbol;Acc:HGNC:18329]	protein_coding	2	30146941	30160533	1
ENSG00000120942	35.3851	-1.61778	0.580547	-2.78664	0.00532575	0.0361108	UBIAD1	UbiA prenyltransferase domain containing 1 [Source:HGNC Symbol;Acc:HGNC:30791]	protein_coding	1	11273198	11296049	1
ENSG00000174695	142.887	-1.00338	0.360079	-2.78655	0.00532727	0.0361108	TMEM167A	transmembrane protein 167A [Source:HGNC Symbol;Acc:HGNC:28330]	protein_coding	5	83052846	83077863	-1
ENSG00000103051	556.709	0.829343	0.297626	2.78653	0.00532763	0.0361108	COG4	component of oligomeric golgi complex 4 [Source:HGNC Symbol;Acc:HGNC:18620]	protein_coding	16	70480568	70523560	-1
ENSG00000102312	286.126	0.831726	0.298549	2.7859	0.005338	0.0361621	PORCN	porcupine O-acyltransferase [Source:HGNC Symbol;Acc:HGNC:17652]	protein_coding	X	48508962	48520814	1
ENSG00000140474	148.035	-1.00179	0.359671	-2.7853	0.0053479	0.0361999	ULK3	unc-51 like kinase 3 [Source:HGNC Symbol;Acc:HGNC:19703]	protein_coding	15	74836118	74843346	-1
ENSG00000138641	8.88561	2.01068	0.72191	2.78522	0.00534917	0.0361999	HERC3	HECT and RLD domain containing E3 ubiquitin protein ligase 3 [Source:HGNC Symbol;Acc:HGNC:4876]	protein_coding	4	88592434	88708541	1
ENSG00000101017	186.907	0.935931	0.336057	2.78504	0.00535216	0.0362012	CD40	CD40 molecule [Source:HGNC Symbol;Acc:HGNC:11919]	protein_coding	20	46118278	46129863	1
ENSG00000073067	39.4728	1.51394	0.543807	2.78397	0.00536977	0.0362928	CYP2W1	cytochrome P450 family 2 subfamily W member 1 [Source:HGNC Symbol;Acc:HGNC:20243]	protein_coding	7	983181	989640	1
ENSG00000138660	43.9413	-1.47518	0.529914	-2.78381	0.00537253	0.0362928	AP1AR	adaptor related protein complex 1 associated regulatory protein [Source:HGNC Symbol;Acc:HGNC:28808]	protein_coding	4	112231740	112273110	1
ENSG00000120438	687.699	-0.872823	0.313547	-2.78371	0.00537412	0.0362928	TCP1	t-complex 1 [Source:HGNC Symbol;Acc:HGNC:11655]	protein_coding	6	159778498	159789703	-1
ENSG00000130158	166.367	1.03936	0.373679	2.78142	0.00541217	0.0365308	DOCK6	dedicator of cytokinesis 6 [Source:HGNC Symbol;Acc:HGNC:19189]	protein_coding	19	11199295	11262524	-1
ENSG00000010072	21.2996	-1.74099	0.626126	-2.78057	0.00542631	0.0366071	SPRTN	SprT-like N-terminal domain [Source:HGNC Symbol;Acc:HGNC:25356]	protein_coding	1	231337104	231355023	1
ENSG00000128595	168.457	-0.982371	0.353427	-2.77956	0.00544333	0.0367028	CALU	calumenin [Source:HGNC Symbol;Acc:HGNC:1458]	protein_coding	7	128739292	128773400	1
ENSG00000107130	74.5103	-1.29662	0.466571	-2.77904	0.00545192	0.0367416	NCS1	neuronal calcium sensor 1 [Source:HGNC Symbol;Acc:HGNC:3953]	protein_coding	9	130172404	130237303	1
ENSG00000116691	54.9025	-1.45398	0.52327	-2.77865	0.0054585	0.0367668	MIIP	migration and invasion inhibitory protein [Source:HGNC Symbol;Acc:HGNC:25715]	protein_coding	1	12019466	12032045	1
ENSG00000265763	44.1525	-1.60631	0.578248	-2.77789	0.00547129	0.0368338	ZNF488	zinc finger protein 488 [Source:HGNC Symbol;Acc:HGNC:23535]	protein_coding	10	47365496	47384293	-1
ENSG00000162227	85.959	-1.25636	0.452505	-2.77645	0.00549569	0.0369584	TAF6L	TATA-box binding protein associated factor 6 like [Source:HGNC Symbol;Acc:HGNC:17305]	protein_coding	11	62771357	62787342	1
ENSG00000105835	397.253	0.797523	0.287247	2.77643	0.00549588	0.0369584	NAMPT	nicotinamide phosphoribosyltransferase [Source:HGNC Symbol;Acc:HGNC:30092]	protein_coding	7	106248298	106285966	-1
ENSG00000108828	333.106	1.00115	0.360608	2.77628	0.00549847	0.0369584	VAT1	vesicle amine transport 1 [Source:HGNC Symbol;Acc:HGNC:16919]	protein_coding	17	43014607	43025123	-1
ENSG00000175224	152.997	-1.10137	0.396728	-2.77612	0.00550122	0.0369584	ATG13	autophagy related 13 [Source:HGNC Symbol;Acc:HGNC:29091]	protein_coding	11	46617527	46674818	1
ENSG00000173531	147.96	1.15043	0.414458	2.77574	0.00550756	0.0369818	MST1	macrophage stimulating 1 [Source:HGNC Symbol;Acc:HGNC:7380]	protein_coding	3	49683947	49689501	-1
ENSG00000166946	202.395	0.921044	0.331982	2.77438	0.00553079	0.0371185	CCNDBP1	cyclin D1 binding protein 1 [Source:HGNC Symbol;Acc:HGNC:1587]	protein_coding	15	43185118	43197177	1
ENSG00000187595	24.8534	1.66186	0.599662	2.77133	0.00558278	0.037448	ZNF385C	zinc finger protein 385C [Source:HGNC Symbol;Acc:HGNC:33722]	protein_coding	17	42025576	42098479	-1
ENSG00000127578	8.46431	2.01726	0.728145	2.77041	0.00559865	0.037535	WFIKKN1	WAP, follistatin/kazal, immunoglobulin, kunitz and netrin domain containing 1 [Source:HGNC Symbol;Acc:HGNC:30912]	protein_coding	16	629239	634117	1
ENSG00000205832	5.99161	2.01855	0.728803	2.76968	0.00561114	NA	C16orf96	chromosome 16 open reading frame 96 [Source:HGNC Symbol;Acc:HGNC:40031]	protein_coding	16	4556490	4600714	1
ENSG00000187239	126.007	1.01358	0.366013	2.76924	0.00561866	0.0376494	FNBP1	formin binding protein 1 [Source:HGNC Symbol;Acc:HGNC:17069]	protein_coding	9	129887187	130043194	-1
ENSG00000180228	50.6465	-1.45469	0.525335	-2.76906	0.00562182	0.0376494	PRKRA	protein activator of interferon induced protein kinase EIF2AK2 [Source:HGNC Symbol;Acc:HGNC:9438]	protein_coding	2	178431292	178451512	-1
ENSG00000171425	92.8771	1.11238	0.40176	2.76877	0.00562675	0.0376494	ZNF581	zinc finger protein 581 [Source:HGNC Symbol;Acc:HGNC:25017]	protein_coding	19	55635459	55645623	1
ENSG00000196275	34.0228	1.54751	0.558923	2.76874	0.00562734	0.0376494	GTF2IRD2	GTF2I repeat domain containing 2 [Source:HGNC Symbol;Acc:HGNC:30775]	protein_coding	7	74796144	74851551	-1
ENSG00000139793	248.653	1.04209	0.376536	2.76756	0.0056478	0.0377668	MBNL2	muscleblind like splicing regulator 2 [Source:HGNC Symbol;Acc:HGNC:16746]	protein_coding	13	97221434	97394120	1
ENSG00000165125	190.422	0.963521	0.348198	2.76717	0.00565461	0.03778	TRPV6	transient receptor potential cation channel subfamily V member 6 [Source:HGNC Symbol;Acc:HGNC:14006]	protein_coding	7	142871208	142885745	-1
ENSG00000173511	172.698	0.949842	0.343262	2.76711	0.00565562	0.03778	VEGFB	vascular endothelial growth factor B [Source:HGNC Symbol;Acc:HGNC:12681]	protein_coding	11	64234584	64239264	1
ENSG00000184992	124.987	-1.11781	0.403993	-2.7669	0.00565926	0.0377848	BRI3BP	BRI3 binding protein [Source:HGNC Symbol;Acc:HGNC:14251]	protein_coding	12	124993645	125031231	1
ENSG00000254884	8.85818	2.01056	0.726881	2.76601	0.00567469	0.0378683	PRR13P2	proline rich 13 pseudogene 2 [Source:HGNC Symbol;Acc:HGNC:50615]	processed_pseudogene	11	9311284	9311689	-1
ENSG00000145916	56.7834	-1.32649	0.479919	-2.76398	0.00571008	0.0380849	RMND5B	required for meiotic nuclear division 5 homolog B [Source:HGNC Symbol;Acc:HGNC:26181]	protein_coding	5	178130996	178150568	1
ENSG00000134755	172.568	0.92647	0.335286	2.76323	0.00572329	0.0381521	DSC2	desmocollin 2 [Source:HGNC Symbol;Acc:HGNC:3036]	protein_coding	18	31058840	31102522	-1
ENSG00000075142	367.163	0.789874	0.285868	2.76307	0.00572606	0.0381521	SRI	sorcin [Source:HGNC Symbol;Acc:HGNC:11292]	protein_coding	7	88205115	88226993	-1
ENSG00000177917	143.559	1.02302	0.370272	2.76288	0.00572931	0.0381541	ARL6IP6	ADP ribosylation factor like GTPase 6 interacting protein 6 [Source:HGNC Symbol;Acc:HGNC:24048]	protein_coding	2	152717893	152762396	1
ENSG00000144401	25.2316	-1.68261	0.609582	-2.76027	0.00577538	0.0384411	METTL21A	methyltransferase like 21A [Source:HGNC Symbol;Acc:HGNC:30476]	protein_coding	2	207580631	207625928	-1
ENSG00000164309	13.7228	1.88757	0.683908	2.75998	0.00578057	0.0384559	CMYA5	cardiomyopathy associated 5 [Source:HGNC Symbol;Acc:HGNC:14305]	protein_coding	5	79689836	79800240	1
ENSG00000161981	116.133	-1.10634	0.400891	-2.7597	0.00578538	0.0384682	SNRNP25	small nuclear ribonucleoprotein U11/U12 subunit 25 [Source:HGNC Symbol;Acc:HGNC:14161]	protein_coding	16	53828	57669	1
ENSG00000117593	91.6226	-1.13886	0.41284	-2.75859	0.00580505	0.0385792	DARS2	aspartyl-tRNA synthetase 2, mitochondrial [Source:HGNC Symbol;Acc:HGNC:25538]	protein_coding	1	173824653	173858808	1
ENSG00000101346	141.031	-1.1042	0.400339	-2.75815	0.0058129	0.0385944	POFUT1	protein O-fucosyltransferase 1 [Source:HGNC Symbol;Acc:HGNC:14988]	protein_coding	20	32207880	32238658	1
ENSG00000156398	15.1999	-1.89594	0.687402	-2.75813	0.00581331	0.0385944	SFXN2	sideroflexin 2 [Source:HGNC Symbol;Acc:HGNC:16086]	protein_coding	10	102714538	102743492	1
ENSG00000147592	17.2964	-1.80427	0.654392	-2.75717	0.00583033	0.0386876	LACTB2	lactamase beta 2 [Source:HGNC Symbol;Acc:HGNC:18512]	protein_coding	8	70635318	70669185	-1
ENSG00000159131	123.309	-1.28353	0.465588	-2.75679	0.00583711	0.0387116	GART	phosphoribosylglycinamide formyltransferase, phosphoribosylglycinamide synthetase, phosphoribosylaminoimidazole synthetase [Source:HGNC Symbol;Acc:HGNC:4163]	protein_coding	21	33503931	33543491	-1
ENSG00000248049	79.8065	1.20928	0.438696	2.75653	0.00584183	0.0387116	UBA6-AS1	UBA6 antisense RNA 1 (head to head) [Source:HGNC Symbol;Acc:HGNC:49083]	lncRNA	4	67701209	68080952	1
ENSG00000132604	47.999	-1.4605	0.529846	-2.75647	0.00584292	0.0387116	TERF2	telomeric repeat binding factor 2 [Source:HGNC Symbol;Acc:HGNC:11729]	protein_coding	16	69355567	69408571	-1
ENSG00000142252	140.846	1.06412	0.386174	2.75555	0.00585942	0.038801	GEMIN7	gem nuclear organelle associated protein 7 [Source:HGNC Symbol;Acc:HGNC:20045]	protein_coding	19	45079195	45091518	1
ENSG00000114383	38.5908	-1.4715	0.534123	-2.75498	0.00586949	0.0388478	TUSC2	tumor suppressor 2, mitochondrial calcium regulator [Source:HGNC Symbol;Acc:HGNC:17034]	protein_coding	3	50320027	50328251	-1
ENSG00000138758	111.072	-1.16256	0.422016	-2.75477	0.00587338	0.0388538	SEPTIN11	septin 11 [Source:HGNC Symbol;Acc:HGNC:25589]	protein_coding	4	76949751	77040384	1
ENSG00000127054	895.68	0.821589	0.298345	2.75382	0.00589043	0.0389467	INTS11	integrator complex subunit 11 [Source:HGNC Symbol;Acc:HGNC:26052]	protein_coding	1	1311585	1324687	-1
ENSG00000177666	540.856	0.894157	0.324775	2.75316	0.00590233	0.0390046	PNPLA2	patatin like phospholipase domain containing 2 [Source:HGNC Symbol;Acc:HGNC:30802]	protein_coding	11	818914	825573	1
ENSG00000148143	103.154	1.07794	0.391552	2.753	0.00590522	0.0390046	ZNF462	zinc finger protein 462 [Source:HGNC Symbol;Acc:HGNC:21684]	protein_coding	9	106863166	107013634	1
ENSG00000118046	281.921	-0.849791	0.30879	-2.752	0.00592325	0.0391037	STK11	serine/threonine kinase 11 [Source:HGNC Symbol;Acc:HGNC:11389]	protein_coding	19	1177558	1228431	1
ENSG00000125266	30.5113	-1.64714	0.59858	-2.75174	0.00592787	0.0391143	EFNB2	ephrin B2 [Source:HGNC Symbol;Acc:HGNC:3227]	protein_coding	13	106489745	106535662	-1
ENSG00000047849	209.522	-0.927421	0.337269	-2.74979	0.00596329	0.0393118	MAP4	microtubule associated protein 4 [Source:HGNC Symbol;Acc:HGNC:6862]	protein_coding	3	47850690	48089272	-1
ENSG00000156675	342.511	0.816128	0.2968	2.74976	0.00596387	0.0393118	RAB11FIP1	RAB11 family interacting protein 1 [Source:HGNC Symbol;Acc:HGNC:30265]	protein_coding	8	37858618	37899497	-1
ENSG00000160131	93.9264	-1.11557	0.406158	-2.74665	0.00602074	0.0396664	VMA21	vacuolar ATPase assembly factor VMA21 [Source:HGNC Symbol;Acc:HGNC:22082]	protein_coding	X	151396515	151409364	1
ENSG00000139579	88.9979	-1.16906	0.42584	-2.7453	0.00604555	0.0398096	NABP2	nucleic acid binding protein 2 [Source:HGNC Symbol;Acc:HGNC:28412]	protein_coding	12	56222015	56229854	1
ENSG00000178567	54.8169	-1.49682	0.545457	-2.74417	0.0060665	0.0399273	EPM2AIP1	EPM2A interacting protein 1 [Source:HGNC Symbol;Acc:HGNC:19735]	protein_coding	3	36985043	36993131	-1
ENSG00000187742	73.1432	-1.25802	0.458471	-2.74395	0.00607056	0.0399336	SECISBP2	SECIS binding protein 2 [Source:HGNC Symbol;Acc:HGNC:30972]	protein_coding	9	89318500	89359663	1
ENSG00000145214	36.3938	-1.58484	0.577732	-2.74321	0.00608423	0.0400033	DGKQ	diacylglycerol kinase theta [Source:HGNC Symbol;Acc:HGNC:2856]	protein_coding	4	958887	986895	-1
ENSG00000119688	388.003	0.914651	0.333479	2.74275	0.00609269	0.0400212	ABCD4	ATP binding cassette subfamily D member 4 [Source:HGNC Symbol;Acc:HGNC:68]	protein_coding	14	74285269	74303055	-1
ENSG00000090372	357.024	-0.886604	0.323256	-2.74273	0.00609314	0.0400212	STRN4	striatin 4 [Source:HGNC Symbol;Acc:HGNC:15721]	protein_coding	19	46719511	46746994	-1
ENSG00000171608	145.365	1.0657	0.38862	2.74227	0.00610166	0.0400569	PIK3CD	phosphatidylinositol-4,5-bisphosphate 3-kinase catalytic subunit delta [Source:HGNC Symbol;Acc:HGNC:8977]	protein_coding	1	9651731	9729114	1
ENSG00000162913	12.776	1.8803	0.685735	2.74202	0.00610633	0.0400672	OBSCN-AS1	OBSCN antisense RNA 1 [Source:HGNC Symbol;Acc:HGNC:32047]	lncRNA	1	228203503	228213664	-1
ENSG00000228589	39.7542	1.62087	0.591201	2.74166	0.00611292	0.0400901	SPCS2P4	signal peptidase complex subunit 2 pseudogene 4 [Source:HGNC Symbol;Acc:HGNC:45237]	processed_pseudogene	1	28095742	28096422	-1
ENSG00000128016	163.146	-1.13947	0.415696	-2.74111	0.0061232	0.0401372	ZFP36	ZFP36 ring finger protein [Source:HGNC Symbol;Acc:HGNC:12862]	protein_coding	19	39406847	39409412	1
ENSG00000244128	132.092	1.356	0.494771	2.74066	0.00613161	0.040172	LINC01322	long intergenic non-protein coding RNA 1322 [Source:HGNC Symbol;Acc:HGNC:50528]	lncRNA	3	165206929	165846519	1
ENSG00000149089	67.5088	-1.26186	0.460557	-2.73986	0.0061465	0.0402492	APIP	APAF1 interacting protein [Source:HGNC Symbol;Acc:HGNC:17581]	protein_coding	11	34853094	34916379	-1
ENSG00000170315	1535.81	-0.693101	0.253058	-2.7389	0.00616447	0.0403417	UBB	ubiquitin B [Source:HGNC Symbol;Acc:HGNC:12463]	protein_coding	17	16380798	16382745	1
ENSG00000183077	140.276	0.971445	0.354713	2.73868	0.00616861	0.0403417	AFMID	arylformamidase [Source:HGNC Symbol;Acc:HGNC:20910]	protein_coding	17	78187317	78207701	1
ENSG00000186204	55.6218	1.55463	0.567672	2.73861	0.00616998	0.0403417	CYP4F12	cytochrome P450 family 4 subfamily F member 12 [Source:HGNC Symbol;Acc:HGNC:18857]	protein_coding	19	15673018	15697174	1
ENSG00000182512	145.102	-0.985576	0.359915	-2.73836	0.00617471	0.0403522	GLRX5	glutaredoxin 5 [Source:HGNC Symbol;Acc:HGNC:20134]	protein_coding	14	95533503	95544724	1
ENSG00000078967	13.5906	-1.92286	0.702536	-2.73703	0.00619963	0.0404946	UBE2D4	ubiquitin conjugating enzyme E2 D4 (putative) [Source:HGNC Symbol;Acc:HGNC:21647]	protein_coding	7	43926436	43956136	1
ENSG00000232931	208.646	1.21086	0.442433	2.73682	0.00620361	0.0405002	LINC00342	long intergenic non-protein coding RNA 342 [Source:HGNC Symbol;Acc:HGNC:42470]	lncRNA	2	95807052	95835003	-1
ENSG00000108395	100.755	-1.22344	0.447086	-2.73648	0.00621002	0.0405216	TRIM37	tripartite motif containing 37 [Source:HGNC Symbol;Acc:HGNC:7523]	protein_coding	17	58982638	59106921	-1
ENSG00000175334	737.795	-0.895138	0.327222	-2.73557	0.00622718	0.0405552	BANF1	BAF nuclear assembly factor 1 [Source:HGNC Symbol;Acc:HGNC:17397]	protein_coding	11	66002228	66004149	1
ENSG00000167378	21.0018	-1.74568	0.638169	-2.73544	0.00622962	0.0405552	IRGQ	immunity related GTPase Q [Source:HGNC Symbol;Acc:HGNC:24868]	protein_coding	19	43584369	43596135	-1
ENSG00000062038	950.778	0.735318	0.268816	2.73539	0.00623063	0.0405552	CDH3	cadherin 3 [Source:HGNC Symbol;Acc:HGNC:1762]	protein_coding	16	68636189	68727468	1
ENSG00000207234	20.0621	1.85952	0.679802	2.73539	0.00623072	0.0405552	RNU6-125P	RNA, U6 small nuclear 125, pseudogene [Source:HGNC Symbol;Acc:HGNC:47088]	snRNA	1	88816779	88816885	1
ENSG00000237575	73.7627	1.32743	0.485283	2.73538	0.00623083	0.0405552	PYY2	peptide YY 2 (pseudogene) [Source:HGNC Symbol;Acc:HGNC:9749]	transcribed_unprocessed_pseudogene	17	28226563	28228065	1
ENSG00000196187	248.558	1.0331	0.377807	2.73445	0.00624842	0.040646	TMEM63A	transmembrane protein 63A [Source:HGNC Symbol;Acc:HGNC:29118]	protein_coding	1	225845536	225882380	-1
ENSG00000214517	140.156	0.976528	0.357151	2.73422	0.0062529	0.040646	PPME1	protein phosphatase methylesterase 1 [Source:HGNC Symbol;Acc:HGNC:30178]	protein_coding	11	74171267	74254703	1
ENSG00000189266	308.479	-0.975085	0.356632	-2.73415	0.00625419	0.040646	PNRC2	proline rich nuclear receptor coactivator 2 [Source:HGNC Symbol;Acc:HGNC:23158]	protein_coding	1	23956839	23963462	1
ENSG00000120158	39.2693	-1.45322	0.531559	-2.73389	0.00625905	0.0406571	RCL1	RNA terminal phosphate cyclase like 1 [Source:HGNC Symbol;Acc:HGNC:17687]	protein_coding	9	4792944	4885917	1
[truncated: 58,607 more rows]
